# Supplementary material for: Immune cell-resolved transcriptomics provides insights into the basis for variations of fish genetic resistance to viral disease
Source: BMC Biol. 2025 Nov 25;23:348. doi: 10.1186/s12915-025-02452-z (PMC12648952; doi:10.1186/s12915-025-02452-z)
Supplement: Supplementary file 1 — Additional file 1. Table S1- RNA-Seq differential analysis of AP2 and B57 head kidney transcriptomes at steady state. [file 12915_2025_2452_MOESM1_ESM.xlsx]

## Sheet: Table S1
Table S1. Differentail analysis of AP2 and B57 head kidney transcriptome at steady state
Columns A-C correspond to the Rainbow trout annotation obtained from Ensembl's biomart version 112
Column D correspond to lists L1, L2 and L3
Columns E-G correspond to differential analysis of B57 and AP2 head kidney transcriptomes at steady state
Columns H-M correspond to correspond to rainbow trout protein best blast hit on the zebrafish and human proteome respectively
Columns N-AF correspond to raw counts, normalised counts, baseMean and line Mean from Deseq2 differential analysis
													AP2 Steady State				B57 Steady State				AP2 Steady State				B57 Steady State
Ensembl ID	Gene Name Ensembl	Gene Description Ensembl	List	FoldChange	log2FoldChange	padj	Gene ID Zebrafish	Gene Name Zebrafish	Gene Description Zebrafish	Gene ID Human	Gene Name Human	Gene Description Human	BCCAEN01	BCCAEN02	BCCAEN03	BCCAEN04	BCCBEN02	BCCBEN03	BCCBEN04	BCCBEN05	norm.BCCAEN01	norm.BCCAEN02	norm.BCCAEN03	norm.BCCAEN04	norm.BCCBEN02	norm.BCCBEN03	norm.BCCBEN04	norm.BCCBEN05	baseMean	AP2 steady state mean	B57 steady state mean
ENSOMYG00000007791	slc22a2	solute carrier family 22 member 2 [Source:ZFIN;Acc:ZDB-GENE-4426-2167]	only expressed in AP2	0	-22.157	3.31425e-20	ENSDARG00000030530	slc22a2	solute carrier family 22 member 2 [Source:ZFIN;Acc:ZDB-GENE-040426-2167]	ENSG00000112499	SLC22A2	solute carrier family 22 member 2 [Source:HGNC Symbol;Acc:HGNC:10966]	0	0	0	322	0	0	0	0	0	0	0	265	0	0	0	0	50.23	66	0
ENSOMYG00000062431			only expressed in AP2	0	-21.299	1.29242e-10							0	327	0	0	0	0	0	0	0	240	0	0	0	0	0	0	136.43	60	0
ENSOMYG00000035454				0.803	-0.316	0.25437	ENSDARG00000079078	si:ch211-5k11.8	si:ch211-5k11.8 [Source:ZFIN;Acc:ZDB-GENE-131121-640]	ENSG00000130656	HBZ	hemoglobin subunit zeta [Source:HGNC Symbol;Acc:HGNC:4835]	241824	199200	203185	263670	181551	121693	161200	122185	190789	145989	151462	216908	129182	102965	126880	110306	236748	176287	117333
ENSOMYG00000066263			only expressed in AP2	0	-19.722	1.55575e-06							0	0	247	0	0	0	0	0	0	0	184	0	0	0	0	0	83.35	46	0
ENSOMYG00000074648			only expressed in AP2	0	-18.71	4.48241e-06							63	0	63	0	0	0	0	0	50	0	47	0	0	0	0	0	26.7	24	0
ENSOMYG00000050507			only expressed in AP2	0	-18.156	7.45142e-06							0	0	93	0	0	0	0	0	0	0	69	0	0	0	0	0	73.41	17	0
ENSOMYG00000041769	hspa8			1.227	0.295	0.145591	ENSDARG00000114726	hspa8	heat shock protein 8 [Source:NCBI gene;Acc:573376]	ENSG00000109971	HSPA8	heat shock protein family A (Hsp70) member 8 [Source:HGNC Symbol;Acc:HGNC:5241]	94489	85512	78858	97462	129354	128844	93067	98277	74548	62670	58784	80177	92041	109016	73253	88722	94312.8	69045	90758
ENSOMYG00000076844	actb			1.163	0.218	0.254785	ENSDARG00000113649	actb1	actin, beta 1 [Source:NCBI gene;Acc:57934]	ENSG00000075624	ACTB	actin beta [Source:HGNC Symbol;Acc:HGNC:132]	108197	107251	96019	106090	132445	143994	105193	102290	85363	78602	71576	87275	94241	121834	82797	92345	79992.8	80704	97804
ENSOMYG00000050803	actb			1.205	0.269	0.145457	ENSDARG00000113649	actb1	actin, beta 1 [Source:NCBI gene;Acc:57934]	ENSG00000075624	ACTB	actin beta [Source:HGNC Symbol;Acc:HGNC:132]	96859	103136	84073	94919	121716	137533	101209	97862	76418	75586	62671	78085	86607	116368	79661	88348	76155.1	73190	92746
ENSOMYG00000042578	hce23			1.063	0.088	0.800006	ENSDARG00000010423	npsn	nephrosin [Source:ZFIN;Acc:ZDB-GENE-040420-2]	ENSG00000188886	ASTL	astacin like metalloendopeptidase [Source:HGNC Symbol;Acc:HGNC:31704]	152666	102678	141794	124810	133216	225664	103735	101693	120447	75250	105698	102675	94789	190936	81650	91806	58242.5	101018	114795
ENSOMYG00000038328				1.15	0.201	0.342525	ENSDARG00000039502	eef1a1a	eukaryotic translation elongation factor 1 alpha 1a [Source:ZFIN;Acc:ZDB-GENE-030131-8278]	ENSG00000101210	EEF1A2	eukaryotic translation elongation factor 1 alpha 2 [Source:HGNC Symbol;Acc:HGNC:3192]	88277	79570	69517	83469	116256	105379	80255	71375	69647	58315	51821	68666	82722	89162	63169	64436	68432.4	62112	74872
ENSOMYG00000022358	RPS2	ribosomal protein S2 [Source:HGNC Symbol;Acc:HGNC:144]		0.668	-0.583	0.027024	ENSDARG00000077291	rps2	ribosomal protein S2 [Source:ZFIN;Acc:ZDB-GENE-040426-2454]	ENSG00000140988	RPS2	ribosomal protein S2 [Source:HGNC Symbol;Acc:HGNC:10404]	68355	59322	62334	71674	39450	46201	25781	28796	53929	43476	46466	58963	28071	39091	20292	25996	47514.9	50708	28362
ENSOMYG00000040017	hsp9ab1	heat shock protein 9, alpha (cytosolic), class B member 1 [Source:ZFIN;Acc:ZDB-GENE-99415-95]		1.139	0.188	0.319943	ENSDARG00000029150	hsp90ab1	heat shock protein 90, alpha (cytosolic), class A member 1, tandem duplicate 2 [Source:ZFIN;Acc:ZDB-GENE-031001-3]	ENSG00000080824	HSP90AA1	heat shock protein 90 alpha family class A member 1 [Source:HGNC Symbol;Acc:HGNC:5253]	49969	53285	50786	53074	67428	71557	49082	45569	39424	39051	37858	43661	47978	60545	38632	41139	65625.5	39998	47074
ENSOMYG00000046785	mpx	myeloid-specific peroxidase [Source:ZFIN;Acc:ZDB-GENE-3131-946]		0.723	-0.467	0.0380216	ENSDARG00000019521	mpx	myeloid-specific peroxidase [Source:ZFIN;Acc:ZDB-GENE-030131-9460]	ENSG00000005381	MPO	myeloperoxidase [Source:HGNC Symbol;Acc:HGNC:7218]	107022	107497	79046	107602	62983	81359	56199	45578	84436	78782	58924	88519	44815	68838	44234	41147	34463.9	77665	49758
ENSOMYG00000039261				1.123	0.167	0.485528	ENSDARG00000039502	eef1a1a	eukaryotic translation elongation factor 1 alpha 1a [Source:ZFIN;Acc:ZDB-GENE-030131-8278]	ENSG00000156508	EEF1A1	eukaryotic translation elongation factor 1 alpha 1 [Source:HGNC Symbol;Acc:HGNC:3189]	46173	45736	45469	46945	57909	62933	39953	46591	36429	33519	33894	38619	41205	53248	31447	42061	50468.9	35615	41990
ENSOMYG00000057861	mmp9	matrix metallopeptidase 9 [Source:ZFIN;Acc:ZDB-GENE-4426-2132]		0.981	-0.028	0.946514	ENSDARG00000042816	mmp9	matrix metallopeptidase 9 [Source:ZFIN;Acc:ZDB-GENE-040426-2132]	ENSG00000100985	MMP9	matrix metallopeptidase 9 [Source:HGNC Symbol;Acc:HGNC:7176]	47241	33792	122350	53668	37541	98703	47187	46611	37271	24765	91204	44150	26712	83513	37141	42079	74044.4	49348	47361
ENSOMYG00000011212			only expressed in AP2	0.001	-10.533	1.64e-23	ENSDARG00000073789	zmp:0000000735	zmp:0000000735 [Source:ZFIN;Acc:ZDB-GENE-130530-738]	ENSG00000177409	SAMD9L	sterile alpha motif domain containing 9 like [Source:HGNC Symbol;Acc:HGNC:1349]	618	801	509	524	0	0	0	1	488	587	379	431	0	0	0	1	1128.42	471	0
ENSOMYG00000006978				1.177	0.235	0.36513	ENSDARG00000051783	rplp0	ribosomal protein, large, P0 [Source:NCBI gene;Acc:58101]	ENSG00000089157	RPLP0	ribosomal protein lateral stalk subunit P0 [Source:HGNC Symbol;Acc:HGNC:10371]	44560	36738	37541	43828	57866	61944	38345	45593	35156	26924	27984	36055	41174	52411	30181	41160	42074.8	31530	41232
ENSOMYG00000062836	pfn1			1.068	0.094	0.766396	ENSDARG00000088091	pfn1	profilin 1 [Source:ZFIN;Acc:ZDB-GENE-031002-33]	ENSG00000070087	PFN2	profilin 2 [Source:HGNC Symbol;Acc:HGNC:8882]	48840	43583	45756	47974	45771	74480	31948	44976	38533	31941	34108	39466	32568	63018	25146	40603	38742.5	36012	40334
ENSOMYG00000039839				1.263	0.337	0.196764	ENSDARG00000103007	rps3	ribosomal protein S3 [Source:ZFIN;Acc:ZDB-GENE-030131-8494]	ENSG00000149273	RPS3	ribosomal protein S3 [Source:HGNC Symbol;Acc:HGNC:10420]	51263	37585	35625	44437	76206	73041	45561	46941	40444	27545	26556	36556	54224	61801	35861	42377	38893.6	32775	48566
ENSOMYG00000042549	rpl12	ribosomal protein L12 [Source:ZFIN;Acc:ZDB-GENE-3131-5297]		1.186	0.247	0.303315	ENSDARG00000006691	rpl12	ribosomal protein L12 [Source:ZFIN;Acc:ZDB-GENE-030131-5297]	ENSG00000197958	RPL12	ribosomal protein L12 [Source:HGNC Symbol;Acc:HGNC:10302]	36856	30851	30230	35319	47104	49763	30748	37359	29078	22610	22535	29055	33517	42105	24202	33727	36864	25820	33388
ENSOMYG00000015846			only expressed in AP2	0.001	-10.356	5.80861e-23	ENSDARG00000093082	LO018605.1	NA	ENSG00000179144	GIMAP7	GTPase, IMAP family member 7 [Source:HGNC Symbol;Acc:HGNC:22404]	320	382	346	279	0	0	0	0	252	280	258	230	0	0	0	0	858.06	255	0
ENSOMYG00000071802	rpl3	ribosomal protein L3 [Source:ZFIN;Acc:ZDB-GENE-3131-1291]		0.979	-0.031	0.934862	ENSDARG00000003599	rpl3	ribosomal protein L3 [Source:ZFIN;Acc:ZDB-GENE-030131-1291]	ENSG00000100316	RPL3	ribosomal protein L3 [Source:HGNC Symbol;Acc:HGNC:10332]	34813	29131	31882	33396	33028	38203	21794	25922	27466	21349	23766	27473	23501	32324	17154	23402	32569.6	25014	24095
ENSOMYG00000008541				1.01	0.015	0.971329	ENSDARG00000009087	cd74a	CD74 molecule, major histocompatibility complex, class II invariant chain a [Source:ZFIN;Acc:ZDB-GENE-000901-1]	ENSG00000019582	CD74	CD74 molecule [Source:HGNC Symbol;Acc:HGNC:1697]	45777	40439	41502	36590	47804	33652	35172	42947	36116	29637	30937	30101	34015	28473	27684	38772	29023.6	31698	32236
ENSOMYG00000028281				1.06	0.084	0.769908	ENSDARG00000037746	actb1	actin, beta 1 [Source:NCBI gene;Acc:57934]	ENSG00000075624	ACTB	actin beta [Source:HGNC Symbol;Acc:HGNC:132]	34075	36369	36601	35605	33863	48183	28850	35962	26884	26654	27284	29290	24095	40768	22708	32466	32631.6	27528	30009
ENSOMYG00000011163				0.466	-1.102	NA	ENSDARG00000074698	sdsl	serine dehydratase-like [Source:ZFIN;Acc:ZDB-GENE-131121-410]	ENSG00000135094	SDS	serine dehydratase [Source:HGNC Symbol;Acc:HGNC:10691]	24	3	479	26	19	36	10	19	19	2	357	21	14	30	8	17	45647.4	100	17
ENSOMYG00000016107	rps3a	ribosomal protein S3A [Source:ZFIN;Acc:ZDB-GENE-3131-9184]		1.208	0.272	0.290629	ENSDARG00000114628	rps3a	ribosomal protein S3A [Source:NCBI gene;Acc:337240]	ENSG00000145425	RPS3A	ribosomal protein S3A [Source:HGNC Symbol;Acc:HGNC:10421]	35105	27971	27216	32740	47095	49806	27560	36657	27696	20499	20288	26934	33510	42141	21692	33093	32375.4	23854	32609
ENSOMYG00000014366				1.302	0.381	0.131848	ENSDARG00000019778	rps6	ribosomal protein S6 [Source:ZFIN;Acc:ZDB-GENE-040801-8]	ENSG00000137154	RPS6	ribosomal protein S6 [Source:HGNC Symbol;Acc:HGNC:10429]	37671	28605	26771	34457	57304	52988	36805	39857	29721	20964	19956	28346	40774	44834	28969	35982	32329	24747	37640
ENSOMYG00000011445	keap1b	kelch-like ECH-associated protein 1b [Source:ZFIN;Acc:ZDB-GENE-858-1]	only expressed in AP2	0.001	-10.151	7.22435e-13	ENSDARG00000074634	keap1b	kelch-like ECH-associated protein 1b [Source:ZFIN;Acc:ZDB-GENE-080508-1]	ENSG00000079999	KEAP1	kelch like ECH associated protein 1 [Source:HGNC Symbol;Acc:HGNC:23177]	350	390	409	329	0	0	0	0	276	286	305	271	0	0	0	0	206.65	284	0
ENSOMYG00000007093	rpl13a	ribosomal protein L13a [Source:ZFIN;Acc:ZDB-GENE-3131-168]		1.242	0.312	0.189728	ENSDARG00000116541	rpl13a	ribosomal protein L13a [Source:ZFIN;Acc:ZDB-GENE-030131-168]	ENSG00000142541	RPL13A	ribosomal protein L13a [Source:HGNC Symbol;Acc:HGNC:10304]	31617	25611	24832	29860	43916	44523	27723	33042	24945	18770	18511	24564	31248	37671	21821	29830	29628.5	21698	30142
ENSOMYG00000016711				0.947	-0.078	0.827682	ENSDARG00000092788	si:dkey-21e2.15	si:dkey-21e2.15 [Source:ZFIN;Acc:ZDB-GENE-050208-780]	ENSG00000197766	CFD	complement factor D [Source:HGNC Symbol;Acc:HGNC:2771]	52897	37749	61509	58630	40579	70319	32321	34353	41734	27665	45851	48232	28874	59497	25440	31013	22292.5	40870	36206
ENSOMYG00000017474	RPL7	ribosomal protein L7 [Source:HGNC Symbol;Acc:HGNC:1363]		1.355	0.438	0.0693521	ENSDARG00000007320	rpl7	ribosomal protein L7 [Source:ZFIN;Acc:ZDB-GENE-030131-8654]	ENSG00000147604	RPL7	ribosomal protein L7 [Source:HGNC Symbol;Acc:HGNC:10363]	31687	25420	25850	29902	47059	48870	34129	38966	25000	18630	19270	24599	33485	41349	26863	35178	30499.6	21875	34219
ENSOMYG00000005387	ppiab	peptidylprolyl isomerase Ab (cyclophilin A) [Source:ZFIN;Acc:ZDB-GENE-3131-7459]		1.079	0.109	0.715062	ENSDARG00000103994	ppiab	peptidylprolyl isomerase Ab (cyclophilin A) [Source:ZFIN;Acc:ZDB-GENE-030131-7459]	ENSG00000196262	PPIA	peptidylprolyl isomerase A [Source:HGNC Symbol;Acc:HGNC:9253]	28781	30305	32130	29133	29452	45023	22398	31597	22707	22210	23951	23966	20956	38094	17629	28525	26918.7	23208	26301
ENSOMYG00000047264	rps14	ribosomal protein S14 [Source:ZFIN;Acc:ZDB-GENE-3131-8631]		1.234	0.303	0.222534	ENSDARG00000036629	rps14	ribosomal protein S14 [Source:ZFIN;Acc:ZDB-GENE-030131-8631]	ENSG00000164587	RPS14	ribosomal protein S14 [Source:HGNC Symbol;Acc:HGNC:10387]	30452	24594	24404	27608	43318	39741	27844	32549	24025	18024	18192	22712	30823	33625	21916	29385	28878	20738	28937
ENSOMYG00000009413	rps3a	ribosomal protein S3A [Source:ZFIN;Acc:ZDB-GENE-3131-9184]		1.3	0.379	0.127984	ENSDARG00000114628	rps3a	ribosomal protein S3A [Source:NCBI gene;Acc:337240]	ENSG00000145425	RPS3A	ribosomal protein S3A [Source:HGNC Symbol;Acc:HGNC:10421]	31657	25568	23463	28886	47399	47685	27891	35469	24976	18738	17490	23763	33727	40347	21953	32021	29145.8	21242	32012
ENSOMYG00000011250			only expressed in AP2	0.001	-9.565	6.28721e-18	ENSDARG00000029019	epb41b	erythrocyte membrane protein band 4.1b [Source:ZFIN;Acc:ZDB-GENE-030130-1]	ENSG00000198783	ZNF830	zinc finger protein 830 [Source:HGNC Symbol;Acc:HGNC:28291]	1126	2226	1917	1686	0	1	3	2	888	1631	1429	1387	0	1	2	2	561.6	1334	1
ENSOMYG00000001770	ncl	nucleolin [Source:ZFIN;Acc:ZDB-GENE-3131-6986]		0.873	-0.196	0.379524	ENSDARG00000002710	ncl	nucleolin [Source:ZFIN;Acc:ZDB-GENE-030131-6986]	ENSG00000115053	NCL	nucleolin [Source:HGNC Symbol;Acc:HGNC:7667]	18147	20775	26026	17836	16869	19303	13815	14984	14317	15226	19401	14673	12003	16332	10874	13527	25234.9	15904	13184
ENSOMYG00000021380	MED14	mediator complex subunit 14 [Source:HGNC Symbol;Acc:HGNC:237]		1.395	0.48	0.0262214	ENSDARG00000014867	rpl8	ribosomal protein L8 [Source:NCBI gene;Acc:393686]	ENSG00000161016	RPL8	ribosomal protein L8 [Source:HGNC Symbol;Acc:HGNC:10368]	30291	26494	24396	28798	49806	44701	33480	36642	23898	19417	18186	23691	35439	37822	26352	33080	29878.9	21298	33173
ENSOMYG00000071767				0.934	-0.098	0.7429	ENSDARG00000093313	ubb	ubiquitin B [Source:ZFIN;Acc:ZDB-GENE-050411-10]	ENSG00000150991	UBC	ubiquitin C [Source:HGNC Symbol;Acc:HGNC:12468]	20472	19952	19712	20735	16995	20276	14517	17038	16152	14622	14694	17058	12093	17156	11426	15382	23803.1	15632	14014
ENSOMYG00000021040	ybx1	Y box binding protein 1 [Source:ZFIN;Acc:ZDB-GENE-629-3]		0.855	-0.225	0.291151	ENSDARG00000004757	ybx1	Y box binding protein 1 [Source:ZFIN;Acc:ZDB-GENE-000629-3]	ENSG00000065978	YBX1	Y-box binding protein 1 [Source:HGNC Symbol;Acc:HGNC:8014]	26754	25932	27991	28625	22111	27930	16851	17404	21108	19005	20866	23548	15733	23632	13263	15712	24128.9	21132	17085
ENSOMYG00000018631	eef2b	eukaryotic translation elongation factor 2b [Source:ZFIN;Acc:ZDB-GENE-3131-5128]		1.21	0.275	0.134062	ENSDARG00000100371	eef2b	eukaryotic translation elongation factor 2b [Source:ZFIN;Acc:ZDB-GENE-030131-5128]	ENSG00000167658	EEF2	eukaryotic translation elongation factor 2 [Source:HGNC Symbol;Acc:HGNC:3214]	39288	32856	26851	33078	51428	41740	35794	33244	30997	24079	20016	27212	36593	35317	28173	30012	26699.8	25576	32524
ENSOMYG00000027364	rps4x	ribosomal protein S4 X-linked [Source:ZFIN;Acc:ZDB-GENE-4927-19]		1.199	0.262	0.310674	ENSDARG00000014690	rps4x	ribosomal protein S4 X-linked [Source:NCBI gene;Acc:449547]	ENSG00000198034	RPS4X	ribosomal protein S4 X-linked [Source:HGNC Symbol;Acc:HGNC:10424]	31332	24156	23671	28349	41591	41979	26556	29493	24720	17703	17645	23321	29594	35519	20902	26626	26493.6	20847	28160
ENSOMYG00000037968	RPL27A	ribosomal protein L27a [Source:HGNC Symbol;Acc:HGNC:1329]		1.169	0.226	0.381346	ENSDARG00000087663	si:ch211-248l17.3	si:ch211-248l17.3 [Source:ZFIN;Acc:ZDB-GENE-120709-105]	ENSG00000166441	RPL27A	ribosomal protein L27a [Source:HGNC Symbol;Acc:HGNC:10329]	26531	22337	22192	25839	33320	34647	23460	27991	20932	16370	16543	21256	23709	29315	18465	25270	25098.4	18775	24190
ENSOMYG00000066767	rpl37a			1.184	0.244	0.326151	ENSDARG00000115271	RPL37A	zgc:171772 [Source:ZFIN;Acc:ZDB-GENE-070928-31]	ENSG00000197756	RPL37A	ribosomal protein L37a [Source:HGNC Symbol;Acc:HGNC:10348]	24524	21500	21753	23453	31450	31854	22239	27749	19348	15757	16215	19294	22378	26952	17504	25051	25104.8	17654	22971
ENSOMYG00000076401				0.868	-0.204	0.442247							25656	27823	29890	32730	16673	34250	16024	19544	20242	20391	22281	26925	11864	28979	12612	17644	19246.3	22460	17775
ENSOMYG00000037454	RPL1A	ribosomal protein L1a [Source:HGNC Symbol;Acc:HGNC:1299]		1.257	0.33	0.103802	ENSDARG00000042905	rpl10a	ribosomal protein L10a [Source:NCBI gene;Acc:323305]	ENSG00000198755	RPL10A	ribosomal protein L10a [Source:HGNC Symbol;Acc:HGNC:10299]	24332	22070	21849	24062	34260	36177	23331	26218	19197	16175	16287	19795	24378	30610	18364	23669	26135	17864	24255
ENSOMYG00000073747				1.074	0.103	0.74944	ENSDARG00000025073	rpl18a	ribosomal protein L18a [Source:NCBI gene;Acc:394035]	ENSG00000105640	RPL18A	ribosomal protein L18a [Source:HGNC Symbol;Acc:HGNC:10311]	24146	20268	19986	23935	24300	26866	18475	26167	19050	14854	14898	19690	17291	22732	14542	23623	22890.6	17123	19547
ENSOMYG00000025559				0.896	-0.159	0.618315	ENSDARG00000114451	mmp13a	matrix metallopeptidase 13a [Source:ZFIN;Acc:ZDB-GENE-031202-2]	ENSG00000137745	MMP13	matrix metallopeptidase 13 [Source:HGNC Symbol;Acc:HGNC:7159]	23678	16494	60902	30178	14046	41351	14069	24306	18681	12088	45399	24826	9994	34987	11074	21943	26388.1	25248	19500
ENSOMYG00000023092		phosphoribosyl pyrophosphate synthetase 2 [Source:HGNC Symbol;Acc:HGNC:9465]		1.172	0.23	0.311029	ENSDARG00000077777	tmsb4x	thymosin beta 4 X-linked [Source:ZFIN;Acc:ZDB-GENE-030131-8304]	ENSG00000205542	TMSB4X	thymosin beta 4 X-linked [Source:HGNC Symbol;Acc:HGNC:11881]	39560	36892	34205	39810	43757	62278	35237	38181	31211	27037	25498	32750	31135	52694	27735	34469	22129.5	29124	36508
ENSOMYG00000014344			More AP2	0.001	-9.497	3.91453e-74	ENSDARG00000096355	ighv1-4	immunoglobulin heavy variable 1-4 [Source:ZFIN;Acc:ZDB-GENE-040514-1]	ENSG00000211899	IGHM	immunoglobulin heavy constant mu [Source:HGNC Symbol;Acc:HGNC:5541]	3166	1849	2277	2368	6	2	3	1	2498	1355	1697	1948	4	2	2	1	1023.82	1874	2
ENSOMYG00000011711			More AP2	0.003	-8.391	4.09206e-119	ENSDARG00000053448	si:ch211-251f6.6	si:ch211-251f6.6 [Source:ZFIN;Acc:ZDB-GENE-030131-3219]	ENSG00000196663	TECPR2	tectonin beta-propeller repeat containing 2 [Source:HGNC Symbol;Acc:HGNC:19957]	10896	5510	8019	6406	29	5	28	23	8597	4038	5978	5270	21	4	22	21	2955.39	5971	17
ENSOMYG00000015672	rpl4	ribosomal protein L4 [Source:ZFIN;Acc:ZDB-GENE-3131-934]		1.186	0.246	0.333628	ENSDARG00000041182	rpl4	ribosomal protein L4 [Source:ZFIN;Acc:ZDB-GENE-030131-9034]	ENSG00000174444	RPL4	ribosomal protein L4 [Source:HGNC Symbol;Acc:HGNC:10353]	29238	23430	22439	26941	34573	37379	25495	30742	23068	17171	16727	22163	24600	31627	20067	27753	23180.3	19782	26012
ENSOMYG00000004389	rack1	receptor for activated C kinase 1 [Source:ZFIN;Acc:ZDB-GENE-99415-89]		1.226	0.294	0.210262	ENSDARG00000041619	rack1	receptor for activated C kinase 1 [Source:NCBI gene;Acc:30722]	ENSG00000204628	RACK1	receptor for activated C kinase 1 [Source:HGNC Symbol;Acc:HGNC:4399]	29593	24639	21540	26146	39106	40506	24286	28727	23348	18057	16057	21509	27826	34272	19115	25934	24465.4	19743	26787
ENSOMYG00000036688		tubulin, alpha 8 like 3 [Source:ZFIN;Acc:ZDB-GENE-481-77]		0.775	-0.368	0.113903	ENSDARG00000006260	tuba8l4	tubulin, alpha 8 like 4 [Source:ZFIN;Acc:ZDB-GENE-040426-860]	ENSG00000167553	TUBA1C	tubulin alpha 1c [Source:HGNC Symbol;Acc:HGNC:20768]	27262	25044	31804	28352	17374	25273	13456	17069	21509	18354	23708	23324	12362	21384	10591	15410	18825.6	21724	14937
ENSOMYG00000042616	rs14			1.312	0.391	0.0956262	ENSDARG00000036629	rps14	ribosomal protein S14 [Source:ZFIN;Acc:ZDB-GENE-030131-8631]	ENSG00000164587	RPS14	ribosomal protein S14 [Source:HGNC Symbol;Acc:HGNC:10387]	25381	22239	21279	22706	37599	35897	26519	30548	20025	16298	15862	18679	26753	30373	20873	27578	24440.7	17716	26394
ENSOMYG00000043879	rpsa	ribosomal protein SA [Source:ZFIN;Acc:ZDB-GENE-4426-811]		1.189	0.25	0.292223	ENSDARG00000019181	rpsa	ribosomal protein SA [Source:NCBI gene;Acc:394027]	ENSG00000168028	RPSA	ribosomal protein SA [Source:HGNC Symbol;Acc:HGNC:6502]	25019	21798	22717	24506	32093	36249	22512	25634	19739	15975	16934	20160	22836	30671	17719	23142	22878.8	18202	23592
ENSOMYG00000032820	ncf1	neutrophil cytosolic factor 1 [Source:ZFIN;Acc:ZDB-GENE-316-6]		0.856	-0.224	0.375318	ENSDARG00000033735	ncf1	neutrophil cytosolic factor 1 [Source:ZFIN;Acc:ZDB-GENE-031006-6]	ENSG00000158517	NCF1	neutrophil cytosolic factor 1 [Source:HGNC Symbol;Acc:HGNC:7660]	5068	4905	7786	4884	4107	5200	3395	4026	3998	3595	5804	4018	2922	4400	2672	3635	36127.2	4354	3407
ENSOMYG00000010468	gpia	glucose-6-phosphate isomerase a [Source:ZFIN;Acc:ZDB-GENE-2513-2]		0.874	-0.194	0.372662	ENSDARG00000103826	gpib	glucose-6-phosphate isomerase b [Source:ZFIN;Acc:ZDB-GENE-020513-3]	ENSG00000105220	GPI	glucose-6-phosphate isomerase [Source:HGNC Symbol;Acc:HGNC:4458]	32622	26366	34288	29895	23842	32175	20423	21112	25737	19323	25560	24593	16965	27224	16075	19059	17287.2	23803	19831
ENSOMYG00000047081	rs25			1.261	0.335	0.0967285	ENSDARG00000041811	rps25	ribosomal protein S25 [Source:NCBI gene;Acc:393788]	ENSG00000118181	RPS25	ribosomal protein S25 [Source:HGNC Symbol;Acc:HGNC:10413]	19316	18384	17682	19114	25523	25234	20490	25271	15240	13473	13181	15724	18161	21351	16128	22814	23312.3	14404	19614
ENSOMYG00000015440	RPL5	ribosomal protein L5 [Source:HGNC Symbol;Acc:HGNC:136]		1.225	0.293	0.213028	ENSDARG00000109661	rpl5b	ribosomal protein L5b [Source:ZFIN;Acc:ZDB-GENE-040625-93]	ENSG00000122406	RPL5	ribosomal protein L5 [Source:HGNC Symbol;Acc:HGNC:10360]	25183	20695	19114	23149	32637	34601	22330	24965	19868	15167	14248	19043	23223	29276	17576	22538	22504.3	17082	23153
ENSOMYG00000016947				1.185	0.245	0.22946	ENSDARG00000100371	eef2b	eukaryotic translation elongation factor 2b [Source:ZFIN;Acc:ZDB-GENE-030131-5128]	ENSG00000167658	EEF2	eukaryotic translation elongation factor 2 [Source:HGNC Symbol;Acc:HGNC:3214]	24852	25718	21412	23744	31343	33522	25470	24335	19607	18848	15961	19533	22302	28363	20047	21969	21586	18487	23170
ENSOMYG00000062058			only expressed in AP2	0.005	-7.604	3.49564e-28	ENSDARG00000018587	zgc:152658	zgc:152658 [Source:ZFIN;Acc:ZDB-GENE-060929-68]	ENSG00000179144	GIMAP7	GTPase, IMAP family member 7 [Source:HGNC Symbol;Acc:HGNC:22404]	283	354	310	270	0	0	3	2	223	259	231	222	0	0	2	2	1254.31	234	1
ENSOMYG00000014384			only expressed in AP2	0.006	-7.314	6.96648e-12	ENSDARG00000078731	si:dkey-85k7.12	si:dkey-85k7.12 [Source:ZFIN;Acc:ZDB-GENE-130530-855]	ENSG00000106608	URGCP	upregulator of cell proliferation [Source:HGNC Symbol;Acc:HGNC:30890]	94	178	155	87	1	0	0	1	74	130	116	72	1	0	0	1	268.61	98	0
ENSOMYG00000022132	rpsa	ribosomal protein SA [Source:ZFIN;Acc:ZDB-GENE-4426-811]		1.101	0.139	0.619203	ENSDARG00000019181	rpsa	ribosomal protein SA [Source:NCBI gene;Acc:394027]	ENSG00000168028	RPSA	ribosomal protein SA [Source:HGNC Symbol;Acc:HGNC:6502]	21867	19402	20233	22060	24940	27884	17830	22350	17252	14219	15082	18148	17746	23593	14034	20177	20152.9	16175	18888
ENSOMYG00000030176	rpl8	ribosomal protein L8 [Source:ZFIN;Acc:ZDB-GENE-4426-167]		1.309	0.389	0.0907292	ENSDARG00000014867	rpl8	ribosomal protein L8 [Source:NCBI gene;Acc:393686]	ENSG00000161016	RPL8	ribosomal protein L8 [Source:HGNC Symbol;Acc:HGNC:10368]	23530	19151	18178	21912	34484	33573	23294	25988	18564	14035	13551	18026	24537	28406	18335	23461	22116.9	16044	23685
ENSOMYG00000068415				1.386	0.471	0.0259142	ENSDARG00000114059	rps27a	ribosomal protein S27a [Source:ZFIN;Acc:ZDB-GENE-030131-10018]	ENSG00000143947	RPS27A	ribosomal protein S27a [Source:HGNC Symbol;Acc:HGNC:10417]	19222	16983	16684	18151	30545	27659	20768	25633	15165	12446	12437	14932	21734	23402	16346	23141	23193.9	13745	21156
ENSOMYG00000035090	lcp1	lymphocyte cytosolic protein 1 (L-plastin) [Source:ZFIN;Acc:ZDB-GENE-991213-5]		1.077	0.107	0.680447	ENSDARG00000023188	lcp1	lymphocyte cytosolic protein 1 (L-plastin) [Source:NCBI gene;Acc:30583]	ENSG00000136167	LCP1	lymphocyte cytosolic protein 1 [Source:HGNC Symbol;Acc:HGNC:6528]	18811	18025	20630	19151	18961	28334	14895	18315	14841	13210	15378	15755	13492	23974	11724	16534	22541.8	14796	16431
ENSOMYG00000011916	rpl19	ribosomal protein L19 [Source:ZFIN;Acc:ZDB-GENE-4426-229]		1.27	0.344	0.150193	ENSDARG00000013307	rpl19	ribosomal protein L19 [Source:NCBI gene;Acc:406489]	ENSG00000108298	RPL19	ribosomal protein L19 [Source:HGNC Symbol;Acc:HGNC:10312]	22033	17042	16847	20419	31153	31151	19621	23397	17383	12490	12558	16798	22167	26357	15444	21122	21574.4	14807	21272
ENSOMYG00000036551	rpl19	ribosomal protein L19 [Source:ZFIN;Acc:ZDB-GENE-4426-229]		1.108	0.148	0.59529	ENSDARG00000013307	rpl19	ribosomal protein L19 [Source:NCBI gene;Acc:406489]	ENSG00000108298	RPL19	ribosomal protein L19 [Source:HGNC Symbol;Acc:HGNC:10312]	21038	17708	17803	20513	25913	25511	16527	19398	16598	12978	13271	16875	18438	21585	13008	17512	20019	14930	17636
ENSOMYG00000010616	scinlb	scinderin like b [Source:ZFIN;Acc:ZDB-GENE-4426-268]		1.056	0.078	0.802957	ENSDARG00000117110	scinla	scinderin like a [Source:ZFIN;Acc:ZDB-GENE-030131-2005]	ENSG00000148180	GSN	gelsolin [Source:HGNC Symbol;Acc:HGNC:4620]	28607	25972	32522	30794	26150	47207	24164	24201	22570	19034	24243	25333	18607	39942	19019	21848	17753.5	22795	24854
ENSOMYG00000038739	trip4	thyroid hormone receptor interactor 4 [Source:ZFIN;Acc:ZDB-GENE-4724-92]	only expressed in AP2	0.007	-7.215	2.67464e-30	ENSDARG00000098074	trip4	thyroid hormone receptor interactor 4 [Source:ZFIN;Acc:ZDB-GENE-040724-92]	ENSG00000103671	TRIP4	thyroid hormone receptor interactor 4 [Source:HGNC Symbol;Acc:HGNC:12310]	235	292	298	261	0	3	0	3	185	214	222	215	0	3	0	3	130.4	209	2
ENSOMYG00000014111	p47phox	neutrophil cytosolic factor 1 [Source:ZFIN;Acc:ZDB-GENE-316-6]		0.944	-0.083	0.78941	ENSDARG00000033735	ncf1	neutrophil cytosolic factor 1 [Source:ZFIN;Acc:ZDB-GENE-031006-6]	ENSG00000158517	NCF1	neutrophil cytosolic factor 1 [Source:HGNC Symbol;Acc:HGNC:7660]	17708	15964	15465	16053	14224	19513	12498	10486	13971	11700	11528	13206	10121	16510	9837	9467	24073.7	12601	11484
ENSOMYG00000007294	rps2	ribosomal protein S2 [Source:HGNC Symbol;Acc:HGNC:145]		1.144	0.194	0.426287	ENSDARG00000040059	gbp	glycogen synthase kinase binding protein [Source:ZFIN;Acc:ZDB-GENE-990714-7]	ENSG00000008988	RPS20	ribosomal protein S20 [Source:HGNC Symbol;Acc:HGNC:10405]	21482	17926	17703	19301	25093	25925	16618	21381	16948	13138	13196	15878	17855	21935	13080	19302	19794.3	14790	18043
ENSOMYG00000022850				1.273	0.348	0.132947	ENSDARG00000006316	rpl23a	ribosomal protein L23a [Source:ZFIN;Acc:ZDB-GENE-030131-7479]	ENSG00000198242	RPL23A	ribosomal protein L23a [Source:HGNC Symbol;Acc:HGNC:10317]	20280	17421	17055	18592	27634	30287	19594	22490	16000	12767	12713	15295	19663	25626	15422	20304	21240	14194	20254
ENSOMYG00000021849				1.195	0.257	0.275795	ENSDARG00000057368	rps8b	ribosomal protein S8b [Source:ZFIN;Acc:ZDB-GENE-050522-202]	ENSG00000142937	RPS8	ribosomal protein S8 [Source:HGNC Symbol;Acc:HGNC:10441]	20014	18289	18322	20428	25449	28596	18796	22829	15790	13404	13658	16805	18108	24195	14794	20610	20393.4	14914	19427
ENSOMYG00000009997	rl15	ribosomal protein L15 [Source:ZFIN;Acc:ZDB-GENE-481-183]		1.112	0.153	0.575979	ENSDARG00000009285	rpl15	ribosomal protein L15 [Source:ZFIN;Acc:ZDB-GENE-040801-183]	ENSG00000174748	RPL15	ribosomal protein L15 [Source:HGNC Symbol;Acc:HGNC:10306]	20426	17443	17393	20012	23374	24352	17558	20104	16115	12784	12965	16463	16632	20604	13820	18149	18931.7	14582	17301
ENSOMYG00000047226	c6			0.734	-0.446	0.0742067	ENSDARG00000117059	rgs7bpb	regulator of G protein signaling 7 binding protein b [Source:NCBI gene;Acc:337556]	ENSG00000186479	RGS7BP	regulator of G protein signaling 7 binding protein [Source:HGNC Symbol;Acc:HGNC:23271]	23940	23028	28037	19175	23979	5223	17242	11488	18888	16877	20900	15774	17062	4419	13571	10371	15539.1	18110	11356
ENSOMYG00000004031				1.278	0.354	0.109431	ENSDARG00000019230	rpl7a	ribosomal protein L7a [Source:ZFIN;Acc:ZDB-GENE-031001-9]	ENSG00000148303	RPL7A	ribosomal protein L7a [Source:HGNC Symbol;Acc:HGNC:10364]	19755	17289	16979	19112	27285	28078	19637	23813	15586	12671	12657	15722	19415	23757	15456	21498	20699.1	14159	20032
ENSOMYG00000021164	rplp1	ribosomal protein lateral stalk subunit P1 [Source:ZFIN;Acc:ZDB-GENE-3131-8663]		1.278	0.354	0.0905356	ENSDARG00000021864	rplp1	ribosomal protein, large, P1 [Source:ZFIN;Acc:ZDB-GENE-030131-8663]	ENSG00000137818	RPLP1	ribosomal protein lateral stalk subunit P1 [Source:HGNC Symbol;Acc:HGNC:10372]	19422	16075	16551	18749	27005	26695	18431	22419	15323	11781	12338	15424	19215	22587	14507	20239	20600.1	13716	19137
ENSOMYG00000026034	rpl6	ribosomal protein L6 [Source:ZFIN;Acc:ZDB-GENE-3131-8671]		1.287	0.364	0.124814	ENSDARG00000058451	rpl6	ribosomal protein L6 [Source:ZFIN;Acc:ZDB-GENE-030131-8671]	ENSG00000089009	RPL6	ribosomal protein L6 [Source:HGNC Symbol;Acc:HGNC:10362]	24200	20054	18916	22253	34300	34828	25253	25335	19093	14697	14101	18306	24406	29468	19877	22872	19715.8	16549	24156
ENSOMYG00000007025	rpl3	ribosomal protein L3 [Source:ZFIN;Acc:ZDB-GENE-3131-8657]		1.068	0.095	0.753261	ENSDARG00000109253	rpl30	ribosomal protein L30 [Source:ZFIN;Acc:ZDB-GENE-030131-8657]	ENSG00000156482	RPL30	ribosomal protein L30 [Source:HGNC Symbol;Acc:HGNC:10333]	18926	16113	15242	17472	23108	18954	14480	16087	14932	11809	11362	14373	16442	16037	11397	14523	18255.4	13119	14600
ENSOMYG00000009406	acadm	acyl-CoA dehydrogenase medium chain [Source:ZFIN;Acc:ZDB-GENE-4426-1945]		1.034	0.048	0.882037	ENSDARG00000038900	acadm	acyl-CoA dehydrogenase medium chain [Source:ZFIN;Acc:ZDB-GENE-040426-1945]	ENSG00000117054	ACADM	acyl-CoA dehydrogenase medium chain [Source:HGNC Symbol;Acc:HGNC:89]	17906	17304	17152	18356	17803	21542	13614	17681	14127	12682	12786	15101	12668	18227	10716	15962	17544.7	13674	14393
ENSOMYG00000058950				1.281	0.357	0.0461761	ENSDARG00000102234	si:ch211-71n6.4	si:ch211-71n6.4 [Source:ZFIN;Acc:ZDB-GENE-091204-213]	ENSG00000242950	ERVW-1	endogenous retrovirus group W member 1, envelope [Source:HGNC Symbol;Acc:HGNC:13525]	28177	34353	22350	27411	33166	34118	36384	40795	22231	25177	16661	22550	23599	28867	28638	36829	19963	21655	29483
ENSOMYG00000036395	rs4x	ribosomal protein S4 X-linked [Source:ZFIN;Acc:ZDB-GENE-4927-19]		1.17	0.227	0.357298	ENSDARG00000014690	rps4x	ribosomal protein S4 X-linked [Source:NCBI gene;Acc:449547]	ENSG00000198034	RPS4X	ribosomal protein S4 X-linked [Source:HGNC Symbol;Acc:HGNC:10424]	19043	17362	16130	18265	22901	25217	16880	20843	15024	12724	12024	15026	16295	21336	13286	18817	18496.9	13700	17434
ENSOMYG00000034988	rpl13	ribosomal protein L13 [Source:ZFIN;Acc:ZDB-GENE-317-1]		1.271	0.345	0.148092	ENSDARG00000099380	rpl13	ribosomal protein L13 [Source:NCBI gene;Acc:378961]	ENSG00000167526	RPL13	ribosomal protein L13 [Source:HGNC Symbol;Acc:HGNC:10303]	23131	18545	17667	21287	33589	31065	21866	24900	18249	13591	13170	17512	23900	26284	17211	22479	19053.3	15630	22468
ENSOMYG00000013147				1.286	0.363	0.109918	ENSDARG00000070849	rps15	ribosomal protein S15 [Source:ZFIN;Acc:ZDB-GENE-030131-9092]	ENSG00000115268	RPS15	ribosomal protein S15 [Source:HGNC Symbol;Acc:HGNC:10388]	16995	14428	14257	15894	23337	24739	15946	20470	13408	10574	10628	13075	16605	20932	12551	18480	19685.5	11921	17142
ENSOMYG00000005110				1.253	0.325	0.13563	ENSDARG00000103433	rpl14	ribosomal protein L14 [Source:ZFIN;Acc:ZDB-GENE-030131-2085]	ENSG00000188846	RPL14	ribosomal protein L14 [Source:HGNC Symbol;Acc:HGNC:10305]	19411	16585	16246	17437	26916	24054	19265	21414	15315	12155	12110	14345	19152	20352	15163	19332	19053.1	13481	18500
ENSOMYG00000004229	lcp1	lymphocyte cytosolic protein 1 (L-plastin) [Source:ZFIN;Acc:ZDB-GENE-991213-5]		1.12	0.163	0.464516	ENSDARG00000023188	lcp1	lymphocyte cytosolic protein 1 (L-plastin) [Source:NCBI gene;Acc:30583]	ENSG00000136167	LCP1	lymphocyte cytosolic protein 1 [Source:HGNC Symbol;Acc:HGNC:6528]	16409	16662	17150	16574	17554	24773	14536	16807	12946	12211	12784	13635	12490	20961	11441	15173	17037.2	12894	15016
ENSOMYG00000015528	rps15a	ribosomal protein S15a [Source:ZFIN;Acc:ZDB-GENE-3131-878]		1.118	0.161	0.489411	ENSDARG00000010160	rps15a	ribosomal protein S15a [Source:NCBI gene;Acc:336764]	ENSG00000134419	RPS15A	ribosomal protein S15a [Source:HGNC Symbol;Acc:HGNC:10389]	15050	14546	14098	14821	20062	19172	11815	14406	11874	10660	10509	12192	14275	16222	9300	13005	18378.8	11309	13200
ENSOMYG00000030479	RPL7	ribosomal protein L7 [Source:HGNC Symbol;Acc:HGNC:1363]		1.24	0.31	0.132168	ENSDARG00000007320	rpl7	ribosomal protein L7 [Source:ZFIN;Acc:ZDB-GENE-030131-8654]	ENSG00000147604	RPL7	ribosomal protein L7 [Source:HGNC Symbol;Acc:HGNC:10363]	19438	17589	17093	18710	24797	27302	19498	21317	15336	12891	12742	15392	17644	23100	15347	19245	18016.3	14090	18834
ENSOMYG00000037490	saa	serum amyloid A [Source:ZFIN;Acc:ZDB-GENE-4927-15]	only expressed in AP2	0.007	-7.059	1.16126e-10	ENSDARG00000045999	saa	serum amyloid A [Source:ZFIN;Acc:ZDB-GENE-040927-15]	ENSG00000173432	SAA1	serum amyloid A1 [Source:HGNC Symbol;Acc:HGNC:10513]	13	24	58	65	0	0	0	0	10	18	43	53	0	0	0	0	1854.28	31	0
ENSOMYG00000008150				1.317	0.398	0.0485057	ENSDARG00000115271	RPL37A	zgc:171772 [Source:ZFIN;Acc:ZDB-GENE-070928-31]	ENSG00000197756	RPL37A	ribosomal protein L37a [Source:HGNC Symbol;Acc:HGNC:10348]	20648	16874	16007	18278	30439	27573	21065	20363	16290	12367	11932	15036	21659	23330	16580	18383	17697	13906	19988
ENSOMYG00000000729			More AP2	0.008	-7.05	7.96486e-49	ENSDARG00000070502	si:dkey-31e10.5	si:dkey-31e10.5 [Source:ZFIN;Acc:ZDB-GENE-121214-76]	ENSG00000091972	CD200	CD200 molecule [Source:HGNC Symbol;Acc:HGNC:7203]	371	490	338	456	3	4	4	0	293	359	252	375	2	3	3	0	194.82	320	2
ENSOMYG00000030626				1.285	0.362	0.14321	ENSDARG00000019778	rps6	ribosomal protein S6 [Source:ZFIN;Acc:ZDB-GENE-040801-8]	ENSG00000137154	RPS6	ribosomal protein S6 [Source:HGNC Symbol;Acc:HGNC:10429]	19027	15402	15924	18459	27510	27309	19206	23510	15012	11288	11870	15185	19575	23106	15117	21224	18569.8	13339	19756
ENSOMYG00000010582	rpl3	ribosomal protein L3 [Source:ZFIN;Acc:ZDB-GENE-3131-1291]		1.386	0.471	0.051091	ENSDARG00000003599	rpl3	ribosomal protein L3 [Source:ZFIN;Acc:ZDB-GENE-030131-1291]	ENSG00000100316	RPL3	ribosomal protein L3 [Source:HGNC Symbol;Acc:HGNC:10332]	19832	17123	17340	19074	32399	35010	21999	23415	15647	12549	12926	15691	23053	29622	17315	21139	18932.5	14203	22782
ENSOMYG00000002194				1.056	0.079	0.801567	ENSDARG00000011405	rps9	ribosomal protein S9 [Source:ZFIN;Acc:ZDB-GENE-010724-15]	ENSG00000170889	RPS9	ribosomal protein S9 [Source:HGNC Symbol;Acc:HGNC:10442]	20584	17091	16256	18709	22480	22471	14558	16700	16240	12526	12118	15391	15996	19013	11459	15076	15754.4	14069	15386
ENSOMYG00000035700				1.122	0.166	0.508644	ENSDARG00000117015	rpl10	ribosomal protein L10 [Source:NCBI gene;Acc:336712]	ENSG00000147403	RPL10	ribosomal protein L10 [Source:HGNC Symbol;Acc:HGNC:10298]	22090	18552	18694	20341	25512	28161	17757	18953	17428	13596	13935	16733	18153	23827	13976	17110	16424.1	15423	18266
ENSOMYG00000011761	CTSS	cathepsin S [Source:HGNC Symbol;Acc:HGNC:2545]		1.341	0.424	0.0491091	ENSDARG00000074656	ctss2.1	cathepsin S, ortholog2, tandem duplicate 1 [Source:ZFIN;Acc:ZDB-GENE-050522-559]	ENSG00000163131	CTSS	cathepsin S [Source:HGNC Symbol;Acc:HGNC:2545]	16763	15456	14143	16140	23733	29640	16647	18901	13225	11327	10543	13278	16887	25079	13103	17063	17698.8	12093	18033
ENSOMYG00000046331	rpl13	ribosomal protein L13 [Source:ZFIN;Acc:ZDB-GENE-317-1]		1.146	0.197	0.462671	ENSDARG00000099380	rpl13	ribosomal protein L13 [Source:NCBI gene;Acc:378961]	ENSG00000167526	RPL13	ribosomal protein L13 [Source:HGNC Symbol;Acc:HGNC:10303]	18517	15258	14799	17729	22846	23746	14927	18174	14609	11182	11032	14585	16256	20092	11749	16407	16811.4	12852	16126
ENSOMYG00000013537	rpl27	ribosomal protein L27 [Source:ZFIN;Acc:ZDB-GENE-3131-4343]		1.205	0.269	0.225005	ENSDARG00000015128	rpl27	ribosomal protein L27 [Source:NCBI gene;Acc:325618]	ENSG00000131469	RPL27	ribosomal protein L27 [Source:HGNC Symbol;Acc:HGNC:10328]	16110	15363	14769	15560	22199	22542	15386	16899	12710	11259	11009	12800	15796	19073	12110	15256	17945.5	11944	15559
ENSOMYG00000031860	rps7	ribosomal protein S7 [Source:ZFIN;Acc:ZDB-GENE-4426-1718]		1.332	0.413	0.0368722	ENSDARG00000042566	rps7	ribosomal protein S7 [Source:NCBI gene;Acc:393725]	ENSG00000171863	RPS7	ribosomal protein S7 [Source:HGNC Symbol;Acc:HGNC:10440]	15596	15013	14354	15527	23306	23468	17227	19749	12305	11003	10700	12773	16583	19856	13559	17829	18369.2	11695	16957
ENSOMYG00000021335				1.3	0.379	0.090136	ENSDARG00000103369	taldo1	transaldolase 1 [Source:ZFIN;Acc:ZDB-GENE-030131-3277]	ENSG00000177156	TALDO1	transaldolase 1 [Source:HGNC Symbol;Acc:HGNC:11559]	25365	20218	25039	22876	29541	49241	24454	25457	20012	14817	18665	18819	21020	41663	19248	22982	20052	18078	26228
ENSOMYG00000015729	faua	FAU ubiquitin like and ribosomal protein S3 fusion a [Source:ZFIN;Acc:ZDB-GENE-4426-17]		1.29	0.368	0.10935	ENSDARG00000099022	faua	FAU ubiquitin like and ribosomal protein S30 fusion a [Source:ZFIN;Acc:ZDB-GENE-040426-1700]	ENSG00000149806	FAU	FAU ubiquitin like and ribosomal protein S30 fusion [Source:HGNC Symbol;Acc:HGNC:3597]	16376	13674	13814	16066	24576	23449	16071	19168	12920	10021	10297	13217	17487	19840	12649	17304	18213	11614	16820
ENSOMYG00000000716				0.652	-0.618	0.01162	ENSDARG00000009978	icn	ictacalcin [Source:ZFIN;Acc:ZDB-GENE-030131-8599]	ENSG00000196154	S100A4	S100 calcium binding protein A4 [Source:HGNC Symbol;Acc:HGNC:10494]	29762	25797	23992	26045	12934	22057	9679	11764	23481	18906	17885	21426	9203	18663	7618	10620	10817.1	20424	11526
ENSOMYG00000046297				1.153	0.206	0.356003	ENSDARG00000114059	rps27a	ribosomal protein S27a [Source:ZFIN;Acc:ZDB-GENE-030131-10018]	ENSG00000143947	RPS27A	ribosomal protein S27a [Source:HGNC Symbol;Acc:HGNC:10417]	16602	15386	15001	16465	20678	20945	14613	17625	13098	11276	11182	13545	14713	17722	11502	15911	16618	12275	14962
ENSOMYG00000037667	rs15			1.279	0.356	0.113468	ENSDARG00000070849	rps15	ribosomal protein S15 [Source:ZFIN;Acc:ZDB-GENE-030131-9092]	ENSG00000115268	RPS15	ribosomal protein S15 [Source:HGNC Symbol;Acc:HGNC:10388]	18227	14627	14620	17317	25733	25926	17550	19323	14380	10720	10898	14246	18310	21936	13814	17444	17166.2	12561	17876
ENSOMYG00000051309	rpl15	ribosomal protein L15 [Source:ZFIN;Acc:ZDB-GENE-481-183]		1.276	0.352	0.14861	ENSDARG00000009285	rpl15	ribosomal protein L15 [Source:ZFIN;Acc:ZDB-GENE-040801-183]	ENSG00000174748	RPL15	ribosomal protein L15 [Source:HGNC Symbol;Acc:HGNC:10306]	17382	14105	14095	17026	25485	25169	17002	19904	13714	10337	10507	14006	18134	21296	13382	17969	17143.3	12141	17695
ENSOMYG00000030388	rps23	ribosomal protein S23 [Source:ZFIN;Acc:ZDB-GENE-822-5]		1.214	0.28	0.132862	ENSDARG00000021838	rps23	ribosomal protein S23 [Source:ZFIN;Acc:ZDB-GENE-080220-50]	ENSG00000186468	RPS23	ribosomal protein S23 [Source:HGNC Symbol;Acc:HGNC:10410]	16223	14938	14714	15109	21269	21014	15596	16814	12799	10948	10968	12429	15134	17780	12276	15179	17180.3	11786	15092
ENSOMYG00000046944			only expressed in AP2	0.009	-6.858	1.74147e-33	ENSDARG00000113487	atl2	atlastin GTPase 2 [Source:ZFIN;Acc:ZDB-GENE-030131-6505]	ENSG00000119787	ATL2	atlastin GTPase 2 [Source:HGNC Symbol;Acc:HGNC:24047]	276	261	279	281	0	7	0	1	218	191	208	231	0	6	0	1	114.58	212	2
ENSOMYG00000049809			only expressed in AP2	0.01	-6.667	1.67323e-10	ENSDARG00000089661	FO704622.1	interferon-induced protein 44-like [Source:NCBI gene;Acc:100538089]	ENSG00000137959	IFI44L	interferon induced protein 44 like [Source:HGNC Symbol;Acc:HGNC:17817]	94	97	59	68	2	0	0	0	74	71	44	56	1	0	0	0	438.79	61	0
ENSOMYG00000033852	ARHGEF38	Rho guanine nucleotide exchange factor 38 [Source:HGNC Symbol;Acc:HGNC:25968]	only expressed in AP2	0.01	-6.651	1.1908e-09	ENSDARG00000079377	arhgef38	Rho guanine nucleotide exchange factor (GEF) 38 [Source:ZFIN;Acc:ZDB-GENE-090313-83]	ENSG00000236699	ARHGEF38	Rho guanine nucleotide exchange factor 38 [Source:HGNC Symbol;Acc:HGNC:25968]	58	41	52	48	1	0	0	0	46	30	39	39	1	0	0	0	23.61	38	0
ENSOMYG00000070547				1.143	0.193	0.475945	ENSDARG00000113248	rps9	ribosomal protein S9 [Source:ZFIN;Acc:ZDB-GENE-010724-15]	ENSG00000170889	RPS9	ribosomal protein S9 [Source:HGNC Symbol;Acc:HGNC:10442]	16086	14208	14671	16503	19229	22699	13247	17894	12691	10413	10936	13576	13682	19206	10427	16154	16097.2	11904	14867
ENSOMYG00000046537	rpl6	ribosomal protein L6 [Source:ZFIN;Acc:ZDB-GENE-3131-8671]		1.205	0.269	0.270012	ENSDARG00000058451	rpl6	ribosomal protein L6 [Source:ZFIN;Acc:ZDB-GENE-030131-8671]	ENSG00000089009	RPL6	ribosomal protein L6 [Source:HGNC Symbol;Acc:HGNC:10362]	17917	14729	14714	17400	22727	24035	17088	18853	14136	10795	10968	14314	16171	20336	13450	17020	15808.5	12553	16744
ENSOMYG00000010788	rbm4.2	RNA binding motif protein 4.2 [Source:ZFIN;Acc:ZDB-GENE-3131-319]	More AP2	0.012	-6.388	9.07201e-07	ENSDARG00000036386	rbm4.1	RNA binding motif protein 4.1 [Source:NCBI gene;Acc:573001]	ENSG00000173933	RBM4	RNA binding motif protein 4 [Source:HGNC Symbol;Acc:HGNC:9901]	560	606	692	559	1	13	0	0	442	444	516	460	1	11	0	0	296.82	466	3
ENSOMYG00000069478			only expressed in B57	615334.218	19.231	4.20263e-10							0	0	0	0	48	0	52	74	0	0	0	0	34	0	41	67	39.13	0	36
ENSOMYG00000002804	hsp9bb	heat shock protein 9, alpha (cytosolic), class B member 1 [Source:ZFIN;Acc:ZDB-GENE-99415-95]		0.729	-0.456	0.0199901	ENSDARG00000029150	hsp90ab1	heat shock protein 90, alpha (cytosolic), class A member 1, tandem duplicate 2 [Source:ZFIN;Acc:ZDB-GENE-031001-3]	ENSG00000080824	HSP90AA1	heat shock protein 90 alpha family class A member 1 [Source:HGNC Symbol;Acc:HGNC:5253]	8784	8960	13257	9047	6374	8325	5118	5535	6930	6567	9882	7443	4535	7044	4028	4997	15633.5	7706	5151
ENSOMYG00000043722				1.297	0.375	0.11592	ENSDARG00000103007	rps3	ribosomal protein S3 [Source:ZFIN;Acc:ZDB-GENE-030131-8494]	ENSG00000149273	RPS3	ribosomal protein S3 [Source:HGNC Symbol;Acc:HGNC:10420]	19273	16050	14750	17757	30097	26880	18680	20859	15206	11763	10995	14608	21415	22743	14703	18831	15920.3	13143	19423
ENSOMYG00000025171			only expressed in AP2	0.012	-6.352	6.79871e-09	ENSDARG00000069733	mavs	mitochondrial antiviral signaling protein [Source:ZFIN;Acc:ZDB-GENE-070112-1402]	ENSG00000088888	MAVS	mitochondrial antiviral signaling protein [Source:HGNC Symbol;Acc:HGNC:29233]	22	31	17	28	0	0	0	0	17	23	13	23	0	0	0	0	15.41	19	0
ENSOMYG00000011481				1.141	0.191	0.479273	ENSDARG00000100588	rpl36	ribosomal protein L36 [Source:NCBI gene;Acc:405888]	ENSG00000130255	RPL36	ribosomal protein L36 [Source:HGNC Symbol;Acc:HGNC:13631]	14637	12989	13566	14049	19270	20746	12340	13503	11548	9519	10113	11557	13712	17553	9713	12190	15299.1	10684	13292
ENSOMYG00000067311			only expressed in AP2	0.014	-6.128	1.59987e-05	ENSDARG00000029688	hsp70.1	heat shock cognate 70-kd protein, tandem duplicate 1 [Source:ZFIN;Acc:ZDB-GENE-990415-91]	ENSG00000109971	HSPA8	heat shock protein family A (Hsp70) member 8 [Source:HGNC Symbol;Acc:HGNC:5241]	75	6	0	36	0	0	0	0	59	4	0	30	0	0	0	0	735.43	23	0
ENSOMYG00000000471	rpl18	ribosomal protein L18 [Source:ZFIN;Acc:ZDB-GENE-481-165]		1.225	0.293	0.233802	ENSDARG00000029533	rpl18	ribosomal protein L18 [Source:ZFIN;Acc:ZDB-GENE-040801-165]	ENSG00000063177	RPL18	ribosomal protein L18 [Source:HGNC Symbol;Acc:HGNC:10310]	16585	13776	13915	15672	22298	23638	15012	17924	13085	10096	10373	12893	15866	20000	11816	16181	15627.8	11612	15966
ENSOMYG00000016215				0.898	-0.155	0.556705	ENSDARG00000013351	cirbpb	cold inducible RNA binding protein b [Source:ZFIN;Acc:ZDB-GENE-030131-5841]	ENSG00000099622	CIRBP	cold inducible RNA binding protein [Source:HGNC Symbol;Acc:HGNC:1982]	12153	13916	15550	13526	9027	16077	8181	10630	9588	10199	11592	11127	6423	13603	6439	9597	14169.4	10626	9016
ENSOMYG00000040937				1.216	0.282	0.283096	ENSDARG00000019230	rpl7a	ribosomal protein L7a [Source:ZFIN;Acc:ZDB-GENE-031001-9]	ENSG00000148303	RPL7A	ribosomal protein L7a [Source:HGNC Symbol;Acc:HGNC:10364]	13632	11656	10889	13013	19480	17752	11691	16702	10755	8542	8117	10705	13861	15020	9202	15078	15284.8	9530	13290
ENSOMYG00000015949	RPL5	ribosomal protein L5 [Source:HGNC Symbol;Acc:HGNC:136]		1.237	0.306	0.13825	ENSDARG00000109661	rpl5b	ribosomal protein L5b [Source:ZFIN;Acc:ZDB-GENE-040625-93]	ENSG00000122406	RPL5	ribosomal protein L5 [Source:HGNC Symbol;Acc:HGNC:10360]	15957	14236	14149	15193	21275	21821	15159	17590	12589	10433	10547	12498	15138	18463	11932	15880	15304.5	11517	15353
ENSOMYG00000028729				1.201	0.264	0.300694	ENSDARG00000057556	rpl17	ribosomal protein L17 [Source:ZFIN;Acc:ZDB-GENE-030131-8585]	ENSG00000265681	RPL17	ribosomal protein L17 [Source:HGNC Symbol;Acc:HGNC:10307]	15165	11825	12340	14098	18285	21552	12565	16323	11965	8666	9199	11598	13011	18235	9890	14736	15142.1	10357	13968
ENSOMYG00000019813	rack1	receptor for activated C kinase 1 [Source:ZFIN;Acc:ZDB-GENE-99415-89]		1.238	0.307	0.210705	ENSDARG00000041619	rack1	receptor for activated C kinase 1 [Source:NCBI gene;Acc:30722]	ENSG00000204628	RACK1	receptor for activated C kinase 1 [Source:HGNC Symbol;Acc:HGNC:4399]	16114	13660	12265	14750	21516	21756	13875	18636	12713	10011	9143	12134	15310	18408	10921	16824	15171.2	11000	15366
ENSOMYG00000010876	rpl27	ribosomal protein L27 [Source:ZFIN;Acc:ZDB-GENE-3131-4343]		1.228	0.296	0.146111	ENSDARG00000015128	rpl27	ribosomal protein L27 [Source:NCBI gene;Acc:325618]	ENSG00000131469	RPL27	ribosomal protein L27 [Source:HGNC Symbol;Acc:HGNC:10328]	14940	13549	13037	13444	19589	19506	14799	15332	11787	9930	9718	11060	13938	16504	11648	13841	15560.6	10624	13983
ENSOMYG00000014695	rs11			1.192	0.254	0.32479	ENSDARG00000053058	rps11	ribosomal protein S11 [Source:ZFIN;Acc:ZDB-GENE-040426-2701]	ENSG00000142534	RPS11	ribosomal protein S11 [Source:HGNC Symbol;Acc:HGNC:10384]	16327	12715	12787	14552	23031	22457	13138	13969	12881	9319	9532	11971	16388	19001	10341	12611	15268.1	10926	14585
ENSOMYG00000038712	rs5			1.425	0.511	0.0189365	ENSDARG00000043453	rps5	ribosomal protein S5 [Source:ZFIN;Acc:ZDB-GENE-020419-12]	ENSG00000083845	RPS5	ribosomal protein S5 [Source:HGNC Symbol;Acc:HGNC:10426]	17172	14081	14514	15722	25132	26589	19048	22911	13548	10320	10819	12934	17883	22497	14993	20684	16315.4	11905	19014
ENSOMYG00000000489			only expressed in AP2	0.015	-6.084	1.14892e-23	ENSDARG00000115161	CABZ01069162.1	NA	ENSG00000182405	PGBD4	piggyBac transposable element derived 4 [Source:HGNC Symbol;Acc:HGNC:19401]	119	197	128	125	2	0	2	3	94	144	95	103	1	0	2	3	49.5	109	2
ENSOMYG00000012191				0.741	-0.433	0.124117	ENSDARG00000116040	txn	thioredoxin [Source:ZFIN;Acc:ZDB-GENE-040718-162]	ENSG00000136810	TXN	thioredoxin [Source:HGNC Symbol;Acc:HGNC:12435]	14165	10362	15144	14360	5738	12118	5296	6870	11176	7594	11289	11813	4083	10253	4168	6202	19992.5	10468	6176
ENSOMYG00000026784				1.065	0.09	0.768505	ENSDARG00000043453	rps5	ribosomal protein S5 [Source:ZFIN;Acc:ZDB-GENE-020419-12]	ENSG00000083845	RPS5	ribosomal protein S5 [Source:HGNC Symbol;Acc:HGNC:10426]	16445	12978	13166	14691	16339	16945	12742	14580	12974	9511	9814	12086	11626	14337	10029	13163	13366.9	11096	12289
ENSOMYG00000037665	eef1g	eukaryotic translation elongation factor 1 gamma [Source:ZFIN;Acc:ZDB-GENE-2423-3]		1.171	0.227	0.284884	ENSDARG00000056119	eef1g	eukaryotic translation elongation factor 1 gamma [Source:NCBI gene;Acc:195822]	ENSG00000254772	EEF1G	eukaryotic translation elongation factor 1 gamma [Source:HGNC Symbol;Acc:HGNC:3213]	15035	14337	13291	15226	18986	20110	13450	15917	11862	10507	9908	12526	13509	17015	10586	14370	14702.6	11201	13870
ENSOMYG00000010337				1.213	0.278	0.108214	ENSDARG00000071437	ptprc	protein tyrosine phosphatase receptor type C [Source:ZFIN;Acc:ZDB-GENE-050208-585]	ENSG00000081237	PTPRC	protein tyrosine phosphatase receptor type C [Source:HGNC Symbol;Acc:HGNC:9666]	14681	16155	14892	13112	18862	17803	17468	16861	11583	11840	11101	10787	13421	15063	13749	15222	15922.8	11328	14364
ENSOMYG00000033514				0.777	-0.363	0.103434	ENSDARG00000038668	gbp1	guanylate binding protein 1 [Source:ZFIN;Acc:ZDB-GENE-040718-32]	ENSG00000117228	GBP1	guanylate binding protein 1 [Source:HGNC Symbol;Acc:HGNC:4182]	641	694	1470	678	628	560	533	583	506	509	1096	558	447	474	420	526	15405.9	667	467
ENSOMYG00000006863	rs1	ribosomal protein S1 [Source:ZFIN;Acc:ZDB-GENE-4426-1481]		1.255	0.328	0.221315	ENSDARG00000034897	rps10	ribosomal protein S10 [Source:ZFIN;Acc:ZDB-GENE-040426-1481]	ENSG00000124614	RPS10	ribosomal protein S10 [Source:HGNC Symbol;Acc:HGNC:10383]	14853	11289	11442	13317	22236	20055	12833	17591	11718	8273	8529	10955	15822	16969	10101	15881	14634.6	9869	14693
ENSOMYG00000047176	rnf213b	Danio rerio ring finger protein 213b (rnf213b), mRNA. [Source:RefSeq mRNA;Acc:NM_1353867]		0.771	-0.374	0.0483352	ENSDARG00000103551	rnf213b	Danio rerio ring finger protein 213b (rnf213b), mRNA. [Source:RefSeq mRNA;Acc:NM_001353867]	ENSG00000173821	RNF213	ring finger protein 213 [Source:HGNC Symbol;Acc:HGNC:14539]	4820	6398	4498	4150	3504	2943	3737	3350	3803	4689	3353	3414	2493	2490	2941	3024	14790.8	3815	2737
ENSOMYG00000039361	rl11	ribosomal protein L11 [Source:ZFIN;Acc:ZDB-GENE-4625-147]		1.194	0.256	0.328346	ENSDARG00000043509	rpl11	ribosomal protein L11 [Source:ZFIN;Acc:ZDB-GENE-040625-147]	ENSG00000142676	RPL11	ribosomal protein L11 [Source:HGNC Symbol;Acc:HGNC:10301]	20499	13878	14385	16115	24706	26535	15444	17259	16173	10171	10723	13257	17579	22451	12156	15581	13963.5	12581	16942
ENSOMYG00000019333	TCP1	t-complex 1 [Source:HGNC Symbol;Acc:HGNC:11655]		0.923	-0.116	0.653689	ENSDARG00000017891	tcp1	t-complex 1 [Source:ZFIN;Acc:ZDB-GENE-990714-24]	ENSG00000120438	TCP1	t-complex 1 [Source:HGNC Symbol;Acc:HGNC:11655]	10067	10713	12197	10707	9308	12455	6862	8270	7942	7851	9092	8808	6623	10538	5401	7466	13895.8	8423	7507
ENSOMYG00000028165	tmsb4x	thymosin beta 4 X-linked [Source:ZFIN;Acc:ZDB-GENE-3131-834]		1.091	0.125	0.635476	ENSDARG00000077777	tmsb4x	thymosin beta 4 X-linked [Source:ZFIN;Acc:ZDB-GENE-030131-8304]	ENSG00000205542	TMSB4X	thymosin beta 4 X-linked [Source:HGNC Symbol;Acc:HGNC:11881]	19219	18364	16016	18134	19143	24849	14647	18778	15163	13459	11939	14918	13621	21025	11529	16952	13488	13870	15782
ENSOMYG00000023394	cdab	cytidine deaminase b [Source:ZFIN;Acc:ZDB-GENE-4426-1911]	More AP2	0.015	-6.057	1.00307e-23	ENSDARG00000038199	cdab	cytidine deaminase b [Source:ZFIN;Acc:ZDB-GENE-040426-1911]	ENSG00000158825	CDA	cytidine deaminase [Source:HGNC Symbol;Acc:HGNC:1712]	225	127	794	226	4	9	1	3	178	93	592	186	3	8	1	3	298.86	262	4
ENSOMYG00000011830				0.944	-0.083	0.766396	ENSDARG00000029500	rpl34	ribosomal protein L34 [Source:NCBI gene;Acc:394097]	ENSG00000109475	RPL34	ribosomal protein L34 [Source:HGNC Symbol;Acc:HGNC:10340]	15699	13734	13354	14171	13919	14933	10183	11078	12386	10065	9955	11658	9904	12635	8015	10001	12373.8	11016	10139
ENSOMYG00000010663	rps7	ribosomal protein S7 [Source:ZFIN;Acc:ZDB-GENE-4426-1718]		1.204	0.268	0.263651	ENSDARG00000042566	rps7	ribosomal protein S7 [Source:NCBI gene;Acc:393725]	ENSG00000171863	RPS7	ribosomal protein S7 [Source:HGNC Symbol;Acc:HGNC:10440]	11183	10306	10205	11192	14343	15617	9832	14245	8823	7553	7607	9207	10206	13214	7739	12860	14197.2	8298	11005
ENSOMYG00000062477			More AP2	0.015	-6.047	1.49168e-27	ENSDARG00000026634	ehmt1b	euchromatic histone-lysine N-methyltransferase 1b [Source:ZFIN;Acc:ZDB-GENE-080515-3]	ENSG00000181090	EHMT1	euchromatic histone lysine methyltransferase 1 [Source:HGNC Symbol;Acc:HGNC:24650]	299	201	400	115	1	3	7	2	236	147	298	95	1	3	6	2	76.87	194	3
ENSOMYG00000035561	RPS25	ribosomal protein S25 [Source:HGNC Symbol;Acc:HGNC:1413]		1.261	0.335	0.103669	ENSDARG00000041811	rps25	ribosomal protein S25 [Source:NCBI gene;Acc:393788]	ENSG00000118181	RPS25	ribosomal protein S25 [Source:HGNC Symbol;Acc:HGNC:10413]	12454	11399	11758	12326	16107	17069	13279	15882	9826	8354	8765	10140	11461	14442	10452	14338	14535.4	9271	12673
ENSOMYG00000012270	rpl26	ribosomal protein L26 [Source:ZFIN;Acc:ZDB-GENE-4426-2117]		1.237	0.307	0.144511	ENSDARG00000102317	rpl26	ribosomal protein L26 [Source:ZFIN;Acc:ZDB-GENE-040426-2117]	ENSG00000161970	RPL26	ribosomal protein L26 [Source:HGNC Symbol;Acc:HGNC:10327]	12315	11435	11110	12259	18564	16496	11668	13808	9716	8380	8282	10085	13209	13957	9184	12466	14337.8	9116	12204
ENSOMYG00000052922			only expressed in AP2	0.015	-6.045	9.12378e-09	ENSDARG00000100654	si:dkey-207m2.4	si:dkey-207m2.4 [Source:ZFIN;Acc:ZDB-GENE-081103-58]	ENSG00000221926	TRIM16	tripartite motif containing 16 [Source:HGNC Symbol;Acc:HGNC:17241]	58	61	44	43	1	0	1	0	46	45	33	35	1	0	1	0	128.27	40	0
ENSOMYG00000038163	rps13	ribosomal protein S13 [Source:ZFIN;Acc:ZDB-GENE-4625-52]		1.212	0.278	0.188809	ENSDARG00000036298	rps13	ribosomal protein S13 [Source:ZFIN;Acc:ZDB-GENE-040625-52]	ENSG00000110700	RPS13	ribosomal protein S13 [Source:HGNC Symbol;Acc:HGNC:10386]	13460	11798	11358	12698	17825	18025	11722	13897	10619	8647	8467	10446	12683	15251	9226	12546	14058.4	9545	12426
ENSOMYG00000025963				0.88	-0.185	0.460385	ENSDARG00000013351	cirbpb	cold inducible RNA binding protein b [Source:ZFIN;Acc:ZDB-GENE-030131-5841]	ENSG00000099622	CIRBP	cold inducible RNA binding protein [Source:HGNC Symbol;Acc:HGNC:1982]	11178	12502	13610	11783	8654	14619	6615	8252	8819	9162	10145	9693	6158	12369	5207	7450	11843.4	9455	7796
ENSOMYG00000038358				1.212	0.277	0.314162	ENSDARG00000005791	rpl28	ribosomal protein L28 [Source:ZFIN;Acc:ZDB-GENE-040930-10]	ENSG00000108107	RPL28	ribosomal protein L28 [Source:HGNC Symbol;Acc:HGNC:10330]	15513	12119	11995	14885	21751	20180	15072	17427	12239	8882	8942	12245	15477	17074	11863	15733	13339.2	10577	15037
ENSOMYG00000029633	rps19	ribosomal protein S19 [Source:ZFIN;Acc:ZDB-GENE-4426-1716]		1.206	0.271	0.289099	ENSDARG00000030602	rps19	ribosomal protein S19 [Source:ZFIN;Acc:ZDB-GENE-040426-1716]	ENSG00000105372	RPS19	ribosomal protein S19 [Source:HGNC Symbol;Acc:HGNC:10402]	14154	11756	11906	12752	19222	18896	12726	14965	11167	8616	8875	10490	13677	15988	10017	13510	13431.9	9787	13298
ENSOMYG00000047735	rps24	ribosomal protein S24 [Source:ZFIN;Acc:ZDB-GENE-419-5]		1.24	0.311	0.21247	ENSDARG00000039347	rps24	ribosomal protein S24 [Source:ZFIN;Acc:ZDB-GENE-040109-5]	ENSG00000138326	RPS24	ribosomal protein S24 [Source:HGNC Symbol;Acc:HGNC:10411]	11148	10094	9785	10849	15884	16234	10442	13788	8795	7398	7294	8925	11302	13736	8219	12448	13750.4	8103	11426
ENSOMYG00000050115	TOPORS	TOP1 binding arginine/serine rich protein, E3 ubiquitin ligase [Source:HGNC Symbol;Acc:HGNC:21653]	only expressed in B57	338837.382	18.37	4.91283e-07	ENSDARG00000037260	toporsa	topoisomerase I binding, arginine/serine-rich a [Source:ZFIN;Acc:ZDB-GENE-030131-6401]	ENSG00000197579	TOPORS	TOP1 binding arginine/serine rich protein, E3 ubiquitin ligase [Source:HGNC Symbol;Acc:HGNC:21653]	0	0	0	0	97	0	82	0	0	0	0	0	69	0	65	0	36.53	0	34
ENSOMYG00000042506		cytochrome b-245, beta polypeptide (chronic granulomatous disease) [Source:ZFIN;Acc:ZDB-GENE-4426-138]		0.97	-0.044	0.884491	ENSDARG00000056615	cybb	cytochrome b-245, beta polypeptide (chronic granulomatous disease) [Source:ZFIN;Acc:ZDB-GENE-040426-1380]	ENSG00000165168	CYBB	cytochrome b-245 beta chain [Source:HGNC Symbol;Acc:HGNC:2578]	12125	11404	12859	10608	10224	13708	9214	9480	9566	8358	9586	8727	7275	11598	7252	8558	12867	9059	8671
ENSOMYG00000046262	rpl31	ribosomal protein L31 [Source:ZFIN;Acc:ZDB-GENE-6331-121]		1.238	0.308	0.20797	ENSDARG00000053365	rpl31	ribosomal protein L31 [Source:ZFIN;Acc:ZDB-GENE-060331-121]	ENSG00000071082	RPL31	ribosomal protein L31 [Source:HGNC Symbol;Acc:HGNC:10334]	12858	10651	10126	11811	18383	16742	12401	13484	10144	7806	7548	9716	13080	14166	9761	12173	12959.4	8804	12295
ENSOMYG00000006675				0.967	-0.049	0.885725	ENSDARG00000051783	rplp0	ribosomal protein, large, P0 [Source:NCBI gene;Acc:58101]	ENSG00000089157	RPLP0	ribosomal protein lateral stalk subunit P0 [Source:HGNC Symbol;Acc:HGNC:10371]	13940	11387	13217	13924	13495	14838	9080	10137	10998	8345	9852	11455	9602	12555	7147	9151	11534.2	10162	9614
ENSOMYG00000021624	rpl13a	ribosomal protein L13a [Source:ZFIN;Acc:ZDB-GENE-3131-168]		1.165	0.22	0.312337	ENSDARG00000116541	rpl13a	ribosomal protein L13a [Source:ZFIN;Acc:ZDB-GENE-030131-168]	ENSG00000142541	RPL13A	ribosomal protein L13a [Source:HGNC Symbol;Acc:HGNC:10304]	13317	12361	12592	12979	16885	17567	12636	13333	10507	9059	9387	10677	12014	14864	9946	12037	12755.7	9908	12215
ENSOMYG00000045057	lect2			1.426	0.512	0.0610538	ENSDARG00000033227	lect2l	leukocyte cell-derived chemotaxin 2 like [Source:ZFIN;Acc:ZDB-GENE-070127-4]	ENSG00000145826	LECT2	leukocyte cell derived chemotaxin 2 [Source:HGNC Symbol;Acc:HGNC:6550]	2995	2879	7197	3185	5968	11067	4798	4885	2363	2110	5365	2620	4247	9364	3776	4410	16815.2	3114	5449
ENSOMYG00000058538				1.197	0.259	0.110062	ENSDARG00000017219	pabpc1a	poly(A) binding protein, cytoplasmic 1a [Source:ZFIN;Acc:ZDB-GENE-030131-3238]	ENSG00000070756	PABPC1	poly(A) binding protein cytoplasmic 1 [Source:HGNC Symbol;Acc:HGNC:8554]	15647	14817	14014	15020	20271	19713	15386	15372	12345	10859	10447	12356	14424	16679	12110	13878	12781.1	11502	14273
ENSOMYG00000061400			only expressed in AP2	0.015	-6.024	0.000879118	ENSDARG00000111657	trim63a	tripartite motif containing 63a [Source:ZFIN;Acc:ZDB-GENE-040625-139]	NA	NA	NA	131	260	176	207	0	0	0	0	103	191	131	170	0	0	0	0	48.04	149	0
ENSOMYG00000001300	rps12	ribosomal protein S12 [Source:ZFIN;Acc:ZDB-GENE-3131-8951]		1.289	0.366	0.0751305	ENSDARG00000115157	rps12	ribosomal protein S12 [Source:ZFIN;Acc:ZDB-GENE-030131-8951]	ENSG00000112306	RPS12	ribosomal protein S12 [Source:HGNC Symbol;Acc:HGNC:10385]	13142	11293	11058	11890	18045	17199	12853	15577	10369	8276	8243	9781	12840	14552	10117	14063	13197.2	9167	12893
ENSOMYG00000068324				1.094	0.13	0.619924	ENSDARG00000037746	actb1	actin, beta 1 [Source:NCBI gene;Acc:57934]	ENSG00000075624	ACTB	actin beta [Source:HGNC Symbol;Acc:HGNC:132]	15354	15717	15645	14665	16101	21325	13418	15588	12114	11519	11662	12064	11457	18043	10561	14073	13463.1	11840	13534
ENSOMYG00000023001	si:dkey-251i1.1			1.133	0.181	0.428895	ENSDARG00000092553	slc25a5	solute carrier family 25 member 5 [Source:ZFIN;Acc:ZDB-GENE-020419-9]	ENSG00000005022	SLC25A5	solute carrier family 25 member 5 [Source:HGNC Symbol;Acc:HGNC:10991]	13399	12410	13540	13916	15536	19536	11253	13930	10571	9095	10093	11448	11055	16530	8857	12576	12527.3	10302	12254
ENSOMYG00000075444				0.947	-0.079	0.807956							5669	5624	5687	5616	4507	6088	3833	5002	4473	4122	4239	4620	3207	5151	3017	4516	12582.8	4364	3973
ENSOMYG00000036839		ferritin, heavy polypeptide 1a [Source:ZFIN;Acc:ZDB-GENE-831-2]		0.804	-0.314	0.167017	ENSDARG00000015551	fth1a	ferritin, heavy polypeptide 1a [Source:ZFIN;Acc:ZDB-GENE-000831-2]	ENSG00000167996	FTH1	ferritin heavy chain 1 [Source:HGNC Symbol;Acc:HGNC:3976]	8552	7001	6202	6948	5831	5861	4521	3912	6747	5131	4623	5716	4149	4959	3558	3532	12163.2	5554	4050
ENSOMYG00000015513				1.246	0.317	0.162234	ENSDARG00000100392	rps18	ribosomal protein S18 [Source:NCBI gene;Acc:192300]	ENSG00000231500	RPS18	ribosomal protein S18 [Source:HGNC Symbol;Acc:HGNC:10401]	11001	9713	9240	10292	15250	15380	9567	12658	8679	7118	6888	8467	10851	13013	7530	11427	12823	7788	10705
ENSOMYG00000062294			only expressed in AP2	0.015	-6.015	2.28405e-14	ENSDARG00000098610	si:ch211-207e19.2	si:ch211-207e19.2 [Source:ZFIN;Acc:ZDB-GENE-041210-227]	ENSG00000167984	NLRC3	NLR family CARD domain containing 3 [Source:HGNC Symbol;Acc:HGNC:29889]	77	96	87	76	3	1	0	0	61	70	65	63	2	1	0	0	79.16	65	1
ENSOMYG00000026699	gapdhs	glyceraldehyde-3-phosphate dehydrogenase, spermatogenic [Source:ZFIN;Acc:ZDB-GENE-2913-1]		0.988	-0.017	0.965352	ENSDARG00000039914	gapdhs	glyceraldehyde-3-phosphate dehydrogenase, spermatogenic [Source:NCBI gene;Acc:406367]	ENSG00000105679	GAPDHS	glyceraldehyde-3-phosphate dehydrogenase, spermatogenic [Source:HGNC Symbol;Acc:HGNC:24864]	15803	13911	19192	15561	12486	23181	10780	13138	12468	10195	14306	12801	8884	19614	8485	11861	11318.4	12442	12211
ENSOMYG00000037172	rpl21	ribosomal protein L21 [Source:ZFIN;Acc:ZDB-GENE-3131-8512]		1.257	0.33	0.192254	ENSDARG00000110263	rpl21	ribosomal protein L21 [Source:ZFIN;Acc:ZDB-GENE-030131-8512]	ENSG00000122026	RPL21	ribosomal protein L21 [Source:HGNC Symbol;Acc:HGNC:10313]	11677	9987	9927	11116	16124	16674	10929	15190	9213	7319	7400	9145	11473	14108	8602	13713	12563	8269	11974
ENSOMYG00000031942	ddx5	DEAD (Asp-Glu-Ala-Asp) box helicase 5 [Source:ZFIN;Acc:ZDB-GENE-3131-925]		0.907	-0.142	0.636778	ENSDARG00000038068	ddx5	DEAD (Asp-Glu-Ala-Asp) box helicase 5 [Source:ZFIN;Acc:ZDB-GENE-030131-925]	ENSG00000108654	DDX5	DEAD-box helicase 5 [Source:HGNC Symbol;Acc:HGNC:2746]	6562	5872	13765	5033	5552	5992	4807	7888	5177	4303	10261	4140	3951	5070	3784	7121	11272.8	5970	4982
ENSOMYG00000043506	rpl26	ribosomal protein L26 [Source:ZFIN;Acc:ZDB-GENE-4426-2117]		1.259	0.333	0.177414	ENSDARG00000102317	rpl26	ribosomal protein L26 [Source:ZFIN;Acc:ZDB-GENE-040426-2117]	ENSG00000161970	RPL26	ribosomal protein L26 [Source:HGNC Symbol;Acc:HGNC:10327]	12084	9579	9524	11166	17852	17562	10427	12627	9534	7020	7100	9186	12703	14859	8207	11399	12513.4	8210	11792
ENSOMYG00000038244	rpl11	ribosomal protein L11 [Source:ZFIN;Acc:ZDB-GENE-4625-147]		1.22	0.287	0.245584	ENSDARG00000043509	rpl11	ribosomal protein L11 [Source:ZFIN;Acc:ZDB-GENE-040625-147]	ENSG00000142676	RPL11	ribosomal protein L11 [Source:HGNC Symbol;Acc:HGNC:10301]	13057	11620	11268	12057	16401	19714	11924	14511	10301	8516	8400	9919	11670	16680	9385	13100	11815.1	9284	12709
ENSOMYG00000062124		ribosomal protein S23 [Source:ZFIN;Acc:ZDB-GENE-822-5]		1.392	0.477	0.0161125	ENSDARG00000021838	rps23	ribosomal protein S23 [Source:ZFIN;Acc:ZDB-GENE-080220-50]	ENSG00000186468	RPS23	ribosomal protein S23 [Source:HGNC Symbol;Acc:HGNC:10410]	12521	10259	10244	11045	20038	19030	12667	12947	9879	7519	7636	9086	14258	16101	9970	11688	13035	8530	13004
ENSOMYG00000012680				1.277	0.353	0.157441	ENSDARG00000053058	rps11	ribosomal protein S11 [Source:ZFIN;Acc:ZDB-GENE-040426-2701]	ENSG00000142534	RPS11	ribosomal protein S11 [Source:HGNC Symbol;Acc:HGNC:10384]	14087	10465	10621	12409	21176	20399	12424	13594	11114	7670	7917	10208	15068	17260	9779	12272	12075.3	9227	13595
ENSOMYG00000037616	igsf21a	immunoglobin superfamily, member 21a [Source:ZFIN;Acc:ZDB-GENE-589-118]	only expressed in AP2	0.017	-5.883	7.73238e-08	ENSDARG00000031049	igsf21a	immunoglobin superfamily, member 21a [Source:ZFIN;Acc:ZDB-GENE-050809-118]	ENSG00000117154	IGSF21	immunoglobin superfamily member 21 [Source:HGNC Symbol;Acc:HGNC:28246]	15	8	31	16	0	0	0	0	12	6	23	13	0	0	0	0	40.53	14	0
ENSOMYG00000043300	rl23			1.275	0.35	0.102756	ENSDARG00000053457	rpl23	ribosomal protein L23 [Source:NCBI gene;Acc:336812]	ENSG00000125691	RPL23	ribosomal protein L23 [Source:HGNC Symbol;Acc:HGNC:10316]	12258	10175	10220	11059	15711	16813	11328	14443	9671	7457	7618	9098	11179	14226	8916	13039	12003.8	8461	11840
ENSOMYG00000064807	socs3	suppressor of cytokine signaling 3a [Source:ZFIN;Acc:ZDB-GENE-3131-7349]		0.654	-0.612	0.042532	ENSDARG00000026611	socs3b	suppressor of cytokine signaling 3b [Source:ZFIN;Acc:ZDB-GENE-040426-2528]	ENSG00000184557	SOCS3	suppressor of cytokine signaling 3 [Source:HGNC Symbol;Acc:HGNC:19391]	291	161	890	207	248	160	164	177	230	118	663	170	176	135	129	160	15409.2	295	150
ENSOMYG00000047040	rl36a			1.26	0.334	0.123714	ENSDARG00000112656	rpl36a	ribosomal protein L36A [Source:NCBI gene;Acc:195819]	ENSG00000241343	RPL36A	ribosomal protein L36a [Source:HGNC Symbol;Acc:HGNC:10359]	10054	10003	9487	9516	14360	13282	10212	13511	7932	7331	7072	7828	10218	11238	8038	12197	11922.3	7541	10423
ENSOMYG00000046038	rpl35a	ribosomal protein L35a [Source:ZFIN;Acc:ZDB-GENE-4718-19]		1.16	0.214	0.393658	ENSDARG00000088030	rpl35a	ribosomal protein L35a [Source:ZFIN;Acc:ZDB-GENE-040718-190]	ENSG00000182899	RPL35A	ribosomal protein L35a [Source:HGNC Symbol;Acc:HGNC:10345]	11088	9781	9575	10716	13749	14539	9792	11435	8748	7168	7138	8816	9783	12302	7707	10323	11193.1	7968	10029
ENSOMYG00000039764				1.236	0.306	0.153197	ENSDARG00000053457	rpl23	ribosomal protein L23 [Source:NCBI gene;Acc:336812]	ENSG00000125691	RPL23	ribosomal protein L23 [Source:HGNC Symbol;Acc:HGNC:10316]	11676	10398	10122	10842	15320	15402	11021	13398	9212	7620	7545	8919	10901	13032	8675	12095	11413.1	8324	11176
ENSOMYG00000052044			More AP2	0.018	-5.823	4.0261e-31	ENSDARG00000100384	CT990567.1	NA	ENSG00000167716	WDR81	WD repeat domain 81 [Source:HGNC Symbol;Acc:HGNC:26600]	178	201	194	140	1	0	8	2	140	147	145	115	1	0	6	2	110.41	137	2
ENSOMYG00000058445			only expressed in B57	320088.47	18.288	6.60735e-06							0	0	0	0	62	0	0	177	0	0	0	0	44	0	0	160	52.53	0	51
ENSOMYG00000016764				0.943	-0.085	0.809248	ENSDARG00000092788	si:dkey-21e2.15	si:dkey-21e2.15 [Source:ZFIN;Acc:ZDB-GENE-050208-780]	ENSG00000197766	CFD	complement factor D [Source:HGNC Symbol;Acc:HGNC:2771]	8639	5501	21953	8959	7977	14845	6515	7661	6816	4032	16365	7370	5676	12560	5128	6916	12649.7	8646	7570
ENSOMYG00000039386	rl29			1.304	0.382	0.0602825	ENSDARG00000077717	rpl29	ribosomal protein L29 [Source:ZFIN;Acc:ZDB-GENE-040801-167]	ENSG00000162244	RPL29	ribosomal protein L29 [Source:HGNC Symbol;Acc:HGNC:10331]	9270	9022	8172	8593	15167	13915	8554	10222	7314	6612	6092	7069	10792	11774	6733	9228	13030	6772	9632
ENSOMYG00000038013	rl31	ribosomal protein L31 [Source:ZFIN;Acc:ZDB-GENE-6331-121]		1.207	0.272	0.226557	ENSDARG00000053365	rpl31	ribosomal protein L31 [Source:ZFIN;Acc:ZDB-GENE-060331-121]	ENSG00000071082	RPL31	ribosomal protein L31 [Source:HGNC Symbol;Acc:HGNC:10334]	10484	10030	9721	11517	14613	14760	11153	11870	8271	7351	7246	9474	10398	12489	8779	10716	11153	8086	10596
ENSOMYG00000039138				1.161	0.215	0.366659	ENSDARG00000046157	RPS17	zgc:114188 [Source:ZFIN;Acc:ZDB-GENE-050320-15]	ENSG00000182774	RPS17	ribosomal protein S17 [Source:HGNC Symbol;Acc:HGNC:10397]	11855	9629	9938	11129	13790	14700	9815	12324	9353	7057	7408	9155	9812	12438	7725	11126	11290	8243	10275
ENSOMYG00000054475			only expressed in B57	54279.744	15.728	4.16203e-05	ENSDARG00000111657	trim63a	tripartite motif containing 63a [Source:ZFIN;Acc:ZDB-GENE-040625-139]	NA	NA	NA	0	0	0	0	0	0	0	88	0	0	0	0	0	0	0	79	15.05	0	20
ENSOMYG00000026596			only expressed in B57	3718.674	11.861	7.8879e-24	ENSDARG00000019294	cbln8	cerebellin 8 [Source:ZFIN;Acc:ZDB-GENE-080204-13]	ENSG00000144119	C1QL2	complement C1q like 2 [Source:HGNC Symbol;Acc:HGNC:24181]	0	0	0	0	545	1481	501	700	0	0	0	0	388	1253	394	632	4332.04	0	667
ENSOMYG00000008821	eif5a	ribosomal protein L22-like 1 [Source:ZFIN;Acc:ZDB-GENE-684-3]		1.271	0.346	0.0531894	ENSDARG00000010244	rpl22l1	ribosomal protein L22-like 1 [Source:ZFIN;Acc:ZDB-GENE-060804-3]	ENSG00000163584	RPL22L1	ribosomal protein L22 like 1 [Source:HGNC Symbol;Acc:HGNC:27610]	11052	11035	10984	11429	15629	18156	11195	12314	8720	8087	8188	9402	11121	15362	8812	11117	11434.5	8599	11603
ENSOMYG00000002679	rps19	ribosomal protein S19 [Source:ZFIN;Acc:ZDB-GENE-4426-1716]		1.219	0.286	0.26554	ENSDARG00000030602	rps19	ribosomal protein S19 [Source:ZFIN;Acc:ZDB-GENE-040426-1716]	ENSG00000105372	RPS19	ribosomal protein S19 [Source:HGNC Symbol;Acc:HGNC:10402]	10525	8646	8834	9887	14001	14106	9733	12308	8304	6336	6585	8134	9962	11935	7661	11111	10947.7	7340	10167
ENSOMYG00000065270	lyz2			1.284	0.36	0.137542	ENSDARG00000109290	lyz	lysozyme [Source:ZFIN;Acc:ZDB-GENE-020515-2]	ENSG00000090382	LYZ	lysozyme [Source:HGNC Symbol;Acc:HGNC:6740]	9475	6707	10897	7812	11420	18936	9196	8984	7475	4915	8123	6427	8126	16022	7238	8111	11196.7	6735	9874
ENSOMYG00000045399				0.946	-0.079	0.7619	ENSDARG00000013351	cirbpb	cold inducible RNA binding protein b [Source:ZFIN;Acc:ZDB-GENE-030131-5841]	ENSG00000099622	CIRBP	cold inducible RNA binding protein [Source:HGNC Symbol;Acc:HGNC:1982]	11078	11380	11232	10500	10279	13162	7624	7967	8740	8340	8373	8638	7314	11136	6001	7192	10282.4	8523	7911
ENSOMYG00000045792	RPL35	ribosomal protein L35 [Source:HGNC Symbol;Acc:HGNC:1344]		1.242	0.312	0.196467	ENSDARG00000018334	rpl35	ribosomal protein L35 [Source:NCBI gene;Acc:192299]	ENSG00000136942	RPL35	ribosomal protein L35 [Source:HGNC Symbol;Acc:HGNC:10344]	11657	9065	9037	10240	16587	14781	10757	11643	9197	6644	6737	8424	11802	12506	8467	10511	10747.1	7750	10822
ENSOMYG00000046103				1.285	0.362	0.125439	ENSDARG00000092553	slc25a5	solute carrier family 25 member 5 [Source:ZFIN;Acc:ZDB-GENE-020419-9]	ENSG00000005022	SLC25A5	solute carrier family 25 member 5 [Source:HGNC Symbol;Acc:HGNC:10991]	11287	9076	8926	12080	16638	17607	10540	12944	8905	6652	6654	9938	11839	14897	8296	11686	11354.1	8037	11680
ENSOMYG00000063827			only expressed in AP2	0.018	-5.807	1.39492e-06	ENSDARG00000100384	CT990567.1	NA	NA	NA	NA	19	38	29	35	0	0	0	1	15	28	22	29	0	0	0	1	8.79	24	0
ENSOMYG00000059698				1.2	0.262	0.267156	ENSDARG00000013351	cirbpb	cold inducible RNA binding protein b [Source:ZFIN;Acc:ZDB-GENE-030131-5841]	ENSG00000099622	CIRBP	cold inducible RNA binding protein [Source:HGNC Symbol;Acc:HGNC:1982]	13282	11391	11542	11644	18045	21136	10701	10440	10479	8348	8604	9579	12840	17883	8423	9425	10150.4	9252	12143
ENSOMYG00000058674			only expressed in AP2	0.019	-5.754	7.48585e-17							83	102	72	75	4	0	0	1	65	75	54	62	3	0	0	1	1275.58	64	1
ENSOMYG00000001212		ribosomal protein S27, isoform 2 [Source:ZFIN;Acc:ZDB-GENE-4426-1735]		1.249	0.321	0.169119	ENSDARG00000055475	rps27.2	ribosomal protein S27, isoform 2 [Source:ZFIN;Acc:ZDB-GENE-040426-1735]	ENSG00000185088	RPS27L	ribosomal protein S27 like [Source:HGNC Symbol;Acc:HGNC:18476]	9531	8981	8185	8835	14089	11625	9926	11675	7520	6582	6101	7268	10025	9836	7813	10540	10253.3	6868	9554
ENSOMYG00000074764				1.043	0.06	0.849622	ENSDARG00000011201	rplp2l	ribosomal protein, large P2, like [Source:ZFIN;Acc:ZDB-GENE-070327-2]	ENSG00000177600	RPLP2	ribosomal protein lateral stalk subunit P2 [Source:HGNC Symbol;Acc:HGNC:10377]	8735	8449	8389	8671	8829	9712	6949	9166	6892	6192	6253	7133	6282	8217	5470	8275	9509.72	6618	7061
ENSOMYG00000006012				0.779	-0.36	0.111965	ENSDARG00000116907	eif4a1b	eukaryotic translation initiation factor 4A1B [Source:ZFIN;Acc:ZDB-GENE-040120-6]	ENSG00000156976	EIF4A2	eukaryotic translation initiation factor 4A2 [Source:HGNC Symbol;Acc:HGNC:3284]	7083	6184	13575	5833	5811	5711	4183	5771	5588	4532	10119	4799	4135	4832	3292	5210	10203	6260	4367
ENSOMYG00000034840		thioredoxin [Source:ZFIN;Acc:ZDB-GENE-4718-162]		0.744	-0.426	0.069467	ENSDARG00000031435	TXN	zgc:56493 [Source:ZFIN;Acc:ZDB-GENE-030131-8581]	ENSG00000136810	TXN	thioredoxin [Source:HGNC Symbol;Acc:HGNC:12435]	2792	2481	3160	2820	1573	2338	1324	1696	2203	1818	2356	2320	1119	1978	1042	1531	9254.63	2174	1418
ENSOMYG00000046635	rpl39	ribosomal protein L39 [Source:ZFIN;Acc:ZDB-GENE-4625-51]		1.129	0.175	0.485833	ENSDARG00000036316	rpl39	ribosomal protein L39 [Source:ZFIN;Acc:ZDB-GENE-040625-51]	ENSG00000198918	RPL39	ribosomal protein L39 [Source:HGNC Symbol;Acc:HGNC:10350]	9094	8701	8586	8515	11066	12509	7168	9111	7175	6377	6400	7005	7874	10584	5642	8225	9701.76	6739	8081
ENSOMYG00000009357				1.468	0.554	0.019482	ENSDARG00000045487	rps16	ribosomal protein S16 [Source:ZFIN;Acc:ZDB-GENE-050506-107]	ENSG00000105193	RPS16	ribosomal protein S16 [Source:HGNC Symbol;Acc:HGNC:10396]	8406	7802	8112	8423	14551	14451	10235	13332	6632	5718	6047	6929	10354	12227	8056	12036	11130.6	6332	10668
ENSOMYG00000038456				1.122	0.166	0.454683	ENSDARG00000077069	srgn	serglycin [Source:ZFIN;Acc:ZDB-GENE-030131-7127]	ENSG00000122862	SRGN	serglycin [Source:HGNC Symbol;Acc:HGNC:9361]	11537	10388	10867	11601	12448	16276	10607	10080	9102	7613	8101	9544	8857	13771	8349	9100	13079.1	8590	10019
ENSOMYG00000014801		ribosomal protein S26 [Source:ZFIN;Acc:ZDB-GENE-3131-866]		1.065	0.091	0.757187	ENSDARG00000037071	rps26	ribosomal protein S26 [Source:ZFIN;Acc:ZDB-GENE-030131-8606]	ENSG00000197728	RPS26	ribosomal protein S26 [Source:HGNC Symbol;Acc:HGNC:10414]	11181	8915	9497	10534	11208	12169	8614	10197	8821	6534	7079	8666	7975	10296	6780	9206	9254.69	7775	8564
ENSOMYG00000003718	coro1a	coronin, actin binding protein, 1A [Source:ZFIN;Acc:ZDB-GENE-3131-9512]		1.262	0.336	0.153481	ENSDARG00000111327	coro1a	coronin, actin binding protein, 1A [Source:ZFIN;Acc:ZDB-GENE-030131-9512]	ENSG00000102879	CORO1A	coronin 1A [Source:HGNC Symbol;Acc:HGNC:2252]	14186	15203	12720	15812	17383	28720	14658	16898	11192	11142	9482	13008	12369	24300	11537	15255	8639.95	11206	15865
ENSOMYG00000032554	rsad2	radical S-adenosyl methionine domain containing 2 [Source:ZFIN;Acc:ZDB-GENE-5913-129]	only expressed in AP2	0.02	-5.624	1.05295e-07	ENSDARG00000004952	rsad2	radical S-adenosyl methionine domain containing 2 [Source:NCBI gene;Acc:570456]	ENSG00000134321	RSAD2	radical S-adenosyl methionine domain containing 2 [Source:HGNC Symbol;Acc:HGNC:30908]	19	25	29	20	0	0	1	0	15	18	22	16	0	0	1	0	1083.94	18	0
ENSOMYG00000035230	tnip1	TNFAIP3 interacting protein 1 [Source:ZFIN;Acc:ZDB-GENE-7112-152]		0.752	-0.412	0.0115114	ENSDARG00000015653	tnip1	TNFAIP3 interacting protein 1 [Source:ZFIN;Acc:ZDB-GENE-070112-1502]	ENSG00000145901	TNIP1	TNFAIP3 interacting protein 1 [Source:HGNC Symbol;Acc:HGNC:16903]	2989	3172	4556	2955	2602	2070	2293	2290	2358	2325	3396	2431	1851	1751	1805	2067	9047.16	2628	1868
ENSOMYG00000041369	rl17			1.164	0.219	0.386287	ENSDARG00000057556	rpl17	ribosomal protein L17 [Source:ZFIN;Acc:ZDB-GENE-030131-8585]	ENSG00000265681	RPL17	ribosomal protein L17 [Source:HGNC Symbol;Acc:HGNC:10307]	9507	8027	8146	8928	11175	12624	8179	9949	7501	5883	6072	7345	7952	10681	6438	8982	9590.19	6700	8513
ENSOMYG00000034371	pkma	pyruvate kinase M1/2a [Source:ZFIN;Acc:ZDB-GENE-3121-4]		0.939	-0.091	0.743741	ENSDARG00000099730	pkma	pyruvate kinase M1/2a [Source:ZFIN;Acc:ZDB-GENE-031201-4]	ENSG00000067225	PKM	pyruvate kinase M1/2 [Source:HGNC Symbol;Acc:HGNC:9021]	13478	12680	15654	11521	11294	16451	9730	8688	10634	9293	11669	9478	8036	13919	7658	7843	8982.24	10268	9364
ENSOMYG00000031649				1.15	0.201	0.463912	ENSDARG00000041435	uba52	ubiquitin A-52 residue ribosomal protein fusion product 1 [Source:ZFIN;Acc:ZDB-GENE-051023-7]	ENSG00000221983	UBA52	ubiquitin A-52 residue ribosomal protein fusion product 1 [Source:HGNC Symbol;Acc:HGNC:12458]	12270	9007	9022	11036	15235	15111	9389	10889	9681	6601	6725	9079	10840	12786	7390	9830	9226.19	8022	10212
ENSOMYG00000073509			only expressed in B57	2379.51	11.216	0.000300401							0	0	0	0	0	0	26	0	0	0	0	0	0	0	20	0	17.96	0	5
ENSOMYG00000033348	ran	RAN, member RAS oncogene family [Source:ZFIN;Acc:ZDB-GENE-99415-88]		1.121	0.165	0.51667	ENSDARG00000057026	ran	RAN, member RAS oncogene family [Source:NCBI gene;Acc:30572]	ENSG00000132341	RAN	RAN, member RAS oncogene family [Source:HGNC Symbol;Acc:HGNC:9846]	10105	9463	9715	10288	11764	14726	8146	10025	7972	6935	7242	8463	8371	12460	6412	9050	9001.62	7653	9073
ENSOMYG00000021551				1.274	0.349	0.124117	ENSDARG00000112656	rpl36a	ribosomal protein L36A [Source:NCBI gene;Acc:195819]	ENSG00000241343	RPL36A	ribosomal protein L36a [Source:HGNC Symbol;Acc:HGNC:10359]	8831	8754	8705	8595	13012	13372	10000	10871	6967	6416	6489	7071	9259	11314	7871	9814	9708.29	6736	9564
ENSOMYG00000014984				0.826	-0.276	0.139832	ENSDARG00000079932	zgc:152830	zgc:152830 [Source:ZFIN;Acc:ZDB-GENE-090312-55]	ENSG00000002549	LAP3	leucine aminopeptidase 3 [Source:HGNC Symbol;Acc:HGNC:18449]	10722	9918	8906	10929	8011	8175	6905	7211	8459	7269	6639	8991	5700	6917	5435	6510	7069.17	7840	6140
ENSOMYG00000062306	eps8l1a	EPS8 signaling adaptor L1a [Source:ZFIN;Acc:ZDB-GENE-536-14]	only expressed in AP2	0.021	-5.593	1.29171e-07	ENSDARG00000057984	eps8l1a	eps8 like 1a [Source:ZFIN;Acc:ZDB-GENE-050306-14]	ENSG00000131037	EPS8L1	EPS8 like 1 [Source:HGNC Symbol;Acc:HGNC:21295]	52	55	74	41	2	1	0	0	41	40	55	34	1	1	0	0	25.91	42	0
ENSOMYG00000056816	rl32			1.37	0.454	0.0457644	ENSDARG00000115707	rpl32	ribosomal protein L32 [Source:ZFIN;Acc:ZDB-GENE-060331-105]	ENSG00000144713	RPL32	ribosomal protein L32 [Source:HGNC Symbol;Acc:HGNC:10336]	10199	8499	8023	8820	15008	15322	10553	11879	8047	6229	5981	7256	10679	12964	8306	10724	10032.2	6878	10668
ENSOMYG00000032686				0.933	-0.1	0.649407	ENSDARG00000041060	lgals9l3	lectin, galactoside-binding, soluble, 9 (galectin 9)-like 3 [Source:ZFIN;Acc:ZDB-GENE-040718-159]	ENSG00000168961	LGALS9	galectin 9 [Source:HGNC Symbol;Acc:HGNC:6570]	2875	2842	3743	2637	2866	2725	2251	2671	2268	2083	2790	2169	2039	2306	1772	2411	8906.98	2328	2132
ENSOMYG00000007433			only expressed in AP2	0.021	-5.555	9.74107e-08	ENSDARG00000113217	gig2h	grass carp reovirus (GCRV)-induced gene 2h [Source:ZFIN;Acc:ZDB-GENE-130517-5]	ENSG00000102699	PARP4	poly(ADP-ribose) polymerase family member 4 [Source:HGNC Symbol;Acc:HGNC:271]	31	30	41	41	1	0	1	0	24	22	31	34	1	0	1	0	84.29	28	0
ENSOMYG00000034247				0.986	-0.021	0.961092	ENSDARG00000114106	gsr	glutathione reductase [Source:ZFIN;Acc:ZDB-GENE-050522-116]	ENSG00000104687	GSR	glutathione-disulfide reductase [Source:HGNC Symbol;Acc:HGNC:4623]	5734	5162	9089	5622	4906	8397	4559	5515	4524	3783	6775	4625	3491	7105	3588	4979	11001.6	4927	4791
ENSOMYG00000027075	ddx5	DEAD (Asp-Glu-Ala-Asp) box helicase 5 [Source:ZFIN;Acc:ZDB-GENE-3131-925]		1	0	1	ENSDARG00000038068	ddx5	DEAD (Asp-Glu-Ala-Asp) box helicase 5 [Source:ZFIN;Acc:ZDB-GENE-030131-925]	ENSG00000108654	DDX5	DEAD-box helicase 5 [Source:HGNC Symbol;Acc:HGNC:2746]	4520	4542	9697	4034	4559	5611	4078	6925	3566	3329	7229	3319	3244	4748	3210	6252	9984.9	4361	4364
ENSOMYG00000006752			only expressed in AP2	0.022	-5.538	2.39286e-17	ENSDARG00000088214	si:dkey-23a23.3	si:dkey-23a23.3 [Source:ZFIN;Acc:ZDB-GENE-110913-89]	ENSG00000196150	ZNF250	zinc finger protein 250 [Source:HGNC Symbol;Acc:HGNC:13044]	74	104	117	100	2	0	1	4	58	76	87	82	1	0	1	4	55.07	76	2
ENSOMYG00000047810	gpx1b1			1.052	0.073	0.825999	ENSDARG00000018146	gpx1a	glutathione peroxidase 1a [Source:ZFIN;Acc:ZDB-GENE-030410-1]	ENSG00000176153	GPX2	glutathione peroxidase 2 [Source:HGNC Symbol;Acc:HGNC:4554]	6708	4471	10719	5900	7007	10091	5222	6373	5292	3277	7990	4854	4986	8538	4110	5753	9585.59	5353	5847
ENSOMYG00000055069	RPL35	ribosomal protein L35 [Source:HGNC Symbol;Acc:HGNC:1344]		1.1	0.137	0.612987	ENSDARG00000018334	rpl35	ribosomal protein L35 [Source:NCBI gene;Acc:192299]	ENSG00000136942	RPL35	ribosomal protein L35 [Source:HGNC Symbol;Acc:HGNC:10344]	8217	7585	7138	8202	10809	9526	6761	7598	6483	5559	5321	6747	7691	8060	5322	6859	8543.55	6028	6983
ENSOMYG00000029713	cnbpa	CCHC-type zinc finger, nucleic acid binding protein a [Source:ZFIN;Acc:ZDB-GENE-3131-545]		0.761	-0.393	0.0722016	ENSDARG00000045776	cnbpa	CCHC-type zinc finger, nucleic acid binding protein a [Source:ZFIN;Acc:ZDB-GENE-030131-5045]	ENSG00000169714	CNBP	CCHC-type zinc finger nucleic acid binding protein [Source:HGNC Symbol;Acc:HGNC:13164]	6278	5796	8453	6545	3922	6309	3356	3911	4953	4248	6301	5384	2791	5338	2641	3531	7858.01	5222	3575
ENSOMYG00000021677	zgc:16273	zgc:16273 [Source:ZFIN;Acc:ZDB-GENE-3131-6366]		0.949	-0.076	0.822335	ENSDARG00000103720	zgc:162730	zgc:162730 [Source:ZFIN;Acc:ZDB-GENE-030131-6366]	ENSG00000185650	ZFP36L1	ZFP36 ring finger protein like 1 [Source:HGNC Symbol;Acc:HGNC:1107]	4183	7889	5379	8172	5590	5665	4713	6119	3300	5782	4010	6723	3978	4793	3710	5524	8488.65	4954	4501
ENSOMYG00000073334			only expressed in AP2	0.022	-5.485	2.14604e-07	ENSDARG00000086374	isg15	ISG15 ubiquitin like modifier [Source:ZFIN;Acc:ZDB-GENE-021211-1]	ENSG00000170315	UBB	ubiquitin B [Source:HGNC Symbol;Acc:HGNC:12463]	44	42	34	19	0	2	0	0	35	31	25	16	0	2	0	0	2219.13	27	0
ENSOMYG00000012541	rl21	ribosomal protein L21 [Source:ZFIN;Acc:ZDB-GENE-3131-8512]		1.047	0.067	0.832213	ENSDARG00000110263	rpl21	ribosomal protein L21 [Source:ZFIN;Acc:ZDB-GENE-030131-8512]	ENSG00000122026	RPL21	ribosomal protein L21 [Source:HGNC Symbol;Acc:HGNC:10313]	7947	7136	7583	7918	8353	9840	5802	7301	6270	5230	5653	6514	5944	8326	4567	6591	8338.93	5917	6357
ENSOMYG00000039024			only expressed in AP2	0.023	-5.46	2.4547e-07	ENSDARG00000075785	si:ch73-190m4.1	si:ch73-190m4.1 [Source:ZFIN;Acc:ZDB-GENE-090311-56]	ENSG00000138641	HERC3	HECT and RLD domain containing E3 ubiquitin protein ligase 3 [Source:HGNC Symbol;Acc:HGNC:4876]	32	54	31	20	0	0	0	2	25	40	23	16	0	0	0	2	219.33	26	0
ENSOMYG00000069660				1.542	0.625	0.0104971	ENSDARG00000115157	rps12	ribosomal protein S12 [Source:ZFIN;Acc:ZDB-GENE-030131-8951]	ENSG00000112306	RPS12	ribosomal protein S12 [Source:HGNC Symbol;Acc:HGNC:10385]	9136	7346	7812	8153	16071	14612	10968	13537	7208	5384	5823	6707	11435	12363	8633	12221	10391	6280	11163
ENSOMYG00000011211	RPS2	ribosomal protein S2 [Source:HGNC Symbol;Acc:HGNC:144]	More B57	1308.313	10.353	3.00992e-278	ENSDARG00000077291	rps2	ribosomal protein S2 [Source:ZFIN;Acc:ZDB-GENE-040426-2454]	ENSG00000140988	RPS2	ribosomal protein S2 [Source:HGNC Symbol;Acc:HGNC:10404]	22	23	31	34	40076	45513	25872	29129	17	17	23	28	28516	38509	20364	26297	15602.2	21	28422
ENSOMYG00000032907	cd63	CD63 molecule [Source:ZFIN;Acc:ZDB-GENE-3131-18]		1.027	0.039	0.902698	ENSDARG00000115979	cd63	CD63 molecule [Source:ZFIN;Acc:ZDB-GENE-030131-180]	ENSG00000135404	CD63	CD63 molecule [Source:HGNC Symbol;Acc:HGNC:1692]	8098	7456	7269	7168	7821	8819	5852	7152	6389	5464	5419	5897	5565	7462	4606	6457	7812.19	5792	6022
ENSOMYG00000000730				1.343	0.426	0.0747404	ENSDARG00000041435	uba52	ubiquitin A-52 residue ribosomal protein fusion product 1 [Source:ZFIN;Acc:ZDB-GENE-051023-7]	ENSG00000221983	UBA52	ubiquitin A-52 residue ribosomal protein fusion product 1 [Source:HGNC Symbol;Acc:HGNC:12458]	9493	7977	7551	8998	15995	12866	10513	11229	7490	5846	5629	7402	11381	10886	8275	10137	9072.48	6592	10170
ENSOMYG00000038961				1.165	0.22	0.327333	ENSDARG00000103433	rpl14	ribosomal protein L14 [Source:ZFIN;Acc:ZDB-GENE-030131-2085]	ENSG00000188846	RPL14	ribosomal protein L14 [Source:HGNC Symbol;Acc:HGNC:10305]	7837	7697	7508	7990	10655	9454	7702	8947	6183	5641	5597	6573	7582	7999	6062	8077	8307.59	5998	7430
ENSOMYG00000004136			More AP2	0.024	-5.401	9.16245e-22	ENSDARG00000099291	lsr	lipolysis stimulated lipoprotein receptor [Source:ZFIN;Acc:ZDB-GENE-050913-73]	ENSG00000105699	LSR	lipolysis stimulated lipoprotein receptor [Source:HGNC Symbol;Acc:HGNC:29572]	120	114	78	176	1	3	3	3	95	84	58	145	1	3	2	3	131.09	96	2
ENSOMYG00000024408				1.178	0.237	0.326688	ENSDARG00000011201	rplp2l	ribosomal protein, large P2, like [Source:ZFIN;Acc:ZDB-GENE-070327-2]	ENSG00000177600	RPLP2	ribosomal protein lateral stalk subunit P2 [Source:HGNC Symbol;Acc:HGNC:10377]	7006	6712	7096	6823	8805	9186	6735	8880	5527	4919	5290	5613	6265	7772	5301	8017	8632.71	5337	6839
ENSOMYG00000003090				1.145	0.196	0.434167	ENSDARG00000046157	RPS17	zgc:114188 [Source:ZFIN;Acc:ZDB-GENE-050320-15]	ENSG00000182774	RPS17	ribosomal protein S17 [Source:HGNC Symbol;Acc:HGNC:10397]	7056	6764	6921	7146	8700	9454	6695	7817	5567	4957	5159	5879	6190	7999	5270	7057	8262.86	5390	6629
ENSOMYG00000005678	fermt3b	FERM domain containing kindlin 3b [Source:ZFIN;Acc:ZDB-GENE-4426-1366]		1.215	0.281	0.195552	ENSDARG00000030938	fermt3b	fermitin family member 3b [Source:ZFIN;Acc:ZDB-GENE-040426-1366]	ENSG00000149781	FERMT3	fermitin family member 3 [Source:HGNC Symbol;Acc:HGNC:23151]	10698	10087	9372	9759	11626	15169	10456	12365	8440	7393	6986	8028	8272	12835	8230	11163	8657.13	7712	10125
ENSOMYG00000040385				1.04	0.057	0.8421	ENSDARG00000005481	nfkbiaa	nuclear factor of kappa light polypeptide gene enhancer in B-cells inhibitor, alpha a [Source:ZFIN;Acc:ZDB-GENE-040426-2227]	ENSG00000100906	NFKBIA	NFKB inhibitor alpha [Source:HGNC Symbol;Acc:HGNC:7797]	1853	1836	3038	1955	2384	2389	2136	1841	1462	1346	2265	1608	1696	2021	1681	1662	10549	1670	1765
ENSOMYG00000014416	rplp1	ribosomal protein lateral stalk subunit P1 [Source:ZFIN;Acc:ZDB-GENE-3131-8663]		0.965	-0.051	0.872016	ENSDARG00000021864	rplp1	ribosomal protein, large, P1 [Source:ZFIN;Acc:ZDB-GENE-030131-8663]	ENSG00000137818	RPLP1	ribosomal protein lateral stalk subunit P1 [Source:HGNC Symbol;Acc:HGNC:10372]	7771	6697	7630	7836	6800	8941	4839	6360	6131	4908	5688	6446	4839	7565	3809	5742	7654.63	5793	5489
ENSOMYG00000026919			More AP2	0.024	-5.396	9.72606e-23	ENSDARG00000098820	ftr67	finTRIM family, member 67 [Source:ZFIN;Acc:ZDB-GENE-060312-27]	ENSG00000121060	TRIM25	tripartite motif containing 25 [Source:HGNC Symbol;Acc:HGNC:12932]	127	208	127	83	2	2	2	5	100	152	95	68	1	2	2	5	104.09	104	2
ENSOMYG00000006309				0.893	-0.163	0.544991	ENSDARG00000095332	si:dkey-14d8.1	si:dkey-14d8.1 [Source:ZFIN;Acc:ZDB-GENE-041210-86]	ENSG00000198939	ZFP2	ZFP2 zinc finger protein [Source:HGNC Symbol;Acc:HGNC:26138]	5746	5135	4445	5149	3991	3287	4302	4708	4533	3763	3313	4236	2840	2781	3386	4250	5549.85	3961	3314
ENSOMYG00000064538				0.926	-0.111	0.702347	ENSDARG00000070155	tuba8l3	tubulin, alpha 8 like 3 [Source:ZFIN;Acc:ZDB-GENE-040801-77]	ENSG00000167553	TUBA1C	tubulin alpha 1c [Source:HGNC Symbol;Acc:HGNC:20768]	9292	7875	11821	9136	7344	11358	5287	7763	7331	5771	8812	7516	5226	9610	4161	7008	7156.46	7358	6501
ENSOMYG00000029967				1.179	0.237	0.29955	ENSDARG00000027063	arpc1b	actin related protein 2/3 complex, subunit 1B [Source:ZFIN;Acc:ZDB-GENE-030131-7414]	ENSG00000130429	ARPC1B	actin related protein 2/3 complex subunit 1B [Source:HGNC Symbol;Acc:HGNC:704]	12124	12777	11249	10014	18740	14406	13223	10076	9565	9364	8385	8238	13334	12189	10408	9096	7451.04	8888	11257
ENSOMYG00000014948				1.255	0.327	0.183459	ENSDARG00000045487	rps16	ribosomal protein S16 [Source:ZFIN;Acc:ZDB-GENE-050506-107]	ENSG00000105193	RPS16	ribosomal protein S16 [Source:HGNC Symbol;Acc:HGNC:10396]	8049	6948	7279	7246	11356	11560	7972	9347	6350	5092	5426	5961	8080	9781	6275	8438	8545.82	5707	8144
ENSOMYG00000045240				1.422	0.508	0.0192436	ENSDARG00000099104	rpl24	ribosomal protein L24 [Source:NCBI gene;Acc:192301]	ENSG00000114391	RPL24	ribosomal protein L24 [Source:HGNC Symbol;Acc:HGNC:10325]	8910	6960	6721	7978	13813	13587	9098	10212	7030	5101	5010	6563	9829	11496	7161	9219	8894.72	5926	9426
ENSOMYG00000011637	eif3c	eukaryotic translation initiation factor 3, subunit C [Source:ZFIN;Acc:ZDB-GENE-3131-6166]		0.875	-0.193	0.279744	ENSDARG00000016443	eif3c	eukaryotic translation initiation factor 3, subunit C [Source:NCBI gene;Acc:334234]	ENSG00000184110	EIF3C	eukaryotic translation initiation factor 3 subunit C [Source:HGNC Symbol;Acc:HGNC:3279]	7946	8976	7846	8083	6898	7277	6306	6070	6269	6578	5849	6649	4908	6157	4963	5480	7390.35	6336	5377
ENSOMYG00000037885	DDX21	DExD-box helicase 21 [Source:HGNC Symbol;Acc:HGNC:2744]		1.178	0.237	0.152929	ENSDARG00000063626	ddx21	DEAD (Asp-Glu-Ala-Asp) box helicase 21 [Source:ZFIN;Acc:ZDB-GENE-031113-10]	ENSG00000165732	DDX21	DExD-box helicase 21 [Source:HGNC Symbol;Acc:HGNC:2744]	8591	8246	7650	8101	12025	9571	8590	8068	6778	6043	5703	6664	8556	8098	6761	7284	7623.92	6297	7675
ENSOMYG00000075202	rs21			1.268	0.343	0.110479	ENSDARG00000025850	rps21	ribosomal protein S21 [Source:NCBI gene;Acc:394166]	ENSG00000171858	RPS21	ribosomal protein S21 [Source:HGNC Symbol;Acc:HGNC:10409]	9194	7788	7196	8641	14023	11860	8169	9889	7254	5708	5364	7109	9978	10035	6430	8928	8559.89	6359	8843
ENSOMYG00000029450				0.82	-0.287	0.232847	ENSDARG00000116794	psma5	proteasome 20S subunit alpha 5 [Source:ZFIN;Acc:ZDB-GENE-040625-96]	ENSG00000143106	PSMA5	proteasome 20S subunit alpha 5 [Source:HGNC Symbol;Acc:HGNC:9534]	4266	4611	5225	4867	2806	4956	2183	3198	3366	3379	3895	4004	1997	4193	1718	2887	7791.35	3661	2699
ENSOMYG00000064768			only expressed in AP2	0.024	-5.385	2.74551e-14	ENSDARG00000093235	TST	zgc:162544 [Source:ZFIN;Acc:ZDB-GENE-030131-9020]	ENSG00000128309	MPST	mercaptopyruvate sulfurtransferase [Source:HGNC Symbol;Acc:HGNC:7223]	86	112	85	78	1	0	5	1	68	82	63	64	1	0	4	1	23.15	69	2
ENSOMYG00000019550	prdx1	peroxiredoxin 1 [Source:ZFIN;Acc:ZDB-GENE-532-35]		1.035	0.049	0.888995	ENSDARG00000058734	prdx1	peroxiredoxin 1 [Source:ZFIN;Acc:ZDB-GENE-050320-35]	ENSG00000117450	PRDX1	peroxiredoxin 1 [Source:HGNC Symbol;Acc:HGNC:9352]	2975	2705	3088	3121	2929	3981	2390	2710	2347	1982	2302	2567	2084	3368	1881	2447	10656.2	2300	2445
ENSOMYG00000038286	tmem26b	transmembrane protein 26b [Source:ZFIN;Acc:ZDB-GENE-824-66]	More AP2	0.024	-5.37	3.89372e-24	ENSDARG00000077979	tmem26a	transmembrane protein 26a [Source:ZFIN;Acc:ZDB-GENE-101223-2]	ENSG00000196932	TMEM26	transmembrane protein 26 [Source:HGNC Symbol;Acc:HGNC:28550]	193	287	219	231	13	2	1	4	152	210	163	190	9	2	1	4	73.43	179	4
ENSOMYG00000001973				1.13	0.176	0.495284	ENSDARG00000006316	rpl23a	ribosomal protein L23a [Source:ZFIN;Acc:ZDB-GENE-030131-7479]	ENSG00000198242	RPL23A	ribosomal protein L23a [Source:HGNC Symbol;Acc:HGNC:10317]	7744	6606	6751	7305	8456	10072	6525	7630	6110	4841	5032	6009	6017	8522	5136	6888	7803.15	5498	6641
ENSOMYG00000022666				0.806	-0.311	0.103717	ENSDARG00000011020	hnrnpa1a	heterogeneous nuclear ribonucleoprotein A1a [Source:ZFIN;Acc:ZDB-GENE-040426-1546]	ENSG00000135486	HNRNPA1	heterogeneous nuclear ribonucleoprotein A1 [Source:HGNC Symbol;Acc:HGNC:5031]	7382	8475	9017	7699	5348	7324	4760	5819	5824	6211	6722	6334	3805	6197	3747	5253	6714.05	6273	4750
ENSOMYG00000003085	ctnnb1	catenin (cadherin-associated protein), beta 1 [Source:ZFIN;Acc:ZDB-GENE-98526-362]		1.035	0.05	0.866084	ENSDARG00000014571	ctnnb1	catenin (cadherin-associated protein), beta 1 [Source:NCBI gene;Acc:30265]	ENSG00000168036	CTNNB1	catenin beta 1 [Source:HGNC Symbol;Acc:HGNC:2514]	4703	4908	6795	5006	4920	6297	4589	5407	3710	3597	5065	4118	3501	5328	3612	4881	8831.12	4122	4330
ENSOMYG00000005475				0.908	-0.139	0.620468	ENSDARG00000040338	hvcn1	hydrogen voltage-gated channel 1 [Source:NCBI gene;Acc:436618]	ENSG00000122986	HVCN1	hydrogen voltage gated channel 1 [Source:HGNC Symbol;Acc:HGNC:28240]	13090	9637	13208	10990	8950	13519	7352	8219	10327	7063	9846	9041	6368	11439	5787	7420	6273.67	9069	7754
ENSOMYG00000020785				1.198	0.261	0.300066	ENSDARG00000115707	rpl32	ribosomal protein L32 [Source:ZFIN;Acc:ZDB-GENE-060331-105]	ENSG00000144713	RPL32	ribosomal protein L32 [Source:HGNC Symbol;Acc:HGNC:10336]	8047	6763	6866	7702	10998	11644	6663	8269	6349	4956	5118	6336	7826	9852	5244	7465	7960.24	5690	7597
ENSOMYG00000020882	ngs	notochord granular surface [Source:ZFIN;Acc:ZDB-GENE-8722-29]	More AP2	0.025	-5.348	6.08909e-20	ENSDARG00000054321	ngs	notochord granular surface [Source:ZFIN;Acc:ZDB-GENE-080722-29]	ENSG00000148798	INA	internexin neuronal intermediate filament protein alpha [Source:HGNC Symbol;Acc:HGNC:6057]	226	254	176	215	4	2	3	9	178	186	131	177	3	2	2	8	63.07	168	4
ENSOMYG00000001001	rpl18	ribosomal protein L18 [Source:ZFIN;Acc:ZDB-GENE-481-165]		1.151	0.203	0.463005	ENSDARG00000029533	rpl18	ribosomal protein L18 [Source:ZFIN;Acc:ZDB-GENE-040801-165]	ENSG00000063177	RPL18	ribosomal protein L18 [Source:HGNC Symbol;Acc:HGNC:10310]	8875	7107	7551	8276	10398	12444	7353	8686	7002	5209	5629	6808	7399	10529	5788	7842	7556.94	6162	7890
ENSOMYG00000007956			only expressed in AP2	0.025	-5.304	1.2009e-05	ENSDARG00000037109	pwp2h	PWP2 small subunit processome component [Source:ZFIN;Acc:ZDB-GENE-021031-3]	ENSG00000241945	PWP2	PWP2 small subunit processome component [Source:HGNC Symbol;Acc:HGNC:9711]	28	34	55	26	0	1	1	0	22	25	41	21	0	1	1	0	18.71	27	0
ENSOMYG00000036291				1.172	0.229	0.279399	ENSDARG00000005513	naca	nascent polypeptide associated complex subunit alpha [Source:NCBI gene;Acc:195823]	ENSG00000196531	NACA	nascent polypeptide associated complex subunit alpha [Source:HGNC Symbol;Acc:HGNC:7629]	7892	6714	6945	7499	9611	9932	7068	7822	6226	4921	5177	6169	6839	8404	5563	7062	7638.53	5623	6967
ENSOMYG00000047442	rps24	ribosomal protein S24 [Source:ZFIN;Acc:ZDB-GENE-419-5]		1.34	0.422	0.0691323	ENSDARG00000039347	rps24	ribosomal protein S24 [Source:ZFIN;Acc:ZDB-GENE-040109-5]	ENSG00000138326	RPS24	ribosomal protein S24 [Source:HGNC Symbol;Acc:HGNC:10411]	7349	6411	6261	6637	10811	10971	7649	9316	5798	4698	4667	5460	7693	9283	6021	8410	8249.69	5156	7852
ENSOMYG00000051801	prmt1	protein arginine methyltransferase 1 [Source:ZFIN;Acc:ZDB-GENE-3131-693]		0.763	-0.391	0.0970488	ENSDARG00000010246	prmt1	protein arginine methyltransferase 1 [Source:ZFIN;Acc:ZDB-GENE-030131-693]	ENSG00000126457	PRMT1	protein arginine methyltransferase 1 [Source:HGNC Symbol;Acc:HGNC:5187]	4718	4615	7888	4575	3372	4522	2562	3316	3722	3382	5880	3764	2399	3826	2017	2994	7669.69	4187	2809
ENSOMYG00000032884	arhgdia	Rho GDP dissociation inhibitor (GDI) alpha [Source:ZFIN;Acc:ZDB-GENE-4426-2816]		1.215	0.281	0.257399	ENSDARG00000043795	arhgdia	Rho GDP dissociation inhibitor (GDI) alpha [Source:ZFIN;Acc:ZDB-GENE-040426-2816]	ENSG00000141522	ARHGDIA	Rho GDP dissociation inhibitor alpha [Source:HGNC Symbol;Acc:HGNC:678]	9372	9129	10213	9841	10138	18924	8440	11853	7394	6690	7613	8096	7214	16012	6643	10701	7371.65	7448	10142
ENSOMYG00000012585	nop56	NOP56 ribonucleoprotein homolog [Source:ZFIN;Acc:ZDB-GENE-419-1]		0.91	-0.136	0.594212	ENSDARG00000012820	nop56	NOP56 ribonucleoprotein homolog [Source:ZFIN;Acc:ZDB-GENE-040109-1]	ENSG00000101361	NOP56	NOP56 ribonucleoprotein [Source:HGNC Symbol;Acc:HGNC:15911]	5136	5452	7971	4601	4703	5195	3939	5154	4052	3996	5942	3785	3346	4396	3100	4653	7062.04	4444	3874
ENSOMYG00000011899				0.864	-0.211	0.308748	ENSDARG00000104635	mhc2b	major histocompatibility complex class II integral membrane beta chain gene [Source:ZFIN;Acc:ZDB-GENE-030616-319]	ENSG00000229295	HLA-DPB1	major histocompatibility complex, class II, DP beta 1 [Source:HGNC Symbol;Acc:HGNC:4940]	9046	10700	9025	7527	8483	5600	6817	7581	7137	7842	6728	6192	6036	4738	5366	6844	5740.72	6975	5746
ENSOMYG00000007312	hmgb2a	high mobility group box 2a [Source:ZFIN;Acc:ZDB-GENE-5112-126]		0.921	-0.119	0.663569	ENSDARG00000029722	hmgb2a	high mobility group box 2a [Source:ZFIN;Acc:ZDB-GENE-051120-126]	ENSG00000164104	HMGB2	high mobility group box 2 [Source:HGNC Symbol;Acc:HGNC:5000]	9764	10713	10865	10654	7965	12488	7297	7339	7703	7851	8099	8764	5667	10566	5743	6625	5847.43	8104	7150
ENSOMYG00000002184	ahcy	adenosylhomocysteinase [Source:ZFIN;Acc:ZDB-GENE-31219-6]		1.006	0.009	0.984224	ENSDARG00000005191	ahcy	adenosylhomocysteinase [Source:ZFIN;Acc:ZDB-GENE-031219-6]	ENSG00000101444	AHCY	adenosylhomocysteinase [Source:HGNC Symbol;Acc:HGNC:343]	7105	7798	8300	9303	7424	12060	5320	6348	5606	5715	6187	7653	5283	10204	4187	5731	6993.43	6290	6351
ENSOMYG00000013654	fkb1a	FKBP prolyl isomerase 1Aa [Source:ZFIN;Acc:ZDB-GENE-3131-7275]		0.935	-0.097	0.736191	ENSDARG00000022684	fkbp1aa	FKBP prolyl isomerase 1Aa [Source:ZFIN;Acc:ZDB-GENE-030131-7275]	ENSG00000119782	FKBP1B	FKBP prolyl isomerase 1B [Source:HGNC Symbol;Acc:HGNC:3712]	5877	5597	6301	6115	5122	7414	3814	4167	4637	4102	4697	5030	3645	6273	3002	3762	7398.32	4616	4170
ENSOMYG00000038787	cap1	CAP, adenylate cyclase-associated protein 1 (yeast) [Source:ZFIN;Acc:ZDB-GENE-3131-6459]		0.963	-0.055	0.853219	ENSDARG00000016350	cap1	CAP, adenylate cyclase-associated protein 1 (yeast) [Source:ZFIN;Acc:ZDB-GENE-030131-6459]	ENSG00000131236	CAP1	cyclase associated actin cytoskeleton regulatory protein 1 [Source:HGNC Symbol;Acc:HGNC:20040]	12206	12120	10300	11500	10874	13996	9102	7774	9630	8882	7678	9460	7737	11842	7164	7018	5847.37	8912	8440
ENSOMYG00000031509	eif1	eukaryotic translation initiation factor 1 [Source:ZFIN;Acc:ZDB-GENE-3131-956]		0.867	-0.205	0.471047	ENSDARG00000012688	eif1	eukaryotic translation initiation factor 1 [Source:ZFIN;Acc:ZDB-GENE-030131-956]	ENSG00000173812	EIF1	eukaryotic translation initiation factor 1 [Source:HGNC Symbol;Acc:HGNC:3249]	5477	4560	8091	5106	4402	5219	2926	4325	4321	3342	6031	4200	3132	4416	2303	3905	7040.97	4474	3439
ENSOMYG00000003821	coro1a	coronin, actin binding protein, 1A [Source:ZFIN;Acc:ZDB-GENE-3131-9512]		0.99	-0.015	0.970038	ENSDARG00000111327	coro1a	coronin, actin binding protein, 1A [Source:ZFIN;Acc:ZDB-GENE-030131-9512]	ENSG00000102879	CORO1A	coronin 1A [Source:HGNC Symbol;Acc:HGNC:2252]	12007	12206	10579	11879	10722	15322	8381	9208	9473	8946	7886	9772	7629	12964	6597	8313	5591.76	9019	8876
ENSOMYG00000037290	rpl37	ribosomal protein L37 [Source:ZFIN;Acc:ZDB-GENE-4625-39]		0.721	-0.473	0.0601453	ENSDARG00000034291	rpl37	ribosomal protein L37 [Source:ZFIN;Acc:ZDB-GENE-040625-39]	ENSG00000145592	RPL37	ribosomal protein L37 [Source:HGNC Symbol;Acc:HGNC:10347]	5788	5767	5681	5737	4001	3945	2247	3234	4566	4227	4235	4720	2847	3338	1769	2920	5608.9	4437	2718
ENSOMYG00000006043			More AP2	0.026	-5.26	1.47236e-56	ENSDARG00000086374	isg15	ISG15 ubiquitin like modifier [Source:ZFIN;Acc:ZDB-GENE-021211-1]	ENSG00000170315	UBB	ubiquitin B [Source:HGNC Symbol;Acc:HGNC:12463]	465	376	428	355	10	8	9	12	367	276	319	292	7	7	7	11	8036.25	314	8
ENSOMYG00000055364		transcription factor A, mitochondrial [Source:ZFIN;Acc:ZDB-GENE-6113-552]	More B57	225.473	7.817	4.02246e-63	ENSDARG00000063145	tfam	transcription factor A, mitochondrial [Source:ZFIN;Acc:ZDB-GENE-061013-552]	ENSG00000108064	TFAM	transcription factor A, mitochondrial [Source:HGNC Symbol;Acc:HGNC:11741]	5	3	1	3	725	875	567	620	4	2	1	2	516	740	446	560	249.17	2	566
ENSOMYG00000007865	tapbp.1			0.841	-0.25	0.208195	ENSDARG00000045011	tapbp.2	TAP binding protein (tapasin), tandem duplicate 2 [Source:ZFIN;Acc:ZDB-GENE-060503-136]	ENSG00000112493	TAPBP	TAP binding protein [Source:HGNC Symbol;Acc:HGNC:11566]	1248	1471	1831	1372	1318	995	1093	1095	985	1078	1365	1129	938	842	860	989	6584.56	1139	907
ENSOMYG00000007383	hck	HCK proto-oncogene, Src family tyrosine kinase [Source:ZFIN;Acc:ZDB-GENE-9313-72]		0.925	-0.112	0.671661	ENSDARG00000058647	hck	HCK proto-oncogene, Src family tyrosine kinase [Source:ZFIN;Acc:ZDB-GENE-090313-72]	ENSG00000101336	HCK	HCK proto-oncogene, Src family tyrosine kinase [Source:HGNC Symbol;Acc:HGNC:4840]	5820	4980	9173	4935	5570	6504	4542	4488	4592	3650	6838	4060	3963	5503	3575	4052	7522.55	4785	4273
ENSOMYG00000006237				1.496	0.581	0.0158807	ENSDARG00000117015	rpl10	ribosomal protein L10 [Source:NCBI gene;Acc:336712]	ENSG00000147403	RPL10	ribosomal protein L10 [Source:HGNC Symbol;Acc:HGNC:10298]	7332	6501	6365	7107	12875	14774	7981	9402	5785	4764	4745	5847	9161	12500	6282	8488	8318.8	5285	9108
ENSOMYG00000010261			More B57	189.74	7.568	1.95481e-180	ENSDARG00000039099	aep1	aerolysin-like protein [Source:NCBI gene;Acc:503710]	ENSG00000070601	FRMPD1	FERM and PDZ domain containing 1 [Source:HGNC Symbol;Acc:HGNC:29159]	84	44	41	53	9904	12010	8587	10638	66	32	31	44	7047	10162	6759	9604	10582	43	8393
ENSOMYG00000018767			More AP2	0.026	-5.254	3.23519e-37	ENSDARG00000089661	FO704622.1	interferon-induced protein 44-like [Source:NCBI gene;Acc:100538089]	ENSG00000137965	IFI44	interferon induced protein 44 [Source:HGNC Symbol;Acc:HGNC:16938]	335	395	314	336	13	3	9	8	264	289	234	276	9	3	7	7	1087.13	266	6
ENSOMYG00000030562	rps1	ribosomal protein S1 [Source:ZFIN;Acc:ZDB-GENE-4426-1481]		1.122	0.167	0.558567	ENSDARG00000034897	rps10	ribosomal protein S10 [Source:ZFIN;Acc:ZDB-GENE-040426-1481]	ENSG00000124614	RPS10	ribosomal protein S10 [Source:HGNC Symbol;Acc:HGNC:10383]	6060	5759	6015	6578	7371	9018	5270	6758	4781	4221	4484	5411	5245	7630	4148	6101	6853.56	4724	5781
ENSOMYG00000021554				0.837	-0.257	0.132114	ENSDARG00000061177	mov10b.1	Moloney leukemia virus 10b, tandem duplicate 1 [Source:NCBI gene;Acc:556024]	ENSG00000155363	MOV10	Mov10 RISC complex RNA helicase [Source:HGNC Symbol;Acc:HGNC:7200]	2171	2358	1802	1770	1917	1673	1441	1226	1713	1728	1343	1456	1364	1416	1134	1107	6973.93	1560	1255
ENSOMYG00000039543	il-1rii		More AP2	0.029	-5.115	6.50278e-27	ENSDARG00000100461	CABZ01078737.1	interleukin-1 receptor type 2 [Source:NCBI gene;Acc:101882195]	ENSG00000115590	IL1R2	interleukin 1 receptor type 2 [Source:HGNC Symbol;Acc:HGNC:5994]	303	226	554	282	8	8	13	6	239	166	413	232	6	7	10	5	1348.97	262	7
ENSOMYG00000021224				0.66	-0.6	0.0259108	ENSDARG00000031776	fthl27	ferritin, heavy polypeptide-like 27 [Source:ZFIN;Acc:ZDB-GENE-040718-72]	ENSG00000167996	FTH1	ferritin heavy chain 1 [Source:HGNC Symbol;Acc:HGNC:3976]	3711	2599	2828	3586	2400	1131	1718	1554	2928	1905	2108	2950	1708	957	1352	1403	5187.05	2473	1355
ENSOMYG00000015449	trmt1	tRNA methyltransferase 1 [Source:ZFIN;Acc:ZDB-GENE-681-4]	More AP2	0.029	-5.115	3.8877e-28	ENSDARG00000010978	trmt1	tRNA methyltransferase 1 [Source:ZFIN;Acc:ZDB-GENE-060810-40]	ENSG00000104907	TRMT1	tRNA methyltransferase 1 [Source:HGNC Symbol;Acc:HGNC:25980]	145	143	259	158	3	7	4	4	114	105	193	130	2	6	3	4	119.7	136	4
ENSOMYG00000012495	cct7	chaperonin containing TCP1, subunit 7 (eta) [Source:ZFIN;Acc:ZDB-GENE-2419-7]		0.921	-0.119	0.622519	ENSDARG00000007385	cct7	chaperonin containing TCP1, subunit 7 (eta) [Source:ZFIN;Acc:ZDB-GENE-020419-7]	ENSG00000135624	CCT7	chaperonin containing TCP1 subunit 7 [Source:HGNC Symbol;Acc:HGNC:1622]	6202	6366	8197	6069	6015	7490	4615	4667	4893	4666	6110	4993	4280	6337	3632	4213	6715.22	5166	4616
ENSOMYG00000028093	rps13	ribosomal protein S13 [Source:ZFIN;Acc:ZDB-GENE-4625-52]		1.162	0.217	0.317825	ENSDARG00000112818	rps13	ribosomal protein S13 [Source:ZFIN;Acc:ZDB-GENE-040625-52]	ENSG00000110700	RPS13	ribosomal protein S13 [Source:HGNC Symbol;Acc:HGNC:10386]	6536	5881	5988	6391	8065	9132	5604	6304	5157	4310	4464	5258	5739	7727	4411	5691	7075.2	4797	5892
ENSOMYG00000043170	RRM2	ribonucleotide reductase regulatory subunit M2 [Source:HGNC Symbol;Acc:HGNC:1452]		0.905	-0.144	0.596228	ENSDARG00000078069	rrm2	ribonucleotide reductase M2 polypeptide [Source:NCBI gene;Acc:30733]	ENSG00000171848	RRM2	ribonucleotide reductase regulatory subunit M2 [Source:HGNC Symbol;Acc:HGNC:10452]	9617	8344	8978	9583	6451	10214	5004	7738	7587	6115	6693	7883	4590	8642	3939	6986	5210.39	7070	6039
ENSOMYG00000062402	ptpn6	protein tyrosine phosphatase non-receptor type 6 [Source:ZFIN;Acc:ZDB-GENE-3131-7513]		1.059	0.083	0.767534	ENSDARG00000089043	ptpn6	protein tyrosine phosphatase non-receptor type 6 [Source:ZFIN;Acc:ZDB-GENE-030131-7513]	ENSG00000111679	PTPN6	protein tyrosine phosphatase non-receptor type 6 [Source:HGNC Symbol;Acc:HGNC:9658]	6444	6705	7558	5487	6865	9045	5602	5482	5084	4914	5634	4514	4885	7653	4409	4949	6825.01	5036	5474
ENSOMYG00000030165	cct8	chaperonin containing TCP1, subunit 8 (theta) [Source:ZFIN;Acc:ZDB-GENE-4426-876]		0.82	-0.286	0.235434	ENSDARG00000008243	cct8	chaperonin containing TCP1, subunit 8 (theta) [Source:ZFIN;Acc:ZDB-GENE-040426-876]	ENSG00000156261	CCT8	chaperonin containing TCP1 subunit 8 [Source:HGNC Symbol;Acc:HGNC:1623]	5079	5320	6376	5224	3604	5458	2808	3460	4007	3899	4753	4298	2564	4618	2210	3124	6128.25	4239	3129
ENSOMYG00000004672	eef1b2	eukaryotic translation elongation factor 1 beta 2 [Source:ZFIN;Acc:ZDB-GENE-3131-731]		1.153	0.205	0.344491	ENSDARG00000044521	eef1b2	eukaryotic translation elongation factor 1 beta 2 [Source:ZFIN;Acc:ZDB-GENE-030131-7310]	ENSG00000114942	EEF1B2	eukaryotic translation elongation factor 1 beta 2 [Source:HGNC Symbol;Acc:HGNC:3208]	7709	6843	6219	7410	9916	9742	6781	6479	6082	5015	4636	6096	7056	8243	5337	5849	6448.2	5457	6621
ENSOMYG00000012657				0.718	-0.477	0.188326	ENSDARG00000010729	CABZ01073795.1	interferon-induced protein 44 [Source:NCBI gene;Acc:795887]	ENSG00000137959	IFI44L	interferon induced protein 44 like [Source:HGNC Symbol;Acc:HGNC:17817]	32	35	740	60	89	72	60	46	25	26	552	49	63	61	47	42	7555.77	163	53
ENSOMYG00000028459				1.343	0.426	0.0402864	ENSDARG00000077533	eif3f	eukaryotic translation initiation factor 3, subunit F [Source:ZFIN;Acc:ZDB-GENE-100215-2]	ENSG00000175390	EIF3F	eukaryotic translation initiation factor 3 subunit F [Source:HGNC Symbol;Acc:HGNC:3275]	8442	6866	6640	7625	12846	11814	8346	9097	6660	5032	4950	6273	9141	9996	6569	8213	7225.88	5729	8480
ENSOMYG00000028902	nppcl	natriuretic peptide C-like [Source:ZFIN;Acc:ZDB-GENE-3131-791]	More AP2	0.029	-5.094	2.1861e-14	ENSDARG00000043460	wu:fj39g12	wu:fj39g12 [Source:ZFIN;Acc:ZDB-GENE-030131-7901]	ENSG00000163273	NPPC	natriuretic peptide C [Source:HGNC Symbol;Acc:HGNC:7941]	119	104	82	103	2	0	6	2	94	76	61	85	1	0	5	2	35.87	79	2
ENSOMYG00000039709	tubb2b	tubulin, beta 2b [Source:ZFIN;Acc:ZDB-GENE-3131-722]		0.733	-0.449	0.0826942	ENSDARG00000002344	tubb4b	tubulin, beta 4B class IVb [Source:ZFIN;Acc:ZDB-GENE-030131-8625]	ENSG00000104833	TUBB4A	tubulin beta 4A class IVa [Source:HGNC Symbol;Acc:HGNC:20774]	7418	6546	9950	7404	3828	5461	3432	5327	5853	4797	7417	6091	2724	4621	2701	4809	5259.35	6040	3714
ENSOMYG00000001734				1.023	0.032	0.918897	ENSDARG00000022456	eno1a	enolase 1a, (alpha) [Source:ZFIN;Acc:ZDB-GENE-030131-6048]	ENSG00000074800	ENO1	enolase 1 [Source:HGNC Symbol;Acc:HGNC:3350]	10451	9206	11501	8972	10561	12895	7847	8146	8245	6747	8573	7381	7515	10911	6176	7354	5918.97	7736	7989
ENSOMYG00000037945				0.814	-0.296	0.108447	ENSDARG00000020008	vcp	valosin containing protein [Source:NCBI gene;Acc:327197]	ENSG00000165280	VCP	valosin containing protein [Source:HGNC Symbol;Acc:HGNC:12666]	3405	3828	3875	3754	2743	3415	2319	2405	2686	2805	2889	3088	1952	2889	1825	2171	6266.24	2867	2209
ENSOMYG00000033472				1.208	0.273	0.288413	ENSDARG00000087663	si:ch211-248l17.3	si:ch211-248l17.3 [Source:ZFIN;Acc:ZDB-GENE-120709-105]	ENSG00000166441	RPL27A	ribosomal protein L27a [Source:HGNC Symbol;Acc:HGNC:10329]	7815	6374	6597	7292	9997	11047	7297	8331	6166	4671	4918	5999	7113	9347	5743	7521	6737.38	5438	7431
ENSOMYG00000051223			only expressed in B57	149.975	7.229	6.74103e-09	ENSDARG00000116065	CR848040.3	NA	ENSG00000198160	MIER1	MIER1 transcriptional regulator [Source:HGNC Symbol;Acc:HGNC:29657]	0	0	0	0	53	21	68	49	0	0	0	0	38	18	54	44	15.45	0	38
ENSOMYG00000016922				1.241	0.312	0.113863	ENSDARG00000100371	eef2b	eukaryotic translation elongation factor 2b [Source:ZFIN;Acc:ZDB-GENE-030131-5128]	ENSG00000167658	EEF2	eukaryotic translation elongation factor 2 [Source:HGNC Symbol;Acc:HGNC:3214]	7881	7218	6841	7253	10824	10287	8263	7851	6218	5290	5100	5967	7702	8704	6504	7088	6546.54	5644	7500
ENSOMYG00000030313				1.332	0.413	0.0808788	ENSDARG00000034291	rpl37	ribosomal protein L37 [Source:ZFIN;Acc:ZDB-GENE-040625-39]	ENSG00000145592	RPL37	ribosomal protein L37 [Source:HGNC Symbol;Acc:HGNC:10347]	6689	5502	5844	5737	11155	9774	6979	6949	5277	4032	4356	4720	7937	8270	5493	6273	7202.34	4596	6993
ENSOMYG00000020432	cd53	zgc:6451 [Source:ZFIN;Acc:ZDB-GENE-4426-1349]		1.171	0.227	0.288413	ENSDARG00000068233	zgc:64051	zgc:64051 [Source:ZFIN;Acc:ZDB-GENE-040426-1349]	ENSG00000143119	CD53	CD53 molecule [Source:HGNC Symbol;Acc:HGNC:1686]	3691	3278	4063	3203	4702	4784	2957	4303	2912	2402	3029	2635	3346	4048	2327	3885	6561.67	2744	3402
ENSOMYG00000072188			only expressed in AP2	0.03	-5.082	2.76884e-12	ENSDARG00000100865	si:dkey-269o24.1	si:dkey-269o24.1 [Source:ZFIN;Acc:ZDB-GENE-041210-347]	ENSG00000167984	NLRC3	NLR family CARD domain containing 3 [Source:HGNC Symbol;Acc:HGNC:29889]	64	53	46	84	2	1	3	0	50	39	34	69	1	1	2	0	27.75	48	1
ENSOMYG00000018431	cct5	chaperonin containing TCP1, subunit 5 (epsilon) [Source:ZFIN;Acc:ZDB-GENE-3131-977]		0.84	-0.251	0.271729	ENSDARG00000045399	cct5	chaperonin containing TCP1, subunit 5 (epsilon) [Source:ZFIN;Acc:ZDB-GENE-030131-977]	ENSG00000150753	CCT5	chaperonin containing TCP1 subunit 5 [Source:HGNC Symbol;Acc:HGNC:1618]	4897	4722	6321	5096	3772	5216	2978	3528	3864	3461	4712	4192	2684	4413	2344	3185	6091.85	4057	3156
ENSOMYG00000030682			More AP2	0.03	-5.07	3.79894e-29	ENSDARG00000101067	shoc1	shortage in chiasmata 1 [Source:ZFIN;Acc:ZDB-GENE-141222-97]	ENSG00000165181	SHOC1	shortage in chiasmata 1 [Source:HGNC Symbol;Acc:HGNC:26535]	150	175	149	128	4	0	6	6	118	128	111	105	3	0	5	5	43.14	116	3
ENSOMYG00000007274				1.185	0.245	0.328571	ENSDARG00000114102	CR352234.3	filamin A, alpha (actin binding protein 280) [Source:NCBI gene;Acc:562529]	ENSG00000136068	FLNB	filamin B [Source:HGNC Symbol;Acc:HGNC:3755]	8791	12367	10551	8429	12463	13923	13066	10305	6936	9064	7865	6934	8868	11780	10284	9303	6074.21	7700	10059
ENSOMYG00000004472				1.068	0.095	0.75543	ENSDARG00000096355	ighv1-4	immunoglobulin heavy variable 1-4 [Source:ZFIN;Acc:ZDB-GENE-040514-1]	ENSG00000211899	IGHM	immunoglobulin heavy constant mu [Source:HGNC Symbol;Acc:HGNC:5541]	10292	5585	6383	6402	8018	7790	8037	6796	8120	4093	4758	5267	5705	6591	6326	6135	6977.58	5560	6189
ENSOMYG00000039867	gpx1			1.454	0.54	0.0317607	ENSDARG00000018146	gpx1a	glutathione peroxidase 1a [Source:ZFIN;Acc:ZDB-GENE-030410-1]	ENSG00000176153	GPX2	glutathione peroxidase 2 [Source:HGNC Symbol;Acc:HGNC:4554]	10948	7792	7907	10151	15770	19871	12421	12174	8638	5711	5894	8351	11221	16813	9777	10990	6750.08	7148	12200
ENSOMYG00000007700	cct5	chaperonin containing TCP1, subunit 5 (epsilon) [Source:ZFIN;Acc:ZDB-GENE-3131-977]		1.04	0.056	0.86495	ENSDARG00000045399	cct5	chaperonin containing TCP1, subunit 5 (epsilon) [Source:ZFIN;Acc:ZDB-GENE-030131-977]	ENSG00000150753	CCT5	chaperonin containing TCP1 subunit 5 [Source:HGNC Symbol;Acc:HGNC:1618]	5992	5790	6711	6199	6518	8628	4724	5173	4727	4243	5003	5100	4638	7300	3718	4670	6041.76	4768	5082
ENSOMYG00000000847				0.772	-0.373	NA							3757	1659	18846	2146	2680	3854	1870	3493	2964	1216	14049	1765	1907	3261	1472	3153	7171.66	4998	2448
ENSOMYG00000062809				1.192	0.253	0.30484	ENSDARG00000077777	tmsb4x	thymosin beta 4 X-linked [Source:ZFIN;Acc:ZDB-GENE-030131-8304]	ENSG00000205542	TMSB4X	thymosin beta 4 X-linked [Source:HGNC Symbol;Acc:HGNC:11881]	10091	9329	8843	9822	11890	18079	8111	9506	7961	6837	6592	8080	8460	15297	6384	8582	5770.82	7368	9681
ENSOMYG00000069714			only expressed in AP2	0.031	-5.005	1.49561e-13	ENSDARG00000100348	si:dkey-71l4.1	si:dkey-71l4.1 [Source:ZFIN;Acc:ZDB-GENE-060526-331]	ENSG00000167984	NLRC3	NLR family CARD domain containing 3 [Source:HGNC Symbol;Acc:HGNC:29889]	62	88	78	84	2	2	1	3	49	64	58	69	1	2	1	3	27.81	60	2
ENSOMYG00000014451	LDHB	lactate dehydrogenase B [Source:HGNC Symbol;Acc:HGNC:6541]		1.04	0.056	0.853283	ENSDARG00000019644	ldhba	lactate dehydrogenase Ba [Source:NCBI gene;Acc:30497]	ENSG00000111716	LDHB	lactate dehydrogenase B [Source:HGNC Symbol;Acc:HGNC:6541]	9752	8256	9696	8340	9628	12967	7339	6485	7694	6051	7228	6861	6851	10971	5777	5855	6115.43	6958	7364
ENSOMYG00000041910	scinlb	scinderin like b [Source:ZFIN;Acc:ZDB-GENE-4426-268]		1.043	0.06	0.851774	ENSDARG00000058348	scinlb	scinderin like b [Source:ZFIN;Acc:ZDB-GENE-040426-2068]	ENSG00000148180	GSN	gelsolin [Source:HGNC Symbol;Acc:HGNC:4620]	10991	10176	10721	10381	9915	15188	8567	9131	8671	7458	7992	8540	7055	12851	6743	8243	5246.22	8165	8723
ENSOMYG00000006430				0.817	-0.291	0.18719	ENSDARG00000092883	si:dkey-193b15.5	si:dkey-193b15.5 [Source:ZFIN;Acc:ZDB-GENE-070912-413]	ENSG00000137959	IFI44L	interferon induced protein 44 like [Source:HGNC Symbol;Acc:HGNC:17817]	572	651	923	446	564	478	455	361	451	477	688	367	401	404	358	326	7553.98	496	372
ENSOMYG00000028139	rpl32	ribosomal protein L32 [Source:ZFIN;Acc:ZDB-GENE-6331-15]		1.328	0.409	0.0951028	ENSDARG00000115707	rpl32	ribosomal protein L32 [Source:ZFIN;Acc:ZDB-GENE-060331-105]	ENSG00000144713	RPL32	ribosomal protein L32 [Source:HGNC Symbol;Acc:HGNC:10336]	5120	4487	4960	5249	8058	8248	5389	7331	4039	3288	3697	4318	5734	6979	4242	6618	7127.78	3836	5893
ENSOMYG00000047209				0.782	-0.356	0.0677809	ENSDARG00000112454	FO744833.2	poly [ADP-ribose] polymerase 14 [Source:NCBI gene;Acc:562648]	ENSG00000173193	PARP14	poly(ADP-ribose) polymerase family member 14 [Source:HGNC Symbol;Acc:HGNC:29232]	2113	2462	2182	1882	1643	946	1689	1689	1667	1804	1627	1548	1169	800	1329	1525	6855.91	1662	1206
ENSOMYG00000057806	lrp8	low density lipoprotein receptor-related protein 8, apolipoprotein e receptor [Source:ZFIN;Acc:ZDB-GENE-556-134]	only expressed in AP2	0.031	-4.993	0.000137919	ENSDARG00000116879	lrp8	low density lipoprotein receptor-related protein 8, apolipoprotein e receptor [Source:ZFIN;Acc:ZDB-GENE-050506-134]	ENSG00000130164	LDLR	low density lipoprotein receptor [Source:HGNC Symbol;Acc:HGNC:6547]	19	13	9	9	0	0	0	0	15	10	7	7	0	0	0	0	10.54	10	0
ENSOMYG00000037517	mlrn	myosin light chain 12A [Source:HGNC Symbol;Acc:HGNC:1671]		0.971	-0.042	0.897403	ENSDARG00000025326	myl12.2	myosin, light chain 12, genome duplicate 2 [Source:ZFIN;Acc:ZDB-GENE-030131-9028]	ENSG00000118680	MYL12B	myosin light chain 12B [Source:HGNC Symbol;Acc:HGNC:29827]	6328	5762	6391	6778	5520	7966	4192	5240	4993	4223	4764	5576	3928	6740	3300	4731	5552.58	4889	4675
ENSOMYG00000021411	wu:fj29h11	wu:fj29h11 [Source:ZFIN;Acc:ZDB-GENE-3131-7558]		0.772	-0.374	0.0401173	ENSDARG00000096562	wu:fj29h11	wu:fj29h11 [Source:ZFIN;Acc:ZDB-GENE-030131-7558]	ENSG00000151835	SACS	sacsin molecular chaperone [Source:HGNC Symbol;Acc:HGNC:10519]	923	1383	912	852	757	643	746	649	728	1014	680	701	539	544	587	586	8374.22	781	564
ENSOMYG00000038460	irf1b	interferon regulatory factor 1 [Source:HGNC Symbol;Acc:HGNC:6116]		1.051	0.072	0.796735	ENSDARG00000043249	irf1b	interferon regulatory factor 1b [Source:ZFIN;Acc:ZDB-GENE-041114-13]	ENSG00000125347	IRF1	interferon regulatory factor 1 [Source:HGNC Symbol;Acc:HGNC:6116]	666	698	723	661	775	785	667	590	525	512	539	544	551	664	525	533	6550.18	530	568
ENSOMYG00000011881			only expressed in AP2	0.032	-4.984	6.57934e-05							20	30	12	12	0	0	1	0	16	22	9	10	0	0	1	0	7.93	14	0
ENSOMYG00000042785	il2rgamma			0.966	-0.049	0.83794	ENSDARG00000110645	il2rga	interleukin 2 receptor, gamma a [Source:ZFIN;Acc:ZDB-GENE-080402-1]	ENSG00000147168	IL2RG	interleukin 2 receptor subunit gamma [Source:HGNC Symbol;Acc:HGNC:6010]	4220	3834	4074	3916	4126	3924	3323	3340	3329	2810	3037	3221	2936	3320	2616	3015	6333.07	3099	2972
ENSOMYG00000022020		H3 histone, family 3D [Source:ZFIN;Acc:ZDB-GENE-4426-123]		0.787	-0.346	0.167832	ENSDARG00000111005	h3f3b.1	H3 histone, family 3B.1 [Source:ZFIN;Acc:ZDB-GENE-050417-65]	ENSG00000132475	H3-3B	H3.3 histone B [Source:HGNC Symbol;Acc:HGNC:4765]	5187	4588	7115	5170	2845	5239	2347	3651	4092	3362	5304	4253	2024	4433	1847	3296	5634.14	4253	2900
ENSOMYG00000024051		ribosomal protein S26 [Source:ZFIN;Acc:ZDB-GENE-3131-866]		1.125	0.17	0.527175	ENSDARG00000037071	rps26	ribosomal protein S26 [Source:ZFIN;Acc:ZDB-GENE-030131-8606]	ENSG00000197728	RPS26	ribosomal protein S26 [Source:HGNC Symbol;Acc:HGNC:10414]	6092	5242	5541	5886	6805	8317	4727	6304	4806	3842	4130	4842	4842	7037	3721	5691	6009.48	4405	5323
ENSOMYG00000035715				1.156	0.209	0.329779	ENSDARG00000056119	eef1g	eukaryotic translation elongation factor 1 gamma [Source:NCBI gene;Acc:195822]	ENSG00000254772	EEF1G	eukaryotic translation elongation factor 1 gamma [Source:HGNC Symbol;Acc:HGNC:3213]	7324	7113	5918	7011	9087	9645	6172	6943	5778	5213	4411	5768	6466	8161	4858	6268	5846.5	5292	6438
ENSOMYG00000055887			only expressed in AP2	0.032	-4.954	1.95274e-10	ENSDARG00000094782	si:ch211-196h16.4	si:ch211-196h16.4 [Source:ZFIN;Acc:ZDB-GENE-081029-1]	ENSG00000142405	NLRP12	NLR family pyrin domain containing 12 [Source:HGNC Symbol;Acc:HGNC:22938]	44	57	53	42	3	0	0	2	35	42	40	35	2	0	0	2	16.19	38	1
ENSOMYG00000012630	rfc5	replication factor C (activator 1) 5 [Source:ZFIN;Acc:ZDB-GENE-497-1]		1.081	0.113	0.731753	ENSDARG00000035634	rfc5	replication factor C (activator 1) 5 [Source:ZFIN;Acc:ZDB-GENE-040907-1]	ENSG00000111445	RFC5	replication factor C subunit 5 [Source:HGNC Symbol;Acc:HGNC:9973]	7955	7301	7274	7852	9197	12339	6258	6352	6276	5351	5422	6459	6544	10440	4926	5734	5251.49	5877	6911
ENSOMYG00000018803	cct4	chaperonin containing TCP1, subunit 4 (delta) [Source:ZFIN;Acc:ZDB-GENE-4426-1421]		1.225	0.293	0.174572	ENSDARG00000013475	cct4	chaperonin containing TCP1, subunit 4 (delta) [Source:ZFIN;Acc:ZDB-GENE-040426-1421]	ENSG00000115484	CCT4	chaperonin containing TCP1 subunit 4 [Source:HGNC Symbol;Acc:HGNC:1617]	4924	4453	5213	5099	7176	7086	5260	5486	3885	3264	3886	4195	5106	5996	4140	4953	6159.61	3808	5049
ENSOMYG00000034562	zgc:13482	zgc:13482 [Source:ZFIN;Acc:ZDB-GENE-411-115]		0.826	-0.276	0.238387	ENSDARG00000025174	zgc:103482	zgc:103482 [Source:ZFIN;Acc:ZDB-GENE-041010-115]	ENSG00000130956	HABP4	hyaluronan binding protein 4 [Source:HGNC Symbol;Acc:HGNC:17062]	3701	3492	5136	3911	2806	3961	2132	2658	2920	2559	3829	3217	1997	3351	1678	2400	5973.82	3131	2356
ENSOMYG00000044248	eif3s1	eukaryotic translation initiation factor 3, subunit 1 (theta) [Source:ZFIN;Acc:ZDB-GENE-3131-5726]		0.982	-0.026	0.939304	ENSDARG00000076815	eif3s10	eukaryotic translation initiation factor 3, subunit 10 (theta) [Source:NCBI gene;Acc:327515]	ENSG00000107581	EIF3A	eukaryotic translation initiation factor 3 subunit A [Source:HGNC Symbol;Acc:HGNC:3271]	5476	6231	6309	5982	5814	6409	5617	4488	4320	4567	4703	4921	4137	5423	4421	4052	5605.63	4628	4508
ENSOMYG00000011815	seta	SET nuclear proto-oncogene a [Source:ZFIN;Acc:ZDB-GENE-3131-2221]		0.86	-0.217	0.321869	ENSDARG00000003920	setb	SET nuclear proto-oncogene b [Source:ZFIN;Acc:ZDB-GENE-030131-433]	ENSG00000119335	SET	SET nuclear proto-oncogene [Source:HGNC Symbol;Acc:HGNC:10760]	6336	6112	7094	5841	4810	6581	3847	4299	4999	4479	5288	4805	3423	5568	3028	3881	5254.87	4893	3975
ENSOMYG00000014651				0.892	-0.165	0.419404	ENSDARG00000016527	helz2	helicase with zinc finger 2, transcriptional coactivator [Source:ZFIN;Acc:ZDB-GENE-120920-1]	ENSG00000130589	HELZ2	helicase with zinc finger 2 [Source:HGNC Symbol;Acc:HGNC:30021]	3451	5215	3340	3365	3431	2556	3618	3028	2723	3822	2490	2768	2441	2163	2848	2734	6312.67	2951	2546
ENSOMYG00000011026				0.832	-0.265	0.211023	ENSDARG00000024488	top2a	DNA topoisomerase II alpha [Source:ZFIN;Acc:ZDB-GENE-030131-2453]	ENSG00000077097	TOP2B	DNA topoisomerase II beta [Source:HGNC Symbol;Acc:HGNC:11990]	6761	8196	6991	7657	4657	7403	4638	5019	5334	6007	5211	6299	3314	6264	3651	4531	4655.15	5713	4440
ENSOMYG00000031884	DUT	deoxyuridine triphosphatase [Source:HGNC Symbol;Acc:HGNC:378]	More B57	140.032	7.13	1.1005e-09	ENSDARG00000106529	dut	deoxyuridine triphosphatase [Source:ZFIN;Acc:ZDB-GENE-041010-93]	ENSG00000128951	DUT	deoxyuridine triphosphatase [Source:HGNC Symbol;Acc:HGNC:3078]	0	1	0	21	1091	1909	928	1182	0	1	0	17	776	1615	730	1067	380.94	4	1047
ENSOMYG00000010563				0.975	-0.036	0.905618	ENSDARG00000088641	grn2	granulin 2 [Source:ZFIN;Acc:ZDB-GENE-050522-264]	ENSG00000030582	GRN	granulin precursor [Source:HGNC Symbol;Acc:HGNC:4601]	2083	2049	2251	1943	2126	2098	1589	1843	1643	1502	1678	1598	1513	1775	1251	1664	5612.32	1605	1551
ENSOMYG00000054660			only expressed in B57	111.071	6.795	8.88063e-08	ENSDARG00000100384	CT990567.1	NA	NA	NA	NA	3	0	0	0	164	103	180	149	2	0	0	0	117	87	142	135	45.7	0	120
ENSOMYG00000015969			More AP2	0.033	-4.926	5.79045e-85	ENSDARG00000073789	zmp:0000000735	zmp:0000000735 [Source:ZFIN;Acc:ZDB-GENE-130530-738]	ENSG00000177409	SAMD9L	sterile alpha motif domain containing 9 like [Source:HGNC Symbol;Acc:HGNC:1349]	2049	3184	2709	2431	124	39	111	52	1617	2333	2019	2000	88	33	87	47	4489.41	1992	64
ENSOMYG00000052668			only expressed in B57	108.464	6.761	3.88258e-09	ENSDARG00000093272	igic1s1	immunoglobulin light iota constant 1, s1 [Source:ZFIN;Acc:ZDB-GENE-051013-12]	ENSG00000211592	IGKC	immunoglobulin kappa constant [Source:HGNC Symbol;Acc:HGNC:5716]	0	0	0	0	26	40	31	27	0	0	0	0	19	34	24	24	8.51	0	25
ENSOMYG00000035872	tnip1	TNFAIP3 interacting protein 1 [Source:ZFIN;Acc:ZDB-GENE-7112-152]		1.019	0.028	0.923319	ENSDARG00000015653	tnip1	TNFAIP3 interacting protein 1 [Source:ZFIN;Acc:ZDB-GENE-070112-1502]	ENSG00000145901	TNIP1	TNFAIP3 interacting protein 1 [Source:HGNC Symbol;Acc:HGNC:16903]	2522	2760	3565	2409	3172	2735	2822	2300	1990	2023	2657	1982	2257	2314	2221	2076	5772.96	2163	2217
ENSOMYG00000002153				0.876	-0.191	0.443538							4497	4446	4654	4910	3535	4386	3082	3408	3548	3258	3469	4039	2515	3711	2426	3077	4512	3578	2932
ENSOMYG00000012633	cxcr4b	chemokine (C-X-C motif), receptor 4b [Source:ZFIN;Acc:ZDB-GENE-1614-1]		1.143	0.193	0.396017	ENSDARG00000041959	cxcr4b	chemokine (C-X-C motif), receptor 4b [Source:ZFIN;Acc:ZDB-GENE-010614-1]	ENSG00000121966	CXCR4	C-X-C motif chemokine receptor 4 [Source:HGNC Symbol;Acc:HGNC:2561]	9646	7890	8473	7755	10188	12518	7854	8223	7610	5782	6316	6380	7249	10592	6182	7424	5228.27	6522	7862
ENSOMYG00000000224	CTSS	cathepsin S [Source:HGNC Symbol;Acc:HGNC:2545]		0.999	-0.002	1	ENSDARG00000074656	ctss2.1	cathepsin S, ortholog2, tandem duplicate 1 [Source:ZFIN;Acc:ZDB-GENE-050522-559]	ENSG00000163131	CTSS	cathepsin S [Source:HGNC Symbol;Acc:HGNC:2545]	10712	10704	7098	6219	15533	2373	12197	4378	8451	7845	5291	5116	11052	2008	9600	3952	4489.5	6676	6653
ENSOMYG00000034103		ribosomal protein S1 [Source:HGNC Symbol;Acc:HGNC:1383]		1.033	0.046	0.893346	ENSDARG00000034897	rps10	ribosomal protein S10 [Source:ZFIN;Acc:ZDB-GENE-040426-1481]	ENSG00000124614	RPS10	ribosomal protein S10 [Source:HGNC Symbol;Acc:HGNC:10383]	6076	5379	5657	6369	6566	7142	4452	5544	4794	3942	4217	5239	4672	6043	3504	5005	4932.59	4548	4806
ENSOMYG00000046003	msna	moesin a [Source:ZFIN;Acc:ZDB-GENE-21211-2]		1.024	0.034	0.915667	ENSDARG00000058128	msna	moesin a [Source:ZFIN;Acc:ZDB-GENE-021211-2]	ENSG00000147065	MSN	moesin [Source:HGNC Symbol;Acc:HGNC:7373]	6043	6408	7965	5970	6559	8087	5891	5407	4768	4696	5937	4911	4667	6842	4637	4881	5576.65	5078	5257
ENSOMYG00000038732				1.018	0.025	0.942649	ENSDARG00000099786	actn4	actinin, alpha 4 [Source:ZFIN;Acc:ZDB-GENE-030131-940]	ENSG00000130402	ACTN4	actinin alpha 4 [Source:HGNC Symbol;Acc:HGNC:166]	9664	10271	8202	8817	9037	11352	8861	6947	7625	7527	6114	7253	6430	9605	6974	6272	4322.5	7130	7320
ENSOMYG00000000683				0.74	-0.434	0.0228712	ENSDARG00000009673	si:ch211-197g15.6	si:ch211-197g15.6 [Source:ZFIN;Acc:ZDB-GENE-050208-457]	ENSG00000137959	IFI44L	interferon induced protein 44 like [Source:HGNC Symbol;Acc:HGNC:17817]	1761	1926	1635	1499	1225	1015	1000	1188	1389	1412	1219	1233	872	859	787	1073	5524.88	1313	898
ENSOMYG00000036304	gstp1.2	glutathione S-transferase pi 1.2 [Source:ZFIN;Acc:ZDB-GENE-286-4]		0.698	-0.518	0.0367161	ENSDARG00000104068	gstp1	glutathione S-transferase pi 1 [Source:ZFIN;Acc:ZDB-GENE-020806-4]	ENSG00000084207	GSTP1	glutathione S-transferase pi 1 [Source:HGNC Symbol;Acc:HGNC:4638]	8840	8477	6093	9058	4541	7127	3364	3467	6974	6213	4542	7452	3231	6030	2648	3130	3954.2	6295	3760
ENSOMYG00000065334				1.084	0.116	0.701659	ENSDARG00000005791	rpl28	ribosomal protein L28 [Source:ZFIN;Acc:ZDB-GENE-040930-10]	ENSG00000108107	RPL28	ribosomal protein L28 [Source:HGNC Symbol;Acc:HGNC:10330]	5309	4981	5317	5582	5583	7169	4677	5673	4189	3650	3963	4592	3973	6066	3681	5121	5266.47	4098	4710
ENSOMYG00000039890	pgk1	phosphoglycerate kinase 1 [Source:ZFIN;Acc:ZDB-GENE-4426-2711]		1.002	0.003	0.997446	ENSDARG00000054191	pgk1	phosphoglycerate kinase 1 [Source:ZFIN;Acc:ZDB-GENE-040426-2711]	ENSG00000102144	PGK1	phosphoglycerate kinase 1 [Source:HGNC Symbol;Acc:HGNC:8896]	7573	6768	8038	6873	6368	10281	5059	6019	5975	4960	5992	5654	4531	8699	3982	5434	5065.48	5645	5662
ENSOMYG00000023919	rps15a	ribosomal protein S15a [Source:ZFIN;Acc:ZDB-GENE-3131-878]		1.256	0.329	0.158368	ENSDARG00000010160	rps15a	ribosomal protein S15a [Source:NCBI gene;Acc:336764]	ENSG00000134419	RPS15A	ribosomal protein S15a [Source:HGNC Symbol;Acc:HGNC:10389]	5019	4418	4177	4971	6961	7002	4627	6275	3960	3238	3114	4089	4953	5924	3642	5665	5810.57	3600	5046
ENSOMYG00000037881				1.002	0.003	0.995634	ENSDARG00000013078	ywhaba	tyrosine 3-monooxygenase/tryptophan 5-monooxygenase activation protein, beta polypeptide a [Source:NCBI gene;Acc:323055]	ENSG00000166913	YWHAB	tyrosine 3-monooxygenase/tryptophan 5-monooxygenase activation protein beta [Source:HGNC Symbol;Acc:HGNC:12849]	6184	6130	6931	6069	5852	8464	4879	4906	4879	4493	5167	4993	4164	7161	3840	4429	5292.08	4883	4898
ENSOMYG00000012322	calm2a	calmodulin 2a (phosphorylase kinase, delta) [Source:ZFIN;Acc:ZDB-GENE-384-3]		0.952	-0.07	0.818967	ENSDARG00000015050	calm3a	calmodulin 3a (phosphorylase kinase, delta) [Source:ZFIN;Acc:ZDB-GENE-030131-5590]	ENSG00000160014	CALM3	calmodulin 3 [Source:HGNC Symbol;Acc:HGNC:1449]	8058	7381	7834	8632	6320	10690	5063	5993	6357	5409	5840	7101	4497	9045	3985	5410	4439.89	6177	5734
ENSOMYG00000073366				1.07	0.098	0.689871	ENSDARG00000093313	ubb	ubiquitin B [Source:ZFIN;Acc:ZDB-GENE-050411-10]	ENSG00000150991	UBC	ubiquitin C [Source:HGNC Symbol;Acc:HGNC:12468]	2107	2439	3808	2446	2770	2814	2530	3043	1662	1787	2839	2012	1971	2381	1991	2747	6954.42	2075	2272
ENSOMYG00000026041		si:ch211-194m7.5 [Source:ZFIN;Acc:ZDB-GENE-1279-88]		1.301	0.38	0.170685	ENSDARG00000098799	si:ch211-194m7.5	si:ch211-194m7.5 [Source:ZFIN;Acc:ZDB-GENE-120709-88]	ENSG00000102837	OLFM4	olfactomedin 4 [Source:HGNC Symbol;Acc:HGNC:17190]	6107	5565	6031	5628	8739	11281	6409	8963	4818	4078	4496	4630	6218	9545	5045	8092	4656.62	4506	7225
ENSOMYG00000001633				0.947	-0.078	0.805363	ENSDARG00000046157	RPS17	zgc:114188 [Source:ZFIN;Acc:ZDB-GENE-050320-15]	ENSG00000182774	RPS17	ribosomal protein S17 [Source:HGNC Symbol;Acc:HGNC:10397]	4363	4251	3848	4010	4261	3906	2340	3854	3442	3115	2868	3299	3032	3305	1842	3479	4627.91	3181	2914
ENSOMYG00000021073	RPL24	ribosomal protein L24 [Source:HGNC Symbol;Acc:HGNC:1325]		1.119	0.162	0.54459	ENSDARG00000099104	rpl24	ribosomal protein L24 [Source:NCBI gene;Acc:192301]	ENSG00000114391	RPL24	ribosomal protein L24 [Source:HGNC Symbol;Acc:HGNC:10325]	5302	5093	5067	5369	6700	7690	4759	4626	4183	3733	3777	4417	4767	6507	3746	4176	5396.69	4028	4799
ENSOMYG00000058323	iqgap1	IQ motif containing GTPase activating protein 1 [Source:ZFIN;Acc:ZDB-GENE-589-24]		0.854	-0.228	0.213756	ENSDARG00000078888	iqgap1	IQ motif containing GTPase activating protein 1 [Source:ZFIN;Acc:ZDB-GENE-050809-24]	ENSG00000140575	IQGAP1	IQ motif containing GTPase activating protein 1 [Source:HGNC Symbol;Acc:HGNC:6110]	5942	6767	5713	6278	4655	5742	4351	4496	4688	4959	4259	5165	3312	4858	3425	4059	4537.37	4768	3914
ENSOMYG00000047210				0.735	-0.445	0.025468	ENSDARG00000054155	pcna	proliferating cell nuclear antigen [Source:NCBI gene;Acc:30678]	ENSG00000132646	PCNA	proliferating cell nuclear antigen [Source:HGNC Symbol;Acc:HGNC:8729]	8280	6079	6993	6630	4290	5772	3324	4426	6533	4455	5213	5454	3053	4884	2616	3996	3975.46	5414	3637
ENSOMYG00000022901				0.993	-0.01	0.982455	ENSDARG00000044612	c1qb	complement component 1, q subcomponent, B chain [Source:ZFIN;Acc:ZDB-GENE-040801-223]	ENSG00000173372	C1QA	complement C1q A chain [Source:HGNC Symbol;Acc:HGNC:1241]	9700	9249	7885	7980	10268	7442	7492	7779	7653	6778	5878	6565	7306	6297	5897	7023	4417.34	6718	6631
ENSOMYG00000038789				0.87	-0.201	0.390609	ENSDARG00000021124	cfl1	cofilin 1 [Source:ZFIN;Acc:ZDB-GENE-030131-215]	ENSG00000165410	CFL2	cofilin 2 [Source:HGNC Symbol;Acc:HGNC:1875]	5736	5888	7233	5969	4267	6673	4459	3859	4525	4315	5392	4910	3036	5646	3510	3484	5053.57	4786	3919
ENSOMYG00000025228				0.772	-0.373	0.0700521	ENSDARG00000044619	birc2	baculoviral IAP repeat containing 2 [Source:ZFIN;Acc:ZDB-GENE-030825-6]	ENSG00000110330	BIRC2	baculoviral IAP repeat containing 2 [Source:HGNC Symbol;Acc:HGNC:590]	2114	1956	3046	1955	1485	1607	1307	1656	1668	1434	2271	1608	1057	1360	1029	1495	5165.45	1745	1235
ENSOMYG00000035650	fbp1a	fructose-1,6-bisphosphatase 1a [Source:ZFIN;Acc:ZDB-GENE-3131-7171]		1.105	0.144	0.602396	ENSDARG00000021366	fbp1a	fructose-1,6-bisphosphatase 1a [Source:ZFIN;Acc:ZDB-GENE-030131-7171]	ENSG00000130957	FBP2	fructose-bisphosphatase 2 [Source:HGNC Symbol;Acc:HGNC:3607]	9890	8587	7549	9220	8975	15464	7157	7673	7803	6293	5627	7585	6386	13084	5633	6927	4715.76	6827	8008
ENSOMYG00000005254			only expressed in AP2	0.033	-4.917	3.18129e-08	ENSDARG00000075785	si:ch73-190m4.1	si:ch73-190m4.1 [Source:ZFIN;Acc:ZDB-GENE-090311-56]	ENSG00000138641	HERC3	HECT and RLD domain containing E3 ubiquitin protein ligase 3 [Source:HGNC Symbol;Acc:HGNC:4876]	28	50	20	24	3	0	0	0	22	37	15	20	2	0	0	0	362.98	24	0
ENSOMYG00000026674			More AP2	0.033	-4.902	6.6344e-28	ENSDARG00000018165	depdc1a	DEP domain containing 1a [Source:NCBI gene;Acc:100003959]	ENSG00000024526	DEPDC1	DEP domain containing 1 [Source:HGNC Symbol;Acc:HGNC:22949]	167	153	167	179	4	10	3	3	132	112	124	147	3	8	2	3	84.89	129	4
ENSOMYG00000031390				1.279	0.355	0.0531985	ENSDARG00000063295	myh9a	myosin, heavy chain 9a, non-muscle [Source:ZFIN;Acc:ZDB-GENE-030131-5870]	ENSG00000100345	MYH9	myosin heavy chain 9 [Source:HGNC Symbol;Acc:HGNC:7579]	6717	9216	6951	7848	8345	11072	10500	9713	5299	6754	5182	6456	5938	9368	8265	8769	5444.85	5923	8085
ENSOMYG00000035825	cct4	chaperonin containing TCP1, subunit 4 (delta) [Source:ZFIN;Acc:ZDB-GENE-4426-1421]		1.203	0.266	0.22968	ENSDARG00000013475	cct4	chaperonin containing TCP1, subunit 4 (delta) [Source:ZFIN;Acc:ZDB-GENE-040426-1421]	ENSG00000115484	CCT4	chaperonin containing TCP1 subunit 4 [Source:HGNC Symbol;Acc:HGNC:1617]	5369	4284	4845	4996	6627	7093	5047	5457	4236	3140	3612	4110	4715	6001	3972	4926	5355.32	3774	4904
ENSOMYG00000013192				0.869	-0.203	0.431931	ENSDARG00000060962	btr04	bloodthirsty-related gene family, member 4 [Source:ZFIN;Acc:ZDB-GENE-060825-109]	ENSG00000132109	TRIM21	tripartite motif containing 21 [Source:HGNC Symbol;Acc:HGNC:11312]	434	483	1152	426	584	413	442	457	342	354	859	350	416	349	348	413	6769.43	476	382
ENSOMYG00000034491	eif3m	eukaryotic translation initiation factor 3, subunit M [Source:ZFIN;Acc:ZDB-GENE-4426-2643]		1.101	0.139	0.579227	ENSDARG00000013931	eif3m	eukaryotic translation initiation factor 3, subunit M [Source:NCBI gene;Acc:334626]	ENSG00000149100	EIF3M	eukaryotic translation initiation factor 3 subunit M [Source:HGNC Symbol;Acc:HGNC:24460]	5711	5194	5007	5875	6668	6747	5124	5419	4506	3807	3732	4833	4745	5709	4033	4892	4811.67	4220	4845
ENSOMYG00000028655				0.853	-0.23	0.291085	ENSDARG00000033144	psme2	proteasome activator subunit 2 [Source:ZFIN;Acc:ZDB-GENE-991110-16]	ENSG00000100911	PSME2	proteasome activator subunit 2 [Source:HGNC Symbol;Acc:HGNC:9569]	2184	2248	2497	2202	1732	2290	1305	1612	1723	1648	1861	1811	1232	1938	1027	1455	4955.07	1761	1413
ENSOMYG00000046337				1.398	0.483	0.0237111	ENSDARG00000005513	naca	nascent polypeptide associated complex subunit alpha [Source:NCBI gene;Acc:195823]	ENSG00000196531	NACA	nascent polypeptide associated complex subunit alpha [Source:HGNC Symbol;Acc:HGNC:7629]	4235	3825	3998	4168	6721	7085	4393	5893	3341	2803	2980	3429	4782	5995	3458	5320	5781.92	3138	4889
ENSOMYG00000016609	ifit9	interferon-induced protein with tetratricopeptide repeats 9 [Source:ZFIN;Acc:ZDB-GENE-121214-233]	only expressed in AP2	0.034	-4.871	1.26052e-10	ENSDARG00000008098	ifit9	interferon-induced protein with tetratricopeptide repeats 9 [Source:ZFIN;Acc:ZDB-GENE-121214-233]	ENSG00000152778	IFIT5	interferon induced protein with tetratricopeptide repeats 5 [Source:HGNC Symbol;Acc:HGNC:13328]	30	40	87	28	0	2	3	0	24	29	65	23	0	2	2	0	567.94	35	1
ENSOMYG00000039925				0.992	-0.011	0.977531	ENSDARG00000070083	atp5f1b	ATP synthase F1 subunit beta [Source:ZFIN;Acc:ZDB-GENE-030131-124]	ENSG00000110955	ATP5F1B	ATP synthase F1 subunit beta [Source:HGNC Symbol;Acc:HGNC:830]	6006	6277	6518	6464	5921	8224	4396	5162	4738	4600	4859	5318	4213	6958	3460	4660	4817.4	4879	4823
ENSOMYG00000008116	sdcbp2	syndecan binding protein (syntenin) 2 [Source:ZFIN;Acc:ZDB-GENE-3131-3727]		1.141	0.19	0.361436	ENSDARG00000012513	sdcbp2	syndecan binding protein (syntenin) 2 [Source:ZFIN;Acc:ZDB-GENE-030131-3727]	ENSG00000137575	SDCBP	syndecan binding protein [Source:HGNC Symbol;Acc:HGNC:10662]	3300	2895	3347	2938	4285	3954	3088	2928	2604	2122	2495	2417	3049	3346	2431	2643	5908.03	2410	2867
ENSOMYG00000022492				0.694	-0.528	0.0197578	ENSDARG00000008237	sars1	seryl-tRNA synthetase 1 [Source:NCBI gene;Acc:445405]	ENSG00000031698	SARS1	seryl-tRNA synthetase 1 [Source:HGNC Symbol;Acc:HGNC:10537]	843	788	1679	760	605	715	509	526	665	578	1252	625	430	605	401	475	5863.28	780	478
ENSOMYG00000075016	anp32b	acidic (leucine-rich) nuclear phosphoprotein 32 family, member B [Source:ZFIN;Acc:ZDB-GENE-3131-719]		0.758	-0.4	0.0649712	ENSDARG00000023330	anp32b	acidic (leucine-rich) nuclear phosphoprotein 32 family, member B [Source:ZFIN;Acc:ZDB-GENE-030131-719]	ENSG00000136938	ANP32B	acidic nuclear phosphoprotein 32 family member B [Source:HGNC Symbol;Acc:HGNC:16677]	5805	5858	6053	6678	4344	4883	3513	3204	4580	4293	4512	5494	3091	4132	2765	2893	3774.56	4720	3220
ENSOMYG00000049997	s1	keratin 8 [Source:ZFIN;Acc:ZDB-GENE-3411-5]		1.033	0.046	0.844223	ENSDARG00000109279	krt8	keratin 8 [Source:NCBI gene;Acc:797433]	ENSG00000170421	KRT8	keratin 8 [Source:HGNC Symbol;Acc:HGNC:6446]	3455	3024	3746	2804	4552	2796	3345	2438	2726	2216	2792	2307	3239	2366	2633	2201	4874.64	2510	2610
ENSOMYG00000042997	RPL35	ribosomal protein L35 [Source:HGNC Symbol;Acc:HGNC:1344]		1.209	0.274	0.231028	ENSDARG00000018334	rpl35	ribosomal protein L35 [Source:NCBI gene;Acc:192299]	ENSG00000136942	RPL35	ribosomal protein L35 [Source:HGNC Symbol;Acc:HGNC:10344]	4336	4234	4069	4252	5990	5798	4309	5160	3421	3103	3033	3498	4262	4906	3392	4658	5135.86	3264	4304
ENSOMYG00000052838				1.119	0.163	0.578648	ENSDARG00000093689	FP016018.1	NA	ENSG00000254709	IGLL5	immunoglobulin lambda like polypeptide 5 [Source:HGNC Symbol;Acc:HGNC:38476]	5035	3846	4041	4424	5580	5861	4326	4646	3972	2819	3012	3639	3970	4959	3405	4194	3820.12	3360	4132
ENSOMYG00000040815				0.727	-0.461	0.0145195	ENSDARG00000101334	ctsc	cathepsin C [Source:ZFIN;Acc:ZDB-GENE-030619-9]	ENSG00000109861	CTSC	cathepsin C [Source:HGNC Symbol;Acc:HGNC:2528]	3906	3547	2979	3665	2893	2000	2059	2160	3082	2600	2221	3015	2059	1692	1621	1950	4530.56	2730	1830
ENSOMYG00000027114				0.902	-0.148	0.495411	ENSDARG00000036675	hnrnpa1b	heterogeneous nuclear ribonucleoprotein A1b [Source:ZFIN;Acc:ZDB-GENE-030912-14]	ENSG00000135486	HNRNPA1	heterogeneous nuclear ribonucleoprotein A1 [Source:HGNC Symbol;Acc:HGNC:5031]	4659	5420	5364	4916	4083	4975	3360	4388	3676	3972	3999	4044	2905	4209	2645	3961	4197.32	3923	3430
ENSOMYG00000003396				0.924	-0.114	0.719884	ENSDARG00000005481	nfkbiaa	nuclear factor of kappa light polypeptide gene enhancer in B-cells inhibitor, alpha a [Source:ZFIN;Acc:ZDB-GENE-040426-2227]	ENSG00000100906	NFKBIA	NFKB inhibitor alpha [Source:HGNC Symbol;Acc:HGNC:7797]	412	352	1165	416	576	472	403	459	325	258	868	342	410	399	317	414	5969.95	448	385
ENSOMYG00000009982			only expressed in AP2	0	-12.193	2.77877e-30	ENSDARG00000001303	psmb8a	proteasome 20S subunit beta 8A [Source:ZFIN;Acc:ZDB-GENE-990415-141]	ENSG00000204264	PSMB8	proteasome 20S subunit beta 8 [Source:HGNC Symbol;Acc:HGNC:9545]	1090	1095	1150	966	0	0	0	0	860	803	857	795	0	0	0	0	2949.49	829	0
ENSOMYG00000008548	psmb9a	proteasome 2S subunit beta 9a [Source:ZFIN;Acc:ZDB-GENE-99415-14]		0.719	-0.476	0.0182187	ENSDARG00000000656	psmb9a	proteasome 20S subunit beta 9a [Source:ZFIN;Acc:ZDB-GENE-990415-140]	ENSG00000240065	PSMB9	proteasome 20S subunit beta 9 [Source:HGNC Symbol;Acc:HGNC:9546]	962	929	1112	970	662	698	525	591	759	681	829	798	471	591	413	534	3857.92	767	502
ENSOMYG00000000934	psmd1	proteasome 26S subunit, non-ATPase 1 [Source:ZFIN;Acc:ZDB-GENE-4426-81]		0.691	-0.532	0.0104971	ENSDARG00000003189	psmd1	proteasome 26S subunit, non-ATPase 1 [Source:ZFIN;Acc:ZDB-GENE-040426-810]	ENSG00000173692	PSMD1	proteasome 26S subunit, non-ATPase 1 [Source:HGNC Symbol;Acc:HGNC:9554]	2403	2903	3613	3033	1658	2360	1350	1675	1896	2128	2693	2495	1180	1997	1063	1512	6053.65	2303	1438
ENSOMYG00000017081	cathy	cathepsin Z [Source:ZFIN;Acc:ZDB-GENE-411-139]		0.914	-0.129	0.595629	ENSDARG00000043081	ctsz	cathepsin Z [Source:ZFIN;Acc:ZDB-GENE-041010-139]	ENSG00000101160	CTSZ	cathepsin Z [Source:HGNC Symbol;Acc:HGNC:2547]	5357	4282	3850	4455	4960	3463	3525	3376	4226	3138	2870	3665	3529	2930	2775	3048	4184.62	3475	3070
ENSOMYG00000028719	acod1	aconitate decarboxylase 1 [Source:ZFIN;Acc:ZDB-GENE-8114-428]		0.084	-3.569	NA	ENSDARG00000069844	acod1	aconitate decarboxylase 1 [Source:ZFIN;Acc:ZDB-GENE-081104-428]	ENSG00000102794	ACOD1	aconitate decarboxylase 1 [Source:HGNC Symbol;Acc:HGNC:33904]	30	18	571	20	5	19	2	0	24	13	426	16	4	16	2	0	10947.5	120	6
ENSOMYG00000021052				1.078	0.108	0.681801	ENSDARG00000070083	atp5f1b	ATP synthase F1 subunit beta [Source:ZFIN;Acc:ZDB-GENE-030131-124]	ENSG00000110955	ATP5F1B	ATP synthase F1 subunit beta [Source:HGNC Symbol;Acc:HGNC:830]	5090	4817	5405	5355	5707	7375	4276	4580	4016	3530	4029	4405	4061	6240	3366	4135	5243.12	3995	4450
ENSOMYG00000007300	pck2	phosphoenolpyruvate carboxykinase 2 (mitochondrial) [Source:ZFIN;Acc:ZDB-GENE-4426-2266]	More AP2	0.035	-4.855	1.04888e-11	ENSDARG00000110463	pck2	phosphoenolpyruvate carboxykinase 2 (mitochondrial) [Source:ZFIN;Acc:ZDB-GENE-040426-2266]	ENSG00000100889	PCK2	phosphoenolpyruvate carboxykinase 2, mitochondrial [Source:HGNC Symbol;Acc:HGNC:8725]	31	32	82	201	4	2	0	4	24	23	61	165	3	2	0	4	89.13	68	2
ENSOMYG00000026453	phgdh	phosphoglycerate dehydrogenase [Source:ZFIN;Acc:ZDB-GENE-3131-647]	More AP2	0.035	-4.822	2.18751e-16	ENSDARG00000001873	phgdh	phosphoglycerate dehydrogenase [Source:ZFIN;Acc:ZDB-GENE-030131-647]	ENSG00000092621	PHGDH	phosphoglycerate dehydrogenase [Source:HGNC Symbol;Acc:HGNC:8923]	50	87	165	132	1	4	3	5	39	64	123	109	1	3	2	5	52.26	84	3
ENSOMYG00000023520				1.253	0.325	0.0825658	ENSDARG00000100392	rps18	ribosomal protein S18 [Source:NCBI gene;Acc:192300]	ENSG00000231500	RPS18	ribosomal protein S18 [Source:HGNC Symbol;Acc:HGNC:10401]	5125	4784	4757	4894	6571	7388	5347	5585	4043	3506	3546	4026	4676	6251	4209	5042	5121.78	3780	5044
ENSOMYG00000068470			only expressed in AP2	0.036	-4.808	2.24814e-05	ENSDARG00000114583	BX890543.1	NA	ENSG00000242265	PEG10	paternally expressed 10 [Source:HGNC Symbol;Acc:HGNC:14005]	12	14	11	19	0	1	0	0	9	10	8	16	0	1	0	0	7.31	11	0
ENSOMYG00000052663			only expressed in AP2	0.036	-4.784	0.000339994	ENSDARG00000100384	CT990567.1	NA	NA	NA	NA	7	29	7	7	0	0	0	0	6	21	5	6	0	0	0	0	3.27	10	0
ENSOMYG00000065829				1.215	0.281	0.141961	ENSDARG00000114163	atf4b	activating transcription factor 4b [Source:ZFIN;Acc:ZDB-GENE-070928-23]	ENSG00000128272	ATF4	activating transcription factor 4 [Source:HGNC Symbol;Acc:HGNC:786]	1753	2007	2564	1954	2549	2610	2153	2747	1383	1471	1911	1607	1814	2208	1695	2480	6032.45	1593	2049
ENSOMYG00000075428			More AP2	0.037	-4.755	1.03402e-30	ENSDARG00000070132	aste1a	asteroid homolog 1a [Source:NCBI gene;Acc:100006826]	ENSG00000034533	ASTE1	asteroid homolog 1 [Source:HGNC Symbol;Acc:HGNC:25021]	183	279	186	170	19	8	0	1	144	204	139	140	14	7	0	1	3082.11	157	6
ENSOMYG00000000167			More AP2	0.038	-4.72	6.45823e-36	ENSDARG00000099566	lmbrd2a	LMBR1 domain containing 2a [Source:NCBI gene;Acc:550238]	ENSG00000198471	RTP2	receptor transporter protein 2 [Source:HGNC Symbol;Acc:HGNC:32486]	141	144	131	127	12	0	5	2	111	106	98	104	9	0	4	2	4113.96	105	4
ENSOMYG00000057412	txlng	taxilin gamma [Source:ZFIN;Acc:ZDB-GENE-6616-122]	More AP2	0.038	-4.72	6.46217e-28	ENSDARG00000001969	txlng	taxilin gamma [Source:ZFIN;Acc:ZDB-GENE-060616-122]	ENSG00000086712	TXLNG	taxilin gamma [Source:HGNC Symbol;Acc:HGNC:18578]	128	170	153	130	7	2	8	3	101	125	114	107	5	2	6	3	56.73	112	4
ENSOMYG00000046062				1.103	0.141	0.628536	ENSDARG00000019062	arpc5b	actin related protein 2/3 complex, subunit 5B [Source:ZFIN;Acc:ZDB-GENE-040120-7]	ENSG00000162704	ARPC5	actin related protein 2/3 complex subunit 5 [Source:HGNC Symbol;Acc:HGNC:708]	5918	5076	5742	5822	5972	9948	4208	5234	4669	3720	4280	4789	4249	8417	3312	4725	4419.52	4364	5176
ENSOMYG00000034841	plcg2	phospholipase C, gamma 2 [Source:ZFIN;Acc:ZDB-GENE-3131-9532]		1.307	0.386	0.0108429	ENSDARG00000068763	plcg2	phospholipase C, gamma 2 [Source:ZFIN;Acc:ZDB-GENE-030131-9532]	ENSG00000197943	PLCG2	phospholipase C gamma 2 [Source:HGNC Symbol;Acc:HGNC:9066]	4073	4204	4224	3934	5101	6296	4641	5240	3213	3081	3149	3236	3630	5327	3653	4731	5256.21	3170	4335
ENSOMYG00000001566	fbl	fibrillarin [Source:ZFIN;Acc:ZDB-GENE-4426-1936]		0.879	-0.186	0.450913	ENSDARG00000053912	fbl	fibrillarin [Source:ZFIN;Acc:ZDB-GENE-040426-1936]	ENSG00000105202	FBL	fibrillarin [Source:HGNC Symbol;Acc:HGNC:3599]	3324	3334	5251	3086	2867	3384	2195	3189	2623	2443	3914	2539	2040	2863	1728	2879	4510.66	2880	2378
ENSOMYG00000072383	socs1a	suppressor of cytokine signaling 1a [Source:ZFIN;Acc:ZDB-GENE-481-25]		0.966	-0.049	0.889322	ENSDARG00000038095	socs1a	suppressor of cytokine signaling 1a [Source:ZFIN;Acc:ZDB-GENE-040801-205]	ENSG00000185338	SOCS1	suppressor of cytokine signaling 1 [Source:HGNC Symbol;Acc:HGNC:19383]	228	153	220	155	187	215	127	148	180	112	164	128	133	182	100	134	4752.41	146	137
ENSOMYG00000019274	psma3	proteasome 2S subunit alpha 3 [Source:ZFIN;Acc:ZDB-GENE-5913-12]		0.836	-0.258	0.253691	ENSDARG00000086618	psma3	proteasome 20S subunit alpha 3 [Source:ZFIN;Acc:ZDB-GENE-050913-120]	ENSG00000100567	PSMA3	proteasome 20S subunit alpha 3 [Source:HGNC Symbol;Acc:HGNC:9532]	2211	2483	2804	2756	1819	2592	1386	1721	1744	1820	2090	2267	1294	2193	1091	1554	4621.85	1980	1533
ENSOMYG00000009366	ndkb			1.037	0.052	0.882959	ENSDARG00000103791	nme2b.1	NME/NM23 nucleoside diphosphate kinase 2b, tandem duplicate 1 [Source:ZFIN;Acc:ZDB-GENE-000210-32]	ENSG00000243678	NME2	NME/NM23 nucleoside diphosphate kinase 2 [Source:HGNC Symbol;Acc:HGNC:7850]	3122	2973	3762	3421	2952	5060	1975	3343	2463	2179	2804	2814	2100	4281	1555	3018	4564.44	2565	2738
ENSOMYG00000020327	wee2	WEE2 oocyte meiosis inhibiting kinase [Source:ZFIN;Acc:ZDB-GENE-3131-5682]	More B57	94.992	6.57	7.67073e-59	ENSDARG00000112246	wee2	WEE1 homolog 2 (S. pombe) [Source:NCBI gene;Acc:327471]	ENSG00000214102	WEE2	WEE2 oocyte meiosis inhibiting kinase [Source:HGNC Symbol;Acc:HGNC:19684]	3	8	5	6	582	461	603	479	2	6	4	5	414	390	475	432	470.3	4	428
ENSOMYG00000047420				0.895	-0.16	0.538351	ENSDARG00000016484	dkc1	dyskeratosis congenita 1, dyskerin [Source:ZFIN;Acc:ZDB-GENE-031118-120]	ENSG00000130826	DKC1	dyskerin pseudouridine synthase 1 [Source:HGNC Symbol;Acc:HGNC:2890]	2428	2526	4343	2205	2159	2218	2010	2729	1916	1851	3237	1814	1536	1877	1582	2464	4369.1	2204	1865
ENSOMYG00000025698				1.038	0.054	0.879991	ENSDARG00000114130	CR855334.2	si:ch211-212k18.7 [Source:NCBI gene;Acc:100000085]	ENSG00000129226	CD68	CD68 molecule [Source:HGNC Symbol;Acc:HGNC:1693]	3141	3636	2963	2815	3967	3171	3180	2627	2478	2665	2209	2316	2823	2683	2503	2372	5384.38	2417	2595
ENSOMYG00000004839			More AP2	0.038	-4.717	4.34777e-14	ENSDARG00000055642	GPT	si:ch211-217a12.1 [Source:ZFIN;Acc:ZDB-GENE-121214-95]	ENSG00000167701	GPT	glutamic--pyruvic transaminase [Source:HGNC Symbol;Acc:HGNC:4552]	72	83	75	77	5	2	1	2	57	61	56	63	4	2	1	2	20.17	59	2
ENSOMYG00000038157				0.996	-0.006	0.992135	ENSDARG00000114387	CU499336.2	NA	ENSG00000173261	PLAC8L1	PLAC8 like 1 [Source:HGNC Symbol;Acc:HGNC:31746]	4498	3712	6140	4656	3502	7233	3094	3895	3549	2720	4577	3830	2492	6120	2435	3516	4058.08	3669	3641
ENSOMYG00000046742				1.027	0.039	0.888632	ENSDARG00000043249	irf1b	interferon regulatory factor 1b [Source:ZFIN;Acc:ZDB-GENE-041114-13]	ENSG00000125347	IRF1	interferon regulatory factor 1 [Source:HGNC Symbol;Acc:HGNC:6116]	2233	1933	1780	1961	2297	1922	1885	1768	1762	1417	1327	1613	1634	1626	1484	1596	4580.92	1530	1585
ENSOMYG00000056942			More B57	89.346	6.481	5.22036e-56	ENSDARG00000055216	tuba1c	tubulin, alpha 1c [Source:ZFIN;Acc:ZDB-GENE-061114-1]	ENSG00000123416	TUBA1B	tubulin alpha 1b [Source:HGNC Symbol;Acc:HGNC:18809]	5	7	5	6	499	696	443	437	4	5	4	5	355	589	349	395	304.86	4	422
ENSOMYG00000039320	gapdhs	glyceraldehyde-3-phosphate dehydrogenase, spermatogenic [Source:ZFIN;Acc:ZDB-GENE-2913-1]		0.964	-0.053	0.870004	ENSDARG00000039914	gapdhs	glyceraldehyde-3-phosphate dehydrogenase, spermatogenic [Source:NCBI gene;Acc:406367]	ENSG00000105679	GAPDHS	glyceraldehyde-3-phosphate dehydrogenase, spermatogenic [Source:HGNC Symbol;Acc:HGNC:24864]	5853	5063	7525	5494	4839	8216	3653	4571	4618	3711	5609	4520	3443	6952	2875	4127	4658.47	4614	4349
ENSOMYG00000037133			only expressed in AP2	0.038	-4.716	7.70954e-11	ENSDARG00000092070	si:ch211-15j1.3	si:ch211-15j1.3 [Source:ZFIN;Acc:ZDB-GENE-081031-24]	ENSG00000221926	TRIM16	tripartite motif containing 16 [Source:HGNC Symbol;Acc:HGNC:17241]	55	63	72	64	4	2	2	0	43	46	54	53	3	2	2	0	35.47	49	2
ENSOMYG00000022556				0.734	-0.445	0.011576	ENSDARG00000099465	rnf213a	Danio rerio ring finger protein 213a (rnf213a), mRNA. [Source:RefSeq mRNA;Acc:NM_001353835]	ENSG00000173821	RNF213	ring finger protein 213 [Source:HGNC Symbol;Acc:HGNC:14539]	706	1125	843	645	669	408	479	604	557	824	628	531	476	345	377	545	7419.69	635	436
ENSOMYG00000067081				0.873	-0.195	0.491918	ENSDARG00000076828	zgc:194101	zgc:194101 [Source:ZFIN;Acc:ZDB-GENE-080723-68]	ENSG00000223573	TINCR	TINCR ubiquitin domain containing [Source:HGNC Symbol;Acc:HGNC:14607]	479	349	1227	420	586	407	399	448	378	256	915	346	417	344	314	404	6976.05	474	370
ENSOMYG00000046311	kars1	lysyl-tRNA synthetase 1 [Source:ZFIN;Acc:ZDB-GENE-21115-8]		0.909	-0.138	0.506698	ENSDARG00000103799	kars1	lysyl-tRNA synthetase 1 [Source:ZFIN;Acc:ZDB-GENE-021115-8]	ENSG00000065427	KARS1	lysyl-tRNA synthetase 1 [Source:HGNC Symbol;Acc:HGNC:6215]	2324	2295	2591	2299	2032	2440	1709	1825	1834	1682	1931	1891	1446	2065	1345	1648	3825.99	1834	1626
ENSOMYG00000021735		poly (ADP-ribose) polymerase family, member 4 [Source:ZFIN;Acc:ZDB-GENE-7912-387]		1.086	0.118	0.616887	ENSDARG00000069934	parp4	poly (ADP-ribose) polymerase family, member 4 [Source:ZFIN;Acc:ZDB-GENE-070912-387]	ENSG00000102699	PARP4	poly(ADP-ribose) polymerase family member 4 [Source:HGNC Symbol;Acc:HGNC:271]	4993	6189	5410	4814	5863	4361	6566	5933	3939	4536	4033	3960	4172	3690	5168	5356	4235.97	4117	4596
ENSOMYG00000009202	slc25a3b	solute carrier family 25 member 3b [Source:ZFIN;Acc:ZDB-GENE-4426-1916]		1.154	0.207	0.353458	ENSDARG00000025566	slc25a3b	solute carrier family 25 member 3b [Source:ZFIN;Acc:ZDB-GENE-040426-1916]	ENSG00000075415	SLC25A3	solute carrier family 25 member 3 [Source:HGNC Symbol;Acc:HGNC:10989]	4134	4013	4699	4482	5382	6699	3779	4290	3262	2941	3503	3687	3830	5668	2974	3873	4733.7	3348	4086
ENSOMYG00000020821	NAMPT	nicotinamide phosphoribosyltransferase [Source:HGNC Symbol;Acc:HGNC:392]		0.819	-0.289	0.170558	ENSDARG00000030598	nampta	nicotinamide phosphoribosyltransferase a [Source:ZFIN;Acc:ZDB-GENE-110420-1]	ENSG00000105835	NAMPT	nicotinamide phosphoribosyltransferase [Source:HGNC Symbol;Acc:HGNC:30092]	1073	1162	1260	1111	827	936	627	916	847	852	939	914	588	792	494	827	5633.07	888	675
ENSOMYG00000021368				1.538	0.621	0.0355092	ENSDARG00000031776	fthl27	ferritin, heavy polypeptide-like 27 [Source:ZFIN;Acc:ZDB-GENE-040718-72]	ENSG00000167996	FTH1	ferritin heavy chain 1 [Source:HGNC Symbol;Acc:HGNC:3976]	3252	2056	2055	2448	6247	3384	4933	3991	2566	1507	1532	2014	4445	2863	3883	3603	6819.15	1905	3698
ENSOMYG00000011538			More B57	69.879	6.127	2.33852e-41	ENSDARG00000087293	si:dkey-84h14.1	si:dkey-84h14.1 [Source:ZFIN;Acc:ZDB-GENE-110913-51]	ENSG00000167984	NLRC3	NLR family CARD domain containing 3 [Source:HGNC Symbol;Acc:HGNC:29889]	1	3	7	6	339	316	244	318	1	2	5	5	241	267	192	287	162.65	3	247
ENSOMYG00000011710	tln1	talin 1 [Source:ZFIN;Acc:ZDB-GENE-312-48]		1.184	0.244	0.272137	ENSDARG00000100729	tln1	talin 1 [Source:ZFIN;Acc:ZDB-GENE-031002-48]	ENSG00000137076	TLN1	talin 1 [Source:HGNC Symbol;Acc:HGNC:11845]	5567	7044	6091	5175	7252	7776	7683	6081	4392	5162	4540	4257	5160	6579	6047	5490	4899.84	4588	5819
ENSOMYG00000000420	tax1bp1b	Tax1 (human T-cell leukemia virus type I) binding protein 1b [Source:ZFIN;Acc:ZDB-GENE-3131-2872]		0.988	-0.018	0.927637	ENSDARG00000056856	tax1bp1b	Tax1 (human T-cell leukemia virus type I) binding protein 1b [Source:NCBI gene;Acc:324152]	ENSG00000106052	TAX1BP1	Tax1 binding protein 1 [Source:HGNC Symbol;Acc:HGNC:11575]	4093	4332	4460	3904	4585	3655	4261	3383	3229	3175	3325	3212	3262	3093	3354	3054	5063.87	3235	3191
ENSOMYG00000028554				0.853	-0.229	0.294199	ENSDARG00000010149	atp5fa1	ATP synthase F1 subunit alpha [Source:ZFIN;Acc:ZDB-GENE-060201-1]	ENSG00000152234	ATP5F1A	ATP synthase F1 subunit alpha [Source:HGNC Symbol;Acc:HGNC:823]	4838	4836	5551	5369	3967	5540	3019	3206	3817	3544	4138	4417	2823	4687	2376	2894	3862.45	3979	3195
ENSOMYG00000071242	h2az2b	H2A.Z variant histone 2b [Source:ZFIN;Acc:ZDB-GENE-556-24]		1.02	0.029	0.937719	ENSDARG00000068820	h2az2a	H2A.Z variant histone 2a [Source:NCBI gene;Acc:252913]	ENSG00000105968	H2AZ2	H2A.Z variant histone 2 [Source:HGNC Symbol;Acc:HGNC:20664]	5545	6116	5635	6193	4920	8699	4387	4940	4375	4482	4201	5095	3501	7360	3453	4460	3721.97	4538	4694
ENSOMYG00000037859				0.998	-0.004	0.995421	ENSDARG00000114431	hnrnpl2	heterogeneous nuclear ribonucleoprotein L2 [Source:ZFIN;Acc:ZDB-GENE-040426-2707]	ENSG00000104824	HNRNPL	heterogeneous nuclear ribonucleoprotein L [Source:HGNC Symbol;Acc:HGNC:5045]	4220	4999	5821	4775	4558	6221	3747	4157	3329	3664	4339	3928	3243	5264	2949	3753	4128.78	3815	3802
ENSOMYG00000040970	NADK	NAD kinase [Source:HGNC Symbol;Acc:HGNC:29831]		0.987	-0.02	0.960879	ENSDARG00000060362	nadkb	NAD kinase b [Source:ZFIN;Acc:ZDB-GENE-061103-433]	ENSG00000008130	NADK	NAD kinase [Source:HGNC Symbol;Acc:HGNC:29831]	4682	4257	7174	4633	4920	5952	4903	3578	3694	3120	5348	3811	3501	5036	3859	3230	5087.63	3993	3906
ENSOMYG00000043692				1.097	0.133	0.264073	ENSDARG00000052515	calcoco2	calcium binding and coiled-coil domain 2 [Source:ZFIN;Acc:ZDB-GENE-050522-346]	ENSG00000136436	CALCOCO2	calcium binding and coiled-coil domain 2 [Source:HGNC Symbol;Acc:HGNC:29912]	2041	2108	2069	2000	2340	2020	2428	1915	1610	1545	1542	1645	1665	1709	1911	1729	4373.85	1586	1754
ENSOMYG00000046163	clic2	chloride intracellular channel 2 [Source:ZFIN;Acc:ZDB-GENE-4718-299]		0.791	-0.339	0.0825008	ENSDARG00000115320	clic2	chloride intracellular channel 2 [Source:ZFIN;Acc:ZDB-GENE-040718-299]	ENSG00000155962	CLIC2	chloride intracellular channel 2 [Source:HGNC Symbol;Acc:HGNC:2063]	814	669	940	630	650	494	488	517	642	490	701	518	463	418	384	467	4787.42	588	433
ENSOMYG00000016060	RPL22	ribosomal protein L22 [Source:HGNC Symbol;Acc:HGNC:1315]		1.266	0.341	0.0826942	ENSDARG00000070437	rpl22	ribosomal protein L22 [Source:ZFIN;Acc:ZDB-GENE-051113-276]	ENSG00000285629	NA	novel transcript	5249	4335	4207	4490	7230	6612	5045	5058	4141	3177	3136	3694	5144	5594	3971	4566	4449.4	3537	4819
ENSOMYG00000006001			More AP2	0.038	-4.702	6.53786e-15	ENSDARG00000074062	si:dkey-234i14.15	si:dkey-234i14.15 [Source:ZFIN;Acc:ZDB-GENE-131121-188]	ENSG00000211598	IGKV4-1	immunoglobulin kappa variable 4-1 [Source:HGNC Symbol;Acc:HGNC:5834]	130	103	79	81	4	2	4	3	103	75	59	67	3	2	3	3	42.65	76	3
ENSOMYG00000068802	zgc:172145	zgc:172145 [Source:ZFIN;Acc:ZDB-GENE-8516-9]	only expressed in AP2	0.039	-4.681	1.64598e-15	ENSDARG00000045586	zgc:172145	zgc:172145 [Source:ZFIN;Acc:ZDB-GENE-080516-9]	ENSG00000167996	FTH1	ferritin heavy chain 1 [Source:HGNC Symbol;Acc:HGNC:3976]	61	68	82	58	3	1	1	4	48	50	61	48	2	1	1	4	22.9	52	2
ENSOMYG00000002497	tap1	transporter 1, ATP-binding cassette, sub-family B (MDR/TAP) [Source:ZFIN;Acc:ZDB-GENE-5517-43]		0.862	-0.214	0.288154	ENSDARG00000079766	tap1	transporter 1, ATP-binding cassette, sub-family B (MDR/TAP) [Source:ZFIN;Acc:ZDB-GENE-050517-43]	ENSG00000168394	TAP1	transporter 1, ATP binding cassette subfamily B member [Source:HGNC Symbol;Acc:HGNC:43]	1166	1080	1745	1102	1164	985	943	911	920	792	1301	907	828	833	742	822	4603.75	980	806
ENSOMYG00000057302			only expressed in AP2	0.04	-4.637	3.58945e-08	ENSDARG00000037283	plrg1	pleiotropic regulator 1 [Source:ZFIN;Acc:ZDB-GENE-040426-2787]	ENSG00000171566	PLRG1	pleiotropic regulator 1 [Source:HGNC Symbol;Acc:HGNC:9089]	63	49	45	39	0	4	2	0	50	36	34	32	0	3	2	0	21.34	38	1
ENSOMYG00000031424				1.052	0.073	0.800006	ENSDARG00000013078	ywhaba	tyrosine 3-monooxygenase/tryptophan 5-monooxygenase activation protein, beta polypeptide a [Source:NCBI gene;Acc:323055]	ENSG00000166913	YWHAB	tyrosine 3-monooxygenase/tryptophan 5-monooxygenase activation protein beta [Source:HGNC Symbol;Acc:HGNC:12849]	4713	4635	4993	4777	4724	6344	3994	4426	3718	3397	3722	3930	3361	5368	3144	3996	4267.72	3692	3967
ENSOMYG00000012636	DYNC1H1	dynein cytoplasmic 1 heavy chain 1 [Source:HGNC Symbol;Acc:HGNC:2961]		0.98	-0.029	0.917552	ENSDARG00000115008	AL807739.1	dynein, axonemal, heavy chain 6 [Source:NCBI gene;Acc:100148193]	ENSG00000197102	DYNC1H1	dynein cytoplasmic 1 heavy chain 1 [Source:HGNC Symbol;Acc:HGNC:2961]	4809	5647	5453	4897	4062	4928	5251	4913	3794	4139	4065	4029	2890	4170	4133	4435	3764.74	4007	3907
ENSOMYG00000001791		polypyrimidine tract binding protein 1a [Source:ZFIN;Acc:ZDB-GENE-5522-492]		0.984	-0.024	0.942195	ENSDARG00000019362	ptbp1a	polypyrimidine tract binding protein 1a [Source:ZFIN;Acc:ZDB-GENE-050522-492]	ENSG00000011304	PTBP1	polypyrimidine tract binding protein 1 [Source:HGNC Symbol;Acc:HGNC:9583]	3724	3774	5193	3890	3465	4450	3236	4112	2938	2766	3871	3200	2466	3765	2547	3712	4686	3194	3122
ENSOMYG00000028128	h2ax	H2A.X variant histone [Source:ZFIN;Acc:ZDB-GENE-4426-987]		0.785	-0.349	0.191783	ENSDARG00000105478	si:ch1073-153i20.5	si:ch1073-153i20.5 [Source:ZFIN;Acc:ZDB-GENE-160113-104]	ENSG00000188486	H2AX	H2A.X variant histone [Source:HGNC Symbol;Acc:HGNC:4739]	7123	5760	5947	6824	3579	5405	3129	3871	5620	4221	4433	5614	2547	4573	2463	3495	2903.7	4972	3270
ENSOMYG00000007231	pim1	Pim-1 proto-oncogene, serine/threonine kinase [Source:ZFIN;Acc:ZDB-GENE-6113-139]		0.936	-0.095	0.771689	ENSDARG00000100020	pim1	Pim-1 proto-oncogene, serine/threonine kinase [Source:ZFIN;Acc:ZDB-GENE-061013-139]	ENSG00000137193	PIM1	Pim-1 proto-oncogene, serine/threonine kinase [Source:HGNC Symbol;Acc:HGNC:8986]	1895	1019	3216	948	1942	1060	1323	1624	1495	747	2397	780	1382	897	1041	1466	4978.7	1355	1196
ENSOMYG00000019943	fermt3b	FERM domain containing kindlin 3b [Source:ZFIN;Acc:ZDB-GENE-4426-1366]		1.136	0.184	0.458162	ENSDARG00000030938	fermt3b	fermitin family member 3b [Source:ZFIN;Acc:ZDB-GENE-040426-1366]	ENSG00000149781	FERMT3	fermitin family member 3 [Source:HGNC Symbol;Acc:HGNC:23151]	4600	4299	3495	4530	4681	6654	3898	4230	3629	3151	2605	3727	3331	5630	3068	3819	4017.45	3278	3962
ENSOMYG00000013193	ssrb	signal sequence receptor, beta [Source:ZFIN;Acc:ZDB-GENE-1413-1]		0.92	-0.121	0.692075	ENSDARG00000005230	ssr2	signal sequence receptor, beta [Source:ZFIN;Acc:ZDB-GENE-010413-1]	ENSG00000163479	SSR2	signal sequence receptor subunit 2 [Source:HGNC Symbol;Acc:HGNC:11324]	2374	2052	3691	2527	1914	3282	1503	1934	1873	1504	2751	2079	1362	2777	1183	1746	4406.47	2052	1767
ENSOMYG00000004059				1.138	0.186	0.384305	ENSDARG00000070822	cnp	2',3'-cyclic nucleotide 3' phosphodiesterase [Source:ZFIN;Acc:ZDB-GENE-030521-29]	ENSG00000173786	CNP	2',3'-cyclic nucleotide 3' phosphodiesterase [Source:HGNC Symbol;Acc:HGNC:2158]	6305	6688	4045	5871	6618	7946	5917	5494	4974	4901	3015	4830	4709	6723	4657	4960	3559.62	4430	5262
ENSOMYG00000029605				1.034	0.049	0.831683	ENSDARG00000075748	NA	zgc:172352 [Source:ZFIN;Acc:ZDB-GENE-080204-117]	ENSG00000123338	NCKAP1L	NCK associated protein 1 like [Source:HGNC Symbol;Acc:HGNC:4862]	4451	4575	5043	4398	4639	5461	3993	4181	3512	3353	3759	3618	3301	4621	3143	3775	3917.87	3560	3710
ENSOMYG00000043977	RPL1A	ribosomal protein L1a [Source:HGNC Symbol;Acc:HGNC:1299]		1.115	0.157	0.564616	ENSDARG00000042905	rpl10a	ribosomal protein L10a [Source:NCBI gene;Acc:323305]	ENSG00000198755	RPL10A	ribosomal protein L10a [Source:HGNC Symbol;Acc:HGNC:10299]	4943	4023	3744	4587	5932	5684	3785	4379	3900	2948	2791	3773	4221	4809	2979	3953	4007.62	3353	3990
ENSOMYG00000056033			only expressed in AP2	0.042	-4.58	3.73162e-05	ENSDARG00000113217	gig2h	grass carp reovirus (GCRV)-induced gene 2h [Source:ZFIN;Acc:ZDB-GENE-130517-5]	ENSG00000173200	PARP15	poly(ADP-ribose) polymerase family member 15 [Source:HGNC Symbol;Acc:HGNC:26876]	2	9	13	5	0	0	0	0	2	7	10	4	0	0	0	0	445.76	6	0
ENSOMYG00000033518				0.882	-0.18	0.444558	ENSDARG00000101560	psma1	proteasome 20S subunit alpha 1 [Source:ZFIN;Acc:ZDB-GENE-040801-15]	ENSG00000129084	PSMA1	proteasome 20S subunit alpha 1 [Source:HGNC Symbol;Acc:HGNC:9530]	1959	1942	2130	2133	1505	2122	1324	1523	1546	1423	1588	1755	1071	1795	1042	1375	4013.5	1578	1321
ENSOMYG00000012728	eif3d	eukaryotic translation initiation factor 3, subunit D [Source:ZFIN;Acc:ZDB-GENE-3131-8442]		1.036	0.05	0.874308	ENSDARG00000021257	eif3d	eukaryotic translation initiation factor 3, subunit D [Source:NCBI gene;Acc:336498]	ENSG00000100353	EIF3D	eukaryotic translation initiation factor 3 subunit D [Source:HGNC Symbol;Acc:HGNC:3278]	3992	3779	4100	4001	4470	4699	3204	3616	3150	2770	3056	3291	3181	3976	2522	3264	3966.48	3067	3236
ENSOMYG00000061751				0.739	-0.436	0.048697							2107	2751	3877	2977	1280	2105	2000	1864	1662	2016	2890	2449	911	1781	1574	1683	3937.9	2254	1487
ENSOMYG00000068939			only expressed in AP2	0.042	-4.58	9.03528e-06	ENSDARG00000111657	trim63a	tripartite motif containing 63a [Source:ZFIN;Acc:ZDB-GENE-040625-139]	NA	NA	NA	65	87	49	25	1	0	0	5	51	64	37	21	1	0	0	5	17.74	43	2
ENSOMYG00000000833		FAU ubiquitin like and ribosomal protein S3 fusion a [Source:ZFIN;Acc:ZDB-GENE-4426-17]		1.024	0.035	0.927385	ENSDARG00000099022	faua	FAU ubiquitin like and ribosomal protein S30 fusion a [Source:ZFIN;Acc:ZDB-GENE-040426-1700]	ENSG00000149806	FAU	FAU ubiquitin like and ribosomal protein S30 fusion [Source:HGNC Symbol;Acc:HGNC:3597]	4842	3971	3833	4270	4705	4905	3216	4050	3820	2910	2857	3513	3348	4150	2531	3656	3468.12	3275	3421
ENSOMYG00000003575	gramd1c	GRAM domain containing 1c [Source:ZFIN;Acc:ZDB-GENE-556-88]	only expressed in B57	67.682	6.081	1.60737e-17	ENSDARG00000076238	gramd1c	GRAM domain containing 1c [Source:ZFIN;Acc:ZDB-GENE-050506-88]	ENSG00000178075	GRAMD1C	GRAM domain containing 1C [Source:HGNC Symbol;Acc:HGNC:25252]	3	0	2	0	109	89	99	91	2	0	1	0	78	75	78	82	41.55	1	78
ENSOMYG00000027735	psb4	proteasome 2S subunit beta 4 [Source:ZFIN;Acc:ZDB-GENE-5417-333]		0.773	-0.372	0.103324	ENSDARG00000054696	psmb4	proteasome 20S subunit beta 4 [Source:ZFIN;Acc:ZDB-GENE-050417-333]	ENSG00000159377	PSMB4	proteasome 20S subunit beta 4 [Source:HGNC Symbol;Acc:HGNC:9541]	2743	2862	3170	3133	1752	2970	1362	1677	2164	2097	2363	2577	1247	2513	1072	1514	3976.93	2300	1586
ENSOMYG00000016511				0.796	-0.329	0.102701	ENSDARG00000007141	psmc3	proteasome 26S subunit, ATPase 3 [Source:ZFIN;Acc:ZDB-GENE-030131-666]	ENSG00000165916	PSMC3	proteasome 26S subunit, ATPase 3 [Source:HGNC Symbol;Acc:HGNC:9549]	2852	3176	3436	3344	2232	3199	1712	1843	2250	2328	2561	2751	1588	2707	1348	1664	4080.54	2472	1827
ENSOMYG00000023354	snrpb	small nuclear ribonucleoprotein polypeptides B and B1 [Source:ZFIN;Acc:ZDB-GENE-4426-1819]		0.826	-0.276	0.300802	ENSDARG00000011125	snrpb	small nuclear ribonucleoprotein polypeptides B and B1 [Source:ZFIN;Acc:ZDB-GENE-040426-1819]	ENSG00000128739	SNRPN	small nuclear ribonucleoprotein polypeptide N [Source:HGNC Symbol;Acc:HGNC:11164]	3567	2947	4060	3521	1987	3319	1695	2509	2814	2160	3026	2897	1414	2808	1334	2265	3633.06	2724	1955
ENSOMYG00000034225				1.309	0.389	0.105677	ENSDARG00000041182	rpl4	ribosomal protein L4 [Source:ZFIN;Acc:ZDB-GENE-030131-9034]	ENSG00000174444	RPL4	ribosomal protein L4 [Source:HGNC Symbol;Acc:HGNC:10353]	3966	3540	3635	3819	5561	6334	4063	5347	3129	2594	2710	3142	3957	5359	3198	4827	4302.66	2894	4335
ENSOMYG00000013020	myo1f	myosin IF [Source:ZFIN;Acc:ZDB-GENE-8114-56]		1.055	0.078	0.716854	ENSDARG00000078734	myo1f	myosin IF [Source:ZFIN;Acc:ZDB-GENE-081104-506]	ENSG00000142347	MYO1F	myosin IF [Source:HGNC Symbol;Acc:HGNC:7600]	2904	3470	2593	2842	2925	3421	2765	2853	2291	2543	1933	2338	2081	2895	2176	2576	4290.38	2276	2432
ENSOMYG00000010701	msna	moesin a [Source:ZFIN;Acc:ZDB-GENE-21211-2]		1.017	0.025	0.942649	ENSDARG00000058128	msna	moesin a [Source:ZFIN;Acc:ZDB-GENE-021211-2]	ENSG00000147065	MSN	moesin [Source:HGNC Symbol;Acc:HGNC:7373]	5264	6013	6233	4994	5662	6774	5059	4441	4153	4407	4646	4108	4029	5732	3982	4009	3737.62	4328	4438
ENSOMYG00000002954				1.014	0.02	0.960002	ENSDARG00000099283	epb41a	erythrocyte membrane protein band 4.1a [Source:ZFIN;Acc:ZDB-GENE-070705-81]	ENSG00000159023	EPB41	erythrocyte membrane protein band 4.1 [Source:HGNC Symbol;Acc:HGNC:3377]	3599	4959	4880	4819	4289	2444	7316	3898	2839	3634	3638	3964	3052	2068	5758	3519	3531.42	3519	3599
ENSOMYG00000056247		ribosomal protein S27, isoform 2 [Source:ZFIN;Acc:ZDB-GENE-4426-1735]		1.218	0.285	0.226858	ENSDARG00000055475	rps27.2	ribosomal protein S27, isoform 2 [Source:ZFIN;Acc:ZDB-GENE-040426-1735]	ENSG00000185088	RPS27L	ribosomal protein S27 like [Source:HGNC Symbol;Acc:HGNC:18476]	4448	3869	3613	4079	6011	6476	3797	4333	3509	2836	2693	3356	4277	5479	2989	3912	4037.2	3098	4164
ENSOMYG00000066075				0.693	-0.528	0.0414171	ENSDARG00000031776	fthl27	ferritin, heavy polypeptide-like 27 [Source:ZFIN;Acc:ZDB-GENE-040718-72]	ENSG00000167996	FTH1	ferritin heavy chain 1 [Source:HGNC Symbol;Acc:HGNC:3976]	2026	1510	1701	1977	1417	954	889	825	1598	1107	1268	1626	1008	807	700	745	3040.12	1400	815
ENSOMYG00000032760			only expressed in AP2	0.043	-4.541	0.00104241	ENSDARG00000100662	cxcl11.1	chemokine (C-X-C motif) ligand 11, duplicate 1 [Source:NCBI gene;Acc:798892]	ENSG00000156234	CXCL13	C-X-C motif chemokine ligand 13 [Source:HGNC Symbol;Acc:HGNC:10639]	1	2	249	4	0	3	0	0	1	1	186	3	0	3	0	0	89.6	48	1
ENSOMYG00000033910	ctsla			1.164	0.219	0.303549	ENSDARG00000007836	ctsla	cathepsin La [Source:ZFIN;Acc:ZDB-GENE-030131-106]	ENSG00000135047	CTSL	cathepsin L [Source:HGNC Symbol;Acc:HGNC:2537]	2335	2337	1909	2163	3421	2529	2517	1934	1842	1713	1423	1779	2434	2140	1981	1746	4486.56	1689	2075
ENSOMYG00000059661		eukaryotic translation initiation factor 3, subunit Bb [Source:ZFIN;Acc:ZDB-GENE-9312-175]		0.789	-0.342	0.0304343	ENSDARG00000059654	eif3ba	eukaryotic translation initiation factor 3, subunit Ba [Source:ZFIN;Acc:ZDB-GENE-030131-2748]	ENSG00000106263	EIF3B	eukaryotic translation initiation factor 3 subunit B [Source:HGNC Symbol;Acc:HGNC:3280]	3488	3575	4526	3552	3018	3184	2338	2349	2752	2620	3374	2922	2147	2694	1840	2121	3746.85	2917	2200
ENSOMYG00000039054	g6pd	glucose-6-phosphate dehydrogenase [Source:ZFIN;Acc:ZDB-GENE-758-4]		1.135	0.183	0.504297	ENSDARG00000111009	g6pd	glucose-6-phosphate dehydrogenase [Source:ZFIN;Acc:ZDB-GENE-070508-4]	ENSG00000160211	G6PD	glucose-6-phosphate dehydrogenase [Source:HGNC Symbol;Acc:HGNC:4057]	6812	6741	6648	5816	8410	8996	8181	5318	5374	4940	4956	4785	5984	7612	6439	4801	4036.92	5014	6209
ENSOMYG00000029741	CTSD	cathepsin D [Source:HGNC Symbol;Acc:HGNC:2529]		1.089	0.123	0.661455	ENSDARG00000113876	ctsd	cathepsin D [Source:ZFIN;Acc:ZDB-GENE-010131-8]	ENSG00000117984	CTSD	cathepsin D [Source:HGNC Symbol;Acc:HGNC:2529]	3269	3151	2689	3393	3906	4096	2842	2863	2579	2309	2004	2791	2779	3466	2237	2585	4597.13	2421	2767
ENSOMYG00000046773	arpc3	actin related protein 2/3 complex, subunit 3 [Source:ZFIN;Acc:ZDB-GENE-4625-17]		0.977	-0.034	0.925569	ENSDARG00000057882	arpc3	actin related protein 2/3 complex, subunit 3 [Source:ZFIN;Acc:ZDB-GENE-040625-107]	ENSG00000111229	ARPC3	actin related protein 2/3 complex subunit 3 [Source:HGNC Symbol;Acc:HGNC:706]	5130	4383	4742	4692	3729	6501	2915	4030	4047	3212	3535	3860	2653	5501	2294	3638	3381.08	3664	3522
ENSOMYG00000017688	havcr1	hepatitis A virus cellular receptor 1 [Source:ZFIN;Acc:ZDB-GENE-4718-131]		1.091	0.126	0.656966	ENSDARG00000040178	havcr1	hepatitis A virus cellular receptor 1 [Source:ZFIN;Acc:ZDB-GENE-040718-131]	ENSG00000145850	TIMD4	T cell immunoglobulin and mucin domain containing 4 [Source:HGNC Symbol;Acc:HGNC:25132]	251	213	165	250	342	131	256	255	198	156	123	206	243	111	201	230	5774.79	171	196
ENSOMYG00000040881				1.075	0.104	0.725949	ENSDARG00000017762	srrt	serrate RNA effector molecule homolog (Arabidopsis) [Source:NCBI gene;Acc:192311]	ENSG00000087087	SRRT	serrate, RNA effector molecule [Source:HGNC Symbol;Acc:HGNC:24101]	3270	3692	4227	3197	3193	3075	3931	4936	2580	2706	3151	2630	2272	2602	3094	4456	3823.47	2767	3106
ENSOMYG00000005094			More AP2	0.043	-4.54	4.43264e-05	ENSDARG00000098700	il1b	interleukin 1, beta [Source:ZFIN;Acc:ZDB-GENE-040702-2]	ENSG00000125538	IL1B	interleukin 1 beta [Source:HGNC Symbol;Acc:HGNC:5992]	13	16	826	12	5	10	5	2	10	12	616	10	4	8	4	2	5787.2	162	4
ENSOMYG00000073829	ARHGEF38	Rho guanine nucleotide exchange factor 38 [Source:HGNC Symbol;Acc:HGNC:25968]	only expressed in AP2	0.044	-4.504	3.00676e-07	ENSDARG00000079377	arhgef38	Rho guanine nucleotide exchange factor (GEF) 38 [Source:ZFIN;Acc:ZDB-GENE-090313-83]	ENSG00000236699	ARHGEF38	Rho guanine nucleotide exchange factor 38 [Source:HGNC Symbol;Acc:HGNC:25968]	29	41	21	32	0	0	0	4	23	30	16	26	0	0	0	4	11.5	24	1
ENSOMYG00000006226				1.065	0.091	0.740243	ENSDARG00000075989	arpc2	actin related protein 2/3 complex, subunit 2 [Source:ZFIN;Acc:ZDB-GENE-030131-5276]	ENSG00000163466	ARPC2	actin related protein 2/3 complex subunit 2 [Source:HGNC Symbol;Acc:HGNC:705]	5047	4998	5502	4942	4600	7846	4135	4589	3982	3663	4101	4066	3273	6639	3255	4143	3552.47	3953	4328
ENSOMYG00000013784	serbp1a	SERPINE1 mRNA binding protein 1a [Source:ZFIN;Acc:ZDB-GENE-3131-7389]		0.865	-0.209	0.336875	ENSDARG00000074242	serbp1a	SERPINE1 mRNA binding protein 1a [Source:ZFIN;Acc:ZDB-GENE-030131-7389]	ENSG00000142864	SERBP1	SERPINE1 mRNA binding protein 1 [Source:HGNC Symbol;Acc:HGNC:17860]	4590	4641	4921	4145	4488	3697	3715	2572	3621	3401	3668	3410	3193	3128	2924	2322	3406.75	3525	2892
ENSOMYG00000045333				1.126	0.171	0.422207	ENSDARG00000033466	tagln2	transgelin 2 [Source:ZFIN;Acc:ZDB-GENE-020802-2]	ENSG00000149591	TAGLN	transgelin [Source:HGNC Symbol;Acc:HGNC:11553]	6842	5623	4618	6091	7729	7958	5626	4817	5398	4121	3442	5011	5500	6733	4428	4349	3535.3	4493	5252
ENSOMYG00000025595				1.171	0.227	0.329765	ENSDARG00000092553	slc25a5	solute carrier family 25 member 5 [Source:ZFIN;Acc:ZDB-GENE-020419-9]	ENSG00000005022	SLC25A5	solute carrier family 25 member 5 [Source:HGNC Symbol;Acc:HGNC:10991]	3635	3048	3279	3654	4252	5055	2891	4088	2868	2234	2444	3006	3025	4277	2275	3691	4427.72	2638	3317
ENSOMYG00000061003			More B57	58.718	5.876	5.2357e-51	ENSDARG00000102634	parn	poly(A)-specific ribonuclease (deadenylation nuclease) [Source:NCBI gene;Acc:791461]	ENSG00000140694	PARN	poly(A)-specific ribonuclease [Source:HGNC Symbol;Acc:HGNC:8609]	4	5	7	3	357	196	295	282	3	4	5	2	254	166	232	255	124.02	4	227
ENSOMYG00000037143	ck-2.1			0.895	-0.16	0.627971	ENSDARG00000032993	ccl34b.3	chemokine (C-C motif) ligand 34b, duplicate 3 [Source:ZFIN;Acc:ZDB-GENE-130603-64]	ENSG00000038382	TRIO	trio Rho guanine nucleotide exchange factor [Source:HGNC Symbol;Acc:HGNC:12303]	197	254	1358	249	284	409	212	445	155	186	1012	205	202	346	167	402	6010.47	390	279
ENSOMYG00000045139				1.296	0.375	0.0782646	ENSDARG00000111300	krt18b	keratin 18b [Source:ZFIN;Acc:ZDB-GENE-040426-1508]	ENSG00000111057	KRT18	keratin 18 [Source:HGNC Symbol;Acc:HGNC:6430]	5302	5444	5290	5572	6898	11105	5384	5858	4183	3990	3943	4584	4908	9396	4238	5288	3799.47	4175	5958
ENSOMYG00000044338	setb	SET nuclear proto-oncogene b [Source:ZFIN;Acc:ZDB-GENE-3131-433]		0.914	-0.13	0.626253	ENSDARG00000003920	setb	SET nuclear proto-oncogene b [Source:ZFIN;Acc:ZDB-GENE-030131-433]	ENSG00000119335	SET	SET nuclear proto-oncogene [Source:HGNC Symbol;Acc:HGNC:10760]	3608	3540	4733	3517	2987	4588	2252	2857	2847	2594	3528	2893	2125	3882	1773	2579	3918.81	2966	2590
ENSOMYG00000033005	slc6a6b	solute carrier family 6 member 6b [Source:ZFIN;Acc:ZDB-GENE-3131-377]		1.181	0.24	0.123856	ENSDARG00000098438	slc6a6b	solute carrier family 6 member 6b [Source:ZFIN;Acc:ZDB-GENE-030131-3077]	ENSG00000131389	SLC6A6	solute carrier family 6 member 6 [Source:HGNC Symbol;Acc:HGNC:11052]	2258	2686	1919	2146	3069	2190	3117	2181	1781	1969	1430	1765	2184	1853	2453	1969	3916.91	1736	2115
ENSOMYG00000010786	CCT2	chaperonin containing TCP1 subunit 2 [Source:HGNC Symbol;Acc:HGNC:1615]		1.186	0.246	0.256523	ENSDARG00000104674	cct2	chaperonin containing TCP1, subunit 2 (beta) [Source:ZFIN;Acc:ZDB-GENE-020419-6]	ENSG00000166226	CCT2	chaperonin containing TCP1 subunit 2 [Source:HGNC Symbol;Acc:HGNC:1615]	3125	3071	3852	3292	3996	5366	3145	3521	2465	2251	2871	2708	2843	4540	2475	3179	4708.24	2574	3259
ENSOMYG00000037560				0.584	-0.776	0.0287919	ENSDARG00000076602	prss16	serine protease 16 [Source:ZFIN;Acc:ZDB-GENE-070112-732]	ENSG00000112812	PRSS16	serine protease 16 [Source:HGNC Symbol;Acc:HGNC:9480]	5526	2549	3774	3324	2145	966	1973	1135	4360	1868	2813	2734	1526	817	1553	1025	2679.71	2944	1230
ENSOMYG00000002871				1.173	0.23	0.329465	ENSDARG00000053365	rpl31	ribosomal protein L31 [Source:ZFIN;Acc:ZDB-GENE-060331-121]	ENSG00000071082	RPL31	ribosomal protein L31 [Source:HGNC Symbol;Acc:HGNC:10334]	3965	3381	3244	3479	4582	4809	3341	4207	3128	2478	2418	2862	3260	4069	2630	3798	3773.45	2722	3439
ENSOMYG00000017172	sf3b1	splicing factor 3b, subunit 1 [Source:ZFIN;Acc:ZDB-GENE-4827-3]		1.307	0.386	0.0255927	ENSDARG00000056138	sf3b1	splicing factor 3b, subunit 1 [Source:ZFIN;Acc:ZDB-GENE-040827-3]	ENSG00000115524	SF3B1	splicing factor 3b subunit 1 [Source:HGNC Symbol;Acc:HGNC:10768]	4255	4767	4416	4000	5712	4125	6311	6785	3357	3494	3292	3291	4064	3490	4967	6125	3830.98	3358	4662
ENSOMYG00000019808			only expressed in AP2	0.045	-4.484	7.30944e-12	ENSDARG00000100721	si:ch211-175l6.2	si:ch211-175l6.2 [Source:ZFIN;Acc:ZDB-GENE-060503-108]	ENSG00000104228	TRIM35	tripartite motif containing 35 [Source:HGNC Symbol;Acc:HGNC:16285]	55	39	43	50	1	0	0	6	43	29	32	41	1	0	0	5	61.35	36	2
ENSOMYG00000022758	blnk	B cell linker [Source:ZFIN;Acc:ZDB-GENE-472-4]		1.22	0.287	0.203718	ENSDARG00000042722	blnk	B cell linker [Source:ZFIN;Acc:ZDB-GENE-040702-4]	ENSG00000095585	BLNK	B cell linker [Source:HGNC Symbol;Acc:HGNC:14211]	1767	1443	1591	1335	1824	1772	1923	2215	1394	1058	1186	1098	1298	1499	1514	2000	4777.43	1184	1578
ENSOMYG00000061247			only expressed in B57	54.003	5.755	1.19639e-05							0	0	0	0	33	20	9	13	0	0	0	0	23	17	7	12	22.88	0	15
ENSOMYG00000037332	psb2	proteasome 2S subunit beta 2 [Source:HGNC Symbol;Acc:HGNC:9539]		0.832	-0.265	0.287402	ENSDARG00000031511	psmb2	proteasome 20S subunit beta 2 [Source:ZFIN;Acc:ZDB-GENE-040718-353]	ENSG00000126067	PSMB2	proteasome 20S subunit beta 2 [Source:HGNC Symbol;Acc:HGNC:9539]	2654	2693	2988	3122	1867	2944	1390	1892	2094	1974	2227	2568	1328	2491	1094	1708	3513.68	2216	1655
ENSOMYG00000019010				0.98	-0.03	0.931598	ENSDARG00000010149	atp5fa1	ATP synthase F1 subunit alpha [Source:ZFIN;Acc:ZDB-GENE-060201-1]	ENSG00000152234	ATP5F1A	ATP synthase F1 subunit alpha [Source:HGNC Symbol;Acc:HGNC:823]	3986	4228	4262	4403	3877	5156	3200	3329	3145	3099	3177	3622	2759	4363	2519	3005	3314.89	3261	3162
ENSOMYG00000066062	ncf4	neutrophil cytosolic factor 4 [Source:ZFIN;Acc:ZDB-GENE-41124-1]		0.984	-0.023	0.952209	ENSDARG00000040812	ncf4	neutrophil cytosolic factor 4 [Source:ZFIN;Acc:ZDB-GENE-041124-1]	ENSG00000100365	NCF4	neutrophil cytosolic factor 4 [Source:HGNC Symbol;Acc:HGNC:7662]	1867	1632	3563	1905	1833	2772	1530	2054	1473	1196	2656	1567	1304	2345	1204	1854	4529.37	1723	1677
ENSOMYG00000059241			only expressed in B57	48.891	5.611	5.2107e-05	ENSDARG00000100303	CU638714.1	NA	ENSG00000100823	APEX1	apurinic/apyrimidinic endodeoxyribonuclease 1 [Source:HGNC Symbol;Acc:HGNC:587]	0	0	0	0	17	5	24	28	0	0	0	0	12	4	19	25	10.91	0	15
ENSOMYG00000077852			More AP2	0.045	-4.482	1.74249e-24	ENSDARG00000026704	ftr72	finTRIM family, member 72 [Source:ZFIN;Acc:ZDB-GENE-041114-86]	ENSG00000221926	TRIM16	tripartite motif containing 16 [Source:HGNC Symbol;Acc:HGNC:17241]	91	100	103	79	2	2	5	6	72	73	77	65	1	2	4	5	160.2	72	3
ENSOMYG00000028929				1.054	0.076	0.786808	ENSDARG00000102640	pdia3	protein disulfide isomerase family A, member 3 [Source:ZFIN;Acc:ZDB-GENE-031002-9]	ENSG00000167004	PDIA3	protein disulfide isomerase family A member 3 [Source:HGNC Symbol;Acc:HGNC:4606]	3942	3505	4641	3841	4168	5481	3092	3547	3110	2569	3460	3160	2966	4638	2434	3202	4642.01	3075	3310
ENSOMYG00000033953				0.802	-0.318	0.181485	ENSDARG00000099325	gig2i	grass carp reovirus (GCRV)-induced gene 2i [Source:ZFIN;Acc:ZDB-GENE-120409-1]	ENSG00000178685	PARP10	poly(ADP-ribose) polymerase family member 10 [Source:HGNC Symbol;Acc:HGNC:25895]	772	714	819	713	571	571	393	518	609	523	611	587	406	483	309	468	3461	582	416
ENSOMYG00000052764			More B57	38.65	5.272	2.86327e-33	ENSDARG00000093272	igic1s1	immunoglobulin light iota constant 1, s1 [Source:ZFIN;Acc:ZDB-GENE-051013-12]	ENSG00000211592	IGKC	immunoglobulin kappa constant [Source:HGNC Symbol;Acc:HGNC:5716]	6	5	4	5	233	243	182	134	5	4	3	4	166	206	143	121	68.33	4	159
ENSOMYG00000055514		lymphocyte specific protein 1 b [Source:ZFIN;Acc:ZDB-GENE-141222-12]		0.89	-0.168	0.525837	ENSDARG00000027310	lsp1a	lymphocyte specific protein 1 a [Source:ZFIN;Acc:ZDB-GENE-131127-171]	ENSG00000122786	CALD1	caldesmon 1 [Source:HGNC Symbol;Acc:HGNC:1441]	4164	3838	5170	4394	3027	5220	2194	3341	3285	2813	3854	3615	2154	4417	1727	3016	3792.11	3392	2828
ENSOMYG00000048931	xip	late endosomal/lysosomal adaptor, MAPK and MTOR activator 5 [Source:ZFIN;Acc:ZDB-GENE-11411-193]	More B57	36.337	5.183	8.812e-50	ENSDARG00000115255	lamtor5	late endosomal/lysosomal adaptor, MAPK and MTOR activator 5 [Source:ZFIN;Acc:ZDB-GENE-110411-193]	ENSG00000134248	LAMTOR5	late endosomal/lysosomal adaptor, MAPK and MTOR activator 5 [Source:HGNC Symbol;Acc:HGNC:17955]	5	11	8	8	308	337	258	249	4	8	6	7	219	285	203	225	82.55	6	233
ENSOMYG00000020362			More AP2	0.045	-4.478	3.23152e-25	ENSDARG00000058587	terb1	telomere repeat binding bouquet formation protein 1 [Source:NCBI gene;Acc:559140]	ENSG00000249961	TERB1	telomere repeat binding bouquet formation protein 1 [Source:HGNC Symbol;Acc:HGNC:26675]	278	257	191	224	11	3	17	8	219	188	142	184	8	3	13	7	63.32	183	8
ENSOMYG00000023822				0.976	-0.036	0.924211	ENSDARG00000043820	nme2a	NME/NM23 nucleoside diphosphate kinase 2a [Source:ZFIN;Acc:ZDB-GENE-030131-7656]	ENSG00000239672	NME1	NME/NM23 nucleoside diphosphate kinase 1 [Source:HGNC Symbol;Acc:HGNC:7849]	4417	3647	4438	4111	3251	5818	2400	3506	3485	2673	3308	3382	2313	4923	1889	3165	3188.92	3212	3072
ENSOMYG00000043965	prdx5	peroxiredoxin 5 [Source:ZFIN;Acc:ZDB-GENE-5522-159]		0.656	-0.608	0.0104695	ENSDARG00000055064	prdx5	peroxiredoxin 5 [Source:ZFIN;Acc:ZDB-GENE-050522-159]	ENSG00000126432	PRDX5	peroxiredoxin 5 [Source:HGNC Symbol;Acc:HGNC:9355]	4775	4366	5401	5053	2205	4061	2127	2229	3767	3200	4026	4157	1569	3436	1674	2012	2595.18	3788	2173
ENSOMYG00000004801	rps21	ribosomal protein S21 [Source:ZFIN;Acc:ZDB-GENE-4426-112]		1.215	0.281	0.253363	ENSDARG00000025850	rps21	ribosomal protein S21 [Source:NCBI gene;Acc:394166]	ENSG00000171858	RPS21	ribosomal protein S21 [Source:HGNC Symbol;Acc:HGNC:10409]	3981	3420	3404	3714	5666	6131	3408	3700	3141	2506	2537	3055	4032	5187	2682	3340	3865.69	2810	3810
ENSOMYG00000003434	ppp1caa	protein phosphatase 1, catalytic subunit, alpha isozyme a [Source:ZFIN;Acc:ZDB-GENE-4516-3]		1.036	0.051	0.862822	ENSDARG00000115977	ppp1caa	protein phosphatase 1, catalytic subunit, alpha isozyme a [Source:ZFIN;Acc:ZDB-GENE-040516-3]	ENSG00000172531	PPP1CA	protein phosphatase 1 catalytic subunit alpha [Source:HGNC Symbol;Acc:HGNC:9281]	3248	3393	3139	3367	3636	3805	2760	3003	2563	2487	2340	2770	2587	3219	2172	2711	3399.74	2540	2672
ENSOMYG00000049269			only expressed in B57	35.881	5.165	5.66994e-06	ENSDARG00000070502	si:dkey-31e10.5	si:dkey-31e10.5 [Source:ZFIN;Acc:ZDB-GENE-121214-76]	ENSG00000091972	CD200	CD200 molecule [Source:HGNC Symbol;Acc:HGNC:7203]	0	0	0	0	22	4	9	6	0	0	0	0	16	3	7	5	75.31	0	8
ENSOMYG00000069527			More B57	35.775	5.161	1.40105e-18	ENSDARG00000038446	nrp2b	neuropilin 2b [Source:ZFIN;Acc:ZDB-GENE-040611-3]	ENSG00000118257	NRP2	neuropilin 2 [Source:HGNC Symbol;Acc:HGNC:8005]	3	3	3	2	149	48	155	77	2	2	2	2	106	41	122	70	37.5	2	85
ENSOMYG00000061657				0.974	-0.038	0.926452	ENSDARG00000024211	ifng1	interferon gamma 1 [Source:ZFIN;Acc:ZDB-GENE-040629-1]	ENSG00000126106	TMEM53	transmembrane protein 53 [Source:HGNC Symbol;Acc:HGNC:26186]	0	0	3	3	0	3	0	2	0	0	2	2	0	3	0	2	6196.45	1	1
ENSOMYG00000015814				1.133	0.18	0.431225	ENSDARG00000100209	prpf39	PRP39 pre-mRNA processing factor 39 homolog (yeast) [Source:NCBI gene;Acc:368864]	ENSG00000185246	PRPF39	pre-mRNA processing factor 39 [Source:HGNC Symbol;Acc:HGNC:20314]	3554	3601	3917	3440	3856	4045	3727	4674	2804	2639	2920	2830	2744	3423	2934	4220	3531.2	2798	3330
ENSOMYG00000064015			only expressed in AP2	0.047	-4.425	0.000339133	ENSDARG00000112601	FO704673.1	NA	ENSG00000254656	RTL1	retrotransposon Gag like 1 [Source:HGNC Symbol;Acc:HGNC:14665]	18	18	11	8	0	1	0	0	14	13	8	7	0	1	0	0	7.12	10	0
ENSOMYG00000003916		adenosine deaminase RNA specific [Source:ZFIN;Acc:ZDB-GENE-616-5]		0.788	-0.343	0.0309547	ENSDARG00000012389	adar	adenosine deaminase RNA specific [Source:ZFIN;Acc:ZDB-GENE-000616-5]	ENSG00000160710	ADAR	adenosine deaminase RNA specific [Source:HGNC Symbol;Acc:HGNC:225]	1489	2018	1775	1515	1188	1085	1209	1352	1175	1479	1323	1246	845	918	952	1221	3578.03	1306	984
ENSOMYG00000048355		polypyrimidine tract binding protein 1a [Source:ZFIN;Acc:ZDB-GENE-5522-492]		1.054	0.076	0.793611	ENSDARG00000019362	ptbp1a	polypyrimidine tract binding protein 1a [Source:ZFIN;Acc:ZDB-GENE-050522-492]	ENSG00000011304	PTBP1	polypyrimidine tract binding protein 1 [Source:HGNC Symbol;Acc:HGNC:9583]	2925	2994	4153	2932	2992	3797	2880	3548	2308	2194	3096	2412	2129	3213	2267	3203	3778.93	2502	2703
ENSOMYG00000017257				1.13	0.176	0.394736	ENSDARG00000034470	aldoab	aldolase a, fructose-bisphosphate, b [Source:ZFIN;Acc:ZDB-GENE-040426-2299]	ENSG00000149925	ALDOA	aldolase, fructose-bisphosphate A [Source:HGNC Symbol;Acc:HGNC:414]	5212	4431	5328	4340	5282	7018	4470	4702	4112	3247	3972	3570	3758	5938	3518	4245	4146.83	3725	4365
ENSOMYG00000075543			only expressed in AP2	0.049	-4.347	1.82063e-13	ENSDARG00000038587	CU929150.1	uncharacterized LOC100004199 [Source:NCBI gene;Acc:100004199]	ENSG00000174669	SLC29A2	solute carrier family 29 member 2 [Source:HGNC Symbol;Acc:HGNC:11004]	63	78	33	40	1	0	3	5	50	57	25	33	1	0	2	5	1256.91	41	2
ENSOMYG00000032313				1.059	0.082	0.778681	ENSDARG00000101406	rplp2	ribosomal protein, large P2 [Source:ZFIN;Acc:ZDB-GENE-031018-2]	ENSG00000177600	RPLP2	ribosomal protein lateral stalk subunit P2 [Source:HGNC Symbol;Acc:HGNC:10377]	3256	2839	3008	3037	3716	3642	2417	2873	2569	2081	2242	2498	2644	3082	1902	2594	3340.71	2348	2556
ENSOMYG00000031812				1.108	0.147	0.64882	ENSDARG00000076386	epdl1	ependymin-like 1 [Source:ZFIN;Acc:ZDB-GENE-090710-3]	ENSG00000086289	EPDR1	ependymin related 1 [Source:HGNC Symbol;Acc:HGNC:17572]	6896	6388	4691	4985	12312	2374	10381	4130	5441	4682	3497	4101	8761	2009	8171	3728	3244.44	4430	5667
ENSOMYG00000043512		heat shock protein family A (Hsp7) member 8b [Source:ZFIN;Acc:ZDB-GENE-121214-31]		1.084	0.116	0.701633	ENSDARG00000068992	hspa8	heat shock protein 8 [Source:NCBI gene;Acc:573376]	ENSG00000109971	HSPA8	heat shock protein family A (Hsp70) member 8 [Source:HGNC Symbol;Acc:HGNC:5241]	3634	2316	5330	2556	3628	4656	3461	3318	2867	1697	3973	2103	2581	3939	2724	2995	3686.85	2660	3060
ENSOMYG00000002887				0.821	-0.285	0.229637	ENSDARG00000116907	eif4a1b	eukaryotic translation initiation factor 4A1B [Source:ZFIN;Acc:ZDB-GENE-040120-6]	ENSG00000156976	EIF4A2	eukaryotic translation initiation factor 4A2 [Source:HGNC Symbol;Acc:HGNC:3284]	3734	3976	4966	3501	3564	3161	2613	2170	2946	2914	3702	2880	2536	2675	2057	1959	3519	3110	2307
ENSOMYG00000012627	map3k14a	mitogen-activated protein kinase kinase kinase 14a [Source:ZFIN;Acc:ZDB-GENE-12215-8]		1.284	0.361	0.115465	ENSDARG00000074060	map3k14a	mitogen-activated protein kinase kinase kinase 14a [Source:ZFIN;Acc:ZDB-GENE-120215-80]	ENSG00000006062	MAP3K14	mitogen-activated protein kinase kinase kinase 14 [Source:HGNC Symbol;Acc:HGNC:6853]	4991	4433	3700	4317	5811	4460	6974	6663	3938	3249	2758	3551	4135	3774	5489	6015	3518.38	3374	4853
ENSOMYG00000003189	chi			1.079	0.11	0.704454	ENSDARG00000009612	chia.3	chitinase, acidic.3 [Source:ZFIN;Acc:ZDB-GENE-040426-2891]	ENSG00000134216	CHIA	chitinase acidic [Source:HGNC Symbol;Acc:HGNC:17432]	3385	2781	2781	3017	3727	3090	2598	3485	2671	2038	2073	2482	2652	2614	2045	3146	3093.93	2316	2614
ENSOMYG00000037994				0.797	-0.327	0.0469713	ENSDARG00000011564	sfpq	splicing factor proline/glutamine-rich [Source:ZFIN;Acc:ZDB-GENE-040426-2452]	ENSG00000121390	PSPC1	paraspeckle component 1 [Source:HGNC Symbol;Acc:HGNC:20320]	3411	4011	4269	3631	2576	2993	2626	2817	2691	2940	3182	2987	1833	2532	2067	2543	3095.26	2950	2244
ENSOMYG00000045927	rsl1d1	ribosomal L1 domain containing 1 [Source:ZFIN;Acc:ZDB-GENE-1363-67]		0.672	-0.573	0.0194251	ENSDARG00000115696	rsl1d1	ribosomal L1 domain containing 1 [Source:ZFIN;Acc:ZDB-GENE-130603-67]	ENSG00000171490	RSL1D1	ribosomal L1 domain containing 1 [Source:HGNC Symbol;Acc:HGNC:24534]	1716	1588	3092	1483	1024	1295	807	1156	1354	1164	2305	1220	729	1096	635	1044	3035.85	1511	876
ENSOMYG00000075489				1.093	0.129	0.617815	ENSDARG00000038010	rac2	Rac family small GTPase 2 [Source:ZFIN;Acc:ZDB-GENE-040625-27]	ENSG00000128340	RAC2	Rac family small GTPase 2 [Source:HGNC Symbol;Acc:HGNC:9802]	4654	4205	4276	4480	5024	6600	3568	3930	3672	3082	3187	3685	3575	5584	2808	3548	2960.18	3406	3879
ENSOMYG00000010951	npc2	NPC intracellular cholesterol transporter 2, tandem duplicate 1 [Source:ZFIN;Acc:ZDB-GENE-2126-13]		1.073	0.102	0.682295	ENSDARG00000090912	npc2	Niemann-Pick disease, type C2 [Source:NCBI gene;Acc:282673]	ENSG00000119655	NPC2	NPC intracellular cholesterol transporter 2 [Source:HGNC Symbol;Acc:HGNC:14537]	2519	2721	2918	2748	3015	3121	2528	2754	1987	1994	2175	2261	2145	2641	1990	2486	3724.67	2104	2316
ENSOMYG00000003707				1.039	0.055	0.845617	ENSDARG00000103007	rps3	ribosomal protein S3 [Source:ZFIN;Acc:ZDB-GENE-030131-8494]	ENSG00000149273	RPS3	ribosomal protein S3 [Source:HGNC Symbol;Acc:HGNC:10420]	4329	3951	3824	4037	4467	4695	3600	3519	3415	2896	2851	3321	3178	3972	2834	3177	3045.42	3121	3290
ENSOMYG00000067667			More AP2	0.051	-4.3	3.01494e-54	ENSDARG00000043236	ccna1	cyclin A1 [Source:ZFIN;Acc:ZDB-GENE-040311-2]	ENSG00000123191	ATP7B	ATPase copper transporting beta [Source:HGNC Symbol;Acc:HGNC:870]	1039	692	1042	809	70	18	43	42	820	507	777	666	50	15	34	38	2678.31	692	34
ENSOMYG00000077073			More AP2	0.052	-4.273	5.46044e-22							106	83	125	93	5	2	5	7	84	61	93	77	4	2	4	6	52.6	79	4
ENSOMYG00000004077			More AP2	0.053	-4.24	2.31282e-29	ENSDARG00000052437	mia	MIA SH3 domain containing [Source:ZFIN;Acc:ZDB-GENE-081022-66]	ENSG00000261857	MIA	MIA SH3 domain containing [Source:HGNC Symbol;Acc:HGNC:7076]	285	227	214	176	16	9	8	11	225	166	160	145	11	8	6	10	79.6	174	9
ENSOMYG00000014392	si:dkey-85k7.12	si:dkey-85k7.12 [Source:ZFIN;Acc:ZDB-GENE-1353-855]		0.846	-0.241	0.271629	ENSDARG00000078731	si:dkey-85k7.12	si:dkey-85k7.12 [Source:ZFIN;Acc:ZDB-GENE-130530-855]	ENSG00000106608	URGCP	upregulator of cell proliferation [Source:HGNC Symbol;Acc:HGNC:30890]	678	850	787	503	692	340	531	567	535	623	587	414	492	288	418	512	3681.37	540	428
ENSOMYG00000045180				0.877	-0.189	0.33243	ENSDARG00000100904	CABZ01109021.1	NA	ENSG00000010278	CD9	CD9 molecule [Source:HGNC Symbol;Acc:HGNC:1709]	1723	1881	1945	1352	1661	1608	1156	1147	1359	1379	1450	1112	1182	1361	910	1035	3492.05	1325	1122
ENSOMYG00000013918	ncf2	neutrophil cytosolic factor 2 [Source:ZFIN;Acc:ZDB-GENE-729-29]		1.028	0.04	0.897437	ENSDARG00000005821	ncf2	neutrophil cytosolic factor 2 [Source:ZFIN;Acc:ZDB-GENE-070209-29]	ENSG00000116701	NCF2	neutrophil cytosolic factor 2 [Source:HGNC Symbol;Acc:HGNC:7661]	3634	2937	3937	3216	3239	4502	2899	2930	2867	2152	2935	2646	2305	3809	2282	2645	4344.01	2650	2760
ENSOMYG00000021116	myl12.1	myosin, light chain 12, genome duplicate 1 [Source:ZFIN;Acc:ZDB-GENE-3131-4918]		0.998	-0.002	0.998334	ENSDARG00000025326	myl12.2	myosin, light chain 12, genome duplicate 2 [Source:ZFIN;Acc:ZDB-GENE-030131-9028]	ENSG00000118680	MYL12B	myosin light chain 12B [Source:HGNC Symbol;Acc:HGNC:29827]	4372	4163	4623	4312	4077	6450	3213	2851	3449	3051	3446	3547	2901	5457	2529	2574	3332.35	3373	3365
ENSOMYG00000036953	SASH3	SAM and SH3 domain containing 3 [Source:HGNC Symbol;Acc:HGNC:15975]		1.36	0.444	0.0334976	ENSDARG00000016541	sash3	SAM and SH3 domain containing 3 [Source:ZFIN;Acc:ZDB-GENE-130411-1]	ENSG00000122122	SASH3	SAM and SH3 domain containing 3 [Source:HGNC Symbol;Acc:HGNC:15975]	1893	1602	1799	1662	2529	2474	2063	2841	1494	1174	1341	1367	1800	2093	1624	2565	3997.27	1344	2020
ENSOMYG00000065281				0.841	-0.25	0.410697	ENSDARG00000115161	CABZ01069162.1	NA	ENSG00000182405	PGBD4	piggyBac transposable element derived 4 [Source:HGNC Symbol;Acc:HGNC:19401]	3743	4118	4886	1603	1001	3007	1133	3489	2953	3018	3642	1319	712	2544	892	3150	2974.48	2733	1824
ENSOMYG00000031028	eif3s1	eukaryotic translation initiation factor 3, subunit 1 (theta) [Source:ZFIN;Acc:ZDB-GENE-3131-5726]		1.168	0.224	0.254954	ENSDARG00000076815	eif3s10	eukaryotic translation initiation factor 3, subunit 10 (theta) [Source:NCBI gene;Acc:327515]	ENSG00000107581	EIF3A	eukaryotic translation initiation factor 3 subunit A [Source:HGNC Symbol;Acc:HGNC:3271]	3628	4412	3652	3758	4799	4615	4474	4130	2862	3233	2722	3092	3415	3905	3521	3728	3272.65	2977	3642
ENSOMYG00000074276			More AP2	0.053	-4.228	3.47464e-23	ENSDARG00000075785	si:ch73-190m4.1	si:ch73-190m4.1 [Source:ZFIN;Acc:ZDB-GENE-090311-56]	ENSG00000138646	HERC5	HECT and RLD domain containing E3 ubiquitin protein ligase 5 [Source:HGNC Symbol;Acc:HGNC:24368]	85	159	142	85	14	0	5	4	67	117	106	70	10	0	4	4	3157.37	90	4
ENSOMYG00000013056				0.81	-0.305	0.059277	ENSDARG00000104139	atp1a3b	ATPase Na+/K+ transporting subunit alpha 3b [Source:ZFIN;Acc:ZDB-GENE-001212-8]	ENSG00000105409	ATP1A3	ATPase Na+/K+ transporting subunit alpha 3 [Source:HGNC Symbol;Acc:HGNC:801]	4294	5370	4559	4503	3855	3522	3474	3033	3388	3936	3398	3704	2743	2980	2734	2738	2525.51	3606	2799
ENSOMYG00000022001				0.829	-0.271	0.225265	ENSDARG00000111005	h3f3b.1	H3 histone, family 3B.1 [Source:ZFIN;Acc:ZDB-GENE-050417-65]	ENSG00000163041	H3-3A	H3.3 histone A [Source:HGNC Symbol;Acc:HGNC:4764]	4743	4078	4349	4210	3557	4182	2484	2492	3742	2989	3242	3463	2531	3538	1955	2250	2759.09	3359	2568
ENSOMYG00000059824			More AP2	0.053	-4.226	3.36789e-15	ENSDARG00000086374	isg15	ISG15 ubiquitin like modifier [Source:ZFIN;Acc:ZDB-GENE-021211-1]	ENSG00000170315	UBB	ubiquitin B [Source:HGNC Symbol;Acc:HGNC:12463]	54	78	68	51	11	1	0	0	43	57	51	42	8	1	0	0	40132.8	48	2
ENSOMYG00000022038		unc-13 homolog D [Source:HGNC Symbol;Acc:HGNC:23147]		0.921	-0.118	0.641644	ENSDARG00000078249	unc13d	unc-13 homolog D (C. elegans) [Source:ZFIN;Acc:ZDB-GENE-110411-188]	ENSG00000092929	UNC13D	unc-13 homolog D [Source:HGNC Symbol;Acc:HGNC:23147]	3268	3211	3159	3085	2641	3084	2514	2525	2578	2353	2355	2538	1879	2609	1979	2280	3007.58	2456	2187
ENSOMYG00000000217		basic transcription factor 3 [Source:ZFIN;Acc:ZDB-GENE-3131-8731]		1.208	0.272	0.189358	ENSDARG00000116462	btf3	basic transcription factor 3 [Source:ZFIN;Acc:ZDB-GENE-030131-8731]	ENSG00000145741	BTF3	basic transcription factor 3 [Source:HGNC Symbol;Acc:HGNC:1125]	4494	3592	3607	3985	5591	6126	3851	3865	3546	2632	2689	3278	3978	5183	3031	3489	3417.51	3036	3920
ENSOMYG00000041127				0.796	-0.33	0.139768	ENSDARG00000041060	lgals9l3	lectin, galactoside-binding, soluble, 9 (galectin 9)-like 3 [Source:ZFIN;Acc:ZDB-GENE-040718-159]	ENSG00000168961	LGALS9	galectin 9 [Source:HGNC Symbol;Acc:HGNC:6570]	1877	1716	1803	1614	1325	1593	910	990	1481	1258	1344	1328	943	1348	716	894	2899.3	1353	975
ENSOMYG00000038211				0.795	-0.33	0.164088	ENSDARG00000091579	si:ch211-66e2.5	si:ch211-66e2.5 [Source:ZFIN;Acc:ZDB-GENE-131121-180]	ENSG00000076662	ICAM3	intercellular adhesion molecule 3 [Source:HGNC Symbol;Acc:HGNC:5346]	1779	1669	1893	1931	1468	1240	1208	1037	1404	1223	1411	1589	1045	1049	951	936	2496.03	1407	995
ENSOMYG00000046685	si:ch211-271b14.1	si:ch211-271b14.1 [Source:ZFIN;Acc:ZDB-GENE-141212-386]		1.027	0.039	0.872476	ENSDARG00000101808	si:ch211-271b14.1	si:ch211-271b14.1 [Source:ZFIN;Acc:ZDB-GENE-141212-386]	ENSG00000015479	MATR3	matrin 3 [Source:HGNC Symbol;Acc:HGNC:6912]	2898	3193	3657	2850	3075	2862	3003	3380	2286	2340	2726	2345	2188	2422	2364	3051	3308.12	2424	2506
ENSOMYG00000027622	cox4i1	cytochrome c oxidase subunit 4I1 [Source:ZFIN;Acc:ZDB-GENE-3131-5175]		0.909	-0.138	0.590574	ENSDARG00000032970	cox4i1	cytochrome c oxidase subunit 4I1 [Source:ZFIN;Acc:ZDB-GENE-030131-5175]	ENSG00000131143	COX4I1	cytochrome c oxidase subunit 4I1 [Source:HGNC Symbol;Acc:HGNC:2265]	2664	2452	2933	2619	2145	2765	1680	2186	2102	1797	2186	2155	1526	2339	1322	1973	3232.66	2060	1790
ENSOMYG00000000828	cd29			1.045	0.063	0.867727	ENSDARG00000112771	si:ch73-86n18.1	si:ch73-86n18.1 [Source:ZFIN;Acc:ZDB-GENE-141216-19]	ENSG00000166523	CLEC4E	C-type lectin domain family 4 member E [Source:HGNC Symbol;Acc:HGNC:14555]	664	436	3989	555	1708	1966	1025	1380	524	320	2974	457	1215	1663	807	1246	4842.22	1069	1233
ENSOMYG00000040866				0.764	-0.388	0.0349761	ENSDARG00000003920	setb	SET nuclear proto-oncogene b [Source:ZFIN;Acc:ZDB-GENE-030131-433]	ENSG00000119335	SET	SET nuclear proto-oncogene [Source:HGNC Symbol;Acc:HGNC:10760]	3751	3567	4050	3514	2691	3326	1980	2102	2959	2614	3019	2891	1915	2814	1558	1898	2931.08	2871	2046
ENSOMYG00000009194	ca2		More AP2	0.054	-4.213	1.17661e-28	ENSDARG00000011166	cahz	carbonic anhydrase [Source:NCBI gene;Acc:30331]	ENSG00000104267	CA2	carbonic anhydrase 2 [Source:HGNC Symbol;Acc:HGNC:1373]	1102	1377	1117	1341	85	40	90	35	869	1009	833	1103	60	34	71	32	355.61	954	49
ENSOMYG00000005171				1.007	0.01	0.979196	ENSDARG00000017235	eif5a	eukaryotic translation initiation factor 5A [Source:ZFIN;Acc:ZDB-GENE-040426-2229]	ENSG00000132507	EIF5A	eukaryotic translation initiation factor 5A [Source:HGNC Symbol;Acc:HGNC:3300]	3790	3703	4055	3880	4419	4885	2786	2840	2990	2714	3023	3192	3144	4133	2193	2564	3263.55	2980	3008
ENSOMYG00000026903	dhx9	DEAH (Asp-Glu-Ala-His) box helicase 9 [Source:ZFIN;Acc:ZDB-GENE-7912-171]		1.011	0.016	0.961778	ENSDARG00000079725	dhx9	DEAH (Asp-Glu-Ala-His) box helicase 9 [Source:ZFIN;Acc:ZDB-GENE-070912-171]	ENSG00000135829	DHX9	DExH-box helicase 9 [Source:HGNC Symbol;Acc:HGNC:2750]	2639	3126	3376	2664	2592	2893	2822	2999	2082	2291	2517	2192	1844	2448	2221	2707	3249.09	2270	2305
ENSOMYG00000061208			More AP2	0.054	-4.2	4.45147e-11	ENSDARG00000099006	CABZ01029938.1	NACHT, LRR and PYD domains-containing protein 12 [Source:NCBI gene;Acc:568664]	ENSG00000167984	NLRC3	NLR family CARD domain containing 3 [Source:HGNC Symbol;Acc:HGNC:29889]	143	216	181	177	7	1	15	10	113	158	135	146	5	1	12	9	70.03	138	7
ENSOMYG00000051923				0.976	-0.035	0.920978	ENSDARG00000105293	srsf4	serine and arginine rich splicing factor 4 [Source:ZFIN;Acc:ZDB-GENE-030131-591]	ENSG00000116350	SRSF4	serine and arginine rich splicing factor 4 [Source:HGNC Symbol;Acc:HGNC:10786]	2470	2435	3503	2276	2113	2162	2298	3046	1949	1785	2611	1872	1503	1829	1809	2750	3086.01	2054	1973
ENSOMYG00000006045			More B57	35.117	5.134	1.40783e-31	ENSDARG00000079843	igl4v8	immunoglobulin light 4 variable 8 [Source:ZFIN;Acc:ZDB-GENE-051013-6]	ENSG00000211675	IGLC1	immunoglobulin lambda constant 1 [Source:HGNC Symbol;Acc:HGNC:5855]	8	8	7	3	295	283	186	167	6	6	5	2	210	239	146	151	94.8	5	186
ENSOMYG00000027181	acbp			1.242	0.313	0.188004	ENSDARG00000026369	dbi	diazepam binding inhibitor (GABA receptor modulator, acyl-CoA binding protein) [Source:ZFIN;Acc:ZDB-GENE-040426-1861]	ENSG00000155368	DBI	diazepam binding inhibitor, acyl-CoA binding protein [Source:HGNC Symbol;Acc:HGNC:2690]	4417	3749	3856	4926	5712	7940	3952	4860	3485	2748	2874	4052	4064	6718	3111	4388	3359.2	3290	4570
ENSOMYG00000001911	trpv1	transient receptor potential cation channel, subfamily V, member 1 [Source:ZFIN;Acc:ZDB-GENE-3912-8]		1.444	0.53	0.0271662	ENSDARG00000059883	trpv1	transient receptor potential cation channel, subfamily V, member 1 [Source:ZFIN;Acc:ZDB-GENE-030912-8]	ENSG00000196689	TRPV1	transient receptor potential cation channel subfamily V member 1 [Source:HGNC Symbol;Acc:HGNC:12716]	3538	3770	1924	3629	4919	5234	5135	5161	2791	2763	1434	2985	3500	4429	4042	4659	3170.29	2493	4158
ENSOMYG00000059937				1.068	0.095	0.76947	ENSDARG00000093465	si:ch73-7i4.3	si:ch73-7i4.3 [Source:ZFIN;Acc:ZDB-GENE-100922-62]	ENSG00000012124	CD22	CD22 molecule [Source:HGNC Symbol;Acc:HGNC:1643]	1781	1647	3959	1428	2159	3169	1892	2092	1405	1207	2951	1175	1536	2681	1489	1889	5291.31	1684	1899
ENSOMYG00000037819				0.954	-0.068	0.83371	ENSDARG00000021252	cct6a	chaperonin containing TCP1, subunit 6A (zeta 1) [Source:ZFIN;Acc:ZDB-GENE-011018-2]	ENSG00000146731	CCT6A	chaperonin containing TCP1 subunit 6A [Source:HGNC Symbol;Acc:HGNC:1620]	2816	2750	3364	2981	2654	3785	1887	2152	2222	2015	2508	2452	1888	3203	1485	1943	3197.4	2299	2130
ENSOMYG00000019426				1.019	0.027	0.938991	ENSDARG00000063295	myh9a	myosin, heavy chain 9a, non-muscle [Source:ZFIN;Acc:ZDB-GENE-030131-5870]	ENSG00000100345	MYH9	myosin heavy chain 9 [Source:HGNC Symbol;Acc:HGNC:7579]	4155	5474	4742	4188	4718	3919	5185	4342	3278	4012	3535	3445	3357	3316	4081	3920	3129.74	3568	3668
ENSOMYG00000000158				1.299	0.378	0.0163442	ENSDARG00000104474	il6r	interleukin 6 receptor [Source:ZFIN;Acc:ZDB-GENE-080107-7]	ENSG00000160712	IL6R	interleukin 6 receptor [Source:HGNC Symbol;Acc:HGNC:6019]	2872	2999	2799	2489	3983	3839	3730	2998	2266	2198	2086	2048	2834	3248	2936	2707	3497.28	2150	2931
ENSOMYG00000031438	capgb	capping protein (actin filament), gelsolin-like b [Source:ZFIN;Acc:ZDB-GENE-3131-8541]	More B57	34.044	5.089	1.83754e-90	ENSDARG00000099672	capgb	capping protein (actin filament), gelsolin-like b [Source:ZFIN;Acc:ZDB-GENE-030131-8541]	ENSG00000042493	CAPG	capping actin protein, gelsolin like [Source:HGNC Symbol;Acc:HGNC:1474]	97	59	62	65	2423	3235	1931	1816	77	43	46	53	1724	2737	1520	1639	585.6	55	1905
ENSOMYG00000001839				0.927	-0.11	0.724207	ENSDARG00000015325	u2af1	U2 small nuclear RNA auxiliary factor 1 [Source:ZFIN;Acc:ZDB-GENE-020419-1]	ENSG00000160201	U2AF1	U2 small nuclear RNA auxiliary factor 1 [Source:HGNC Symbol;Acc:HGNC:12453]	3005	2898	3441	3256	2321	3658	1759	2639	2371	2124	2565	2679	1651	3095	1385	2382	2880.04	2435	2128
ENSOMYG00000042883	PSMD2	proteasome 26S subunit ubiquitin receptor, non-ATPase 2 [Source:HGNC Symbol;Acc:HGNC:9559]		0.854	-0.227	0.210085	ENSDARG00000099653	PSMD2	proteasome 26S subunit, non-ATPase 2 [Source:HGNC Symbol;Acc:HGNC:9559]	ENSG00000175166	PSMD2	proteasome 26S subunit, non-ATPase 2 [Source:HGNC Symbol;Acc:HGNC:9559]	2918	3116	3799	3075	2402	3210	2051	2370	2302	2284	2832	2530	1709	2716	1614	2140	3170.64	2487	2045
ENSOMYG00000042027	rrm1	ribonucleotide reductase M1 polypeptide [Source:ZFIN;Acc:ZDB-GENE-99415-247]		0.99	-0.014	0.971554	ENSDARG00000014017	rrm1	ribonucleotide reductase M1 polypeptide [Source:NCBI gene;Acc:30740]	ENSG00000167325	RRM1	ribonucleotide reductase catalytic subunit M1 [Source:HGNC Symbol;Acc:HGNC:10451]	4941	4039	4284	4803	3574	5924	3204	4124	3898	2960	3193	3951	2543	5012	2522	3723	2728.03	3500	3450
ENSOMYG00000002309	if2b	eukaryotic translation initiation factor 2, subunit 2 beta [Source:ZFIN;Acc:ZDB-GENE-3131-385]		0.757	-0.401	0.0617562	ENSDARG00000053047	eif2s2	eukaryotic translation initiation factor 2, subunit 2 beta [Source:ZFIN;Acc:ZDB-GENE-030131-3085]	ENSG00000125977	EIF2S2	eukaryotic translation initiation factor 2 subunit beta [Source:HGNC Symbol;Acc:HGNC:3266]	2248	2373	3244	2619	1651	2156	1331	1638	1774	1739	2418	2155	1175	1824	1048	1479	3208.69	2022	1382
ENSOMYG00000003767	ATP2C1	ATPase secretory pathway Ca2+ transporting 1 [Source:HGNC Symbol;Acc:HGNC:13211]	More AP2	0.055	-4.182	3.37591e-24	ENSDARG00000060197	atp2c1	ATPase secretory pathway Ca2+ transporting 1 [Source:ZFIN;Acc:ZDB-GENE-060503-615]	ENSG00000017260	ATP2C1	ATPase secretory pathway Ca2+ transporting 1 [Source:HGNC Symbol;Acc:HGNC:13211]	227	257	299	203	24	14	3	9	179	188	223	167	17	12	2	8	105.84	189	10
ENSOMYG00000012353	fmnl1a	formin-like 1a [Source:ZFIN;Acc:ZDB-GENE-12215-83]		1.169	0.226	0.251739	ENSDARG00000012586	fmnl2a	formin-like 2a [Source:ZFIN;Acc:ZDB-GENE-081105-70]	ENSG00000157827	FMNL2	formin like 2 [Source:HGNC Symbol;Acc:HGNC:18267]	3709	3881	3195	3461	4093	5094	3450	3916	2926	2844	2382	2847	2912	4310	2715	3535	2902.91	2750	3368
ENSOMYG00000036196		SNU13 homolog, small nuclear ribonucleoprotein b (U4/U6.U5) [Source:ZFIN;Acc:ZDB-GENE-3131-967]		0.818	-0.29	0.298347	ENSDARG00000023299	snu13b	SNU13 homolog, small nuclear ribonucleoprotein b (U4/U6.U5) [Source:ZFIN;Acc:ZDB-GENE-030131-9670]	ENSG00000100138	SNU13	small nuclear ribonucleoprotein 13 [Source:HGNC Symbol;Acc:HGNC:7819]	1686	1537	2466	1748	976	1836	738	1221	1330	1126	1838	1438	694	1553	581	1102	3044.98	1433	982
ENSOMYG00000009547	reep5	receptor accessory protein 5 [Source:ZFIN;Acc:ZDB-GENE-3131-9181]		1.013	0.019	0.961951	ENSDARG00000100742	reep5	receptor accessory protein 5 [Source:ZFIN;Acc:ZDB-GENE-030131-9181]	ENSG00000129625	REEP5	receptor accessory protein 5 [Source:HGNC Symbol;Acc:HGNC:30077]	4416	3884	5858	4314	4267	6841	3142	3604	3484	2846	4367	3549	3036	5788	2473	3254	2759.57	3562	3638
ENSOMYG00000020786	CTH	cystathionine gamma-lyase [Source:HGNC Symbol;Acc:HGNC:251]	More AP2	0.056	-4.147	1.90161e-47	ENSDARG00000074301	cth	cystathionase (cystathionine gamma-lyase) [Source:ZFIN;Acc:ZDB-GENE-030131-774]	ENSG00000116761	CTH	cystathionine gamma-lyase [Source:HGNC Symbol;Acc:HGNC:2501]	883	651	1148	639	35	69	37	32	697	477	856	526	25	58	29	29	381.85	639	35
ENSOMYG00000011666	mcl1b	MCL1 apoptosis regulator, BCL2 family member b [Source:ZFIN;Acc:ZDB-GENE-3825-1]		1.126	0.171	0.440411	ENSDARG00000009779	mcl1a	MCL1 apoptosis regulator, BCL2 family member a [Source:ZFIN;Acc:ZDB-GENE-000511-7]	ENSG00000143384	MCL1	MCL1 apoptosis regulator, BCL2 family member [Source:HGNC Symbol;Acc:HGNC:6943]	2345	2198	2164	2039	2923	2667	2203	2045	1850	1611	1613	1677	2080	2257	1734	1846	3601.84	1688	1979
ENSOMYG00000039567	yrk	Yes-related kinase [Source:ZFIN;Acc:ZDB-GENE-3131-9517]		1.141	0.19	0.270896	ENSDARG00000004378	yrk	Yes-related kinase [Source:ZFIN;Acc:ZDB-GENE-030131-9517]	ENSG00000010810	FYN	FYN proto-oncogene, Src family tyrosine kinase [Source:HGNC Symbol;Acc:HGNC:4037]	3476	3656	4682	2969	4191	4496	3960	3778	2742	2679	3490	2442	2982	3804	3117	3411	3388.71	2838	3328
ENSOMYG00000046145				0.901	-0.151	0.497653	ENSDARG00000034470	aldoab	aldolase a, fructose-bisphosphate, b [Source:ZFIN;Acc:ZDB-GENE-040426-2299]	ENSG00000149925	ALDOA	aldolase, fructose-bisphosphate A [Source:HGNC Symbol;Acc:HGNC:414]	3619	3424	4331	3121	2774	3663	2404	3049	2855	2509	3228	2567	1974	3099	1892	2753	3081.21	2790	2430
ENSOMYG00000000143			More AP2	0.057	-4.132	1.08596e-88	ENSDARG00000000760	znf511	zinc finger protein 511 [Source:NCBI gene;Acc:368916]	ENSG00000163825	RTP3	receptor transporter protein 3 [Source:HGNC Symbol;Acc:HGNC:15572]	647	780	503	653	49	36	27	28	510	572	375	537	35	30	21	25	15638.1	498	28
ENSOMYG00000006184			More AP2	0.059	-4.073	6.57104e-13	ENSDARG00000079199	megf6a	multiple EGF-like-domains 6a [Source:ZFIN;Acc:ZDB-GENE-090312-12]	ENSG00000162591	MEGF6	multiple EGF like domains 6 [Source:HGNC Symbol;Acc:HGNC:3232]	74	94	119	64	4	1	7	6	58	69	89	53	3	1	6	5	18.53	67	4
ENSOMYG00000011600			only expressed in AP2	0.059	-4.072	2.33504e-05	ENSDARG00000018107	rab3da	RAB3D, member RAS oncogene family, a [Source:ZFIN;Acc:ZDB-GENE-080722-14]	ENSG00000105514	RAB3D	RAB3D, member RAS oncogene family [Source:HGNC Symbol;Acc:HGNC:9779]	33	28	26	33	2	2	1	0	26	21	19	27	1	2	1	0	10.33	23	1
ENSOMYG00000004043	hdlbpa	high density lipoprotein binding protein a [Source:ZFIN;Acc:ZDB-GENE-3131-232]		1.077	0.107	0.616439	ENSDARG00000009830	hdlbpa	high density lipoprotein binding protein a [Source:ZFIN;Acc:ZDB-GENE-030131-2032]	ENSG00000115677	HDLBP	high density lipoprotein binding protein [Source:HGNC Symbol;Acc:HGNC:4857]	3026	3056	4230	3009	3471	4139	3002	3243	2387	2240	3153	2475	2470	3502	2363	2928	4155.58	2564	2816
ENSOMYG00000002188	nfkb2	nuclear factor of kappa light polypeptide gene enhancer in B-cells 2 (p49/p1) [Source:ZFIN;Acc:ZDB-GENE-3131-671]		1.049	0.069	0.821581	ENSDARG00000112821	nfkb2	nuclear factor of kappa light polypeptide gene enhancer in B-cells 2 (p49/p100) [Source:ZFIN;Acc:ZDB-GENE-030131-6701]	ENSG00000077150	NFKB2	nuclear factor kappa B subunit 2 [Source:HGNC Symbol;Acc:HGNC:7795]	1028	1050	2099	885	1520	1334	1245	1079	811	770	1565	728	1082	1129	980	974	3370.33	968	1041
ENSOMYG00000044333	zn76	zgc:9191 [Source:ZFIN;Acc:ZDB-GENE-488-48]		1.026	0.037	0.90819	ENSDARG00000056307	znf706	zinc finger protein 706 [Source:ZFIN;Acc:ZDB-GENE-040718-454]	ENSG00000120963	ZNF706	zinc finger protein 706 [Source:HGNC Symbol;Acc:HGNC:24992]	2732	2461	2860	2416	2621	3232	2020	2437	2155	1804	2132	1988	1865	2735	1590	2200	3406.71	2020	2098
ENSOMYG00000033854	rs13			1.281	0.357	0.127854	ENSDARG00000112818	rps13	ribosomal protein S13 [Source:ZFIN;Acc:ZDB-GENE-040625-52]	ENSG00000110700	RPS13	ribosomal protein S13 [Source:HGNC Symbol;Acc:HGNC:10386]	4035	3257	2779	3418	5480	5414	3441	4328	3183	2387	2072	2812	3899	4581	2708	3907	3254.21	2614	3774
ENSOMYG00000037071	capzb	capping actin protein of muscle Z-line subunit beta [Source:ZFIN;Acc:ZDB-GENE-3131-723]		1.136	0.183	0.467473	ENSDARG00000100252	capzb	capping actin protein of muscle Z-line subunit beta [Source:ZFIN;Acc:ZDB-GENE-030131-7023]	ENSG00000077549	CAPZB	capping actin protein of muscle Z-line subunit beta [Source:HGNC Symbol;Acc:HGNC:1491]	3674	3571	3730	3471	4041	5623	3136	3790	2899	2617	2780	2855	2875	4758	2468	3422	3061.97	2788	3381
ENSOMYG00000035740	iscua	iron-sulfur cluster assembly enzyme b [Source:ZFIN;Acc:ZDB-GENE-5417-332]		1.225	0.293	0.145591	ENSDARG00000115112	iscub	iron-sulfur cluster assembly enzyme b [Source:ZFIN;Acc:ZDB-GENE-050417-332]	ENSG00000136003	ISCU	iron-sulfur cluster assembly enzyme [Source:HGNC Symbol;Acc:HGNC:29882]	3768	2748	3957	3198	4676	5050	3392	3952	2973	2014	2950	2631	3327	4273	2670	3568	3880.85	2642	3460
ENSOMYG00000009396	myo1g	myosin IG [Source:ZFIN;Acc:ZDB-GENE-653-562]		0.979	-0.031	0.917925	ENSDARG00000036104	myo1g	myosin IG [Source:ZFIN;Acc:ZDB-GENE-060503-562]	ENSG00000176658	MYO1D	myosin ID [Source:HGNC Symbol;Acc:HGNC:7598]	2137	2016	2814	2062	1991	2652	1734	1927	1686	1477	2098	1696	1417	2244	1365	1740	3636.65	1739	1692
ENSOMYG00000033566	tet2	tet methylcytosine dioxygenase 2 [Source:ZFIN;Acc:ZDB-GENE-9312-98]	More AP2	0.061	-4.03	0.000139577	ENSDARG00000076928	tet2	tet methylcytosine dioxygenase 2 [Source:ZFIN;Acc:ZDB-GENE-090312-98]	ENSG00000168769	TET2	tet methylcytosine dioxygenase 2 [Source:HGNC Symbol;Acc:HGNC:25941]	99	152	90	70	6	0	1	8	78	111	67	58	4	0	1	7	40.61	78	3
ENSOMYG00000011413	cdkn2d	cyclin-dependent kinase inhibitor 2D (p19, inhibits CDK4) [Source:ZFIN;Acc:ZDB-GENE-11316-1]	More AP2	0.062	-4.015	1.36102e-13	ENSDARG00000094176	cdkn2d	cyclin-dependent kinase inhibitor 2D (p19, inhibits CDK4) [Source:ZFIN;Acc:ZDB-GENE-110316-1]	ENSG00000129355	CDKN2D	cyclin dependent kinase inhibitor 2D [Source:HGNC Symbol;Acc:HGNC:1790]	65	63	71	95	2	9	4	1	51	46	53	78	1	8	3	1	22.98	57	3
ENSOMYG00000023456	arhgef3l	Rho guanine nucleotide exchange factor (GEF) 3, like [Source:ZFIN;Acc:ZDB-GENE-5522-85]		1.301	0.379	0.0301935	ENSDARG00000037554	arhgef3l	Rho guanine nucleotide exchange factor (GEF) 3, like [Source:ZFIN;Acc:ZDB-GENE-050522-85]	ENSG00000163947	ARHGEF3	Rho guanine nucleotide exchange factor 3 [Source:HGNC Symbol;Acc:HGNC:683]	3108	3065	2948	3175	4025	4390	3570	4166	2452	2246	2198	2612	2864	3714	2810	3761	3583.09	2377	3287
ENSOMYG00000018203		seizure related 6 homolog (mouse)-like 2 [Source:ZFIN;Acc:ZDB-GENE-9124-189]	More AP2	0.062	-4.003	3.6929e-15	ENSDARG00000116380	AL929124.1	seizure related 6 homolog (mouse)-like 2 [Source:NCBI gene;Acc:557847]	ENSG00000174938	SEZ6L2	seizure related 6 homolog like 2 [Source:HGNC Symbol;Acc:HGNC:30844]	123	87	70	218	4	8	11	5	97	64	52	179	3	7	9	5	51.18	98	6
ENSOMYG00000021125				1.181	0.24	0.42634	ENSDARG00000031776	fthl27	ferritin, heavy polypeptide-like 27 [Source:ZFIN;Acc:ZDB-GENE-040718-72]	ENSG00000167996	FTH1	ferritin heavy chain 1 [Source:HGNC Symbol;Acc:HGNC:3976]	2019	1171	1302	2043	3517	1240	2367	2197	1593	858	971	1681	2503	1049	1863	1983	4445.35	1276	1850
ENSOMYG00000057091	krt5	keratin 5 [Source:ZFIN;Acc:ZDB-GENE-99111-23]		1.277	0.353	0.149976	ENSDARG00000115790	krt4	keratin 4 [Source:ZFIN;Acc:ZDB-GENE-000607-83]	ENSG00000170421	KRT8	keratin 8 [Source:HGNC Symbol;Acc:HGNC:6446]	4874	5404	3752	4919	6182	9977	5551	4682	3845	3960	2797	4047	4399	8442	4369	4227	3294.32	3662	5359
ENSOMYG00000011927			More AP2	0.063	-3.986	3.38319e-81	ENSDARG00000103716	si:busm1-194e12.11	si:busm1-194e12.11 [Source:ZFIN;Acc:ZDB-GENE-030616-318]	ENSG00000231389	HLA-DPA1	major histocompatibility complex, class II, DP alpha 1 [Source:HGNC Symbol;Acc:HGNC:4938]	12428	10698	11668	9803	915	634	630	510	9805	7840	8698	8064	651	536	496	460	4645.08	8602	536
ENSOMYG00000002872				1.127	0.172	0.514246	ENSDARG00000016173	cct3	chaperonin containing TCP1, subunit 3 (gamma) [Source:ZFIN;Acc:ZDB-GENE-020419-5]	ENSG00000163468	CCT3	chaperonin containing TCP1 subunit 3 [Source:HGNC Symbol;Acc:HGNC:1616]	2621	2714	3625	3167	3374	4788	2537	3149	2068	1989	2702	2605	2401	4051	1997	2843	3357.11	2341	2823
ENSOMYG00000029430				0.705	-0.503	0.0674995	ENSDARG00000103846	hspa5	heat shock protein 5 [Source:NCBI gene;Acc:378848]	ENSG00000044574	HSPA5	heat shock protein family A (Hsp70) member 5 [Source:HGNC Symbol;Acc:HGNC:5238]	1832	1508	4330	2301	997	1487	1015	1801	1445	1105	3228	1893	709	1258	799	1626	3263.07	1918	1098
ENSOMYG00000010414				1.203	0.267	0.277608	ENSDARG00000077120	arid5a	AT rich interactive domain 5A (MRF1-like) [Source:ZFIN;Acc:ZDB-GENE-100525-3]	ENSG00000196843	ARID5A	AT-rich interaction domain 5A [Source:HGNC Symbol;Acc:HGNC:17361]	463	366	735	363	542	637	531	700	365	268	548	299	386	539	418	632	3842.73	370	494
ENSOMYG00000056700	tuba7l	tubulin, alpha 7 like [Source:ZFIN;Acc:ZDB-GENE-474-78]		0.78	-0.358	0.183148	ENSDARG00000045367	tuba1b	tubulin, alpha 1b [Source:ZFIN;Acc:ZDB-GENE-030822-1]	ENSG00000075886	TUBA3D	tubulin alpha 3d [Source:HGNC Symbol;Acc:HGNC:24071]	3374	3077	4014	4062	1856	3249	1469	2298	2662	2255	2992	3342	1321	2749	1156	2075	2246.1	2813	1825
ENSOMYG00000002328		serine/threonine kinase 31 [Source:ZFIN;Acc:ZDB-GENE-1416-59]	only expressed in B57	33.223	5.054	6.34817e-07	ENSDARG00000056339	stk31	serine/threonine kinase 31 [Source:ZFIN;Acc:ZDB-GENE-140106-59]	ENSG00000196335	STK31	serine/threonine kinase 31 [Source:HGNC Symbol;Acc:HGNC:11407]	0	2	1	0	29	26	31	45	0	1	1	0	21	22	24	41	89.02	0	27
ENSOMYG00000042496			More AP2	0.063	-3.984	9.83926e-11	ENSDARG00000007141	psmc3	proteasome 26S subunit, ATPase 3 [Source:ZFIN;Acc:ZDB-GENE-030131-666]	ENSG00000165916	PSMC3	proteasome 26S subunit, ATPase 3 [Source:HGNC Symbol;Acc:HGNC:9549]	47	78	71	66	2	11	1	0	37	57	53	54	1	9	1	0	30.65	50	3
ENSOMYG00000046798				1.018	0.026	0.939978	ENSDARG00000114022	WDR1	WD repeat domain 1 [Source:HGNC Symbol;Acc:HGNC:12754]	ENSG00000071127	WDR1	WD repeat domain 1 [Source:HGNC Symbol;Acc:HGNC:12754]	3770	3522	4328	3876	3450	5634	2861	3114	2974	2581	3226	3189	2455	4767	2252	2811	2871.4	2992	3071
ENSOMYG00000062081	myripa	si:ch211-16h4.9 [Source:ZFIN;Acc:ZDB-GENE-775-17]	More AP2	0.063	-3.978	4.31303e-11	ENSDARG00000075706	si:ch211-106h4.9	si:ch211-106h4.9 [Source:ZFIN;Acc:ZDB-GENE-070705-17]	ENSG00000170011	MYRIP	myosin VIIA and Rab interacting protein [Source:HGNC Symbol;Acc:HGNC:19156]	39	106	77	105	4	2	10	2	31	78	57	86	3	2	8	2	20.44	63	4
ENSOMYG00000061983				0.942	-0.086	0.728771	ENSDARG00000067566	sftpbb	surfactant protein Bb [Source:NCBI gene;Acc:100001978]	ENSG00000197746	PSAP	prosaposin [Source:HGNC Symbol;Acc:HGNC:9498]	5231	4734	3502	4688	4766	4385	3483	3495	4127	3469	2611	3857	3391	3710	2741	3155	2355.3	3516	3249
ENSOMYG00000027487				1.245	0.316	0.109694	ENSDARG00000095312	sc:d0202	sc:d0202 [Source:ZFIN;Acc:ZDB-GENE-080226-9]	ENSG00000090339	ICAM1	intercellular adhesion molecule 1 [Source:HGNC Symbol;Acc:HGNC:5344]	3451	3480	3521	3254	4091	5585	3438	4171	2723	2550	2625	2677	2911	4726	2706	3765	3051.02	2644	3527
ENSOMYG00000055012			only expressed in B57	32.299	5.013	0.000350988	ENSDARG00000008182	si:ch73-111e15.1	si:ch73-111e15.1 [Source:ZFIN;Acc:ZDB-GENE-110411-28]	ENSG00000166523	CLEC4E	C-type lectin domain family 4 member E [Source:HGNC Symbol;Acc:HGNC:14555]	1	3	0	3	2	265	290	3	1	2	0	2	1	224	228	3	37.65	1	114
ENSOMYG00000060335				1.257	0.33	0.197677	ENSDARG00000029500	rpl34	ribosomal protein L34 [Source:NCBI gene;Acc:394097]	ENSG00000109475	RPL34	ribosomal protein L34 [Source:HGNC Symbol;Acc:HGNC:10340]	3126	2813	2880	3245	4560	4960	3606	3690	2466	2062	2147	2669	3245	4197	2838	3331	3297.02	2336	3403
ENSOMYG00000033419	RHPN1	rhophilin Rho GTPase binding protein 1 [Source:HGNC Symbol;Acc:HGNC:19973]	only expressed in AP2	0.065	-3.947	5.18635e-07	ENSDARG00000052454	rhpn1	rhophilin, Rho GTPase binding protein 1 [Source:ZFIN;Acc:ZDB-GENE-081031-79]	ENSG00000158106	RHPN1	rhophilin Rho GTPase binding protein 1 [Source:HGNC Symbol;Acc:HGNC:19973]	24	64	39	29	4	0	3	1	19	47	29	24	3	0	2	1	11.63	30	2
ENSOMYG00000014047	GTPBP4	GTP binding protein 4 [Source:HGNC Symbol;Acc:HGNC:21535]		1.15	0.201	0.281256	ENSDARG00000018961	gtpbp4	GTP binding protein 4 [Source:ZFIN;Acc:ZDB-GENE-030131-5982]	ENSG00000107937	GTPBP4	GTP binding protein 4 [Source:HGNC Symbol;Acc:HGNC:21535]	2463	2589	3075	2198	3635	3069	2681	2394	1943	1897	2292	1808	2586	2597	2110	2161	2939.56	1985	2364
ENSOMYG00000032024	ncoa4	nuclear receptor coactivator 4 [Source:ZFIN;Acc:ZDB-GENE-4426-689]		1.19	0.251	0.0567854	ENSDARG00000021439	ncoa4	nuclear receptor coactivator 4 [Source:ZFIN;Acc:ZDB-GENE-040426-689]	ENSG00000266412	NCOA4	nuclear receptor coactivator 4 [Source:HGNC Symbol;Acc:HGNC:7671]	2062	2322	1731	2044	2659	2362	2489	2015	1627	1702	1290	1681	1892	1999	1959	1819	3495.25	1575	1917
ENSOMYG00000039267	pnn	pinin, desmosome associated protein [Source:ZFIN;Acc:ZDB-GENE-6519-3]		0.901	-0.151	0.549384	ENSDARG00000015851	pnn	pinin, desmosome associated protein [Source:ZFIN;Acc:ZDB-GENE-060519-3]	ENSG00000100941	PNN	pinin, desmosome associated protein [Source:HGNC Symbol;Acc:HGNC:9162]	1588	1918	2131	1556	1300	1103	1624	1784	1253	1406	1589	1280	925	933	1278	1611	2837.32	1382	1187
ENSOMYG00000023017	calr3a			0.872	-0.198	0.413522	ENSDARG00000103979	calr3a	calreticulin 3a [Source:ZFIN;Acc:ZDB-GENE-000208-17]	ENSG00000179218	CALR	calreticulin [Source:HGNC Symbol;Acc:HGNC:1455]	2056	1877	2935	1966	1524	2278	1398	1605	1622	1376	2188	1617	1084	1927	1100	1449	3735.91	1701	1390
ENSOMYG00000010762				0.774	-0.37	0.0956065	ENSDARG00000043561	psmc1b	proteasome 26S subunit, ATPase 1b [Source:ZFIN;Acc:ZDB-GENE-040625-69]	ENSG00000100764	PSMC1	proteasome 26S subunit, ATPase 1 [Source:HGNC Symbol;Acc:HGNC:9547]	1794	1876	2417	2123	1257	2001	924	1212	1415	1375	1802	1746	894	1693	727	1094	3121.94	1584	1102
ENSOMYG00000068973			More AP2	0.066	-3.928	3.693e-31	ENSDARG00000063040	btbd11b	BTB (POZ) domain containing 11b [Source:NCBI gene;Acc:100034519]	ENSG00000142686	C1orf216	chromosome 1 open reading frame 216 [Source:HGNC Symbol;Acc:HGNC:26800]	389	319	297	344	29	5	25	24	307	234	221	283	21	4	20	22	93.29	261	17
ENSOMYG00000020930				0.774	-0.369	0.105521	ENSDARG00000009001	pdia6	protein disulfide isomerase family A, member 6 [Source:ZFIN;Acc:ZDB-GENE-030131-879]	ENSG00000143870	PDIA6	protein disulfide isomerase family A member 6 [Source:HGNC Symbol;Acc:HGNC:30168]	2903	2277	3607	2747	1784	2603	1425	1733	2290	1669	2689	2260	1269	2202	1122	1565	2834.91	2227	1540
ENSOMYG00000018669	eif4bb	eukaryotic translation initiation factor 4Bb [Source:ZFIN;Acc:ZDB-GENE-3131-8563]		0.942	-0.087	0.730009	ENSDARG00000117080	eif4ba	eukaryotic translation initiation factor 4Ba [Source:ZFIN;Acc:ZDB-GENE-060629-1]	ENSG00000063046	EIF4B	eukaryotic translation initiation factor 4B [Source:HGNC Symbol;Acc:HGNC:3285]	2684	2900	3273	2646	2600	3117	2267	2108	2118	2125	2440	2177	1850	2637	1784	1903	3001.49	2215	2044
ENSOMYG00000028964	chd4a	chromodomain helicase DNA binding protein 4a [Source:ZFIN;Acc:ZDB-GENE-41111-187]		0.95	-0.074	0.796255	ENSDARG00000063535	chd4a	chromodomain helicase DNA binding protein 4a [Source:ZFIN;Acc:ZDB-GENE-041111-187]	ENSG00000170004	CHD3	chromodomain helicase DNA binding protein 3 [Source:HGNC Symbol;Acc:HGNC:1918]	2021	2274	2674	1876	1855	1697	1928	2265	1594	1667	1993	1543	1320	1436	1518	2045	2992.06	1699	1580
ENSOMYG00000019571	sf3b1	splicing factor 3b, subunit 1 [Source:ZFIN;Acc:ZDB-GENE-4827-3]		1.328	0.409	0.0586944	ENSDARG00000056138	sf3b1	splicing factor 3b, subunit 1 [Source:ZFIN;Acc:ZDB-GENE-040827-3]	ENSG00000115524	SF3B1	splicing factor 3b subunit 1 [Source:HGNC Symbol;Acc:HGNC:10768]	3874	4606	3415	3336	5124	3236	6329	6564	3056	3376	2546	2744	3646	2738	4982	5926	2974.72	2930	4323
ENSOMYG00000006401	crp1	C-reactive protein 1 [Source:ZFIN;Acc:ZDB-GENE-653-314]	only expressed in B57	31.063	4.957	8.1168e-09	ENSDARG00000071454	crp1	C-reactive protein 1 [Source:ZFIN;Acc:ZDB-GENE-060503-314]	ENSG00000132693	CRP	C-reactive protein [Source:HGNC Symbol;Acc:HGNC:2367]	1	0	3	0	27	33	37	50	1	0	2	0	19	28	29	45	18.88	1	30
ENSOMYG00000030400	gbrap			1.068	0.095	0.728162	ENSDARG00000110690	gabarapa	GABA(A) receptor-associated protein a [Source:ZFIN;Acc:ZDB-GENE-030131-5174]	ENSG00000170296	GABARAP	GABA type A receptor-associated protein [Source:HGNC Symbol;Acc:HGNC:4067]	3814	3200	3403	3368	3788	4574	2736	3337	3009	2345	2537	2771	2695	3870	2153	3013	3170.8	2666	2933
ENSOMYG00000038969			only expressed in AP2	0.067	-3.892	0.0012833	ENSDARG00000076830	si:dkey-65b12.6	si:dkey-65b12.6 [Source:ZFIN;Acc:ZDB-GENE-060526-329]	ENSG00000281123	FCGBP	Fc fragment of IgG binding protein [Source:HGNC Symbol;Acc:HGNC:13572]	37	0	76	3	1	1	1	0	29	0	57	2	1	1	1	0	7.31	22	1
ENSOMYG00000017614	ybx1	Y box binding protein 1 [Source:ZFIN;Acc:ZDB-GENE-629-3]		1.034	0.048	0.86047	ENSDARG00000004757	ybx1	Y box binding protein 1 [Source:ZFIN;Acc:ZDB-GENE-000629-3]	ENSG00000065978	YBX1	Y-box binding protein 1 [Source:HGNC Symbol;Acc:HGNC:8014]	3410	3296	3183	4038	3964	3950	3023	3047	2690	2416	2373	3322	2821	3342	2379	2751	2828.28	2700	2823
ENSOMYG00000003267		ATPase Na+/K+ transporting subunit alpha 1a, tandem duplicate 1 [Source:ZFIN;Acc:ZDB-GENE-1212-1]		0.868	-0.203	0.422892	ENSDARG00000001870	atp1a1a.4	ATPase Na+/K+ transporting subunit alpha 1a, tandem duplicate 4 [Source:ZFIN;Acc:ZDB-GENE-001212-4]	ENSG00000163399	ATP1A1	ATPase Na+/K+ transporting subunit alpha 1 [Source:HGNC Symbol;Acc:HGNC:799]	1814	1648	2930	3068	2110	1913	1678	1615	1431	1208	2184	2524	1501	1619	1321	1458	3791.69	1837	1475
ENSOMYG00000036027	glra1	glycine receptor, alpha 1 [Source:ZFIN;Acc:ZDB-GENE-991117-1]	More AP2	0.067	-3.891	4.88641e-08	ENSDARG00000012019	glra1	glycine receptor, alpha 1 [Source:NCBI gene;Acc:30676]	ENSG00000145888	GLRA1	glycine receptor alpha 1 [Source:HGNC Symbol;Acc:HGNC:4326]	51	50	53	45	1	1	8	1	40	37	40	37	1	1	6	1	11.27	38	2
ENSOMYG00000046475	eno1b	enolase 1b, (alpha) [Source:ZFIN;Acc:ZDB-GENE-4426-1651]		1.032	0.046	0.891729	ENSDARG00000022456	eno1a	enolase 1a, (alpha) [Source:ZFIN;Acc:ZDB-GENE-030131-6048]	ENSG00000074800	ENO1	enolase 1 [Source:HGNC Symbol;Acc:HGNC:3350]	2561	2537	3139	2680	2265	4246	1843	2450	2021	1859	2340	2205	1612	3593	1451	2212	3123.06	2106	2217
ENSOMYG00000035927				1.206	0.27	0.146087	ENSDARG00000099786	actn4	actinin, alpha 4 [Source:ZFIN;Acc:ZDB-GENE-030131-940]	ENSG00000130402	ACTN4	actinin alpha 4 [Source:HGNC Symbol;Acc:HGNC:166]	3942	4561	3979	3898	4176	5982	4826	4636	3110	3343	2966	3207	2971	5061	3799	4185	2819.96	3156	4004
ENSOMYG00000076324			More AP2	0.068	-3.875	2.45392e-06	ENSDARG00000114583	BX890543.1	NA	ENSG00000254656	RTL1	retrotransposon Gag like 1 [Source:HGNC Symbol;Acc:HGNC:14665]	56	81	42	35	1	2	6	2	44	59	31	29	1	2	5	2	11.77	41	2
ENSOMYG00000016064	timp2b	TIMP metallopeptidase inhibitor 2b [Source:ZFIN;Acc:ZDB-GENE-4426-2655]	only expressed in AP2	0.068	-3.868	0.00150462	ENSDARG00000061226	timp2a	TIMP metallopeptidase inhibitor 2a [Source:ZFIN;Acc:ZDB-GENE-030612-1]	ENSG00000035862	TIMP2	TIMP metallopeptidase inhibitor 2 [Source:HGNC Symbol;Acc:HGNC:11821]	10	5	26	9	0	0	1	0	8	4	19	7	0	0	1	0	9.92	10	0
ENSOMYG00000025210	nphs2	NPHS2 stomatin family member, podocin [Source:ZFIN;Acc:ZDB-GENE-5112-2]	only expressed in AP2	0.069	-3.85	0.00179089	ENSDARG00000042850	nphs2	NPHS2 stomatin family member, podocin [Source:ZFIN;Acc:ZDB-GENE-051102-2]	ENSG00000116218	NPHS2	NPHS2 stomatin family member, podocin [Source:HGNC Symbol;Acc:HGNC:13394]	4	3	8	37	0	0	1	0	3	2	6	30	0	0	1	0	4.81	10	0
ENSOMYG00000037058				0.694	-0.527	0.0115488	ENSDARG00000088078	usp18	ubiquitin specific peptidase 18 [Source:ZFIN;Acc:ZDB-GENE-100210-2]	ENSG00000184979	USP18	ubiquitin specific peptidase 18 [Source:HGNC Symbol;Acc:HGNC:12616]	627	703	656	552	501	295	310	413	495	515	489	454	356	250	244	373	3826.65	488	306
ENSOMYG00000046709	uba52	ubiquitin A-52 residue ribosomal protein fusion product 1 [Source:ZFIN;Acc:ZDB-GENE-5123-7]		1.269	0.344	0.14346	ENSDARG00000041435	uba52	ubiquitin A-52 residue ribosomal protein fusion product 1 [Source:ZFIN;Acc:ZDB-GENE-051023-7]	ENSG00000221983	UBA52	ubiquitin A-52 residue ribosomal protein fusion product 1 [Source:HGNC Symbol;Acc:HGNC:12458]	2384	2293	2871	2597	3383	4439	2688	3228	1881	1680	2140	2136	2407	3756	2116	2914	3478.24	1959	2798
ENSOMYG00000026001	rgs18	regulator of G protein signaling 18 [Source:ZFIN;Acc:ZDB-GENE-6113-722]		1.061	0.086	0.773635	ENSDARG00000036106	rgs18	regulator of G protein signaling 18 [Source:ZFIN;Acc:ZDB-GENE-061013-722]	ENSG00000150681	RGS18	regulator of G protein signaling 18 [Source:HGNC Symbol;Acc:HGNC:14261]	742	684	760	761	793	977	539	756	585	501	567	626	564	827	424	683	3994.87	570	624
ENSOMYG00000058487	tmed1	transmembrane p24 trafficking protein 1 [Source:ZFIN;Acc:ZDB-GENE-3131-4915]		1.026	0.037	0.900071	ENSDARG00000110672	tmed10	transmembrane p24 trafficking protein 10 [Source:ZFIN;Acc:ZDB-GENE-030131-4915]	ENSG00000170348	TMED10	transmembrane p24 trafficking protein 10 [Source:HGNC Symbol;Acc:HGNC:16998]	2986	2743	3615	2929	3305	3781	2480	2548	2356	2010	2695	2410	2352	3199	1952	2300	2942.2	2368	2451
ENSOMYG00000060752	khsrp	KH-type splicing regulatory protein [Source:ZFIN;Acc:ZDB-GENE-3131-4357]		0.798	-0.325	0.0367209	ENSDARG00000026489	khsrp	KH-type splicing regulatory protein [Source:ZFIN;Acc:ZDB-GENE-030131-4357]	ENSG00000088247	KHSRP	KH-type splicing regulatory protein [Source:HGNC Symbol;Acc:HGNC:6316]	3019	3510	3854	2947	2404	2707	2188	2354	2382	2572	2873	2424	1711	2290	1722	2125	2576.06	2563	1962
ENSOMYG00000009596		ATPase Na+/K+ transporting subunit alpha 1a, tandem duplicate 1 [Source:ZFIN;Acc:ZDB-GENE-1212-1]		1.074	0.103	0.708114	ENSDARG00000115121	atp1a1b	ATPase Na+/K+ transporting subunit alpha 1b [Source:ZFIN;Acc:ZDB-GENE-001212-5]	ENSG00000163399	ATP1A1	ATPase Na+/K+ transporting subunit alpha 1 [Source:HGNC Symbol;Acc:HGNC:799]	2141	2168	2507	3382	2864	3345	2107	2534	1689	1589	1869	2782	2038	2830	1658	2288	3154.25	1982	2204
ENSOMYG00000012253				1.157	0.21	0.457048	ENSDARG00000112240	lta4h	leukotriene A4 hydrolase [Source:ZFIN;Acc:ZDB-GENE-040426-2477]	ENSG00000111144	LTA4H	leukotriene A4 hydrolase [Source:HGNC Symbol;Acc:HGNC:6710]	6125	5287	5038	5172	7774	8272	6799	4429	4832	3875	3756	4255	5532	6999	5351	3998	2620.19	4180	5470
ENSOMYG00000033096	f13a1b	coagulation factor XIII, A1 polypeptide b [Source:ZFIN;Acc:ZDB-GENE-3131-9634]		0.961	-0.057	0.83091	ENSDARG00000036893	f13a1b	coagulation factor XIII, A1 polypeptide b [Source:ZFIN;Acc:ZDB-GENE-030131-9634]	ENSG00000124491	F13A1	coagulation factor XIII A chain [Source:HGNC Symbol;Acc:HGNC:3531]	3433	3704	3546	3401	3055	2894	3723	3055	2708	2715	2643	2798	2174	2449	2930	2758	2517.11	2716	2578
ENSOMYG00000018365	KPNA2	karyopherin subunit alpha 2 [Source:HGNC Symbol;Acc:HGNC:6395]		0.751	-0.414	0.0995962	ENSDARG00000038066	kpna2	karyopherin alpha 2 (RAG cohort 1, importin alpha 1) [Source:ZFIN;Acc:ZDB-GENE-040718-22]	ENSG00000182481	KPNA2	karyopherin subunit alpha 2 [Source:HGNC Symbol;Acc:HGNC:6395]	1955	2024	4094	2058	1334	1807	1047	1859	1542	1483	3052	1693	949	1529	824	1678	2290.57	1942	1245
ENSOMYG00000023442				0.871	-0.199	0.368226	ENSDARG00000043797	cdc5l	CDC5 cell division cycle 5-like (S. pombe) [Source:ZFIN;Acc:ZDB-GENE-040426-821]	ENSG00000096401	CDC5L	cell division cycle 5 like [Source:HGNC Symbol;Acc:HGNC:1743]	2857	2720	3102	2684	2118	2517	1970	2295	2254	1993	2312	2208	1507	2130	1551	2072	2598.93	2192	1815
ENSOMYG00000049792			More AP2	0.07	-3.835	6.54777e-07							53	78	87	92	0	1	0	15	42	57	65	76	0	1	0	14	49.93	60	4
ENSOMYG00000005776	cebpb	CCAAT enhancer binding protein beta [Source:ZFIN;Acc:ZDB-GENE-2111-3]		1.109	0.15	0.625802	ENSDARG00000042725	cebpb	CCAAT enhancer binding protein beta [Source:ZFIN;Acc:ZDB-GENE-020111-3]	ENSG00000172216	CEBPB	CCAAT enhancer binding protein beta [Source:HGNC Symbol;Acc:HGNC:1834]	2006	1169	4173	1288	2806	2920	1813	2480	1583	857	3111	1060	1997	2471	1427	2239	3099.4	1653	2034
ENSOMYG00000042171			More B57	30.563	4.934	3.09481e-18	ENSDARG00000008107	src	v-src avian sarcoma (Schmidt-Ruppin A-2) viral oncogene homolog [Source:NCBI gene;Acc:325084]	ENSG00000197122	SRC	SRC proto-oncogene, non-receptor tyrosine kinase [Source:HGNC Symbol;Acc:HGNC:11283]	4	1	2	4	102	67	86	101	3	1	1	3	73	57	68	91	29.32	2	72
ENSOMYG00000018716				0.953	-0.069	0.825657	ENSDARG00000033738	zgc:153867	zgc:153867 [Source:ZFIN;Acc:ZDB-GENE-030131-9170]	ENSG00000092841	MYL6	myosin light chain 6 [Source:HGNC Symbol;Acc:HGNC:7587]	3314	3031	3213	3514	2717	4132	1978	2665	2615	2221	2395	2891	1933	3496	1557	2406	2626.14	2530	2348
ENSOMYG00000046318				0.887	-0.173	0.522993	ENSDARG00000015111	ddx39ab	DEAD (Asp-Glu-Ala-Asp) box polypeptide 39Ab [Source:ZFIN;Acc:ZDB-GENE-040426-2902]	ENSG00000123136	DDX39A	DExD-box helicase 39A [Source:HGNC Symbol;Acc:HGNC:17821]	2859	2669	3435	2886	2076	3335	1585	2182	2256	1956	2561	2374	1477	2822	1248	1970	2549.03	2287	1879
ENSOMYG00000013196			More AP2	0.071	-3.826	1.35642e-10	ENSDARG00000037805	lgals3bpa	lectin, galactoside-binding, soluble, 3 binding protein a [Source:NCBI gene;Acc:677742]	ENSG00000108679	LGALS3BP	galectin 3 binding protein [Source:HGNC Symbol;Acc:HGNC:6564]	29	102	39	43	6	0	6	1	23	75	29	35	4	0	5	1	187.93	40	2
ENSOMYG00000046811		surfactant protein Ba [Source:ZFIN;Acc:ZDB-GENE-9124-378]		1.164	0.219	0.38696	ENSDARG00000094708	sftpba	surfactant protein Ba [Source:ZFIN;Acc:ZDB-GENE-091204-378]	ENSG00000197746	PSAP	prosaposin [Source:HGNC Symbol;Acc:HGNC:9498]	2548	2385	2166	2171	3588	2802	2420	2513	2010	1748	1615	1786	2553	2371	1905	2269	2338.71	1790	2274
ENSOMYG00000016007	alkbh7	alkB homolog 7 [Source:ZFIN;Acc:ZDB-GENE-5417-78]	More B57	30.558	4.933	1.94615e-43	ENSDARG00000037906	alkbh7	alkB homolog 7 [Source:ZFIN;Acc:ZDB-GENE-050417-78]	ENSG00000125652	ALKBH7	alkB homolog 7 [Source:HGNC Symbol;Acc:HGNC:21306]	24	7	6	7	402	408	263	273	19	5	4	6	286	345	207	246	155.99	8	271
ENSOMYG00000019314	lbr	lamin B receptor [Source:ZFIN;Acc:ZDB-GENE-384-11]		0.869	-0.202	0.32076	ENSDARG00000014013	lbr	lamin B receptor [Source:ZFIN;Acc:ZDB-GENE-030804-11]	ENSG00000143815	LBR	lamin B receptor [Source:HGNC Symbol;Acc:HGNC:6518]	3314	3686	3822	3523	2823	3263	2544	2703	2615	2701	2849	2898	2009	2761	2002	2440	2070.39	2766	2303
ENSOMYG00000061117			only expressed in AP2	0.071	-3.822	3.32757e-05	ENSDARG00000092241	znf1009	zinc finger protein 1009 [Source:ZFIN;Acc:ZDB-GENE-110914-160]	ENSG00000147118	ZNF182	zinc finger protein 182 [Source:HGNC Symbol;Acc:HGNC:13001]	39	63	33	27	4	0	1	3	31	46	25	22	3	0	1	3	13.33	31	2
ENSOMYG00000022231			More AP2	0.072	-3.789	7.54675e-29	ENSDARG00000093022	selenoh	selenoprotein H [Source:ZFIN;Acc:ZDB-GENE-030411-2]	ENSG00000211450	SELENOH	selenoprotein H [Source:HGNC Symbol;Acc:HGNC:18251]	241	234	230	242	24	10	14	16	190	171	171	199	17	8	11	14	92.16	183	12
ENSOMYG00000011686				1.057	0.081	0.791878	ENSDARG00000101082	eif3s6ip	eukaryotic translation initiation factor 3, subunit 6 interacting protein [Source:NCBI gene;Acc:406402]	ENSG00000100129	EIF3L	eukaryotic translation initiation factor 3 subunit L [Source:HGNC Symbol;Acc:HGNC:18138]	2862	2659	2648	2905	3065	3536	2275	2642	2258	1949	1974	2390	2181	2992	1791	2385	2717.36	2143	2337
ENSOMYG00000011396			More AP2	0.073	-3.772	4.00995e-10	ENSDARG00000040290	pon3.2	paraoxonase 3, tandem duplicate 2 [Source:ZFIN;Acc:ZDB-GENE-071004-70]	ENSG00000105854	PON2	paraoxonase 2 [Source:HGNC Symbol;Acc:HGNC:9205]	292	286	170	266	17	4	6	35	230	210	127	219	12	3	5	32	95.89	196	13
ENSOMYG00000051029				0.832	-0.265	0.240174	ENSDARG00000027310	lsp1a	lymphocyte specific protein 1 a [Source:ZFIN;Acc:ZDB-GENE-131127-171]	ENSG00000122786	CALD1	caldesmon 1 [Source:HGNC Symbol;Acc:HGNC:1441]	3420	3056	4410	3374	2498	3685	1741	2418	2698	2240	3287	2776	1777	3118	1370	2183	2740.22	2750	2112
ENSOMYG00000022378	spi1b	Spi-1 proto-oncogene b [Source:ZFIN;Acc:ZDB-GENE-98526-164]		0.939	-0.091	0.766623	ENSDARG00000000767	spi1b	Spi-1 proto-oncogene b [Source:ZFIN;Acc:ZDB-GENE-980526-164]	ENSG00000066336	SPI1	Spi-1 proto-oncogene [Source:HGNC Symbol;Acc:HGNC:11241]	2032	1977	3788	1828	2011	2360	1678	2110	1603	1449	2824	1504	1431	1997	1321	1905	2816.2	1845	1664
ENSOMYG00000044785	stip1	stress-induced phosphoprotein 1 [Source:ZFIN;Acc:ZDB-GENE-41121-17]		0.782	-0.355	0.0986865	ENSDARG00000004906	stip1	stress-induced phosphoprotein 1 [Source:ZFIN;Acc:ZDB-GENE-041121-17]	ENSG00000168439	STIP1	stress induced phosphoprotein 1 [Source:HGNC Symbol;Acc:HGNC:11387]	1631	1650	2677	1519	1260	1471	1129	1168	1287	1209	1996	1250	897	1245	889	1054	2840.17	1436	1021
ENSOMYG00000023397	bccip	BRCA2 and CDKN1A interacting protein [Source:ZFIN;Acc:ZDB-GENE-532-39]		1.234	0.304	0.0509299	ENSDARG00000004948	bccip	BRCA2 and CDKN1A interacting protein [Source:NCBI gene;Acc:541348]	ENSG00000107949	BCCIP	BRCA2 and CDKN1A interacting protein [Source:HGNC Symbol;Acc:HGNC:978]	2600	2352	2580	2305	3810	2919	2743	2666	2051	1724	1923	1896	2711	2470	2159	2407	2839.67	1898	2437
ENSOMYG00000015810	DDX5	DEAD-box helicase 5 [Source:HGNC Symbol;Acc:HGNC:2746]		1.159	0.213	0.345659	ENSDARG00000038068	ddx5	DEAD (Asp-Glu-Ala-Asp) box helicase 5 [Source:ZFIN;Acc:ZDB-GENE-030131-925]	ENSG00000108654	DDX5	DEAD-box helicase 5 [Source:HGNC Symbol;Acc:HGNC:2746]	3186	2824	3622	2504	3871	2751	3646	3918	2514	2070	2700	2060	2754	2328	2870	3537	3103.45	2336	2872
ENSOMYG00000009806				0.846	-0.242	0.427209	ENSDARG00000010729	CABZ01073795.1	interferon-induced protein 44 [Source:NCBI gene;Acc:795887]	ENSG00000137965	IFI44	interferon induced protein 44 [Source:HGNC Symbol;Acc:HGNC:16938]	32	16	122	25	54	19	33	22	25	12	91	21	38	16	26	20	6479.19	37	25
ENSOMYG00000008907	eif1	eukaryotic translation initiation factor 1 [Source:ZFIN;Acc:ZDB-GENE-3131-956]		0.948	-0.077	0.806578	ENSDARG00000012688	eif1	eukaryotic translation initiation factor 1 [Source:ZFIN;Acc:ZDB-GENE-030131-956]	ENSG00000114784	EIF1B	eukaryotic translation initiation factor 1B [Source:HGNC Symbol;Acc:HGNC:30792]	2212	1851	3169	1813	2111	2155	1507	2062	1745	1357	2362	1491	1502	1823	1186	1862	2954.92	1739	1593
ENSOMYG00000024793	rpl22	ribosomal protein L22 [Source:ZFIN;Acc:ZDB-GENE-51113-276]		1.096	0.133	0.593368	ENSDARG00000070437	rpl22	ribosomal protein L22 [Source:ZFIN;Acc:ZDB-GENE-051113-276]	ENSG00000116251	RPL22	ribosomal protein L22 [Source:HGNC Symbol;Acc:HGNC:10315]	2553	2719	2778	2652	3026	3642	2333	2584	2014	1993	2071	2182	2153	3082	1836	2333	2769.32	2065	2351
ENSOMYG00000026677	rplp2	ribosomal protein, large P2 [Source:ZFIN;Acc:ZDB-GENE-3118-2]		1.028	0.04	0.912643	ENSDARG00000101406	rplp2	ribosomal protein, large P2 [Source:ZFIN;Acc:ZDB-GENE-031018-2]	ENSG00000177600	RPLP2	ribosomal protein lateral stalk subunit P2 [Source:HGNC Symbol;Acc:HGNC:10377]	3574	3286	3017	3387	3369	4362	2585	2972	2820	2408	2249	2786	2397	3691	2035	2683	2538.32	2566	2702
ENSOMYG00000021087	pycard	PYD and CARD domain containing [Source:ZFIN;Acc:ZDB-GENE-511-2]		1.179	0.237	0.2945	ENSDARG00000040076	pycard	PYD and CARD domain containing [Source:NCBI gene;Acc:57923]	ENSG00000103490	PYCARD	PYD and CARD domain containing [Source:HGNC Symbol;Acc:HGNC:16608]	1342	1231	1444	1221	1523	2056	1177	1507	1059	902	1076	1004	1084	1740	926	1360	3387.17	1010	1278
ENSOMYG00000045682	cenpf	centromere protein F [Source:ZFIN;Acc:ZDB-GENE-41111-25]		0.75	-0.414	0.0742723	ENSDARG00000055133	cenpf	centromere protein F [Source:ZFIN;Acc:ZDB-GENE-041111-205]	ENSG00000117724	CENPF	centromere protein F [Source:HGNC Symbol;Acc:HGNC:1857]	2521	4121	3236	3282	1388	2547	1990	2197	1989	3020	2412	2700	988	2155	1566	1983	1936.92	2530	1673
ENSOMYG00000010533	fmnl1a	formin-like 1a [Source:ZFIN;Acc:ZDB-GENE-12215-83]		1.107	0.147	0.432632	ENSDARG00000012586	fmnl2a	formin-like 2a [Source:ZFIN;Acc:ZDB-GENE-081105-70]	ENSG00000161791	FMNL3	formin like 3 [Source:HGNC Symbol;Acc:HGNC:23698]	3121	2871	3798	2668	3331	3696	3104	3239	2462	2104	2831	2195	2370	3127	2443	2924	2585.87	2398	2716
ENSOMYG00000032439				1.122	0.166	0.420506	ENSDARG00000015427	hdac1	histone deacetylase 1 [Source:ZFIN;Acc:ZDB-GENE-020419-32]	ENSG00000116478	HDAC1	histone deacetylase 1 [Source:HGNC Symbol;Acc:HGNC:4852]	3060	3139	3187	3164	3343	4345	2880	3245	2414	2301	2376	2603	2379	3676	2267	2930	2826.5	2424	2813
ENSOMYG00000016440	bsg	basigin [Source:ZFIN;Acc:ZDB-GENE-3131-9638]		0.945	-0.082	0.783206	ENSDARG00000019881	bsg	basigin [Source:ZFIN;Acc:ZDB-GENE-030131-9638]	ENSG00000172270	BSG	basigin (Ok blood group) [Source:HGNC Symbol;Acc:HGNC:1116]	3118	2788	3608	3450	3185	3665	2527	2040	2460	2043	2690	2838	2266	3101	1989	1842	3174.98	2508	2300
ENSOMYG00000010211				0.846	-0.242	0.302921	ENSDARG00000020465	ewsr1b	EWS RNA-binding protein 1b [Source:ZFIN;Acc:ZDB-GENE-030131-1600]	ENSG00000182944	EWSR1	EWS RNA binding protein 1 [Source:HGNC Symbol;Acc:HGNC:3508]	2120	2357	3400	2058	1677	2377	1470	1775	1673	1727	2534	1693	1193	2011	1157	1602	2652.57	1907	1491
ENSOMYG00000000752	prpf39	PRP39 pre-mRNA processing factor 39 homolog (yeast) [Source:ZFIN;Acc:ZDB-GENE-3616-42]		0.962	-0.056	0.855281	ENSDARG00000100209	prpf39	PRP39 pre-mRNA processing factor 39 homolog (yeast) [Source:NCBI gene;Acc:368864]	ENSG00000185246	PRPF39	pre-mRNA processing factor 39 [Source:HGNC Symbol;Acc:HGNC:20314]	2109	2296	2825	2206	1951	2416	1783	2253	1664	1683	2106	1815	1388	2044	1403	2034	2609.76	1817	1717
ENSOMYG00000002086	nfkbie	nuclear factor of kappa light polypeptide gene enhancer in B-cells inhibitor, epsilon [Source:ZFIN;Acc:ZDB-GENE-61215-132]		1.159	0.213	0.361603	ENSDARG00000068367	nfkbie	nuclear factor of kappa light polypeptide gene enhancer in B-cells inhibitor, epsilon [Source:ZFIN;Acc:ZDB-GENE-061215-132]	ENSG00000146232	NFKBIE	NFKB inhibitor epsilon [Source:HGNC Symbol;Acc:HGNC:7799]	537	625	935	505	716	929	643	740	424	458	697	415	509	786	506	668	3874.47	498	617
ENSOMYG00000014107				0.871	-0.2	0.342793	ENSDARG00000099865	hnrnpabb	heterogeneous nuclear ribonucleoprotein A/Bb [Source:ZFIN;Acc:ZDB-GENE-040426-2516]	ENSG00000197451	HNRNPAB	heterogeneous nuclear ribonucleoprotein A/B [Source:HGNC Symbol;Acc:HGNC:5034]	2576	2508	3385	2399	2122	2638	1801	1996	2032	1838	2523	1974	1510	2232	1418	1802	2565.22	2092	1740
ENSOMYG00000045093	NAMPT	nicotinamide phosphoribosyltransferase [Source:HGNC Symbol;Acc:HGNC:392]		1.119	0.162	0.507196	ENSDARG00000030598	nampta	nicotinamide phosphoribosyltransferase a [Source:ZFIN;Acc:ZDB-GENE-110420-1]	ENSG00000105835	NAMPT	nicotinamide phosphoribosyltransferase [Source:HGNC Symbol;Acc:HGNC:30092]	675	670	967	645	792	973	674	838	533	491	721	531	564	823	531	757	3455.44	569	669
ENSOMYG00000007720	PSB3			0.885	-0.176	0.520135	ENSDARG00000013938	psmb3	proteasome 20S subunit beta 3 [Source:ZFIN;Acc:ZDB-GENE-040426-2682]	ENSG00000277791	PSMB3	proteasome 20S subunit beta 3 [Source:HGNC Symbol;Acc:HGNC:9540]	1857	1923	2180	2088	1528	2289	1128	1294	1465	1409	1625	1718	1087	1937	888	1168	2699.48	1554	1270
ENSOMYG00000051980				0.675	-0.567	0.0120999	ENSDARG00000068820	h2az2a	H2A.Z variant histone 2a [Source:NCBI gene;Acc:252913]	ENSG00000105968	H2AZ2	H2A.Z variant histone 2 [Source:HGNC Symbol;Acc:HGNC:20664]	3627	3692	3835	4382	2166	3329	1767	1592	2862	2706	2859	3605	1541	2817	1391	1437	1957.23	3008	1796
ENSOMYG00000052119				1.152	0.204	0.390377	ENSDARG00000008407	tspan7b	tetraspanin 7b [Source:ZFIN;Acc:ZDB-GENE-040927-5]	ENSG00000127324	TSPAN8	tetraspanin 8 [Source:HGNC Symbol;Acc:HGNC:11855]	1924	1762	3152	1684	3739	1784	2500	2107	1518	1291	2350	1385	2660	1509	1968	1902	2788.56	1636	2010
ENSOMYG00000031302	jak2a	Janus kinase 2a [Source:ZFIN;Acc:ZDB-GENE-98526-481]		1.353	0.436	0.0566788	ENSDARG00000018882	jak2b	Janus kinase 2b [Source:ZFIN;Acc:ZDB-GENE-980526-123]	ENSG00000096968	JAK2	Janus kinase 2 [Source:HGNC Symbol;Acc:HGNC:6192]	3470	3309	2441	3033	4602	3427	4694	5147	2738	2425	1820	2495	3275	2900	3695	4647	2859.1	2370	3629
ENSOMYG00000041325	ipo7	importin 7 [Source:ZFIN;Acc:ZDB-GENE-3131-458]		0.905	-0.144	0.564336	ENSDARG00000035751	ipo7	importin 7 [Source:ZFIN;Acc:ZDB-GENE-030131-458]	ENSG00000205339	IPO7	importin 7 [Source:HGNC Symbol;Acc:HGNC:9852]	1674	1724	2770	1518	1671	1512	1404	1702	1321	1263	2065	1249	1189	1279	1105	1537	2791.36	1474	1278
ENSOMYG00000010767				1.215	0.281	0.284047	ENSDARG00000114145	si:dkey-243k1.3	si:dkey-243k1.3 [Source:ZFIN;Acc:ZDB-GENE-131121-191]	ENSG00000149218	ENDOD1	endonuclease domain containing 1 [Source:HGNC Symbol;Acc:HGNC:29129]	4913	4163	3990	3720	5865	7577	4610	4271	3876	3051	2974	3060	4173	6411	3629	3856	2866.1	3240	4517
ENSOMYG00000033306	niban1a	niban apoptosis regulator 1a [Source:ZFIN;Acc:ZDB-GENE-4114-181]	only expressed in AP2	0.074	-3.757	0.000354316	ENSDARG00000023053	niban1b	niban apoptosis regulator 1b [Source:ZFIN;Acc:ZDB-GENE-070912-688]	ENSG00000135842	NIBAN1	niban apoptosis regulator 1 [Source:HGNC Symbol;Acc:HGNC:16784]	20	24	17	12	0	2	0	1	16	18	13	10	0	2	0	1	6.13	14	1
ENSOMYG00000040544				0.843	-0.247	0.2283	ENSDARG00000035655	rad21b	RAD21 cohesin complex component b [Source:ZFIN;Acc:ZDB-GENE-060503-223]	ENSG00000164754	RAD21	RAD21 cohesin complex component [Source:HGNC Symbol;Acc:HGNC:9811]	3758	4486	3982	3971	3063	4050	2736	2410	2965	3288	2968	3267	2179	3427	2153	2176	2045.99	3122	2484
ENSOMYG00000040430				1.198	0.261	0.10445	ENSDARG00000008292	eif2s3	eukaryotic translation initiation factor 2, subunit 3 gamma [Source:NCBI gene;Acc:327341]	ENSG00000130741	EIF2S3	eukaryotic translation initiation factor 2 subunit gamma [Source:HGNC Symbol;Acc:HGNC:3267]	3188	2837	2961	3003	4506	4044	3098	2707	2515	2079	2207	2470	3206	3422	2438	2444	2848.68	2318	2878
ENSOMYG00000008873	srsf7a	serine and arginine rich splicing factor 7a [Source:ZFIN;Acc:ZDB-GENE-4426-1798]		0.839	-0.252	0.369839	ENSDARG00000110705	srsf7a	serine and arginine rich splicing factor 7a [Source:ZFIN;Acc:ZDB-GENE-040426-1798]	ENSG00000115875	SRSF7	serine and arginine rich splicing factor 7 [Source:HGNC Symbol;Acc:HGNC:10789]	2186	1890	2474	2117	1301	1953	987	1602	1725	1385	1844	1742	926	1652	777	1446	2369.37	1674	1200
ENSOMYG00000077381	ptpn6	protein tyrosine phosphatase non-receptor type 6 [Source:ZFIN;Acc:ZDB-GENE-3131-7513]		1.2	0.263	0.207094	ENSDARG00000089043	ptpn6	protein tyrosine phosphatase non-receptor type 6 [Source:ZFIN;Acc:ZDB-GENE-030131-7513]	ENSG00000111679	PTPN6	protein tyrosine phosphatase non-receptor type 6 [Source:HGNC Symbol;Acc:HGNC:9658]	3121	3008	3107	2915	3684	5113	3014	2972	2462	2204	2316	2398	2621	4326	2372	2683	2937.84	2345	3000
ENSOMYG00000013710				0.951	-0.072	0.809931	ENSDARG00000032175	puf60a	poly-U binding splicing factor a [Source:ZFIN;Acc:ZDB-GENE-030131-2891]	ENSG00000179950	PUF60	poly(U) binding splicing factor 60 [Source:HGNC Symbol;Acc:HGNC:17042]	2638	2562	3100	2637	2350	2993	1916	2351	2081	1878	2311	2169	1672	2532	1508	2122	2597.05	2110	1958
ENSOMYG00000010520	eif3d	eukaryotic translation initiation factor 3, subunit D [Source:ZFIN;Acc:ZDB-GENE-3131-8442]		1.103	0.141	0.605122	ENSDARG00000021257	eif3d	eukaryotic translation initiation factor 3, subunit D [Source:NCBI gene;Acc:336498]	ENSG00000100353	EIF3D	eukaryotic translation initiation factor 3 subunit D [Source:HGNC Symbol;Acc:HGNC:3278]	2403	2149	2593	2340	2933	3168	2222	2243	1896	1575	1933	1925	2087	2680	1749	2025	2712.85	1832	2135
ENSOMYG00000003341				1.041	0.058	0.866763	ENSDARG00000008237	sars1	seryl-tRNA synthetase 1 [Source:NCBI gene;Acc:445405]	ENSG00000031698	SARS1	seryl-tRNA synthetase 1 [Source:HGNC Symbol;Acc:HGNC:10537]	919	829	2152	889	1096	1703	804	1222	725	608	1604	731	780	1441	633	1103	4301.61	917	989
ENSOMYG00000043731				0.949	-0.075	0.802422	ENSDARG00000102978	eif4a3	eukaryotic translation initiation factor 4A3 [Source:NCBI gene;Acc:394053]	ENSG00000141543	EIF4A3	eukaryotic translation initiation factor 4A3 [Source:HGNC Symbol;Acc:HGNC:18683]	2499	2510	3117	2575	2319	2988	1839	2220	1972	1840	2324	2118	1650	2528	1447	2004	2546.2	2064	1907
ENSOMYG00000066276			only expressed in AP2	0.074	-3.748	0.000181859	ENSDARG00000078731	si:dkey-85k7.12	si:dkey-85k7.12 [Source:ZFIN;Acc:ZDB-GENE-130530-855]	ENSG00000106608	URGCP	upregulator of cell proliferation [Source:HGNC Symbol;Acc:HGNC:30890]	14	20	14	16	2	0	1	0	11	15	10	13	1	0	1	0	11.16	12	0
ENSOMYG00000008514	psb9	proteasome 2S subunit beta 12 [Source:ZFIN;Acc:ZDB-GENE-128-1]		0.786	-0.347	0.0878437	ENSDARG00000031885	psmb12	proteasome 20S subunit beta 12 [Source:ZFIN;Acc:ZDB-GENE-001208-1]	ENSG00000142507	PSMB6	proteasome 20S subunit beta 6 [Source:HGNC Symbol;Acc:HGNC:9543]	1380	1258	1496	1187	979	1110	791	796	1089	922	1115	976	697	939	623	719	2370.34	1026	744
ENSOMYG00000045357				0.949	-0.075	0.772726	ENSDARG00000079687	rnf10	ring finger protein 10 [Source:ZFIN;Acc:ZDB-GENE-030131-2969]	ENSG00000022840	RNF10	ring finger protein 10 [Source:HGNC Symbol;Acc:HGNC:10055]	2767	2593	2896	2730	2512	2577	2299	2367	2183	1900	2159	2246	1787	2180	1810	2137	2598.84	2122	1978
ENSOMYG00000034434	prrg4	proline rich Gla (G-carboxyglutamic acid) 4 (transmembrane) [Source:ZFIN;Acc:ZDB-GENE-5417-112]	only expressed in AP2	0.075	-3.742	0.00214865	ENSDARG00000030753	prrg4	proline rich Gla (G-carboxyglutamic acid) 4 (transmembrane) [Source:ZFIN;Acc:ZDB-GENE-050417-112]	ENSG00000135378	PRRG4	proline rich and Gla domain 4 [Source:HGNC Symbol;Acc:HGNC:30799]	15	0	2	14	0	0	0	0	12	0	1	12	0	0	0	0	10.21	6	0
ENSOMYG00000025729		proteasome 2S subunit alpha 2 [Source:ZFIN;Acc:ZDB-GENE-5522-479]		0.818	-0.291	0.204709	ENSDARG00000040121	psma2	proteasome 20S subunit alpha 2 [Source:ZFIN;Acc:ZDB-GENE-050522-479]	ENSG00000106588	PSMA2	proteasome 20S subunit alpha 2 [Source:HGNC Symbol;Acc:HGNC:9531]	1166	1220	1573	1302	920	1232	660	893	920	894	1173	1071	655	1042	519	806	2842.92	1014	756
ENSOMYG00000012038	slc44a2	solute carrier family 44 member 2 [Source:ZFIN;Acc:ZDB-GENE-3131-365]		1.049	0.069	0.796071	ENSDARG00000037059	slc44a2	solute carrier family 44 member 2 [Source:ZFIN;Acc:ZDB-GENE-030131-3065]	ENSG00000129353	SLC44A2	solute carrier family 44 member 2 [Source:HGNC Symbol;Acc:HGNC:17292]	3466	3505	2400	3298	3553	3526	3138	2740	2735	2569	1789	2713	2528	2983	2470	2474	2432.42	2452	2614
ENSOMYG00000036691	c7a			1.111	0.152	0.623339	ENSDARG00000042172	c7a	complement component 7a [Source:ZFIN;Acc:ZDB-GENE-081104-392]	ENSG00000112936	C7	complement C7 [Source:HGNC Symbol;Acc:HGNC:1346]	3857	3662	3654	2611	7685	1075	5636	2558	3043	2684	2724	2148	5468	910	4436	2309	2762.08	2650	3281
ENSOMYG00000012312	glrx	glutaredoxin (thioltransferase) [Source:ZFIN;Acc:ZDB-GENE-411-11]		1.016	0.023	0.955815	ENSDARG00000028106	glrx	glutaredoxin (thioltransferase) [Source:ZFIN;Acc:ZDB-GENE-041010-11]	ENSG00000173221	GLRX	glutaredoxin [Source:HGNC Symbol;Acc:HGNC:4330]	3377	2813	3144	3359	2703	4898	1949	2783	2664	2062	2344	2763	1923	4144	1534	2512	2440.75	2458	2528
ENSOMYG00000026661	DDX18	DEAD-box helicase 18 [Source:HGNC Symbol;Acc:HGNC:2741]		0.858	-0.221	0.33676	ENSDARG00000030789	ddx18	DEAD (Asp-Glu-Ala-Asp) box polypeptide 18 [Source:ZFIN;Acc:ZDB-GENE-030131-9685]	ENSG00000088205	DDX18	DEAD-box helicase 18 [Source:HGNC Symbol;Acc:HGNC:2741]	1599	1717	2718	1393	1386	1406	1244	1566	1262	1258	2026	1146	986	1190	979	1414	2637.12	1423	1142
ENSOMYG00000040739			More AP2	0.076	-3.711	5.21656e-17	ENSDARG00000088672	zmp:0000000936	zmp:0000000936 [Source:ZFIN;Acc:ZDB-GENE-130530-939]	ENSG00000115594	IL1R1	interleukin 1 receptor type 1 [Source:HGNC Symbol;Acc:HGNC:5993]	93	116	201	110	6	8	6	15	73	85	150	90	4	7	5	14	338.69	100	8
ENSOMYG00000009931	retreg1	reticulophagy regulator 1 [Source:ZFIN;Acc:ZDB-GENE-13221-1]	More AP2	0.077	-3.696	9.54297e-06	ENSDARG00000079059	retreg1	reticulophagy regulator 1 [Source:ZFIN;Acc:ZDB-GENE-130221-1]	ENSG00000154153	RETREG1	reticulophagy regulator 1 [Source:HGNC Symbol;Acc:HGNC:25964]	55	55	47	45	6	2	4	0	43	40	35	37	4	2	3	0	13.3	39	2
ENSOMYG00000070420			only expressed in AP2	0.077	-3.694	5.13838e-06	ENSDARG00000089123	negaly6	neuromast-expressed gpi-anchored lymphocyte antigen 6 [Source:ZFIN;Acc:ZDB-GENE-131121-604]	ENSG00000011422	PLAUR	plasminogen activator, urokinase receptor [Source:HGNC Symbol;Acc:HGNC:9053]	15	12	26	15	2	0	2	0	12	9	19	12	1	0	2	0	2042.9	13	1
ENSOMYG00000032082				0.743	-0.428	0.0239573	ENSDARG00000059070	gars1	glycyl-tRNA synthetase 1 [Source:ZFIN;Acc:ZDB-GENE-030131-9174]	ENSG00000106105	GARS1	glycyl-tRNA synthetase 1 [Source:HGNC Symbol;Acc:HGNC:4162]	1801	2106	2723	1982	1332	1827	1149	1278	1421	1543	2030	1630	948	1546	904	1154	2532.14	1656	1138
ENSOMYG00000004709	ap2m1			0.857	-0.222	0.380764	ENSDARG00000002790	ap2m1a	adaptor related protein complex 2 subunit mu 1a [Source:NCBI gene;Acc:321051]	ENSG00000161203	AP2M1	adaptor related protein complex 2 subunit mu 1 [Source:HGNC Symbol;Acc:HGNC:564]	2229	2156	2562	2227	1635	2102	1349	1713	1759	1580	1910	1832	1163	1779	1062	1546	2310.99	1770	1388
ENSOMYG00000038542	smc4	structural maintenance of chromosomes 4 [Source:ZFIN;Acc:ZDB-GENE-2419-21]		0.772	-0.374	0.0633454	ENSDARG00000038882	smc4	structural maintenance of chromosomes 4 [Source:ZFIN;Acc:ZDB-GENE-020419-21]	ENSG00000113810	SMC4	structural maintenance of chromosomes 4 [Source:HGNC Symbol;Acc:HGNC:14013]	3289	3802	3491	3844	2256	2905	2332	2229	2595	2786	2602	3162	1605	2458	1836	2012	1908.57	2786	1978
ENSOMYG00000057976			More AP2	0.077	-3.694	2.71901e-28	ENSDARG00000099283	epb41a	erythrocyte membrane protein band 4.1a [Source:ZFIN;Acc:ZDB-GENE-070705-81]	ENSG00000159023	EPB41	erythrocyte membrane protein band 4.1 [Source:HGNC Symbol;Acc:HGNC:3377]	1817	1725	2138	2323	124	59	261	133	1434	1264	1594	1911	88	50	205	120	608.69	1551	116
ENSOMYG00000045201	pik3cg	phosphatidylinositol-4,5-bisphosphate 3-kinase, catalytic subunit gamma [Source:ZFIN;Acc:ZDB-GENE-4426-2532]		1.063	0.088	0.708522	ENSDARG00000017757	pik3cg	phosphatidylinositol-4,5-bisphosphate 3-kinase, catalytic subunit gamma [Source:ZFIN;Acc:ZDB-GENE-040426-2532]	ENSG00000105851	PIK3CG	phosphatidylinositol-4,5-bisphosphate 3-kinase catalytic subunit gamma [Source:HGNC Symbol;Acc:HGNC:8978]	2306	2347	3547	2313	2739	2848	2428	2741	1819	1720	2644	1903	1949	2410	1911	2475	3041.16	2022	2186
ENSOMYG00000010422	RPL5	ribosomal protein L5 [Source:HGNC Symbol;Acc:HGNC:136]		0.838	-0.255	0.316666	ENSDARG00000015862	rpl5b	ribosomal protein L5b [Source:ZFIN;Acc:ZDB-GENE-040625-93]	ENSG00000122406	RPL5	ribosomal protein L5 [Source:HGNC Symbol;Acc:HGNC:10360]	1420	1420	2161	1478	1046	1341	938	1256	1120	1041	1611	1216	744	1135	738	1134	2463.54	1247	938
ENSOMYG00000037876	sgms2a	sphingomyelin synthase 2a [Source:ZFIN;Acc:ZDB-GENE-773-2]	More AP2	0.079	-3.669	0.00218889	ENSDARG00000052520	sgms2a	sphingomyelin synthase 2a [Source:ZFIN;Acc:ZDB-GENE-070730-2]	ENSG00000164023	SGMS2	sphingomyelin synthase 2 [Source:HGNC Symbol;Acc:HGNC:28395]	158	3	120	238	0	7	4	2	125	2	89	196	0	6	3	2	62.81	103	3
ENSOMYG00000041069	PSMB1	proteasome 2S subunit beta 1 [Source:HGNC Symbol;Acc:HGNC:9537]		0.741	-0.432	0.0748783	ENSDARG00000009640	psmb1	proteasome 20S subunit beta 1 [Source:ZFIN;Acc:ZDB-GENE-040618-2]	ENSG00000008018	PSMB1	proteasome 20S subunit beta 1 [Source:HGNC Symbol;Acc:HGNC:9537]	1329	1254	1650	1560	745	1328	597	833	1049	919	1230	1283	530	1124	470	752	2721.29	1120	719
ENSOMYG00000020356	chtopa	chromatin target of PRMT1a [Source:ZFIN;Acc:ZDB-GENE-3131-21]		0.889	-0.17	0.513969	ENSDARG00000057234	chtopa	chromatin target of PRMT1a [Source:ZFIN;Acc:ZDB-GENE-030131-210]	ENSG00000160679	CHTOP	chromatin target of PRMT1 [Source:HGNC Symbol;Acc:HGNC:24511]	1798	1712	2247	2002	1453	1611	1341	1719	1419	1255	1675	1647	1034	1363	1055	1552	2539.2	1499	1251
ENSOMYG00000038441			only expressed in AP2	0.08	-3.645	2.21962e-06	ENSDARG00000098820	ftr67	finTRIM family, member 67 [Source:ZFIN;Acc:ZDB-GENE-060312-27]	ENSG00000121060	TRIM25	tripartite motif containing 25 [Source:HGNC Symbol;Acc:HGNC:12932]	24	50	44	10	4	0	4	0	19	37	33	8	3	0	3	0	33.96	24	2
ENSOMYG00000064677				0.883	-0.18	0.490057	ENSDARG00000094524	si:ch211-1f22.11	si:ch211-1f22.11 [Source:ZFIN;Acc:ZDB-GENE-121214-66]	ENSG00000088827	SIGLEC1	sialic acid binding Ig like lectin 1 [Source:HGNC Symbol;Acc:HGNC:11127]	1051	1068	1518	1114	931	1173	835	777	829	783	1132	916	662	992	657	701	4133.28	915	753
ENSOMYG00000006683	myo1f	myosin IF [Source:ZFIN;Acc:ZDB-GENE-8114-56]		1.343	0.426	0.0494175	ENSDARG00000078734	myo1f	myosin IF [Source:ZFIN;Acc:ZDB-GENE-081104-506]	ENSG00000142347	MYO1F	myosin IF [Source:HGNC Symbol;Acc:HGNC:7600]	2474	2850	1629	2377	3360	3402	3327	3209	1952	2089	1214	1955	2391	2878	2619	2897	2805.45	1802	2696
ENSOMYG00000036356	nop53	NOP53 ribosome biogenesis factor [Source:ZFIN;Acc:ZDB-GENE-5112-21]		0.922	-0.117	0.622357	ENSDARG00000100452	nop53	NOP53 ribosome biogenesis factor [Source:ZFIN;Acc:ZDB-GENE-051120-21]	ENSG00000105373	NOP53	NOP53 ribosome biogenesis factor [Source:HGNC Symbol;Acc:HGNC:4333]	1777	1691	2760	1587	1757	1776	1504	1602	1402	1239	2057	1306	1250	1503	1184	1446	2841.29	1501	1346
ENSOMYG00000018617	krt18a.1	keratin 18a, tandem duplicate 1 [Source:ZFIN;Acc:ZDB-GENE-3411-6]		0.737	-0.439	0.117788	ENSDARG00000109528	krt18a.1	keratin 18a, tandem duplicate 1 [Source:NCBI gene;Acc:352912]	ENSG00000111057	KRT18	keratin 18 [Source:HGNC Symbol;Acc:HGNC:6430]	639	574	1415	584	848	189	542	284	504	421	1055	480	603	160	427	256	2470.52	615	362
ENSOMYG00000068526				1.204	0.267	0.261688	ENSDARG00000053858	crip1	cysteine-rich protein 1 [Source:ZFIN;Acc:ZDB-GENE-041111-1]	ENSG00000213145	CRIP1	cysteine rich protein 1 [Source:HGNC Symbol;Acc:HGNC:2360]	4756	3759	3594	3762	5384	7584	3293	3758	3752	2755	2679	3095	3831	6417	2592	3393	2751.47	3070	4058
ENSOMYG00000011149			More AP2	0.08	-3.64	8.46756e-19	ENSDARG00000037618	ddit4	DNA-damage-inducible transcript 4 [Source:NCBI gene;Acc:378866]	ENSG00000145358	DDIT4L	DNA damage inducible transcript 4 like [Source:HGNC Symbol;Acc:HGNC:30555]	179	194	636	521	25	13	34	39	141	142	474	429	18	11	27	35	2777.49	296	23
ENSOMYG00000011907	serbp1a	SERPINE1 mRNA binding protein 1a [Source:ZFIN;Acc:ZDB-GENE-3131-7389]		0.913	-0.132	0.628184	ENSDARG00000074242	serbp1a	SERPINE1 mRNA binding protein 1a [Source:ZFIN;Acc:ZDB-GENE-030131-7389]	ENSG00000142864	SERBP1	SERPINE1 mRNA binding protein 1 [Source:HGNC Symbol;Acc:HGNC:17860]	3197	3423	3511	2744	3390	2672	2581	2095	2522	2509	2617	2257	2412	2261	2031	1891	2332.52	2476	2149
ENSOMYG00000007913	safb	scaffold attachment factor B [Source:ZFIN;Acc:ZDB-GENE-3131-698]		0.987	-0.019	0.955815	ENSDARG00000020467	safb	scaffold attachment factor B [Source:ZFIN;Acc:ZDB-GENE-030131-698]	ENSG00000130254	SAFB2	scaffold attachment factor B2 [Source:HGNC Symbol;Acc:HGNC:21605]	2597	2842	3144	2545	2342	2499	2358	3071	2049	2083	2344	2094	1666	2114	1856	2772	2370.97	2142	2102
ENSOMYG00000069520			only expressed in AP2	0.08	-3.635	0.00455088	ENSDARG00000112601	FO704673.1	NA	ENSG00000254656	RTL1	retrotransposon Gag like 1 [Source:HGNC Symbol;Acc:HGNC:14665]	4	47	0	29	0	0	0	0	3	34	0	24	0	0	0	0	5.77	15	0
ENSOMYG00000008064			More AP2	0.081	-3.621	8.86565e-16	ENSDARG00000101106	si:ch73-109d9.3	si:ch73-109d9.3 [Source:ZFIN;Acc:ZDB-GENE-141212-331]	ENSG00000197928	ZNF677	zinc finger protein 677 [Source:HGNC Symbol;Acc:HGNC:28730]	92	99	75	87	4	4	16	2	73	73	56	72	3	3	13	2	35.68	68	5
ENSOMYG00000017678			More AP2	0.081	-3.618	7.91864e-17	ENSDARG00000038587	CU929150.1	uncharacterized LOC100004199 [Source:NCBI gene;Acc:100004199]	ENSG00000163528	CHCHD4	coiled-coil-helix-coiled-coil-helix domain containing 4 [Source:HGNC Symbol;Acc:HGNC:26467]	102	143	119	114	6	1	17	11	80	105	89	94	4	1	13	10	216.58	92	7
ENSOMYG00000003015				0.681	-0.554	0.0264639	ENSDARG00000110893	laptm4b	lysosomal protein transmembrane 4 beta [Source:ZFIN;Acc:ZDB-GENE-030616-616]	ENSG00000104341	LAPTM4B	lysosomal protein transmembrane 4 beta [Source:HGNC Symbol;Acc:HGNC:13646]	1592	1357	3221	1692	1117	1288	821	1096	1256	995	2401	1392	795	1090	646	989	2918.6	1511	880
ENSOMYG00000021304				1.002	0.003	0.997446	ENSDARG00000001014	myh9b	myosin, heavy chain 9b, non-muscle [Source:ZFIN;Acc:ZDB-GENE-030131-998]	ENSG00000100345	MYH9	myosin heavy chain 9 [Source:HGNC Symbol;Acc:HGNC:7579]	3297	3844	3865	3248	3646	2991	4006	3012	2601	2817	2881	2672	2594	2531	3153	2719	2338.76	2743	2749
ENSOMYG00000022655	cbpa1			1.023	0.033	0.9143	ENSDARG00000021339	cpa5	carboxypeptidase A5 [Source:ZFIN;Acc:ZDB-GENE-020514-1]	ENSG00000091704	CPA1	carboxypeptidase A1 [Source:HGNC Symbol;Acc:HGNC:2296]	5792	4415	4676	3945	5441	5067	4123	3980	4570	3236	3486	3245	3872	4287	3245	3593	2103.51	3634	3749
ENSOMYG00000032616				0.877	-0.19	0.469824	ENSDARG00000009640	psmb1	proteasome 20S subunit beta 1 [Source:ZFIN;Acc:ZDB-GENE-040618-2]	ENSG00000008018	PSMB1	proteasome 20S subunit beta 1 [Source:HGNC Symbol;Acc:HGNC:9537]	1886	1862	2191	2026	1415	2052	1194	1441	1488	1365	1633	1667	1007	1736	940	1301	2595.88	1538	1246
ENSOMYG00000062978	rac2			0.983	-0.024	0.947213	ENSDARG00000038010	rac2	Rac family small GTPase 2 [Source:ZFIN;Acc:ZDB-GENE-040625-27]	ENSG00000128340	RAC2	Rac family small GTPase 2 [Source:HGNC Symbol;Acc:HGNC:9802]	3271	3116	3226	3407	2853	4465	2039	2656	2581	2284	2405	2803	2030	3778	1605	2398	2089.96	2518	2453
ENSOMYG00000015872	OSTF1	osteoclast stimulating factor 1 [Source:HGNC Symbol;Acc:HGNC:851]		1.009	0.013	0.970536	ENSDARG00000091555	ostf1	osteoclast stimulating factor 1 [Source:NCBI gene;Acc:405783]	ENSG00000134996	OSTF1	osteoclast stimulating factor 1 [Source:HGNC Symbol;Acc:HGNC:8510]	2844	2611	2863	2539	2671	3650	1966	2161	2244	1914	2134	2089	1901	3088	1547	1951	2589.24	2095	2122
ENSOMYG00000018360		subcommissural organ spondin [Source:ZFIN;Acc:ZDB-GENE-51114-1]	only expressed in AP2	0.082	-3.617	0.00155576	ENSDARG00000067859	scospondin	subcommissural organ spondin [Source:ZFIN;Acc:ZDB-GENE-051114-1]	ENSG00000117983	MUC5B	mucin 5B, oligomeric mucus/gel-forming [Source:HGNC Symbol;Acc:HGNC:7516]	2	10	7	4	0	0	0	0	2	7	5	3	0	0	0	0	8.91	4	0
ENSOMYG00000073866	tp53bp1	tumor protein p53 binding protein, 1 [Source:ZFIN;Acc:ZDB-GENE-3131-3695]	More AP2	0.082	-3.609	2.59418e-13	ENSDARG00000079000	tp53bp1	tumor protein p53 binding protein, 1 [Source:ZFIN;Acc:ZDB-GENE-030131-3695]	ENSG00000067369	TP53BP1	tumor protein p53 binding protein 1 [Source:HGNC Symbol;Acc:HGNC:11999]	390	433	376	395	17	43	20	33	308	317	280	325	12	36	16	30	223.22	308	24
ENSOMYG00000055247			only expressed in AP2	0.082	-3.608	5.85089e-06	ENSDARG00000100384	CT990567.1	NA	ENSG00000167716	WDR81	WD repeat domain 81 [Source:HGNC Symbol;Acc:HGNC:26600]	28	20	26	22	2	3	0	1	22	15	19	18	1	3	0	1	11.76	18	1
ENSOMYG00000020054		coagulation factor VIII, procoagulant component [Source:ZFIN;Acc:ZDB-GENE-9629-2]		0.789	-0.342	0.21425	ENSDARG00000101385	f8	coagulation factor VIII, procoagulant component [Source:ZFIN;Acc:ZDB-GENE-090629-2]	ENSG00000185010	F8	coagulation factor VIII [Source:HGNC Symbol;Acc:HGNC:3546]	2369	2603	2229	2024	2347	429	2115	1022	1869	1908	1662	1665	1670	363	1665	923	3005.55	1776	1155
ENSOMYG00000047474	tuba8l4	tubulin, alpha 8 like 4 [Source:ZFIN;Acc:ZDB-GENE-4426-86]		0.689	-0.538	0.0484751	ENSDARG00000006260	tuba8l4	tubulin, alpha 8 like 4 [Source:ZFIN;Acc:ZDB-GENE-040426-860]	ENSG00000167552	TUBA1A	tubulin alpha 1a [Source:HGNC Symbol;Acc:HGNC:20766]	3027	2927	3097	3962	1889	1923	1568	1651	2388	2145	2309	3259	1344	1627	1234	1490	1898.63	2525	1424
ENSOMYG00000040801	dhrs13b.1	dehydrogenase/reductase (SDR family) member 13b.1 [Source:ZFIN;Acc:ZDB-GENE-481-253]	More AP2	0.082	-3.606	3.11204e-16	ENSDARG00000031814	dhrs13b.1	dehydrogenase/reductase (SDR family) member 13b.1 [Source:ZFIN;Acc:ZDB-GENE-040801-253]	ENSG00000167536	DHRS13	dehydrogenase/reductase 13 [Source:HGNC Symbol;Acc:HGNC:28326]	89	85	54	81	5	7	8	3	70	62	40	67	4	6	6	3	43.51	60	5
ENSOMYG00000027969	aldh4a1	aldehyde dehydrogenase 4 family, member A1 [Source:ZFIN;Acc:ZDB-GENE-4426-1179]	only expressed in AP2	0.083	-3.597	2.73137e-07	ENSDARG00000038207	aldh4a1	aldehyde dehydrogenase 4 family, member A1 [Source:NCBI gene;Acc:394133]	ENSG00000159423	ALDH4A1	aldehyde dehydrogenase 4 family member A1 [Source:HGNC Symbol;Acc:HGNC:406]	15	15	20	52	3	1	2	1	12	11	15	43	2	1	2	1	115.53	20	2
ENSOMYG00000036364	gde1	glycerophosphodiester phosphodiesterase 1 [Source:ZFIN;Acc:ZDB-GENE-4426-881]	More AP2	0.084	-3.582	1.03151e-10	ENSDARG00000055108	gde1	glycerophosphodiester phosphodiesterase 1 [Source:ZFIN;Acc:ZDB-GENE-040426-881]	ENSG00000006007	GDE1	glycerophosphodiester phosphodiesterase 1 [Source:HGNC Symbol;Acc:HGNC:29644]	118	85	119	107	3	18	10	0	93	62	89	88	2	15	8	0	60.4	83	6
ENSOMYG00000013501				0.915	-0.128	0.543768	ENSDARG00000115082	CABZ01057928.1	protein diaphanous homolog 1-like [Source:NCBI gene;Acc:101882228]	ENSG00000131504	DIAPH1	diaphanous related formin 1 [Source:HGNC Symbol;Acc:HGNC:2876]	2474	2609	2378	2341	1814	2458	2004	2007	1952	1912	1773	1926	1291	2080	1577	1812	2548.83	1891	1690
ENSOMYG00000045151	taf15	TAF15 RNA polymerase II, TATA box binding protein (TBP)-associated factor [Source:ZFIN;Acc:ZDB-GENE-61215-12]		0.739	-0.435	0.0520271	ENSDARG00000070019	taf15	TAF15 RNA polymerase II, TATA box binding protein (TBP)-associated factor [Source:ZFIN;Acc:ZDB-GENE-061215-102]	ENSG00000270647	TAF15	TATA-box binding protein associated factor 15 [Source:HGNC Symbol;Acc:HGNC:11547]	2150	2453	2778	2342	1241	2039	1256	1470	1696	1798	2071	1927	883	1725	989	1327	2293.27	1873	1231
ENSOMYG00000011263				1.02	0.028	0.942465	ENSDARG00000002956	si:dkey-32n7.4	si:dkey-32n7.4 [Source:ZFIN;Acc:ZDB-GENE-110411-175]	ENSG00000140678	ITGAX	integrin subunit alpha X [Source:HGNC Symbol;Acc:HGNC:6152]	3293	4266	3283	2968	4736	2952	4064	2126	2598	3126	2447	2442	3370	2498	3199	1919	2145.97	2653	2746
ENSOMYG00000017926				0.981	-0.027	0.939267	ENSDARG00000013307	rpl19	ribosomal protein L19 [Source:NCBI gene;Acc:406489]	ENSG00000108298	RPL19	ribosomal protein L19 [Source:HGNC Symbol;Acc:HGNC:10312]	2954	2694	2556	2833	2536	3209	1892	2537	2331	1974	1905	2331	1804	2715	1489	2290	2278.01	2135	2074
ENSOMYG00000052153	rbm38	RNA binding motif protein 38 [Source:ZFIN;Acc:ZDB-GENE-3131-5923]		1.108	0.148	0.410944	ENSDARG00000058818	rbm38	RNA binding motif protein 38 [Source:ZFIN;Acc:ZDB-GENE-030131-5923]	ENSG00000132819	RBM38	RNA binding motif protein 38 [Source:HGNC Symbol;Acc:HGNC:15818]	1124	1408	1026	1091	1216	1274	1294	1209	887	1032	765	898	865	1078	1019	1091	2671.34	896	1013
ENSOMYG00000016801	hnrnpm	heterogeneous nuclear ribonucleoprotein M [Source:ZFIN;Acc:ZDB-GENE-3131-6898]		0.965	-0.051	0.864395	ENSDARG00000061735	hnrnpm	heterogeneous nuclear ribonucleoprotein M [Source:ZFIN;Acc:ZDB-GENE-030131-6898]	ENSG00000099783	HNRNPM	heterogeneous nuclear ribonucleoprotein M [Source:HGNC Symbol;Acc:HGNC:5046]	2555	2694	2949	2626	2262	2756	2100	2588	2016	1974	2198	2160	1610	2332	1653	2336	2418.77	2087	1983
ENSOMYG00000000121	mcl1b	MCL1 apoptosis regulator, BCL2 family member b [Source:ZFIN;Acc:ZDB-GENE-3825-1]		0.926	-0.111	0.62352	ENSDARG00000008363	mcl1b	MCL1 apoptosis regulator, BCL2 family member b [Source:ZFIN;Acc:ZDB-GENE-030825-1]	ENSG00000143384	MCL1	MCL1 apoptosis regulator, BCL2 family member [Source:HGNC Symbol;Acc:HGNC:6943]	1103	1118	1381	976	1281	915	918	862	870	819	1029	803	911	774	723	778	3201.43	880	796
ENSOMYG00000020142	RSL24D1	ribosomal L24 domain containing 1 [Source:HGNC Symbol;Acc:HGNC:18479]		0.935	-0.097	0.624051	ENSDARG00000040439	rsl24d1	ribosomal L24 domain containing 1 [Source:NCBI gene;Acc:406266]	ENSG00000137876	RSL24D1	ribosomal L24 domain containing 1 [Source:HGNC Symbol;Acc:HGNC:18479]	2283	2327	2224	2233	2224	2181	1917	1680	1801	1705	1658	1837	1582	1845	1509	1517	2226.64	1750	1613
ENSOMYG00000005866	ccdc88b	coiled-coil domain containing 88B [Source:ZFIN;Acc:ZDB-GENE-833-31]		1.093	0.129	0.609106	ENSDARG00000076189	ccdc88b	coiled-coil domain containing 88B [Source:ZFIN;Acc:ZDB-GENE-080303-31]	ENSG00000115355	CCDC88A	coiled-coil domain containing 88A [Source:HGNC Symbol;Acc:HGNC:25523]	2389	2873	3289	2669	2511	3288	2923	3258	1885	2106	2452	2196	1787	2782	2301	2941	2578.76	2160	2453
ENSOMYG00000035735				0.876	-0.192	0.451735	ENSDARG00000101180	mcm7	minichromosome maintenance complex component 7 [Source:ZFIN;Acc:ZDB-GENE-020419-27]	ENSG00000166508	MCM7	minichromosome maintenance complex component 7 [Source:HGNC Symbol;Acc:HGNC:6950]	3672	3739	3755	3743	2448	4015	2090	2881	2897	2740	2799	3079	1742	3397	1645	2601	2004.91	2879	2346
ENSOMYG00000056490			only expressed in B57	29.671	4.891	1.12111e-05	ENSDARG00000100384	CT990567.1	NA	ENSG00000170364	SETMAR	SET domain and mariner transposase fusion gene [Source:HGNC Symbol;Acc:HGNC:10762]	0	0	0	0	10	8	3	11	0	0	0	0	7	7	2	10	47.26	0	6
ENSOMYG00000002726	u2af2a	U2 small nuclear RNA auxiliary factor 2a [Source:ZFIN;Acc:ZDB-GENE-576-131]		0.915	-0.128	0.488381	ENSDARG00000011740	u2af2b	U2 small nuclear RNA auxiliary factor 2b [Source:ZFIN;Acc:ZDB-GENE-040426-1881]	ENSG00000063244	U2AF2	U2 small nuclear RNA auxiliary factor 2 [Source:HGNC Symbol;Acc:HGNC:23156]	2437	2778	2879	2616	2245	2446	2171	2265	1923	2036	2146	2152	1597	2070	1709	2045	2287.49	2064	1855
ENSOMYG00000062580			only expressed in B57	28.395	4.828	5.95892e-05	ENSDARG00000109604	znf1026	zinc finger protein 1026 [Source:ZFIN;Acc:ZDB-GENE-110913-157]	ENSG00000182903	ZNF721	zinc finger protein 721 [Source:HGNC Symbol;Acc:HGNC:29425]	1	1	0	0	22	17	27	27	1	1	0	0	16	14	21	24	8.77	0	19
ENSOMYG00000002713				0.954	-0.067	0.798934	ENSDARG00000005162	tpm3	tropomyosin 3 [Source:ZFIN;Acc:ZDB-GENE-030826-16]	ENSG00000140416	TPM1	tropomyosin 1 [Source:HGNC Symbol;Acc:HGNC:12010]	4024	4269	4282	3922	3630	4731	3200	3159	3175	3129	3192	3226	2583	4003	2519	2852	1894.75	3180	2989
ENSOMYG00000036218				0.714	-0.486	0.0436753	ENSDARG00000027807	frk	fyn-related Src family tyrosine kinase [Source:ZFIN;Acc:ZDB-GENE-110411-7]	ENSG00000111816	FRK	fyn related Src family tyrosine kinase [Source:HGNC Symbol;Acc:HGNC:3955]	427	573	556	529	327	335	231	327	337	420	414	435	233	283	182	295	3485.94	402	248
ENSOMYG00000031691				0.917	-0.125	0.658952	ENSDARG00000103791	nme2b.1	NME/NM23 nucleoside diphosphate kinase 2b, tandem duplicate 1 [Source:ZFIN;Acc:ZDB-GENE-000210-32]	ENSG00000243678	NME2	NME/NM23 nucleoside diphosphate kinase 2 [Source:HGNC Symbol;Acc:HGNC:7850]	1779	1609	2022	1736	1418	2098	1013	1359	1404	1179	1507	1428	1009	1775	797	1227	2346.79	1380	1202
ENSOMYG00000003176	tnfaip2a	tumor necrosis factor, alpha-induced protein 2a [Source:ZFIN;Acc:ZDB-GENE-4121-31]		0.988	-0.017	0.967296	ENSDARG00000043416	tnfaip2a	tumor necrosis factor, alpha-induced protein 2a [Source:ZFIN;Acc:ZDB-GENE-041210-301]	ENSG00000185215	TNFAIP2	TNF alpha induced protein 2 [Source:HGNC Symbol;Acc:HGNC:11895]	234	172	477	136	313	186	219	232	185	126	356	112	223	157	172	209	2481.6	195	190
ENSOMYG00000006527				0.983	-0.025	0.951948	ENSDARG00000089434	etv7	ETS variant transcription factor 7 [Source:ZFIN;Acc:ZDB-GENE-070209-53]	ENSG00000139083	ETV6	ETS variant transcription factor 6 [Source:HGNC Symbol;Acc:HGNC:3495]	1115	1136	2376	1111	1119	1601	1039	1434	880	833	1771	914	796	1355	818	1295	2307.04	1100	1066
ENSOMYG00000010242	oscp1b	organic solute carrier partner 1b [Source:ZFIN;Acc:ZDB-GENE-11815-4]		1.112	0.154	0.604178	ENSDARG00000101888	OSCP1	organic solute carrier partner 1b [Source:NCBI gene;Acc:100334608]	ENSG00000116885	OSCP1	organic solute carrier partner 1 [Source:HGNC Symbol;Acc:HGNC:29971]	3671	2902	2789	3508	3091	6315	2400	3003	2896	2127	2079	2886	2199	5343	1889	2711	2546.94	2497	3036
ENSOMYG00000006052	slc43a3a	solute carrier family 43 member 3a [Source:ZFIN;Acc:ZDB-GENE-1128-8]		0.958	-0.062	0.833945	ENSDARG00000059682	slc43a3a	solute carrier family 43 member 3a [Source:ZFIN;Acc:ZDB-GENE-110208-8]	ENSG00000134802	SLC43A3	solute carrier family 43 member 3 [Source:HGNC Symbol;Acc:HGNC:17466]	2639	2734	2575	2988	2890	2455	2248	2277	2082	2004	1919	2458	2056	2077	1769	2056	1995.18	2116	1990
ENSOMYG00000037369				0.878	-0.188	0.37353	ENSDARG00000075504	si:dkey-40c23.2	si:dkey-40c23.2 [Source:ZFIN;Acc:ZDB-GENE-030131-5958]	ENSG00000163840	DTX3L	deltex E3 ubiquitin ligase 3L [Source:HGNC Symbol;Acc:HGNC:30323]	1033	1134	1080	907	924	566	962	881	815	831	805	746	657	479	757	795	2515.28	799	672
ENSOMYG00000007756	kifc1	kinesin family member C1 [Source:ZFIN;Acc:ZDB-GENE-28-21]		0.806	-0.311	0.139722	ENSDARG00000001558	kifc1	kinesin family member C1 [Source:ZFIN;Acc:ZDB-GENE-000208-21]	ENSG00000237649	KIFC1	kinesin family member C1 [Source:HGNC Symbol;Acc:HGNC:6389]	2553	3397	3111	3698	1996	3126	1948	1927	2014	2490	2319	3042	1420	2645	1533	1740	1788.65	2466	1834
ENSOMYG00000041747				1.168	0.225	0.391428	ENSDARG00000116311	ccnl1a	cyclin L1a [Source:ZFIN;Acc:ZDB-GENE-050419-206]	ENSG00000163660	CCNL1	cyclin L1 [Source:HGNC Symbol;Acc:HGNC:20569]	968	1181	1510	1032	1266	1288	1342	1789	764	866	1126	849	901	1090	1056	1615	3372.2	901	1166
ENSOMYG00000024164	psma4	proteasome 2S subunit alpha 4 [Source:ZFIN;Acc:ZDB-GENE-4426-1932]		0.822	-0.283	0.230084	ENSDARG00000045928	psma4	proteasome 20S subunit alpha 4 [Source:ZFIN;Acc:ZDB-GENE-040426-1932]	ENSG00000041357	PSMA4	proteasome 20S subunit alpha 4 [Source:HGNC Symbol;Acc:HGNC:9533]	1423	1502	1776	1537	909	1572	834	1057	1123	1101	1324	1264	647	1330	656	954	2369.94	1203	897
ENSOMYG00000027396	eif2ak2		More AP2	0.084	-3.573	6.03215e-30	ENSDARG00000068729	eif2ak2	eukaryotic translation initiation factor 2-alpha kinase 2 [Source:ZFIN;Acc:ZDB-GENE-080422-1]	ENSG00000055332	EIF2AK2	eukaryotic translation initiation factor 2 alpha kinase 2 [Source:HGNC Symbol;Acc:HGNC:9437]	190	268	212	186	24	8	18	17	150	196	158	153	17	7	14	15	396.63	164	13
ENSOMYG00000000760				0.818	-0.29	0.237239	ENSDARG00000015978	COX5B	zgc:86599 [Source:ZFIN;Acc:ZDB-GENE-040625-180]	ENSG00000135940	COX5B	cytochrome c oxidase subunit 5B [Source:HGNC Symbol;Acc:HGNC:2269]	2533	2436	2919	2834	1653	2796	1232	1713	1998	1785	2176	2331	1176	2366	970	1546	2133.6	2072	1514
ENSOMYG00000005989	il8r			1.069	0.096	0.77236	ENSDARG00000052088	cxcr1	chemokine (C-X-C motif) receptor 1 [Source:ZFIN;Acc:ZDB-GENE-070302-4]	ENSG00000163464	CXCR1	C-X-C motif chemokine receptor 1 [Source:HGNC Symbol;Acc:HGNC:6026]	1158	836	1501	899	1022	1648	788	1216	914	613	1119	740	727	1394	620	1098	4296.15	846	960
ENSOMYG00000060525	capn4			1.008	0.011	0.977561	ENSDARG00000013804	capns1b	calpain, small subunit 1 b [Source:ZFIN;Acc:ZDB-GENE-030131-5206]	ENSG00000126247	CAPNS1	calpain small subunit 1 [Source:HGNC Symbol;Acc:HGNC:1481]	2564	2379	2729	2413	2646	3146	1910	2026	2023	1744	2034	1985	1883	2662	1503	1829	2390.33	1946	1969
ENSOMYG00000021519	prpf8	pre-mRNA processing factor 8 [Source:ZFIN;Acc:ZDB-GENE-3131-577]		0.962	-0.056	0.80662	ENSDARG00000026180	prpf8	pre-mRNA processing factor 8 [Source:ZFIN;Acc:ZDB-GENE-030131-577]	ENSG00000174231	PRPF8	pre-mRNA processing factor 8 [Source:HGNC Symbol;Acc:HGNC:17340]	2297	2862	2939	2428	2239	2645	2205	2393	1812	2097	2191	1997	1593	2238	1736	2160	2329.47	2024	1932
ENSOMYG00000005412	unc93b1	unc-93 homolog B1, TLR signaling regulator [Source:ZFIN;Acc:ZDB-GENE-13424-1]		0.731	-0.451	0.112483	ENSDARG00000069114	unc93b1	unc-93 homolog B1, TLR signaling regulator [Source:ZFIN;Acc:ZDB-GENE-130424-1]	ENSG00000110057	UNC93B1	unc-93 homolog B1, TLR signaling regulator [Source:HGNC Symbol;Acc:HGNC:13481]	1693	1980	1512	1664	496	1510	1416	342	1336	1451	1127	1369	353	1278	1115	309	1715.71	1321	764
ENSOMYG00000025672				0.672	-0.574	0.0154131	ENSDARG00000021124	cfl1	cofilin 1 [Source:ZFIN;Acc:ZDB-GENE-030131-215]	ENSG00000165410	CFL2	cofilin 2 [Source:HGNC Symbol;Acc:HGNC:1875]	3180	2747	3689	3207	1522	2971	1156	1445	2509	2013	2750	2638	1083	2514	910	1305	1913.31	2478	1453
ENSOMYG00000005237	METAP2	methionyl aminopeptidase 2 [Source:HGNC Symbol;Acc:HGNC:16672]		1.285	0.362	0.0171297	ENSDARG00000069261	metap2a	methionyl aminopeptidase 2a [Source:ZFIN;Acc:ZDB-GENE-061013-5]	ENSG00000111142	METAP2	methionyl aminopeptidase 2 [Source:HGNC Symbol;Acc:HGNC:16672]	3439	3027	2881	2927	4921	3913	3695	3334	2713	2218	2148	2408	3502	3311	2908	3010	2486.31	2372	3183
ENSOMYG00000002611				1.009	0.013	0.971235	ENSDARG00000040245	kpnb3	karyopherin (importin) beta 3 [Source:ZFIN;Acc:ZDB-GENE-030424-2]	ENSG00000065150	IPO5	importin 5 [Source:HGNC Symbol;Acc:HGNC:6402]	1631	1685	2420	1446	1639	1829	1483	1891	1287	1235	1804	1190	1166	1548	1167	1707	2642.62	1379	1397
ENSOMYG00000058244				0.862	-0.214	0.351233	ENSDARG00000111005	h3f3b.1	H3 histone, family 3B.1 [Source:ZFIN;Acc:ZDB-GENE-050417-65]	ENSG00000163041	H3-3A	H3.3 histone A [Source:HGNC Symbol;Acc:HGNC:4764]	2771	2511	2426	2448	2004	2203	1807	1816	2186	1840	1808	2014	1426	1864	1422	1639	2059.87	1962	1588
ENSOMYG00000044985	septin2	septin 2 [Source:ZFIN;Acc:ZDB-GENE-3131-911]		0.978	-0.032	0.906356	ENSDARG00000027590	37500	septin 2 [Source:ZFIN;Acc:ZDB-GENE-030131-911]	ENSG00000168385	SEPTIN2	septin 2 [Source:HGNC Symbol;Acc:HGNC:7729]	2815	2871	3135	2700	2798	3263	2232	2363	2221	2104	2337	2221	1991	2761	1757	2133	2330.23	2221	2160
ENSOMYG00000046840	ifi3a	IFI3 lysosomal thiol reductase a [Source:ZFIN;Acc:ZDB-GENE-3131-8447]		0.911	-0.134	0.603397	ENSDARG00000112359	ifi30	IFI30 lysosomal thiol reductase [Source:NCBI gene;Acc:336503]	ENSG00000216490	IFI30	IFI30 lysosomal thiol reductase [Source:HGNC Symbol;Acc:HGNC:5398]	1942	1955	2548	1626	2067	1443	1566	1653	1532	1433	1899	1338	1471	1221	1233	1492	2764.7	1550	1354
ENSOMYG00000007413	mtap	methylthioadenosine phosphorylase [Source:ZFIN;Acc:ZDB-GENE-4426-155]	More AP2	0.085	-3.561	1.80773e-11	ENSDARG00000037261	mtap	methylthioadenosine phosphorylase [Source:NCBI gene;Acc:393526]	ENSG00000264545	NA	novel transcript	78	102	103	55	8	9	5	3	62	75	77	45	6	8	4	3	32.72	65	5
ENSOMYG00000032261				0.7	-0.514	0.0165243	ENSDARG00000071670	tma7	translation machinery associated 7 homolog [Source:NCBI gene;Acc:768290]	ENSG00000225528	NA	novel protein similar to translation machinery associated 7 homolog (S. cerevisiae) TMA7	2020	2257	2435	2256	1317	1945	969	1102	1594	1654	1815	1856	937	1646	763	995	1898.68	1730	1085
ENSOMYG00000027697		heat shock protein family A (Hsp7) member 8b [Source:ZFIN;Acc:ZDB-GENE-121214-31]		0.772	-0.373	0.0715158	ENSDARG00000114726	hspa8	heat shock protein 8 [Source:NCBI gene;Acc:573376]	ENSG00000109971	HSPA8	heat shock protein family A (Hsp70) member 8 [Source:HGNC Symbol;Acc:HGNC:5241]	890	740	1462	773	731	672	597	599	702	542	1090	636	520	569	470	541	2407.86	742	525
ENSOMYG00000040828				1.051	0.071	0.812302	ENSDARG00000028533	macf1a	microtubule actin crosslinking factor 1a [Source:ZFIN;Acc:ZDB-GENE-030131-3606]	ENSG00000127603	MACF1	microtubule actin crosslinking factor 1 [Source:HGNC Symbol;Acc:HGNC:13664]	2508	3289	2641	2507	2304	1697	3946	3193	1979	2410	1969	2062	1639	1436	3106	2883	2122.83	2105	2266
ENSOMYG00000057258			More AP2	0.085	-3.56	6.8619e-11	ENSDARG00000034291	rpl37	ribosomal protein L37 [Source:ZFIN;Acc:ZDB-GENE-040625-39]	ENSG00000145592	RPL37	ribosomal protein L37 [Source:HGNC Symbol;Acc:HGNC:10347]	97	103	108	102	17	8	2	4	77	75	81	84	12	7	2	4	47.22	79	6
ENSOMYG00000030879	sec61b	SEC61 translocon subunit beta [Source:ZFIN;Acc:ZDB-GENE-4718-26]		1.061	0.085	0.785854	ENSDARG00000076568	sec61b	SEC61 translocon beta subunit [Source:ZFIN;Acc:ZDB-GENE-040718-260]	ENSG00000106803	SEC61B	SEC61 translocon subunit beta [Source:HGNC Symbol;Acc:HGNC:16993]	2073	1743	2724	2305	2167	2924	1971	2172	1636	1277	2031	1896	1542	2474	1551	1961	2831.37	1710	1882
ENSOMYG00000041465	eif2s2	eukaryotic translation initiation factor 2, subunit 2 beta [Source:ZFIN;Acc:ZDB-GENE-3131-385]		0.698	-0.52	0.0154474	ENSDARG00000053047	eif2s2	eukaryotic translation initiation factor 2, subunit 2 beta [Source:ZFIN;Acc:ZDB-GENE-030131-3085]	ENSG00000125977	EIF2S2	eukaryotic translation initiation factor 2 subunit beta [Source:HGNC Symbol;Acc:HGNC:3266]	1727	1780	2457	2091	1137	1518	951	1159	1363	1305	1832	1720	809	1284	749	1046	2195.92	1555	972
ENSOMYG00000076789	npnta	nephronectin a [Source:ZFIN;Acc:ZDB-GENE-9312-21]	More AP2	0.085	-3.558	3.12204e-10	ENSDARG00000018721	npnta	nephronectin a [Source:ZFIN;Acc:ZDB-GENE-090312-201]	ENSG00000168743	NPNT	nephronectin [Source:HGNC Symbol;Acc:HGNC:27405]	123	86	114	85	15	0	13	3	97	63	85	70	11	0	10	3	24.13	79	6
ENSOMYG00000055733				1.218	0.284	0.211043	ENSDARG00000104353	nop58	NOP58 ribonucleoprotein homolog (yeast) [Source:ZFIN;Acc:ZDB-GENE-040426-2140]	ENSG00000055044	NOP58	NOP58 ribonucleoprotein [Source:HGNC Symbol;Acc:HGNC:29926]	1523	1628	2648	1495	2001	2505	2120	2481	1202	1193	1974	1230	1424	2119	1669	2240	2946.36	1400	1863
ENSOMYG00000072024			only expressed in AP2	0.085	-3.554	0.000859151	ENSDARG00000112601	FO704673.1	NA	ENSG00000254656	RTL1	retrotransposon Gag like 1 [Source:HGNC Symbol;Acc:HGNC:14665]	59	32	24	31	1	0	0	5	47	23	18	26	1	0	0	5	18.82	28	2
ENSOMYG00000020956		actin related protein 3 [Source:HGNC Symbol;Acc:HGNC:17]		1.005	0.008	0.987517	ENSDARG00000091138	actr3	actin related protein 3 [Source:ZFIN;Acc:ZDB-GENE-040428-2]	ENSG00000115091	ACTR3	actin related protein 3 [Source:HGNC Symbol;Acc:HGNC:170]	3373	3630	3468	3147	3550	4067	2940	2548	2661	2660	2585	2589	2526	3441	2314	2300	2136.35	2624	2645
ENSOMYG00000018338	lcp2a	lymphocyte cytosolic protein 2a [Source:ZFIN;Acc:ZDB-GENE-41114-97]		1.141	0.191	0.319241	ENSDARG00000036215	lcp2b	lymphocyte cytosolic protein 2b [Source:ZFIN;Acc:ZDB-GENE-081107-21]	ENSG00000043462	LCP2	lymphocyte cytosolic protein 2 [Source:HGNC Symbol;Acc:HGNC:6529]	1806	1706	1908	1444	1910	1808	1785	2161	1425	1250	1422	1188	1359	1530	1405	1951	2656.09	1321	1561
ENSOMYG00000046249				1.13	0.176	0.294113	ENSDARG00000028389	rab44	RAB44, member RAS oncogene family [Source:ZFIN;Acc:ZDB-GENE-040724-117]	ENSG00000255587	RAB44	RAB44, member RAS oncogene family [Source:HGNC Symbol;Acc:HGNC:21068]	3123	4039	3438	3176	3820	3696	4103	3527	2464	2960	2563	2613	2718	3127	3229	3184	2189.7	2650	3064
ENSOMYG00000010129	sat1	spermidine/spermine N1-acetyltransferase 1b [Source:ZFIN;Acc:ZDB-GENE-411-39]		0.937	-0.093	0.736725	ENSDARG00000035652	sat1a.1	spermidine/spermine N1-acetyltransferase 1a, duplicate 1 [Source:NCBI gene;Acc:565700]	ENSG00000130066	SAT1	spermidine/spermine N1-acetyltransferase 1 [Source:HGNC Symbol;Acc:HGNC:10540]	3222	2631	2480	3379	2895	2823	2212	2318	2542	1928	1849	2780	2060	2389	1741	2093	2082	2275	2071
ENSOMYG00000026158	atl3	atlastin 3 [Source:ZFIN;Acc:ZDB-GENE-411-19]		0.921	-0.119	0.624629	ENSDARG00000021124	cfl1	cofilin 1 [Source:ZFIN;Acc:ZDB-GENE-030131-215]	ENSG00000165410	CFL2	cofilin 2 [Source:HGNC Symbol;Acc:HGNC:1875]	2593	2742	3152	2591	2126	3340	1816	2055	2046	2010	2350	2131	1513	2826	1429	1855	2243.59	2134	1906
ENSOMYG00000042316	ppan	peter pan homolog [Source:ZFIN;Acc:ZDB-GENE-3114-4]		0.668	-0.582	0.0170358	ENSDARG00000022232	ppan	peter pan homolog [Source:ZFIN;Acc:ZDB-GENE-030114-4]	ENSG00000243207	PPAN-P2RY11	PPAN-P2RY11 readthrough [Source:HGNC Symbol;Acc:HGNC:33526]	1216	1319	2442	1104	782	782	633	1076	959	967	1820	908	556	662	498	971	2079.11	1164	672
ENSOMYG00000019977				0.903	-0.147	0.548965	ENSDARG00000034270	ogdha	oxoglutarate (alpha-ketoglutarate) dehydrogenase a (lipoamide) [Source:ZFIN;Acc:ZDB-GENE-030131-2143]	ENSG00000105953	OGDH	oxoglutarate dehydrogenase [Source:HGNC Symbol;Acc:HGNC:8124]	2119	2444	2728	2311	1706	2394	1628	2085	1672	1791	2034	1901	1214	2026	1281	1882	2330.66	1850	1601
ENSOMYG00000031763				1.221	0.288	0.227661	ENSDARG00000104169	si:ch211-212k18.4	si:ch211-212k18.4 [Source:ZFIN;Acc:ZDB-GENE-141216-265]	ENSG00000075292	ZNF638	zinc finger protein 638 [Source:HGNC Symbol;Acc:HGNC:17894]	1842	2351	2432	1931	2238	2628	2855	3154	1453	1723	1813	1589	1592	2224	2247	2847	2849.18	1644	2228
ENSOMYG00000041292				0.749	-0.416	0.0747404	ENSDARG00000015315	psmc5	proteasome 26S subunit, ATPase 5 [Source:ZFIN;Acc:ZDB-GENE-030131-6547]	ENSG00000087191	PSMC5	proteasome 26S subunit, ATPase 5 [Source:HGNC Symbol;Acc:HGNC:9552]	1617	1756	2007	1817	1054	1570	827	1029	1276	1287	1496	1495	750	1328	651	929	2278.82	1388	914
ENSOMYG00000031435	nup98	nucleoporin 98 and 96 precursor [Source:ZFIN;Acc:ZDB-GENE-4426-118]		0.953	-0.07	0.772535	ENSDARG00000074955	nup98	nucleoporin 98 [Source:ZFIN;Acc:ZDB-GENE-040426-1180]	ENSG00000110713	NUP98	nucleoporin 98 and 96 precursor [Source:HGNC Symbol;Acc:HGNC:8068]	2144	2589	2724	2279	2191	2182	2143	2167	1692	1897	2031	1875	1559	1846	1687	1956	2394.43	1874	1762
ENSOMYG00000071969			only expressed in AP2	0.085	-3.552	0.000612721	ENSDARG00000114675	BX324233.1	NA	ENSG00000170085	SIMC1	SUMO interacting motifs containing 1 [Source:HGNC Symbol;Acc:HGNC:24779]	6	40	16	43	2	0	3	0	5	29	12	35	1	0	2	0	8.22	20	1
ENSOMYG00000001038	idh2	isocitrate dehydrogenase (NADP(+)) 2 [Source:ZFIN;Acc:ZDB-GENE-31118-95]		0.816	-0.294	0.176971	ENSDARG00000003795	idh2	isocitrate dehydrogenase (NADP(+)) 2 [Source:ZFIN;Acc:ZDB-GENE-031118-95]	ENSG00000182054	IDH2	isocitrate dehydrogenase (NADP(+)) 2 [Source:HGNC Symbol;Acc:HGNC:5383]	2804	2645	2854	3049	1880	2900	1460	1840	2212	1938	2127	2508	1338	2454	1149	1661	1883.53	2196	1650
ENSOMYG00000029063				0.897	-0.157	0.610339	ENSDARG00000058160	tnfaip2b	tumor necrosis factor, alpha-induced protein 2b [Source:ZFIN;Acc:ZDB-GENE-081107-56]	ENSG00000185215	TNFAIP2	TNF alpha induced protein 2 [Source:HGNC Symbol;Acc:HGNC:11895]	892	987	2683	774	1385	929	1123	655	704	723	2000	637	985	786	884	591	2964.62	1016	812
ENSOMYG00000040402			only expressed in AP2	0.085	-3.551	0.000143367	ENSDARG00000007425	apol1	apolipoprotein L, 1 [Source:ZFIN;Acc:ZDB-GENE-030131-3217]	ENSG00000221963	APOL6	apolipoprotein L6 [Source:HGNC Symbol;Acc:HGNC:14870]	10	14	28	3	0	1	0	2	8	10	21	2	0	1	0	2	142.71	10	1
ENSOMYG00000008121	si:ch211-194m7.8	si:ch211-147m6.1 [Source:ZFIN;Acc:ZDB-GENE-13112-57]		0.967	-0.049	0.893896	ENSDARG00000104947	si:ch211-194m7.8	si:ch211-194m7.8 [Source:ZFIN;Acc:ZDB-GENE-120709-95]	ENSG00000102837	OLFM4	olfactomedin 4 [Source:HGNC Symbol;Acc:HGNC:17190]	3836	3167	4991	3046	3310	4280	2615	3058	3026	2321	3720	2506	2355	3621	2058	2761	1952.97	2893	2699
ENSOMYG00000004178	if36	eukaryotic translation initiation factor 3, subunit E, a [Source:ZFIN;Acc:ZDB-GENE-3131-3827]		1.067	0.094	0.741069	ENSDARG00000113466	eif3eb	eukaryotic translation initiation factor 3, subunit E, a [Source:NCBI gene;Acc:325102]	ENSG00000104408	EIF3E	eukaryotic translation initiation factor 3 subunit E [Source:HGNC Symbol;Acc:HGNC:3277]	2061	2019	2172	2202	2390	2908	1761	1838	1626	1480	1619	1811	1701	2460	1386	1659	2450.29	1634	1802
ENSOMYG00000045713	ctsba	cathepsin Ba [Source:ZFIN;Acc:ZDB-GENE-4426-265]		0.922	-0.118	0.683691	ENSDARG00000055120	ctsba	cathepsin Ba [Source:ZFIN;Acc:ZDB-GENE-040426-2650]	ENSG00000164733	CTSB	cathepsin B [Source:HGNC Symbol;Acc:HGNC:2527]	2975	2289	2357	2391	2987	1838	2053	1657	2347	1678	1757	1967	2125	1555	1616	1496	2366.77	1937	1698
ENSOMYG00000020741				0.946	-0.081	0.755325	ENSDARG00000004173	copa	coatomer protein complex, subunit alpha [Source:ZFIN;Acc:ZDB-GENE-020905-2]	ENSG00000122218	COPA	COPI coat complex subunit alpha [Source:HGNC Symbol;Acc:HGNC:2230]	2062	1994	2960	1964	1933	2059	1806	2073	1627	1461	2206	1616	1375	1742	1421	1871	2509.64	1728	1602
ENSOMYG00000033676	MCAT	malonyl-CoA-acyl carrier protein transacylase [Source:HGNC Symbol;Acc:HGNC:29622]	More AP2	0.085	-3.549	1.0062e-07	ENSDARG00000016613	mcat	malonyl CoA:ACP acyltransferase (mitochondrial) [Source:ZFIN;Acc:ZDB-GENE-041111-231]	ENSG00000100294	MCAT	malonyl-CoA-acyl carrier protein transacylase [Source:HGNC Symbol;Acc:HGNC:29622]	43	30	37	31	4	0	3	3	34	22	28	26	3	0	2	3	13.52	28	2
ENSOMYG00000004379			only expressed in AP2	0.086	-3.547	9.16823e-05	ENSDARG00000073675	tlr8b	toll-like receptor 8b [Source:ZFIN;Acc:ZDB-GENE-040219-12]	ENSG00000101916	TLR8	toll like receptor 8 [Source:HGNC Symbol;Acc:HGNC:15632]	22	17	38	10	2	0	1	2	17	12	28	8	1	0	1	2	16.23	16	1
ENSOMYG00000008316	atp5pd	ATP synthase peripheral stalk subunit d [Source:ZFIN;Acc:ZDB-GENE-4426-1658]		0.842	-0.247	0.329399	ENSDARG00000098355	atp5pd	ATP synthase peripheral stalk subunit d [Source:ZFIN;Acc:ZDB-GENE-040426-1658]	ENSG00000167863	ATP5PD	ATP synthase peripheral stalk subunit d [Source:HGNC Symbol;Acc:HGNC:845]	2324	2072	2141	2481	2079	2271	915	1316	1834	1519	1596	2041	1479	1922	720	1188	1995.45	1748	1327
ENSOMYG00000042603		spectrin repeat containing, nuclear envelope 1b [Source:ZFIN;Acc:ZDB-GENE-71218-4]		1.356	0.44	0.100859	ENSDARG00000063068	syne1b	spectrin repeat containing, nuclear envelope 1b [Source:ZFIN;Acc:ZDB-GENE-071218-4]	ENSG00000131018	SYNE1	spectrin repeat containing nuclear envelope protein 1 [Source:HGNC Symbol;Acc:HGNC:17089]	3630	5112	2937	3284	4901	3666	7499	7131	2864	3746	2189	2702	3487	3102	5902	6438	2390.93	2875	4732
ENSOMYG00000067019				0.625	-0.677	0.0212824	ENSDARG00000029688	hsp70.1	heat shock cognate 70-kd protein, tandem duplicate 1 [Source:ZFIN;Acc:ZDB-GENE-990415-91]	ENSG00000204390	HSPA1L	heat shock protein family A (Hsp70) member 1 like [Source:HGNC Symbol;Acc:HGNC:5234]	466	609	1189	569	367	244	270	457	368	446	886	468	261	206	213	413	3149.34	542	273
ENSOMYG00000010773				1.092	0.127	0.537825	ENSDARG00000008292	eif2s3	eukaryotic translation initiation factor 2, subunit 3 gamma [Source:NCBI gene;Acc:327341]	ENSG00000130741	EIF2S3	eukaryotic translation initiation factor 2 subunit gamma [Source:HGNC Symbol;Acc:HGNC:3267]	2624	2450	2800	2741	3416	3419	2329	2220	2070	1796	2087	2255	2431	2893	1833	2004	2364.01	2052	2290
ENSOMYG00000054700			only expressed in AP2	0.086	-3.546	0.000283077	ENSDARG00000100262	BX936382.1	NA	ENSG00000198939	ZFP2	ZFP2 zinc finger protein [Source:HGNC Symbol;Acc:HGNC:26138]	13	25	26	13	0	0	4	0	10	18	19	11	0	0	3	0	8.19	14	1
ENSOMYG00000066658	akap8l	A kinase (PRKA) anchor protein 8-like [Source:ZFIN;Acc:ZDB-GENE-4426-233]		1.03	0.042	0.849277	ENSDARG00000099635	akap8l	A kinase (PRKA) anchor protein 8-like [Source:ZFIN;Acc:ZDB-GENE-040426-2303]	ENSG00000011243	AKAP8L	A-kinase anchoring protein 8 like [Source:HGNC Symbol;Acc:HGNC:29857]	2196	2537	2382	2034	2213	2419	2057	2272	1733	1859	1776	1673	1575	2047	1619	2051	2380.2	1760	1823
ENSOMYG00000040741	stab2	stabilin 2 [Source:ZFIN;Acc:ZDB-GENE-4121-336]		0.844	-0.244	0.447056	ENSDARG00000111479	stab2	stabilin 2 [Source:ZFIN;Acc:ZDB-GENE-041210-336]	ENSG00000136011	STAB2	stabilin 2 [Source:HGNC Symbol;Acc:HGNC:18629]	3726	4613	5247	3040	3500	509	3790	1935	2940	3381	3911	2501	2490	431	2983	1747	1472.28	3183	1913
ENSOMYG00000024344				0.855	-0.225	0.401103	ENSDARG00000009447	atp5mc3b	ATP synthase membrane subunit c locus 3b [Source:ZFIN;Acc:ZDB-GENE-020814-1]	ENSG00000154518	ATP5MC3	ATP synthase membrane subunit c locus 3 [Source:HGNC Symbol;Acc:HGNC:843]	2111	1850	2411	2263	1452	2416	1017	1367	1665	1356	1797	1862	1033	2044	800	1234	2155.9	1670	1278
ENSOMYG00000077619			More B57	28.369	4.826	1.86043e-38	ENSDARG00000035023	khdc4	KH domain containing 4, pre-mRNA splicing factor [Source:NCBI gene;Acc:321686]	ENSG00000132680	KHDC4	KH domain containing 4, pre-mRNA splicing factor [Source:HGNC Symbol;Acc:HGNC:29145]	8	6	9	4	148	183	211	211	6	4	7	3	105	155	166	190	98	5	154
ENSOMYG00000019091				1.106	0.145	0.616625	ENSDARG00000026990	klhl6	kelch-like family member 6 [Source:ZFIN;Acc:ZDB-GENE-030616-325]	ENSG00000172578	KLHL6	kelch like family member 6 [Source:HGNC Symbol;Acc:HGNC:18653]	3284	3155	2167	3184	3043	4570	2717	3007	2591	2312	1615	2619	2165	3867	2139	2715	2026.13	2284	2722
ENSOMYG00000042820	scamp3	secretory carrier membrane protein 3 [Source:ZFIN;Acc:ZDB-GENE-41114-33]	More AP2	0.086	-3.542	4.33217e-19	ENSDARG00000016765	scamp3	secretory carrier membrane protein 3 [Source:ZFIN;Acc:ZDB-GENE-041114-33]	ENSG00000116521	SCAMP3	secretory carrier membrane protein 3 [Source:HGNC Symbol;Acc:HGNC:10565]	359	323	279	281	43	15	30	12	283	237	208	231	31	13	24	11	104.92	240	20
ENSOMYG00000036089	g3bp1	GTPase activating protein (SH3 domain) binding protein 1 [Source:ZFIN;Acc:ZDB-GENE-3131-7452]		0.656	-0.608	0.0102232	ENSDARG00000017741	g3bp1	GTPase activating protein (SH3 domain) binding protein 1 [Source:ZFIN;Acc:ZDB-GENE-030131-7452]	ENSG00000145907	G3BP1	G3BP stress granule assembly factor 1 [Source:HGNC Symbol;Acc:HGNC:30292]	1371	1345	3079	1203	959	1003	806	1005	1082	986	2295	990	682	849	634	907	2836.48	1338	768
ENSOMYG00000018830				0.926	-0.111	0.690628	ENSDARG00000005513	naca	nascent polypeptide associated complex subunit alpha [Source:NCBI gene;Acc:195823]	ENSG00000196531	NACA	nascent polypeptide associated complex subunit alpha [Source:HGNC Symbol;Acc:HGNC:7629]	1208	1189	1851	1408	1030	1618	971	1122	953	871	1380	1158	733	1369	764	1013	2771.68	1090	970
ENSOMYG00000040733			More AP2	0.087	-3.523	7.24873e-13	ENSDARG00000069014	nphp4	nephronophthisis 4 [Source:ZFIN;Acc:ZDB-GENE-060503-715]	ENSG00000131697	NPHP4	nephrocystin 4 [Source:HGNC Symbol;Acc:HGNC:19104]	95	113	56	56	11	3	8	3	75	83	42	46	8	3	6	3	22.39	62	5
ENSOMYG00000044859	slbp	stem-loop histone mRNA binding protein [Source:ZFIN;Acc:ZDB-GENE-3131-9686]		0.783	-0.354	0.101245	ENSDARG00000100558	slbp	stem-loop binding protein [Source:ZFIN;Acc:ZDB-GENE-030131-9686]	ENSG00000163950	SLBP	stem-loop binding protein [Source:HGNC Symbol;Acc:HGNC:10904]	2366	2103	2253	2417	1409	1905	1263	1581	1867	1541	1679	1988	1003	1612	994	1427	1839.99	1769	1259
ENSOMYG00000016330	polrmt	polymerase (RNA) mitochondrial (DNA directed) [Source:ZFIN;Acc:ZDB-GENE-3131-1528]	More AP2	0.087	-3.521	3.00989e-23	ENSDARG00000101220	polrmt	polymerase (RNA) mitochondrial (DNA directed) [Source:ZFIN;Acc:ZDB-GENE-030131-1528]	ENSG00000099821	POLRMT	RNA polymerase mitochondrial [Source:HGNC Symbol;Acc:HGNC:9200]	185	197	190	186	27	14	15	6	146	144	142	153	19	12	12	5	68.8	146	12
ENSOMYG00000031100	ppib	peptidylprolyl isomerase B (cyclophilin B) [Source:ZFIN;Acc:ZDB-GENE-4426-1955]		0.877	-0.189	0.491933	ENSDARG00000092798	ppib	peptidylprolyl isomerase B (cyclophilin B) [Source:ZFIN;Acc:ZDB-GENE-040426-1955]	ENSG00000166794	PPIB	peptidylprolyl isomerase B [Source:HGNC Symbol;Acc:HGNC:9255]	2885	2614	3377	3123	1993	3714	1537	1833	2276	1916	2517	2569	1418	3142	1210	1655	1919.05	2320	1856
ENSOMYG00000022254			More AP2	0.087	-3.517	1.70303e-15	ENSDARG00000114454	CR762483.1	growth-regulated alpha protein-like [Source:NCBI gene;Acc:101883994]	ENSG00000169248	CXCL11	C-X-C motif chemokine ligand 11 [Source:HGNC Symbol;Acc:HGNC:10638]	481	472	1799	377	84	22	101	41	379	346	1341	310	60	19	79	37	2811.39	594	49
ENSOMYG00000038811			More AP2	0.088	-3.5	9.40536e-62	ENSDARG00000040445	si:ch211-219a4.3	si:ch211-219a4.3 [Source:ZFIN;Acc:ZDB-GENE-070424-157]	ENSG00000173193	PARP14	poly(ADP-ribose) polymerase family member 14 [Source:HGNC Symbol;Acc:HGNC:29232]	1428	1484	1590	1115	144	74	172	83	1127	1088	1185	917	102	63	135	75	1551.6	1079	94
ENSOMYG00000023536	nqo1	NAD(P)H dehydrogenase, quinone 1 [Source:ZFIN;Acc:ZDB-GENE-3131-1226]	More AP2	0.089	-3.492	3.66694e-07	ENSDARG00000010250	nqo1	NAD(P)H dehydrogenase, quinone 1 [Source:ZFIN;Acc:ZDB-GENE-030131-1226]	ENSG00000181019	NQO1	NAD(P)H quinone dehydrogenase 1 [Source:HGNC Symbol;Acc:HGNC:2874]	46	39	56	39	4	8	1	0	36	29	42	32	3	7	1	0	13.94	35	3
ENSOMYG00000004527	ftsj3	FtsJ RNA 2'-O-methyltransferase 3 [Source:ZFIN;Acc:ZDB-GENE-3131-9828]		0.847	-0.239	0.286122	ENSDARG00000104938	ftsj3	FtsJ RNA 2'-O-methyltransferase 3 [Source:ZFIN;Acc:ZDB-GENE-030131-9828]	ENSG00000108592	FTSJ3	FtsJ RNA 2'-O-methyltransferase 3 [Source:HGNC Symbol;Acc:HGNC:17136]	1270	1666	2131	1135	1106	1289	1056	1157	1002	1221	1589	934	787	1091	831	1045	2481.35	1186	938
ENSOMYG00000016082			More B57	26.603	4.734	2.66669e-07	ENSDARG00000042683	si:dkey-15j16.3	si:dkey-15j16.3 [Source:ZFIN;Acc:ZDB-GENE-030131-4680]	ENSG00000143167	GPA33	glycoprotein A33 [Source:HGNC Symbol;Acc:HGNC:4445]	0	1	11	0	99	144	83	64	0	1	8	0	70	122	65	58	82.98	2	79
ENSOMYG00000027712				1.021	0.031	0.934672	ENSDARG00000036107	txnipa	thioredoxin interacting protein a [Source:ZFIN;Acc:ZDB-GENE-030804-10]	ENSG00000265972	TXNIP	thioredoxin interacting protein [Source:HGNC Symbol;Acc:HGNC:16952]	2834	3480	1866	2873	3584	3126	2728	1672	2236	2550	1391	2363	2550	2645	2147	1509	1916.4	2135	2213
ENSOMYG00000014405				1.161	0.215	0.354365	ENSDARG00000111021	CR381567.1	NA	ENSG00000092841	MYL6	myosin light chain 6 [Source:HGNC Symbol;Acc:HGNC:7587]	2702	2803	2782	2563	2943	4499	2432	2830	2132	2054	2074	2108	2094	3807	1914	2555	2898.16	2092	2592
ENSOMYG00000023671				0.901	-0.151	0.471207	ENSDARG00000056075	rca2.1	regulator of complement activation group 2 gene 1 [Source:ZFIN;Acc:ZDB-GENE-050320-60]	ENSG00000123838	C4BPA	complement component 4 binding protein alpha [Source:HGNC Symbol;Acc:HGNC:1325]	2376	2165	3229	2244	2269	2226	2003	1852	1875	1587	2407	1846	1614	1883	1577	1672	1965.97	1929	1686
ENSOMYG00000012847	dgkab	diacylglycerol kinase, alpha b [Source:ZFIN;Acc:ZDB-GENE-12115-5]	only expressed in B57	25.663	4.682	4.58302e-12	ENSDARG00000060626	dgkaa	diacylglycerol kinase, alpha a [Source:ZFIN;Acc:ZDB-GENE-060616-305]	ENSG00000058866	DGKG	diacylglycerol kinase gamma [Source:HGNC Symbol;Acc:HGNC:2853]	1	0	1	5	65	49	44	42	1	0	1	4	46	41	35	38	15.37	2	40
ENSOMYG00000013816	arf4			0.999	-0.002	0.999115	ENSDARG00000115509	zgc:77650	zgc:77650 [Source:ZFIN;Acc:ZDB-GENE-030131-6151]	ENSG00000168374	ARF4	ADP ribosylation factor 4 [Source:HGNC Symbol;Acc:HGNC:655]	1936	1587	3180	2050	1767	3187	1434	1827	1527	1163	2370	1686	1257	2697	1129	1649	2719.79	1686	1683
ENSOMYG00000023348			More AP2	0.089	-3.491	6.11892e-33	ENSDARG00000088251	lgals17	galectin 17 [Source:ZFIN;Acc:ZDB-GENE-131121-418]	ENSG00000178997	EXD1	exonuclease 3'-5' domain containing 1 [Source:HGNC Symbol;Acc:HGNC:28507]	545	710	493	414	95	21	28	39	430	520	368	341	68	18	22	35	2978.36	415	36
ENSOMYG00000000806	NEB	nebulin [Source:HGNC Symbol;Acc:HGNC:772]	More AP2	0.09	-3.477	7.60087e-06	ENSDARG00000032630	neb	nebulin [Source:ZFIN;Acc:ZDB-GENE-041111-216]	ENSG00000183091	NEB	nebulin [Source:HGNC Symbol;Acc:HGNC:7720]	29	46	38	35	1	3	4	2	23	34	28	29	1	3	3	2	10.11	28	2
ENSOMYG00000031315			More B57	25.521	4.674	2.96991e-30	ENSDARG00000008182	si:ch73-111e15.1	si:ch73-111e15.1 [Source:ZFIN;Acc:ZDB-GENE-110411-28]	ENSG00000187912	CLEC17A	C-type lectin domain containing 17A [Source:HGNC Symbol;Acc:HGNC:34520]	5	6	7	7	206	177	148	116	4	4	5	6	147	150	116	105	34.9	5	130
ENSOMYG00000033677				1.068	0.095	0.733927	ENSDARG00000038537	gga1	golgi-associated, gamma adaptin ear containing, ARF binding protein 1 [Source:ZFIN;Acc:ZDB-GENE-040822-13]	ENSG00000100083	GGA1	golgi associated, gamma adaptin ear containing, ARF binding protein 1 [Source:HGNC Symbol;Acc:HGNC:17842]	1077	1309	1199	1112	1266	1185	1265	1206	850	959	894	915	901	1003	996	1089	2240.01	904	997
ENSOMYG00000022265	si:rp71-68n21.9	si:rp71-68n21.9 [Source:ZFIN;Acc:ZDB-GENE-8115-1]		1.366	0.45	0.0188466	ENSDARG00000067751	si:rp71-68n21.9	si:rp71-68n21.9 [Source:ZFIN;Acc:ZDB-GENE-081105-100]	ENSG00000003096	KLHL13	kelch like family member 13 [Source:HGNC Symbol;Acc:HGNC:22931]	1905	1899	1328	1790	2336	2775	2282	2375	1503	1392	990	1473	1662	2348	1796	2144	2290.19	1340	1988
ENSOMYG00000042807	macroh2a2	macroH2A.2 histone [Source:ZFIN;Acc:ZDB-GENE-5913-114]		1.156	0.21	0.369511	ENSDARG00000087897	macroh2a2	macroH2A.2 histone [Source:ZFIN;Acc:ZDB-GENE-050913-114]	ENSG00000099284	MACROH2A2	macroH2A.2 histone [Source:HGNC Symbol;Acc:HGNC:14453]	3280	3331	3579	3239	3354	5539	3062	3654	2588	2441	2668	2665	2387	4687	2410	3299	2120.28	2590	3196
ENSOMYG00000004751				1.091	0.125	0.641303	ENSDARG00000005800	ampd3a	adenosine monophosphate deaminase 3a [Source:ZFIN;Acc:ZDB-GENE-110407-2]	ENSG00000133805	AMPD3	adenosine monophosphate deaminase 3 [Source:HGNC Symbol;Acc:HGNC:470]	3482	4124	2484	3106	3254	3009	4213	3798	2747	3022	1852	2555	2315	2546	3316	3429	1788.75	2544	2902
ENSOMYG00000001949		inositol polyphosphate-5-phosphatase D [Source:ZFIN;Acc:ZDB-GENE-1922-3]		1.306	0.385	0.0193218	ENSDARG00000116834	inpp5d	inositol polyphosphate-5-phosphatase D [Source:ZFIN;Acc:ZDB-GENE-100922-30]	ENSG00000168918	INPP5D	inositol polyphosphate-5-phosphatase D [Source:HGNC Symbol;Acc:HGNC:6079]	1916	2378	2078	1809	2703	2467	2626	2875	1512	1743	1549	1488	1923	2087	2067	2595	2483.28	1573	2168
ENSOMYG00000045794	chd4a	chromodomain helicase DNA binding protein 4a [Source:ZFIN;Acc:ZDB-GENE-41111-187]		0.968	-0.048	0.883389	ENSDARG00000063535	chd4a	chromodomain helicase DNA binding protein 4a [Source:ZFIN;Acc:ZDB-GENE-041111-187]	ENSG00000170004	CHD3	chromodomain helicase DNA binding protein 3 [Source:HGNC Symbol;Acc:HGNC:1918]	2364	2642	3260	2283	2002	2145	2122	3100	1865	1936	2430	1878	1425	1815	1670	2799	2063.84	2027	1927
ENSOMYG00000014131	msra	methionine sulfoxide reductase Aa [Source:ZFIN;Acc:ZDB-GENE-4114-344]		0.866	-0.208	0.399091	ENSDARG00000029587	msra	methionine sulfoxide reductase A [Source:ZFIN;Acc:ZDB-GENE-041014-344]	ENSG00000175806	MSRA	methionine sulfoxide reductase A [Source:HGNC Symbol;Acc:HGNC:7377]	4036	3229	3273	3620	2637	4030	1958	2199	3184	2366	2440	2978	1876	3410	1541	1985	1644.06	2742	2203
ENSOMYG00000031685				0.905	-0.143	0.547937	ENSDARG00000104693	il6st	interleukin 6 signal transducer [Source:ZFIN;Acc:ZDB-GENE-080104-6]	ENSG00000134352	IL6ST	interleukin 6 signal transducer [Source:HGNC Symbol;Acc:HGNC:6021]	1966	1728	2587	1592	1520	1840	1472	1642	1551	1266	1928	1310	1082	1557	1159	1482	2051.2	1514	1320
ENSOMYG00000030603	YWHAQ	tyrosine 3-monooxygenase/tryptophan 5-monooxygenase activation protein theta [Source:HGNC Symbol;Acc:HGNC:12854]		1.01	0.015	0.967133	ENSDARG00000075758	ywhabb	tyrosine 3-monooxygenase/tryptophan 5-monooxygenase activation protein, beta polypeptide b [Source:NCBI gene;Acc:406419]	ENSG00000166913	YWHAB	tyrosine 3-monooxygenase/tryptophan 5-monooxygenase activation protein beta [Source:HGNC Symbol;Acc:HGNC:12849]	2642	2440	3356	2553	2606	3755	2049	2165	2084	1788	2502	2100	1854	3177	1613	1955	2252.88	2118	2150
ENSOMYG00000011799	H3-3B	H3.3 histone B [Source:HGNC Symbol;Acc:HGNC:4765]		0.746	-0.423	0.0724502	ENSDARG00000111005	h3f3b.1	H3 histone, family 3B.1 [Source:ZFIN;Acc:ZDB-GENE-050417-65]	ENSG00000132475	H3-3B	H3.3 histone B [Source:HGNC Symbol;Acc:HGNC:4765]	2855	2663	2764	3182	1722	2723	1359	1334	2252	1952	2060	2618	1225	2304	1070	1204	1734.38	2220	1451
ENSOMYG00000012827	si:ch73-22o12.1	si:ch73-22o12.1 [Source:ZFIN;Acc:ZDB-GENE-11411-27]	More AP2	0.091	-3.459	1.22232e-13	ENSDARG00000062831	si:ch73-22o12.1	si:ch73-22o12.1 [Source:ZFIN;Acc:ZDB-GENE-110411-27]	ENSG00000130202	NECTIN2	nectin cell adhesion molecule 2 [Source:HGNC Symbol;Acc:HGNC:9707]	33	44	58	50	3	2	6	4	26	32	43	41	2	2	5	4	320.4	36	3
ENSOMYG00000018527	ctnnb1	catenin (cadherin-associated protein), beta 1 [Source:ZFIN;Acc:ZDB-GENE-98526-362]		0.804	-0.315	0.0693534	ENSDARG00000014571	ctnnb1	catenin (cadherin-associated protein), beta 1 [Source:NCBI gene;Acc:30265]	ENSG00000168036	CTNNB1	catenin beta 1 [Source:HGNC Symbol;Acc:HGNC:2514]	2105	2332	2816	1910	2074	1458	1781	1404	1661	1709	2099	1571	1476	1234	1402	1268	2049.33	1760	1345
ENSOMYG00000013432				0.825	-0.278	0.15267	ENSDARG00000018902	pes	pescadillo [Source:NCBI gene;Acc:30228]	ENSG00000100029	PES1	pescadillo ribosomal biogenesis factor 1 [Source:HGNC Symbol;Acc:HGNC:8848]	1801	1738	2336	1462	1534	1576	1154	1169	1421	1274	1741	1203	1092	1333	908	1055	2369.73	1410	1097
ENSOMYG00000043468				1.19	0.25	0.229105	ENSDARG00000063295	myh9a	myosin, heavy chain 9a, non-muscle [Source:ZFIN;Acc:ZDB-GENE-030131-5870]	ENSG00000100345	MYH9	myosin heavy chain 9 [Source:HGNC Symbol;Acc:HGNC:7579]	3024	3855	3125	3351	3388	4305	4371	3903	2386	2825	2329	2757	2411	3642	3440	3524	2279.71	2574	3254
ENSOMYG00000042849	lbp/bpi-2			1.354	0.437	0.0114616	ENSDARG00000099980	bpifcl	BPI fold containing family C, like [Source:ZFIN;Acc:ZDB-GENE-070912-360]	ENSG00000101425	BPI	bactericidal permeability increasing protein [Source:HGNC Symbol;Acc:HGNC:1095]	1492	1616	1340	1358	2051	2601	1672	1654	1177	1184	999	1117	1459	2201	1316	1493	2887.6	1119	1617
ENSOMYG00000038144	optn	optineurin [Source:ZFIN;Acc:ZDB-GENE-3131-813]		0.994	-0.008	0.982439	ENSDARG00000002663	optn	optineurin [Source:NCBI gene;Acc:336159]	ENSG00000123240	OPTN	optineurin [Source:HGNC Symbol;Acc:HGNC:17142]	690	761	772	643	629	724	679	660	544	558	575	529	448	613	534	596	2531.47	552	548
ENSOMYG00000023784				1.129	0.176	0.453949	ENSDARG00000077126	snrnp70	small nuclear ribonucleoprotein 70 (U1) [Source:ZFIN;Acc:ZDB-GENE-040825-2]	ENSG00000104852	SNRNP70	small nuclear ribonucleoprotein U1 subunit 70 [Source:HGNC Symbol;Acc:HGNC:11150]	2007	2183	2356	1937	2100	1892	2555	2934	1583	1600	1756	1593	1494	1601	2011	2649	2259.35	1633	1939
ENSOMYG00000025929				1.084	0.116	0.434797	ENSDARG00000114649	LO018106.1	NA	ENSG00000134516	DOCK2	dedicator of cytokinesis 2 [Source:HGNC Symbol;Acc:HGNC:2988]	2762	3079	2575	2551	3242	3049	2735	2457	2179	2257	1919	2099	2307	2580	2153	2218	2031.53	2114	2314
ENSOMYG00000046657	rtn4			0.994	-0.009	0.980779	ENSDARG00000112237	rtn4a	reticulon 4a [Source:ZFIN;Acc:ZDB-GENE-030710-1]	ENSG00000115310	RTN4	reticulon 4 [Source:HGNC Symbol;Acc:HGNC:14085]	2248	2347	2790	3068	2564	2729	2239	2359	1774	1720	2080	2524	1824	2309	1762	2130	2298.47	2024	2006
ENSOMYG00000041163	fabp2	fatty acid binding protein 2, intestinal [Source:ZFIN;Acc:ZDB-GENE-99119-5]	More AP2	0.091	-3.453	2.15468e-17	ENSDARG00000110230	fabp2	fatty acid binding protein 2, intestinal [Source:ZFIN;Acc:ZDB-GENE-991019-5]	ENSG00000145384	FABP2	fatty acid binding protein 2 [Source:HGNC Symbol;Acc:HGNC:3556]	112	109	109	122	16	10	6	6	88	80	81	100	11	8	5	5	26.81	87	7
ENSOMYG00000043341			More B57	24.831	4.634	3.63227e-07	ENSDARG00000077533	eif3f	eukaryotic translation initiation factor 3, subunit F [Source:ZFIN;Acc:ZDB-GENE-100215-2]	ENSG00000175390	EIF3F	eukaryotic translation initiation factor 3 subunit F [Source:HGNC Symbol;Acc:HGNC:3275]	2	8	41	25	615	844	442	435	2	6	31	21	438	714	348	393	273.86	15	473
ENSOMYG00000027258	lima1a	LIM domain and actin binding 1a [Source:ZFIN;Acc:ZDB-GENE-112-1]		0.679	-0.558	0.066088	ENSDARG00000101441	lima1a	LIM domain and actin binding 1a [Source:ZFIN;Acc:ZDB-GENE-001120-1]	ENSG00000050405	LIMA1	LIM domain and actin binding 1 [Source:HGNC Symbol;Acc:HGNC:24636]	579	468	1212	413	585	86	457	230	457	343	903	340	416	73	360	208	2230.7	511	264
ENSOMYG00000035407	star	steroidogenic acute regulatory protein [Source:ZFIN;Acc:ZDB-GENE-112-3]		0.82	-0.287	0.385284	ENSDARG00000006137	star	steroidogenic acute regulatory protein [Source:NCBI gene;Acc:63999]	ENSG00000147465	STAR	steroidogenic acute regulatory protein [Source:HGNC Symbol;Acc:HGNC:11359]	3678	5451	776	3087	2908	1740	1286	229	2902	3995	578	2540	2069	1472	1012	207	1390.48	2504	1190
ENSOMYG00000064574			only expressed in B57	24.418	4.61	6.96648e-12	ENSDARG00000116065	CR848040.3	NA	ENSG00000198160	MIER1	MIER1 transcriptional regulator [Source:HGNC Symbol;Acc:HGNC:29657]	0	5	2	1	29	42	69	68	0	4	1	1	21	36	54	61	49.36	2	43
ENSOMYG00000030128	vcam1b	vascular cell adhesion molecule 1b [Source:ZFIN;Acc:ZDB-GENE-729-238]		1.087	0.12	0.708587	ENSDARG00000110413	vcam1b	vascular cell adhesion molecule 1b [Source:ZFIN;Acc:ZDB-GENE-070209-238]	ENSG00000162692	VCAM1	vascular cell adhesion molecule 1 [Source:HGNC Symbol;Acc:HGNC:12663]	616	955	1124	588	1411	310	1307	735	486	700	838	484	1004	262	1029	664	2386.61	627	740
ENSOMYG00000022162				1.372	0.457	0.0787286	ENSDARG00000010556	mmp25b	matrix metallopeptidase 25b [Source:ZFIN;Acc:ZDB-GENE-100308-4]	ENSG00000008516	MMP25	matrix metallopeptidase 25 [Source:HGNC Symbol;Acc:HGNC:14246]	4354	4634	3411	4171	6661	8700	5310	5221	3435	3396	2543	3431	4740	7361	4179	4713	2339.98	3201	5248
ENSOMYG00000011383				0.828	-0.272	0.184243	ENSDARG00000045070	itgb3b	integrin beta 3b [Source:ZFIN;Acc:ZDB-GENE-071207-2]	ENSG00000259207	ITGB3	integrin subunit beta 3 [Source:HGNC Symbol;Acc:HGNC:6156]	2625	2524	2803	2280	1950	1436	2296	1903	2071	1850	2089	1876	1388	1215	1807	1718	2075.83	1972	1532
ENSOMYG00000030685				1.167	0.223	0.30801	ENSDARG00000033144	psme2	proteasome activator subunit 2 [Source:ZFIN;Acc:ZDB-GENE-991110-16]	ENSG00000100911	PSME2	proteasome activator subunit 2 [Source:HGNC Symbol;Acc:HGNC:9569]	1538	1312	1348	1386	1718	1974	1383	1509	1213	962	1005	1140	1222	1670	1089	1362	2443.62	1080	1336
ENSOMYG00000000668	gp137	cell cycle associated protein 1b [Source:ZFIN;Acc:ZDB-GENE-4426-22]		0.874	-0.194	0.303635	ENSDARG00000054272	caprin1b	cell cycle associated protein 1b [Source:ZFIN;Acc:ZDB-GENE-040426-2020]	ENSG00000135387	CAPRIN1	cell cycle associated protein 1 [Source:HGNC Symbol;Acc:HGNC:6743]	1868	2208	2413	1890	1717	2162	1466	1374	1474	1618	1799	1555	1222	1829	1154	1240	2269.75	1612	1361
ENSOMYG00000031952		proteasome 2S subunit alpha 8 [Source:HGNC Symbol;Acc:HGNC:22985]		0.7	-0.515	0.0351725	ENSDARG00000010965	psma8	proteasome 20S subunit alpha 8 [Source:ZFIN;Acc:ZDB-GENE-040426-2194]	ENSG00000154611	PSMA8	proteasome 20S subunit alpha 8 [Source:HGNC Symbol;Acc:HGNC:22985]	1641	1675	1785	1987	911	1710	626	796	1295	1228	1331	1635	648	1447	493	719	2050.25	1372	827
ENSOMYG00000041148	DCK	deoxycytidine kinase [Source:HGNC Symbol;Acc:HGNC:274]		0.727	-0.461	0.0334714	ENSDARG00000044807	dck	deoxycytidine kinase [Source:ZFIN;Acc:ZDB-GENE-041024-3]	ENSG00000156136	DCK	deoxycytidine kinase [Source:HGNC Symbol;Acc:HGNC:2704]	673	625	674	634	391	451	355	411	531	458	502	522	278	382	279	371	2381.29	503	328
ENSOMYG00000032317				0.867	-0.206	0.451221	ENSDARG00000021669	sec61a1	SEC61 translocon alpha 1 subunit [Source:NCBI gene;Acc:192298]	ENSG00000065665	SEC61A2	SEC61 translocon subunit alpha 2 [Source:HGNC Symbol;Acc:HGNC:17702]	1578	1211	3522	1471	1527	1632	996	1565	1245	888	2625	1210	1087	1381	784	1413	2570.62	1492	1166
ENSOMYG00000022346	ak2	adenylate kinase 2 [Source:ZFIN;Acc:ZDB-GENE-3131-512]		1.384	0.469	0.0479354	ENSDARG00000005926	ak2	adenylate kinase 2 [Source:NCBI gene;Acc:321793]	ENSG00000004455	AK2	adenylate kinase 2 [Source:HGNC Symbol;Acc:HGNC:362]	2843	2148	2098	2531	4358	4125	2985	3235	2243	1574	1564	2082	3101	3490	2349	2920	2301.32	1866	2965
ENSOMYG00000020461	zgc:6422	zgc:6422 [Source:ZFIN;Acc:ZDB-GENE-4426-134]	only expressed in AP2	0.095	-3.401	0.0023774	ENSDARG00000070705	zgc:64022	zgc:64022 [Source:ZFIN;Acc:ZDB-GENE-040426-1340]	ENSG00000111404	RERGL	RERG like [Source:HGNC Symbol;Acc:HGNC:26213]	8	19	8	24	0	0	2	0	6	14	6	20	0	0	2	0	5.31	12	0
ENSOMYG00000017500	nap1l1	nucleosome assembly protein 1-like 1 [Source:ZFIN;Acc:ZDB-GENE-3516-2]		1.335	0.417	0.0325255	ENSDARG00000101813	nap1l1	nucleosome assembly protein 1-like 1 [Source:ZFIN;Acc:ZDB-GENE-030516-2]	ENSG00000187109	NAP1L1	nucleosome assembly protein 1 like 1 [Source:HGNC Symbol;Acc:HGNC:7637]	2120	2372	2417	2182	3221	3740	2525	3014	1673	1738	1802	1795	2292	3164	1987	2721	2614.54	1752	2541
ENSOMYG00000051975				1.121	0.165	0.496128	ENSDARG00000005842	cd9a	CD9 molecule a [Source:ZFIN;Acc:ZDB-GENE-030131-1175]	ENSG00000010278	CD9	CD9 molecule [Source:HGNC Symbol;Acc:HGNC:1709]	4105	4134	2383	3623	4859	4488	3794	3037	3239	3030	1776	2980	3457	3797	2986	2742	1839.1	2756	3246
ENSOMYG00000034940				0.921	-0.119	0.683497	ENSDARG00000116665	ddx39ab	DEAD (Asp-Glu-Ala-Asp) box polypeptide 39Ab [Source:ZFIN;Acc:ZDB-GENE-040426-2902]	ENSG00000198563	DDX39B	DExD-box helicase 39B [Source:HGNC Symbol;Acc:HGNC:13917]	2202	2270	2813	2320	1723	2764	1429	1982	1737	1664	2097	1909	1226	2339	1125	1789	2019.29	1852	1620
ENSOMYG00000002356	parp12a	poly (ADP-ribose) polymerase family, member 12a [Source:ZFIN;Acc:ZDB-GENE-5419-6]		0.93	-0.105	0.680368	ENSDARG00000042496	parp12a	poly (ADP-ribose) polymerase family, member 12a [Source:ZFIN;Acc:ZDB-GENE-050419-6]	ENSG00000059378	PARP12	poly(ADP-ribose) polymerase family member 12 [Source:HGNC Symbol;Acc:HGNC:21919]	1142	1174	1097	983	1019	884	843	1028	901	860	818	809	725	748	664	928	2511.54	847	766
ENSOMYG00000006507				1.088	0.122	0.523822	ENSDARG00000111005	h3f3b.1	H3 histone, family 3B.1 [Source:ZFIN;Acc:ZDB-GENE-050417-65]	ENSG00000163041	H3-3A	H3.3 histone A [Source:HGNC Symbol;Acc:HGNC:4764]	3152	2963	2642	2714	3864	3225	3045	2150	2487	2172	1969	2233	2749	2729	2397	1941	2000.95	2215	2454
ENSOMYG00000067787	MRC1	mannose receptor C-type 1 [Source:HGNC Symbol;Acc:HGNC:7228]		0.974	-0.038	0.926804	ENSDARG00000102100	mrc1a	mannose receptor, C type 1a [Source:ZFIN;Acc:ZDB-GENE-090915-4]	ENSG00000260314	MRC1	mannose receptor C-type 1 [Source:HGNC Symbol;Acc:HGNC:7228]	3542	4113	4199	2699	5528	548	5030	1953	2794	3014	3130	2220	3933	464	3959	1763	1649.39	2790	2530
ENSOMYG00000016264	atp5f1d	ATP synthase F1 subunit delta [Source:ZFIN;Acc:ZDB-GENE-3131-7649]		0.989	-0.016	0.97043	ENSDARG00000019404	atp5f1d	ATP synthase F1 subunit delta [Source:ZFIN;Acc:ZDB-GENE-030131-7649]	ENSG00000099624	ATP5F1D	ATP synthase F1 subunit delta [Source:HGNC Symbol;Acc:HGNC:837]	2056	1711	2183	2140	1984	2508	1396	1671	1622	1254	1627	1760	1412	2122	1099	1509	2077.29	1566	1536
ENSOMYG00000027302				0.813	-0.298	0.162143	ENSDARG00000102055	hadhb	hydroxyacyl-CoA dehydrogenase trifunctional multienzyme complex subunit beta [Source:ZFIN;Acc:ZDB-GENE-030131-8550]	ENSG00000138029	HADHB	hydroxyacyl-CoA dehydrogenase trifunctional multienzyme complex subunit beta [Source:HGNC Symbol;Acc:HGNC:4803]	2655	2585	2875	2747	1920	2964	1407	1467	2095	1894	2143	2260	1366	2508	1107	1324	1940.15	2098	1576
ENSOMYG00000013859	PDCD1LG2	programmed cell death 1 ligand 2 [Source:HGNC Symbol;Acc:HGNC:18731]		1.094	0.13	0.645603	ENSDARG00000100899	si:ch211-241b2.5	si:ch211-241b2.5 [Source:ZFIN;Acc:ZDB-GENE-081104-192]	ENSG00000120217	CD274	CD274 molecule [Source:HGNC Symbol;Acc:HGNC:17635]	165	182	421	183	359	235	203	252	130	133	314	151	255	199	160	228	2581.14	182	210
ENSOMYG00000022982				0.974	-0.038	0.913166	ENSDARG00000014329	npm1a	nucleophosmin 1a [Source:ZFIN;Acc:ZDB-GENE-021028-1]	ENSG00000181163	NPM1	nucleophosmin 1 [Source:HGNC Symbol;Acc:HGNC:7910]	1518	1411	2658	1179	1614	1516	1384	1607	1198	1034	1981	970	1148	1283	1089	1451	2685.49	1296	1243
ENSOMYG00000035353				1.065	0.09	0.78351	ENSDARG00000115676	ptgr1	prostaglandin reductase 1 [Source:ZFIN;Acc:ZDB-GENE-041212-80]	ENSG00000106853	PTGR1	prostaglandin reductase 1 [Source:HGNC Symbol;Acc:HGNC:18429]	1440	1013	3505	1406	1735	2671	1531	1813	1136	742	2613	1157	1235	2260	1205	1637	2574.04	1412	1584
ENSOMYG00000041153	cltca	clathrin, heavy chain a (Hc) [Source:ZFIN;Acc:ZDB-GENE-3131-2299]		0.89	-0.168	0.36477	ENSDARG00000043493	cltca	clathrin, heavy chain a (Hc) [Source:ZFIN;Acc:ZDB-GENE-030131-2299]	ENSG00000141367	CLTC	clathrin heavy chain [Source:HGNC Symbol;Acc:HGNC:2092]	2134	2342	3031	2137	1999	2107	2024	1806	1684	1716	2259	1758	1422	1783	1593	1630	2299.49	1854	1607
ENSOMYG00000011437	xrn2	5'-3' exoribonuclease 2 [Source:ZFIN;Acc:ZDB-GENE-4426-2874]		0.846	-0.241	0.204482	ENSDARG00000101900	xrn2	5'-3' exoribonuclease 2 [Source:ZFIN;Acc:ZDB-GENE-040426-2874]	ENSG00000088930	XRN2	5'-3' exoribonuclease 2 [Source:HGNC Symbol;Acc:HGNC:12836]	1231	1196	1376	1181	1023	1072	839	896	971	877	1026	972	728	907	660	809	2042.72	962	776
ENSOMYG00000023416	nfe2l2a	nfe2 like bZIP transcription factor 2a [Source:ZFIN;Acc:ZDB-GENE-3723-2]		1.141	0.19	0.363428	ENSDARG00000042824	nfe2l2a	nuclear factor, erythroid 2-like 2a [Source:ZFIN;Acc:ZDB-GENE-030723-2]	ENSG00000116044	NFE2L2	nuclear factor, erythroid 2 like 2 [Source:HGNC Symbol;Acc:HGNC:7782]	2270	1744	2376	1867	2450	2585	1947	2348	1791	1278	1771	1536	1743	2187	1532	2120	2199.24	1594	1896
ENSOMYG00000010491	dbnlb	drebrin-like b [Source:ZFIN;Acc:ZDB-GENE-5522-293]		1.035	0.049	0.846264	ENSDARG00000016016	dbnlb	drebrin-like b [Source:ZFIN;Acc:ZDB-GENE-050522-293]	ENSG00000136279	DBNL	drebrin like [Source:HGNC Symbol;Acc:HGNC:2696]	2623	2610	2452	2322	2686	2980	2337	1979	2069	1913	1828	1910	1911	2521	1839	1787	2003.67	1930	2014
ENSOMYG00000027172	psma8	proteasome 2S subunit alpha 8 [Source:ZFIN;Acc:ZDB-GENE-4426-2194]		0.929	-0.106	0.702298	ENSDARG00000010965	psma8	proteasome 20S subunit alpha 8 [Source:ZFIN;Acc:ZDB-GENE-040426-2194]	ENSG00000154611	PSMA8	proteasome 20S subunit alpha 8 [Source:HGNC Symbol;Acc:HGNC:22985]	1332	1160	1369	1396	1194	1514	807	980	1051	850	1021	1148	850	1281	635	885	2313.28	1018	913
ENSOMYG00000042729	SRSF6	serine and arginine rich splicing factor 6 [Source:HGNC Symbol;Acc:HGNC:1788]		0.91	-0.137	0.512038	ENSDARG00000016783	srsf6b	serine and arginine rich splicing factor 6b [Source:ZFIN;Acc:ZDB-GENE-041219-1]	ENSG00000124193	SRSF6	serine and arginine rich splicing factor 6 [Source:HGNC Symbol;Acc:HGNC:10788]	2602	2474	2745	2359	2325	2532	1748	1982	2053	1813	2046	1941	1654	2142	1376	1789	1907.99	1963	1740
ENSOMYG00000008544	septin7b	septin 7b [Source:ZFIN;Acc:ZDB-GENE-3131-37]		1.015	0.021	0.927544	ENSDARG00000087647	sept7a	septin 7a [Source:ZFIN;Acc:ZDB-GENE-040426-1008]	ENSG00000122545	SEPTIN7	septin 7 [Source:HGNC Symbol;Acc:HGNC:1717]	2513	2673	2803	2458	2750	2967	2171	2231	1983	1959	2089	2022	1957	2510	1709	2014	2161.63	2013	2048
ENSOMYG00000021515	xpo7	exportin 7 [Source:ZFIN;Acc:ZDB-GENE-6628-2]		0.957	-0.063	0.832213	ENSDARG00000005540	xpo7	exportin 7 [Source:ZFIN;Acc:ZDB-GENE-060628-2]	ENSG00000130227	XPO7	exportin 7 [Source:HGNC Symbol;Acc:HGNC:14108]	2282	2269	2129	2376	2011	1626	2495	2004	1800	1663	1587	1955	1431	1376	1964	1809	1874.09	1751	1645
ENSOMYG00000041766	psmb7	proteasome 2S subunit beta 7 [Source:ZFIN;Acc:ZDB-GENE-128-4]		0.88	-0.185	0.495478	ENSDARG00000037962	psmb7	proteasome 20S subunit beta 7 [Source:ZFIN;Acc:ZDB-GENE-001208-4]	ENSG00000136930	PSMB7	proteasome 20S subunit beta 7 [Source:HGNC Symbol;Acc:HGNC:9544]	2230	2256	2900	2477	1627	3056	1212	1616	1759	1653	2162	2038	1158	2586	954	1459	1967.53	1903	1539
ENSOMYG00000031842	ttc3	tetratricopeptide repeat domain 3 [Source:ZFIN;Acc:ZDB-GENE-9313-3]		1.128	0.174	0.454432	ENSDARG00000086075	ttc3	tetratricopeptide repeat domain 3 [Source:ZFIN;Acc:ZDB-GENE-090313-3]	ENSG00000182670	TTC3	tetratricopeptide repeat domain 3 [Source:HGNC Symbol;Acc:HGNC:12393]	1514	1895	1347	1375	2022	1278	2010	1642	1194	1389	1004	1131	1439	1081	1582	1482	2533.88	1180	1396
ENSOMYG00000032461	tpi1b	triosephosphate isomerase 1b [Source:ZFIN;Acc:ZDB-GENE-2416-4]		0.874	-0.194	0.478863	ENSDARG00000113061	tpi1b	triosephosphate isomerase 1b [Source:NCBI gene;Acc:560753]	ENSG00000111669	TPI1	triosephosphate isomerase 1 [Source:HGNC Symbol;Acc:HGNC:12009]	2873	1989	3689	2493	2150	3321	1451	1427	2267	1458	2750	2051	1530	2810	1142	1288	1984.11	2132	1692
ENSOMYG00000044911	sqstm1	sequestosome 1 [Source:ZFIN;Acc:ZDB-GENE-4426-224]		1.275	0.35	0.0224146	ENSDARG00000075014	sqstm1	sequestosome 1 [Source:ZFIN;Acc:ZDB-GENE-040426-2204]	ENSG00000161011	SQSTM1	sequestosome 1 [Source:HGNC Symbol;Acc:HGNC:11280]	1363	1405	1245	1460	2163	1581	1622	1642	1075	1030	928	1201	1539	1338	1277	1482	2965.72	1058	1409
ENSOMYG00000037207	stip1	stress-induced phosphoprotein 1 [Source:ZFIN;Acc:ZDB-GENE-41121-17]		0.932	-0.101	0.715371	ENSDARG00000004906	stip1	stress-induced phosphoprotein 1 [Source:ZFIN;Acc:ZDB-GENE-041121-17]	ENSG00000168439	STIP1	stress induced phosphoprotein 1 [Source:HGNC Symbol;Acc:HGNC:11387]	1409	1503	2260	1449	1324	1858	1076	1358	1112	1102	1685	1192	942	1572	847	1226	2503.87	1273	1147
ENSOMYG00000039911	nfkbie	nuclear factor of kappa light polypeptide gene enhancer in B-cells inhibitor, epsilon [Source:ZFIN;Acc:ZDB-GENE-61215-132]		1.347	0.43	0.0136084	ENSDARG00000068367	nfkbie	nuclear factor of kappa light polypeptide gene enhancer in B-cells inhibitor, epsilon [Source:ZFIN;Acc:ZDB-GENE-061215-132]	ENSG00000146232	NFKBIE	NFKB inhibitor epsilon [Source:HGNC Symbol;Acc:HGNC:7799]	1564	1324	1943	1445	2379	2758	1692	1778	1234	970	1448	1189	1693	2334	1332	1605	3044.51	1210	1741
ENSOMYG00000041531	atp5pb	ATP synthase peripheral stalk-membrane subunit b [Source:ZFIN;Acc:ZDB-GENE-411-33]		0.928	-0.108	0.706899	ENSDARG00000011553	atp5pb	ATP synthase peripheral stalk-membrane subunit b [Source:ZFIN;Acc:ZDB-GENE-041010-33]	ENSG00000116459	ATP5PB	ATP synthase peripheral stalk-membrane subunit b [Source:HGNC Symbol;Acc:HGNC:840]	2128	2096	2242	2298	1886	2378	1533	1629	1679	1536	1671	1890	1342	2012	1207	1471	1923.5	1694	1508
ENSOMYG00000040344	mcrip2	MAPK regulated corepressor interacting protein 2 [Source:ZFIN;Acc:ZDB-GENE-418-233]	only expressed in AP2	0.095	-3.397	7.6613e-07	ENSDARG00000110482	si:dkey-44g23.5	si:dkey-44g23.5 [Source:ZFIN;Acc:ZDB-GENE-041008-233]	ENSG00000172366	MCRIP2	MAPK regulated corepressor interacting protein 2 [Source:HGNC Symbol;Acc:HGNC:14142]	17	22	35	44	1	0	4	4	13	16	26	36	1	0	3	4	18.95	23	2
ENSOMYG00000033034			More AP2	0.096	-3.387	1.95973e-09	ENSDARG00000077086	ankrd34ba	ankyrin repeat domain 34Ba [Source:ZFIN;Acc:ZDB-GENE-091118-17]	ENSG00000189127	ANKRD34B	ankyrin repeat domain 34B [Source:HGNC Symbol;Acc:HGNC:33736]	104	120	73	97	11	4	15	3	82	88	54	80	8	3	12	3	33.36	76	6
ENSOMYG00000024710	srsf5a	serine and arginine rich splicing factor 5a [Source:ZFIN;Acc:ZDB-GENE-3131-7336]		0.886	-0.175	0.268126	ENSDARG00000029818	srsf5a	serine and arginine rich splicing factor 5a [Source:ZFIN;Acc:ZDB-GENE-030131-7336]	ENSG00000100650	SRSF5	serine and arginine rich splicing factor 5 [Source:HGNC Symbol;Acc:HGNC:10787]	2556	2683	2943	2387	2369	2431	2006	1934	2017	1966	2194	1964	1686	2057	1579	1746	1891.26	2035	1767
ENSOMYG00000043267			More B57	23.891	4.578	7.28467e-25							3	4	3	7	96	64	135	116	2	3	2	6	68	54	106	105	111.17	3	83
ENSOMYG00000037729	KIF19	kinesin family member 19 [Source:HGNC Symbol;Acc:HGNC:26735]	More AP2	0.096	-3.383	8.82554e-06	ENSDARG00000053026	kif19	kinesin family member 19 [Source:ZFIN;Acc:ZDB-GENE-080215-2]	ENSG00000196169	KIF19	kinesin family member 19 [Source:HGNC Symbol;Acc:HGNC:26735]	47	55	27	44	8	0	2	3	37	40	20	36	6	0	2	3	10.17	33	3
ENSOMYG00000065340			More AP2	0.096	-3.381	1.55418e-06	ENSDARG00000098390	si:ch211-76m11.8	si:ch211-76m11.8 [Source:ZFIN;Acc:ZDB-GENE-041210-280]	ENSG00000167984	NLRC3	NLR family CARD domain containing 3 [Source:HGNC Symbol;Acc:HGNC:29889]	28	40	25	49	3	0	6	2	22	29	19	40	2	0	5	2	13.24	28	2
ENSOMYG00000007402	stmn1a	stathmin 1a [Source:ZFIN;Acc:ZDB-GENE-316-14]		1.072	0.1	0.641644	ENSDARG00000033655	stmn1b	stathmin 1b [Source:ZFIN;Acc:ZDB-GENE-050417-397]	ENSG00000117632	STMN1	stathmin 1 [Source:HGNC Symbol;Acc:HGNC:6510]	2770	3182	2646	2698	3344	3472	2625	2343	2185	2332	1972	2220	2379	2938	2066	2115	1992.16	2177	2374
ENSOMYG00000036338				0.944	-0.084	0.71804	ENSDARG00000111005	h3f3b.1	H3 histone, family 3B.1 [Source:ZFIN;Acc:ZDB-GENE-050417-65]	ENSG00000163041	H3-3A	H3.3 histone A [Source:HGNC Symbol;Acc:HGNC:4764]	3325	3052	2772	2801	3080	2987	2449	2133	2623	2237	2066	2304	2192	2527	1928	1926	1792.53	2308	2143
ENSOMYG00000032556	eef1db	eukaryotic translation elongation factor 1 delta b (guanine nucleotide exchange protein) [Source:ZFIN;Acc:ZDB-GENE-3131-6544]		1.209	0.274	0.215347	ENSDARG00000030053	eef1db	eukaryotic translation elongation factor 1 delta b (guanine nucleotide exchange protein) [Source:ZFIN;Acc:ZDB-GENE-030131-6544]	ENSG00000104529	EEF1D	eukaryotic translation elongation factor 1 delta [Source:HGNC Symbol;Acc:HGNC:3211]	2243	1922	2153	2130	3161	3018	2092	2321	1770	1409	1605	1752	2249	2554	1647	2095	2262.45	1634	2136
ENSOMYG00000007723				0.877	-0.19	0.267669	ENSDARG00000002165	psme1	proteasome activator subunit 1 [Source:ZFIN;Acc:ZDB-GENE-991110-17]	ENSG00000092010	PSME1	proteasome activator subunit 1 [Source:HGNC Symbol;Acc:HGNC:9568]	852	898	1066	889	794	884	677	656	672	658	795	731	565	748	533	592	2201.74	714	610
ENSOMYG00000009591	ITGB1	integrin subunit beta 1 [Source:HGNC Symbol;Acc:HGNC:6153]		1.169	0.225	0.199057	ENSDARG00000071863	itgb1a	integrin, beta 1a [Source:ZFIN;Acc:ZDB-GENE-060803-2]	ENSG00000150093	ITGB1	integrin subunit beta 1 [Source:HGNC Symbol;Acc:HGNC:6153]	2606	2896	2843	2515	3790	3053	3122	2655	2056	2122	2119	2069	2697	2583	2457	2397	2112.28	2092	2534
ENSOMYG00000019907				1.124	0.168	0.470635	ENSDARG00000074846	si:dkeyp-68b7.12	si:dkeyp-68b7.12 [Source:ZFIN;Acc:ZDB-GENE-141212-333]	ENSG00000186517	ARHGAP30	Rho GTPase activating protein 30 [Source:HGNC Symbol;Acc:HGNC:27414]	1997	2479	2461	1824	2355	2312	2614	2462	1576	1817	1835	1501	1676	1956	2057	2223	2167.87	1682	1978
ENSOMYG00000043942	adssl	adenylosuccinate synthase, like [Source:ZFIN;Acc:ZDB-GENE-2419-28]		0.89	-0.169	0.490976	ENSDARG00000012399	adssl	adenylosuccinate synthase, like [Source:ZFIN;Acc:ZDB-GENE-020419-28]	ENSG00000035687	ADSS2	adenylosuccinate synthase 2 [Source:HGNC Symbol;Acc:HGNC:292]	3540	3102	3281	3479	2687	3807	2171	2121	2793	2273	2446	2862	1912	3221	1709	1915	1642.31	2594	2189
ENSOMYG00000031818	GPT	glutamic--pyruvic transaminase [Source:HGNC Symbol;Acc:HGNC:4552]	only expressed in AP2	0.097	-3.37	2.42974e-05	ENSDARG00000055642	GPT	si:ch211-217a12.1 [Source:ZFIN;Acc:ZDB-GENE-121214-95]	ENSG00000166123	GPT2	glutamic--pyruvic transaminase 2 [Source:HGNC Symbol;Acc:HGNC:18062]	20	22	28	40	1	0	7	0	16	16	21	33	1	0	6	0	9.48	22	2
ENSOMYG00000045030	ywhae1	tyrosine 3-monooxygenase/tryptophan 5-monooxygenase activation protein, epsilon polypeptide 1 [Source:ZFIN;Acc:ZDB-GENE-3131-779]		0.855	-0.225	0.301266	ENSDARG00000109789	ywhae1	tyrosine 3-monooxygenase/tryptophan 5-monooxygenase activation protein, epsilon polypeptide 1 [Source:ZFIN;Acc:ZDB-GENE-030131-779]	ENSG00000108953	YWHAE	tyrosine 3-monooxygenase/tryptophan 5-monooxygenase activation protein epsilon [Source:HGNC Symbol;Acc:HGNC:12851]	1312	1381	2159	1343	1223	1437	986	1083	1035	1012	1609	1105	870	1216	776	978	2338.87	1190	960
ENSOMYG00000039445	p22-phox			1.076	0.106	0.725394	ENSDARG00000018283	cyba	cytochrome b-245, alpha polypeptide [Source:ZFIN;Acc:ZDB-GENE-040426-1526]	ENSG00000051523	CYBA	cytochrome b-245 alpha chain [Source:HGNC Symbol;Acc:HGNC:2577]	2897	2570	3136	2579	2887	4263	2450	2385	2286	1883	2338	2122	2054	3607	1928	2153	2258.85	2157	2436
ENSOMYG00000037588				1.119	0.162	0.322782	ENSDARG00000034714	esyt1a	extended synaptotagmin-like protein 1a [Source:ZFIN;Acc:ZDB-GENE-090311-55]	ENSG00000139641	ESYT1	extended synaptotagmin 1 [Source:HGNC Symbol;Acc:HGNC:29534]	3144	3276	3445	3076	3594	3238	3698	3522	2480	2401	2568	2530	2557	2740	2911	3180	1868.45	2495	2847
ENSOMYG00000026930	gda	guanine deaminase [Source:ZFIN;Acc:ZDB-GENE-5522-434]		0.893	-0.163	0.607516	ENSDARG00000002986	gda	guanine deaminase [Source:ZFIN;Acc:ZDB-GENE-050522-434]	ENSG00000119125	GDA	guanine deaminase [Source:HGNC Symbol;Acc:HGNC:4212]	245	96	659	138	178	206	158	267	193	70	491	114	127	174	124	241	2101.95	217	166
ENSOMYG00000071671				1.291	0.368	0.0839578	ENSDARG00000028389	rab44	RAB44, member RAS oncogene family [Source:ZFIN;Acc:ZDB-GENE-040724-117]	ENSG00000255587	RAB44	RAB44, member RAS oncogene family [Source:HGNC Symbol;Acc:HGNC:21068]	2801	3912	3314	2685	3621	3110	5595	4699	2210	2867	2470	2209	2577	2631	4404	4242	2126.96	2439	3464
ENSOMYG00000034207				0.976	-0.035	0.920467	ENSDARG00000111005	h3f3b.1	H3 histone, family 3B.1 [Source:ZFIN;Acc:ZDB-GENE-050417-65]	ENSG00000163041	H3-3A	H3.3 histone A [Source:HGNC Symbol;Acc:HGNC:4764]	2778	2517	2387	2589	2334	3294	1785	1989	2192	1845	1779	2130	1661	2787	1405	1796	1783.16	1986	1912
ENSOMYG00000019668	vig-2		More AP2	0.097	-3.359	2.52133e-18	ENSDARG00000063559	pigx	phosphatidylinositol glycan anchor biosynthesis, class X [Source:ZFIN;Acc:ZDB-GENE-070705-212]	ENSG00000131778	CHD1L	chromodomain helicase DNA binding protein 1 like [Source:HGNC Symbol;Acc:HGNC:1916]	124	314	407	145	17	24	27	18	98	230	303	119	12	20	21	16	21790.5	188	17
ENSOMYG00000065720	si:ch73-41e3.7	si:ch73-41e3.7 [Source:ZFIN;Acc:ZDB-GENE-9313-163]	only expressed in AP2	0.097	-3.359	4.02528e-06	ENSDARG00000089799	si:ch73-41e3.7	si:ch73-41e3.7 [Source:ZFIN;Acc:ZDB-GENE-090313-163]	ENSG00000113391	FAM172A	family with sequence similarity 172 member A [Source:HGNC Symbol;Acc:HGNC:25365]	23	26	27	28	3	0	4	1	18	19	20	23	2	0	3	1	9.41	20	2
ENSOMYG00000071474	fads2	fatty acid desaturase 2 [Source:ZFIN;Acc:ZDB-GENE-11212-1]	only expressed in B57	23.764	4.571	5.71186e-05	ENSDARG00000019532	fads2	fatty acid desaturase 2 [Source:NCBI gene;Acc:140615]	ENSG00000134824	FADS2	fatty acid desaturase 2 [Source:HGNC Symbol;Acc:HGNC:3575]	0	0	0	1	15	10	13	7	0	0	0	1	11	8	10	6	9.63	0	9
ENSOMYG00000038725	mx		More AP2	0.099	-3.333	5.21112e-37	ENSDARG00000021688	mxa	myxovirus (influenza) resistance A [Source:NCBI gene;Acc:360142]	ENSG00000157601	MX1	MX dynamin like GTPase 1 [Source:HGNC Symbol;Acc:HGNC:7532]	304	465	543	277	61	23	43	22	240	341	405	228	43	19	34	20	13309.4	304	29
ENSOMYG00000055222	rps19bp1	ribosomal protein S19 binding protein 1 [Source:ZFIN;Acc:ZDB-GENE-11316-2]	More AP2	0.1	-3.322	5.98234e-10	ENSDARG00000091124	rps19bp1	ribosomal protein S19 binding protein 1 [Source:ZFIN;Acc:ZDB-GENE-110316-2]	ENSG00000187051	RPS19BP1	ribosomal protein S19 binding protein 1 [Source:HGNC Symbol;Acc:HGNC:28749]	83	83	65	60	6	9	5	5	65	61	48	49	4	8	4	5	32.06	56	5
ENSOMYG00000000284	ACSS1	acyl-CoA synthetase short chain family member 1 [Source:HGNC Symbol;Acc:HGNC:1691]		1.203	0.267	0.173411	ENSDARG00000044142	acss1	acyl-CoA synthetase short chain family member 1 [Source:ZFIN;Acc:ZDB-GENE-050320-139]	ENSG00000154930	ACSS1	acyl-CoA synthetase short chain family member 1 [Source:HGNC Symbol;Acc:HGNC:16091]	1866	2223	2272	1791	3182	2260	2785	1783	1472	1629	1694	1473	2264	1912	2192	1610	2270.02	1567	1994
ENSOMYG00000031204	SELENOP	selenoprotein P [Source:HGNC Symbol;Acc:HGNC:1751]		0.729	-0.457	0.167587	ENSDARG00000093549	selenop	selenoprotein P [Source:NCBI gene;Acc:352931]	ENSG00000250722	SELENOP	selenoprotein P [Source:HGNC Symbol;Acc:HGNC:10751]	2695	2680	2342	7475	3569	388	2471	980	2126	1964	1746	6149	2540	328	1945	885	1297.41	2996	1424
ENSOMYG00000076814			More AP2	0.101	-3.314	7.08128e-09	ENSDARG00000098279	si:zfos-451d2.2	si:zfos-451d2.2 [Source:ZFIN;Acc:ZDB-GENE-141212-290]	ENSG00000167984	NLRC3	NLR family CARD domain containing 3 [Source:HGNC Symbol;Acc:HGNC:29889]	47	46	46	27	1	5	5	3	37	34	34	22	1	4	4	3	30.48	32	3
ENSOMYG00000039435				1.106	0.146	0.527489	ENSDARG00000068289	eif3k	eukaryotic translation initiation factor 3, subunit K [Source:NCBI gene;Acc:550245]	ENSG00000178982	EIF3K	eukaryotic translation initiation factor 3 subunit K [Source:HGNC Symbol;Acc:HGNC:24656]	2642	2481	2312	2571	3011	3198	2373	2389	2084	1818	1723	2115	2142	2706	1868	2157	2040.06	1935	2218
ENSOMYG00000058809				0.929	-0.106	0.719884							202	205	308	129	237	140	170	169	159	150	230	106	169	118	134	153	2438.25	161	144
ENSOMYG00000042040	nifk	nucleolar protein interacting with the FHA domain of MKI67 [Source:ZFIN;Acc:ZDB-GENE-21231-4]		0.766	-0.385	0.0897595	ENSDARG00000040666	nifk	nucleolar protein interacting with the FHA domain of MKI67 [Source:NCBI gene;Acc:317644]	ENSG00000155438	NIFK	nucleolar protein interacting with the FHA domain of MKI67 [Source:HGNC Symbol;Acc:HGNC:17838]	1024	1084	2079	1037	783	894	728	940	808	794	1550	853	557	756	573	849	2109.49	1001	684
ENSOMYG00000006989	TRAP1	TNF receptor associated protein 1 [Source:HGNC Symbol;Acc:HGNC:16264]	More AP2	0.103	-3.281	2.26878e-47	ENSDARG00000024317	trap1	TNF receptor-associated protein 1 [Source:ZFIN;Acc:ZDB-GENE-030131-4257]	ENSG00000126602	TRAP1	TNF receptor associated protein 1 [Source:HGNC Symbol;Acc:HGNC:16264]	564	700	889	654	71	65	57	76	445	513	663	538	51	55	45	69	320.8	540	55
ENSOMYG00000037018				1.08	0.111	0.728771	ENSDARG00000089434	etv7	ETS variant transcription factor 7 [Source:ZFIN;Acc:ZDB-GENE-070209-53]	ENSG00000139083	ETV6	ETS variant transcription factor 6 [Source:HGNC Symbol;Acc:HGNC:3495]	710	731	1647	694	913	1185	821	1167	560	536	1228	571	650	1003	646	1054	2298.61	724	838
ENSOMYG00000036959	ssrp1a	structure specific recognition protein 1a [Source:ZFIN;Acc:ZDB-GENE-31118-9]		1.013	0.018	0.960118	ENSDARG00000016994	ssrp1b	structure specific recognition protein 1b [Source:ZFIN;Acc:ZDB-GENE-041008-209]	ENSG00000149136	SSRP1	structure specific recognition protein 1 [Source:HGNC Symbol;Acc:HGNC:11327]	2195	2255	2234	2178	2098	2298	1831	2312	1732	1653	1665	1792	1493	1944	1441	2087	1978.94	1710	1741
ENSOMYG00000030336				0.873	-0.196	0.370346	ENSDARG00000100248	c1r	complement component 1, r subcomponent [Source:ZFIN;Acc:ZDB-GENE-050913-24]	ENSG00000182326	C1S	complement C1s [Source:HGNC Symbol;Acc:HGNC:1247]	3120	3377	2511	2337	3337	1630	2564	1645	2462	2475	1872	1923	2374	1379	2018	1485	2078.41	2183	1814
ENSOMYG00000035278	rpl32	ribosomal protein L32 [Source:ZFIN;Acc:ZDB-GENE-6331-15]		1.067	0.093	0.779874	ENSDARG00000115707	rpl32	ribosomal protein L32 [Source:ZFIN;Acc:ZDB-GENE-060331-105]	ENSG00000144713	RPL32	ribosomal protein L32 [Source:HGNC Symbol;Acc:HGNC:10336]	1529	1398	1643	1716	1480	2397	1107	1720	1206	1025	1225	1412	1053	2028	871	1553	1966.8	1217	1376
ENSOMYG00000047605				0.888	-0.172	0.34553	ENSDARG00000030448	sppl2	signal peptide peptidase-like 2 [Source:ZFIN;Acc:ZDB-GENE-030131-4265]	ENSG00000138600	SPPL2A	signal peptide peptidase like 2A [Source:HGNC Symbol;Acc:HGNC:30227]	2160	2029	2169	2039	2016	1691	1655	1592	1704	1487	1617	1677	1434	1431	1303	1437	1820.63	1621	1401
ENSOMYG00000024697	id2a	inhibitor of DNA binding 2a [Source:ZFIN;Acc:ZDB-GENE-291-1]		1.197	0.26	0.203976	ENSDARG00000055283	id2a	inhibitor of DNA binding 2a [Source:ZFIN;Acc:ZDB-GENE-020910-1]	ENSG00000115738	ID2	inhibitor of DNA binding 2 [Source:HGNC Symbol;Acc:HGNC:5361]	1989	1924	2847	1577	2625	2398	2252	2738	1569	1410	2122	1297	1868	2029	1773	2472	2680.13	1600	2036
ENSOMYG00000002231				1.281	0.357	0.0120985	ENSDARG00000104474	il6r	interleukin 6 receptor [Source:ZFIN;Acc:ZDB-GENE-080107-7]	ENSG00000160712	IL6R	interleukin 6 receptor [Source:HGNC Symbol;Acc:HGNC:6019]	2027	2371	1683	1835	2692	2689	2551	2127	1599	1738	1255	1510	1915	2275	2008	1920	2132.53	1526	2030
ENSOMYG00000033737			More AP2	0.103	-3.279	2.8085e-48	ENSDARG00000091579	si:ch211-66e2.5	si:ch211-66e2.5 [Source:ZFIN;Acc:ZDB-GENE-131121-180]	ENSG00000076662	ICAM3	intercellular adhesion molecule 3 [Source:HGNC Symbol;Acc:HGNC:5346]	2876	2663	3389	2385	415	214	303	184	2269	1952	2526	1962	295	181	238	166	1326.81	2177	220
ENSOMYG00000017420				0.796	-0.329	0.0930826	ENSDARG00000010481	bzw1a	basic leucine zipper and W2 domains 1a [Source:NCBI gene;Acc:325226]	ENSG00000082153	BZW1	basic leucine zipper and W2 domains 1 [Source:HGNC Symbol;Acc:HGNC:18380]	1710	1654	2332	1532	1319	1684	964	1110	1349	1212	1738	1260	939	1425	759	1002	2045.51	1390	1031
ENSOMYG00000043082	ppp6c	protein phosphatase 6, catalytic subunit [Source:ZFIN;Acc:ZDB-GENE-4426-949]		0.832	-0.265	0.175138	ENSDARG00000002949	ppp6c	protein phosphatase 6, catalytic subunit [Source:ZFIN;Acc:ZDB-GENE-040426-949]	ENSG00000119414	PPP6C	protein phosphatase 6 catalytic subunit [Source:HGNC Symbol;Acc:HGNC:9323]	1773	1621	2490	1870	1429	1852	1146	1358	1399	1188	1856	1538	1017	1567	902	1226	2107.88	1495	1178
ENSOMYG00000026738				0.826	-0.276	0.142765	ENSDARG00000019231	sptan1	spectrin alpha, non-erythrocytic 1 [Source:ZFIN;Acc:ZDB-GENE-051113-60]	ENSG00000197694	SPTAN1	spectrin alpha, non-erythrocytic 1 [Source:HGNC Symbol;Acc:HGNC:11273]	2591	2774	2787	3087	2336	1709	2644	1785	2044	2033	2078	2540	1662	1446	2081	1611	1608.44	2174	1700
ENSOMYG00000039939	zc3h11a	zinc finger CCCH-type containing 11A [Source:ZFIN;Acc:ZDB-GENE-3131-3272]		1.323	0.404	0.0379169	ENSDARG00000009754	zc3h11a	zinc finger CCCH-type containing 11A [Source:ZFIN;Acc:ZDB-GENE-030131-3272]	ENSG00000058673	ZC3H11A	zinc finger CCCH-type containing 11A [Source:HGNC Symbol;Acc:HGNC:29093]	1720	1976	1926	1708	2420	2186	2396	2925	1357	1448	1436	1405	1722	1850	1886	2641	2381.62	1412	2025
ENSOMYG00000047172	c5ar	complement C5a receptor 1 [Source:ZFIN;Acc:ZDB-GENE-1943-1]		1.48	0.565	0.0184076	ENSDARG00000040319	CABZ01041494.1	C5a anaphylatoxin chemotactic receptor [Source:NCBI gene;Acc:100000959]	ENSG00000197405	C5AR1	complement C5a receptor 1 [Source:HGNC Symbol;Acc:HGNC:1338]	2539	1929	3886	2226	4268	5773	3218	3791	2003	1414	2897	1831	3037	4885	2533	3422	2566.42	2036	3469
ENSOMYG00000039164			More B57	23.453	4.552	1.14288e-23	ENSDARG00000008165	caspa	caspase a [Source:ZFIN;Acc:ZDB-GENE-000616-3]	ENSG00000137752	CASP1	caspase 1 [Source:HGNC Symbol;Acc:HGNC:1499]	14	7	12	3	236	209	206	203	11	5	9	2	168	177	162	183	80.94	7	172
ENSOMYG00000035631	csn6			0.729	-0.455	0.0952906	ENSDARG00000102417	psmd7	proteasome 26S subunit, non-ATPase 7 [Source:ZFIN;Acc:ZDB-GENE-030131-5541]	ENSG00000168090	COPS6	COP9 signalosome subunit 6 [Source:HGNC Symbol;Acc:HGNC:21749]	2280	2106	2363	2213	1008	1939	613	1410	1799	1543	1761	1821	717	1641	482	1273	1565.54	1731	1028
ENSOMYG00000052392	ADD3	adducin 3 [Source:HGNC Symbol;Acc:HGNC:245]	More AP2	0.104	-3.27	8.49956e-10	ENSDARG00000040874	add3a	adducin 3 (gamma) a [Source:ZFIN;Acc:ZDB-GENE-030131-2721]	ENSG00000148700	ADD3	adducin 3 [Source:HGNC Symbol;Acc:HGNC:245]	233	295	184	188	17	17	28	18	184	216	137	155	12	14	22	16	49.67	173	16
ENSOMYG00000053855			only expressed in AP2	0.104	-3.262	1.68025e-05	ENSDARG00000023648	idh3g	isocitrate dehydrogenase (NAD(+)) 3 non-catalytic subunit gamma [Source:ZFIN;Acc:ZDB-GENE-050417-435]	ENSG00000067829	IDH3G	isocitrate dehydrogenase (NAD(+)) 3 non-catalytic subunit gamma [Source:HGNC Symbol;Acc:HGNC:5386]	21	20	35	26	3	2	1	2	17	15	26	21	2	2	1	2	6.4	20	2
ENSOMYG00000067381			More AP2	0.105	-3.246	1.90282e-09							82	112	70	65	3	7	8	11	65	82	52	53	2	6	6	10	27.67	63	6
ENSOMYG00000026568				1.054	0.075	0.812959	ENSDARG00000068199	pld3	phospholipase D family, member 3 [Source:ZFIN;Acc:ZDB-GENE-050419-212]	ENSG00000166428	PLD4	phospholipase D family member 4 [Source:HGNC Symbol;Acc:HGNC:23792]	1730	1662	1343	1611	1636	1872	1588	1495	1365	1218	1001	1325	1164	1584	1250	1350	1668.04	1227	1337
ENSOMYG00000035943			More AP2	0.106	-3.242	1.48568e-08	ENSDARG00000109211	znf979	zinc finger protein 979 [Source:ZFIN;Acc:ZDB-GENE-110913-140]	ENSG00000198939	ZFP2	ZFP2 zinc finger protein [Source:HGNC Symbol;Acc:HGNC:26138]	49	54	46	59	10	5	2	2	39	40	34	49	7	4	2	2	18.95	40	4
ENSOMYG00000019888	cebpb	CCAAT enhancer binding protein beta [Source:ZFIN;Acc:ZDB-GENE-2111-3]		0.885	-0.177	0.453268	ENSDARG00000042725	cebpb	CCAAT enhancer binding protein beta [Source:ZFIN;Acc:ZDB-GENE-020111-3]	ENSG00000172216	CEBPB	CCAAT enhancer binding protein beta [Source:HGNC Symbol;Acc:HGNC:1834]	2201	2890	3693	2612	2346	2700	1754	2244	1737	2118	2753	2149	1669	2284	1381	2026	1681.29	2189	1840
ENSOMYG00000007108			More AP2	0.106	-3.239	2.30473e-11	ENSDARG00000102733	EMC4	ER membrane protein complex subunit 4 [Source:HGNC Symbol;Acc:HGNC:28032]	ENSG00000128463	EMC4	ER membrane protein complex subunit 4 [Source:HGNC Symbol;Acc:HGNC:28032]	77	59	52	60	2	6	10	5	61	43	39	49	1	5	8	5	35.13	48	5
ENSOMYG00000031439				0.741	-0.432	0.0588381	ENSDARG00000112822	CR352328.1	si:ch211-212k18.4 [Source:NCBI gene;Acc:563749]	ENSG00000015479	MATR3	matrin 3 [Source:HGNC Symbol;Acc:HGNC:6912]	1617	1900	1991	1838	1127	922	1050	1440	1276	1392	1484	1512	802	780	826	1300	1642.56	1416	927
ENSOMYG00000023065				0.653	-0.615	0.135956	ENSDARG00000024211	ifng1	interferon gamma 1 [Source:ZFIN;Acc:ZDB-GENE-040629-1]	ENSG00000090565	RAB11FIP3	RAB11 family interacting protein 3 [Source:HGNC Symbol;Acc:HGNC:17224]	2	4	0	1	1	0	0	0	2	3	0	1	1	0	0	0	3629.25	2	0
ENSOMYG00000050267			only expressed in AP2	0.107	-3.229	0.00290862	ENSDARG00000116832	CR749164.1	NA	ENSG00000254656	RTL1	retrotransposon Gag like 1 [Source:HGNC Symbol;Acc:HGNC:14665]	9	29	38	90	0	0	2	4	7	21	28	74	0	0	2	4	8.89	32	2
ENSOMYG00000033186	hif1a	hypoxia inducible factor 1 subunit alpha [Source:HGNC Symbol;Acc:HGNC:491]		1.137	0.185	0.378846	ENSDARG00000034293	hif1ab	hypoxia inducible factor 1 subunit alpha b [Source:ZFIN;Acc:ZDB-GENE-040426-706]	ENSG00000100644	HIF1A	hypoxia inducible factor 1 subunit alpha [Source:HGNC Symbol;Acc:HGNC:4910]	1460	1444	2276	1299	1815	1887	1566	1962	1152	1058	1697	1069	1291	1597	1233	1771	2558.91	1244	1473
ENSOMYG00000019863	MLKL	mixed lineage kinase domain like pseudokinase [Source:HGNC Symbol;Acc:HGNC:26617]		0.998	-0.003	0.996568	ENSDARG00000013491	map3k9	mitogen-activated protein kinase kinase kinase 9 [Source:ZFIN;Acc:ZDB-GENE-081113-5]	ENSG00000168404	MLKL	mixed lineage kinase domain like pseudokinase [Source:HGNC Symbol;Acc:HGNC:26617]	2640	2915	1922	2535	2483	2131	2720	2222	2083	2136	1433	2085	1767	1803	2141	2006	1723.21	1934	1929
ENSOMYG00000062643			More B57	23.087	4.529	5.26319e-40	ENSDARG00000110702	zgc:162154	zgc:162154 [Source:ZFIN;Acc:ZDB-GENE-070424-57]	ENSG00000124557	BTN1A1	butyrophilin subfamily 1 member A1 [Source:HGNC Symbol;Acc:HGNC:1135]	10	22	14	9	369	398	290	199	8	16	10	7	263	337	228	180	175.44	10	252
ENSOMYG00000022835	n4wbp5	Nedd4 family interacting protein 1 [Source:ZFIN;Acc:ZDB-GENE-3131-2767]		1.056	0.079	0.738155	ENSDARG00000111470	ndfip1	Nedd4 family interacting protein 1 [Source:ZFIN;Acc:ZDB-GENE-030131-2767]	ENSG00000131507	NDFIP1	Nedd4 family interacting protein 1 [Source:HGNC Symbol;Acc:HGNC:17592]	1973	1801	2153	1978	2409	2437	1750	1545	1557	1320	1605	1627	1714	2062	1377	1395	2117.75	1527	1637
ENSOMYG00000001620		inositol polyphosphate-5-phosphatase D [Source:ZFIN;Acc:ZDB-GENE-1922-3]		1.06	0.084	0.690628	ENSDARG00000116516	CR847938.2	inositol polyphosphate-5-phosphatase D [Source:NCBI gene;Acc:559103]	ENSG00000168918	INPP5D	inositol polyphosphate-5-phosphatase D [Source:HGNC Symbol;Acc:HGNC:6079]	1503	1756	1423	1562	1771	1629	1509	1493	1186	1287	1061	1285	1260	1378	1188	1348	2033.06	1205	1294
ENSOMYG00000009477	atp6v1ba	ATPase, H+ transporting, lysosomal, V1 subunit B, member a [Source:ZFIN;Acc:ZDB-GENE-3711-3]		1.074	0.104	0.684227	ENSDARG00000111525	atp6v1ba	ATPase, H+ transporting, lysosomal, V1 subunit B, member a [Source:ZFIN;Acc:ZDB-GENE-030711-3]	ENSG00000147416	ATP6V1B2	ATPase H+ transporting V1 subunit B2 [Source:HGNC Symbol;Acc:HGNC:854]	1312	1534	1574	1398	1526	1883	1306	1378	1035	1124	1173	1150	1086	1593	1028	1244	2172.66	1120	1238
ENSOMYG00000003845			only expressed in AP2	0.108	-3.212	9.71721e-06	ENSDARG00000113876	ctsd	cathepsin D [Source:ZFIN;Acc:ZDB-GENE-010131-8]	ENSG00000256713	PGA5	pepsinogen A5 [Source:HGNC Symbol;Acc:HGNC:8887]	4	17	39	14	1	0	1	4	3	12	29	12	1	0	1	4	949.76	14	2
ENSOMYG00000028528	MDK	midkine [Source:HGNC Symbol;Acc:HGNC:6972]		0.906	-0.142	0.63619	ENSDARG00000036036	mdka	midkine a [Source:ZFIN;Acc:ZDB-GENE-990621-1]	ENSG00000110492	MDK	midkine [Source:HGNC Symbol;Acc:HGNC:6972]	1931	1958	2008	1870	2937	540	1955	1002	1523	1435	1497	1538	2090	457	1539	905	1848.81	1498	1248
ENSOMYG00000028307				0.863	-0.213	0.206009	ENSDARG00000060494	eprs1	glutamyl-prolyl-tRNA synthetase 1 [Source:ZFIN;Acc:ZDB-GENE-030131-638]	ENSG00000136628	EPRS1	glutamyl-prolyl-tRNA synthetase 1 [Source:HGNC Symbol;Acc:HGNC:3418]	1518	1860	1872	1681	1347	1552	1368	1241	1198	1363	1395	1383	958	1313	1077	1120	1832.29	1335	1117
ENSOMYG00000013771	stambpl1	STAM binding protein-like 1 [Source:ZFIN;Acc:ZDB-GENE-1215-4]	More AP2	0.108	-3.207	3.74321e-11	ENSDARG00000003085	stambpl1	STAM binding protein-like 1 [Source:ZFIN;Acc:ZDB-GENE-100215-4]	ENSG00000138134	STAMBPL1	STAM binding protein like 1 [Source:HGNC Symbol;Acc:HGNC:24105]	48	53	62	48	4	10	5	1	38	39	46	39	3	8	4	1	24.43	40	4
ENSOMYG00000001227	traf1	TNF receptor-associated factor 1 [Source:ZFIN;Acc:ZDB-GENE-7112-4]		0.967	-0.049	0.885128	ENSDARG00000060393	fibcd1	fibrinogen C domain containing 1 [Source:ZFIN;Acc:ZDB-GENE-070424-245]	ENSG00000130720	FIBCD1	fibrinogen C domain containing 1 [Source:HGNC Symbol;Acc:HGNC:25922]	170	163	367	147	187	193	179	195	134	119	274	121	133	163	141	176	3810.88	162	153
ENSOMYG00000043875				0.725	-0.464	0.0731111	ENSDARG00000052518	stx4	syntaxin 4 [Source:ZFIN;Acc:ZDB-GENE-030131-2455]	ENSG00000103496	STX4	syntaxin 4 [Source:HGNC Symbol;Acc:HGNC:11439]	377	374	1087	410	292	417	286	288	297	274	810	337	208	353	225	260	2388.76	430	262
ENSOMYG00000037569	BTF3	basic transcription factor 3 [Source:HGNC Symbol;Acc:HGNC:1125]		1.253	0.325	0.137625	ENSDARG00000116462	btf3	basic transcription factor 3 [Source:ZFIN;Acc:ZDB-GENE-030131-8731]	ENSG00000145741	BTF3	basic transcription factor 3 [Source:HGNC Symbol;Acc:HGNC:1125]	2078	1822	2093	2130	2927	3186	2246	2313	1639	1335	1560	1752	2083	2696	1768	2088	2164.57	1572	2159
ENSOMYG00000032440			only expressed in B57	22.81	4.512	7.25646e-09	ENSDARG00000102680	CR847844.2	NA	ENSG00000090659	CD209	CD209 molecule [Source:HGNC Symbol;Acc:HGNC:1641]	0	0	4	3	45	36	51	51	0	0	3	2	32	30	40	46	17.63	1	37
ENSOMYG00000014271	atp5po	ATP synthase peripheral stalk subunit OSCP [Source:ZFIN;Acc:ZDB-GENE-5522-147]		0.915	-0.129	0.667753	ENSDARG00000001788	atp5po	ATP synthase peripheral stalk subunit OSCP [Source:ZFIN;Acc:ZDB-GENE-050522-147]	ENSG00000241837	ATP5PO	ATP synthase peripheral stalk subunit OSCP [Source:HGNC Symbol;Acc:HGNC:850]	1996	1962	2282	2223	1653	2656	1034	1496	1575	1438	1701	1829	1176	2247	814	1351	1742.4	1636	1397
ENSOMYG00000060256			More B57	22.35	4.482	2.20783e-14	ENSDARG00000003573	dctn5	dynactin 5 [Source:ZFIN;Acc:ZDB-GENE-040718-201]	ENSG00000166847	DCTN5	dynactin subunit 5 [Source:HGNC Symbol;Acc:HGNC:24594]	2	9	1	1	74	101	67	61	2	7	1	1	53	85	53	55	36.15	3	62
ENSOMYG00000047602	zgc:13482	zgc:13482 [Source:ZFIN;Acc:ZDB-GENE-411-115]		0.708	-0.499	0.027055	ENSDARG00000025174	zgc:103482	zgc:103482 [Source:ZFIN;Acc:ZDB-GENE-041010-115]	ENSG00000142864	SERBP1	SERPINE1 mRNA binding protein 1 [Source:HGNC Symbol;Acc:HGNC:17860]	1492	1417	1903	1459	927	1211	668	903	1177	1038	1419	1200	660	1025	526	815	1905.8	1208	756
ENSOMYG00000000430	PPFIBP2	PPFIA binding protein 2 [Source:HGNC Symbol;Acc:HGNC:925]	More AP2	0.108	-3.205	2.99367e-05	ENSDARG00000029168	ppfibp2b	PPFIA binding protein 2b [Source:ZFIN;Acc:ZDB-GENE-040718-54]	ENSG00000166387	PPFIBP2	PPFIA binding protein 2 [Source:HGNC Symbol;Acc:HGNC:9250]	47	47	58	102	11	3	2	5	37	34	43	84	8	3	2	5	22.84	50	4
ENSOMYG00000019389	cd81a	CD81 molecule a [Source:ZFIN;Acc:ZDB-GENE-831-5]		1.16	0.214	0.265847	ENSDARG00000036080	cd81a	CD81 molecule a [Source:ZFIN;Acc:ZDB-GENE-000831-5]	ENSG00000110651	CD81	CD81 molecule [Source:HGNC Symbol;Acc:HGNC:1701]	2129	2397	2183	2160	3127	2842	2377	1953	1680	1757	1627	1777	2225	2405	1871	1763	2415.41	1710	2066
ENSOMYG00000007947	vatg1	ATPase H+ transporting V1 subunit G1 [Source:ZFIN;Acc:ZDB-GENE-3131-6965]		1.377	0.461	0.0557555	ENSDARG00000110951	atp6v1g1	ATPase H+ transporting V1 subunit G1 [Source:ZFIN;Acc:ZDB-GENE-030131-6965]	ENSG00000136888	ATP6V1G1	ATPase H+ transporting V1 subunit G1 [Source:HGNC Symbol;Acc:HGNC:864]	2455	2163	1960	2168	3375	3792	2809	3260	1937	1585	1461	1784	2401	3208	2211	2943	2248.67	1692	2691
ENSOMYG00000042301	eif3g	eukaryotic translation initiation factor 3, subunit G [Source:ZFIN;Acc:ZDB-GENE-4426-176]		1.066	0.092	0.750283	ENSDARG00000016889	eif3g	eukaryotic translation initiation factor 3, subunit G [Source:NCBI gene;Acc:393974]	ENSG00000130811	EIF3G	eukaryotic translation initiation factor 3 subunit G [Source:HGNC Symbol;Acc:HGNC:3274]	1904	1567	1962	1871	1959	2301	1677	1736	1502	1148	1463	1539	1394	1947	1320	1567	2070.35	1413	1557
ENSOMYG00000058923				1.403	0.489	0.0431332	ENSDARG00000057698	ctsd	cathepsin D [Source:ZFIN;Acc:ZDB-GENE-010131-8]	ENSG00000117984	CTSD	cathepsin D [Source:HGNC Symbol;Acc:HGNC:2529]	2266	2130	1562	2196	3605	3525	3057	2565	1788	1561	1164	1807	2565	2983	2406	2316	2821.49	1580	2568
ENSOMYG00000005077	timp2b	TIMP metallopeptidase inhibitor 2b [Source:ZFIN;Acc:ZDB-GENE-4426-2655]		1.038	0.054	0.87488	ENSDARG00000061226	timp2a	TIMP metallopeptidase inhibitor 2a [Source:ZFIN;Acc:ZDB-GENE-030612-1]	ENSG00000035862	TIMP2	TIMP metallopeptidase inhibitor 2 [Source:HGNC Symbol;Acc:HGNC:11821]	1112	725	1576	646	1445	949	971	814	877	531	1175	531	1028	803	764	735	4334.87	778	832
ENSOMYG00000033438		serine and arginine rich splicing factor 9 [Source:ZFIN;Acc:ZDB-GENE-4426-2397]		0.958	-0.061	0.840191	ENSDARG00000008097	srsf9	serine and arginine rich splicing factor 9 [Source:ZFIN;Acc:ZDB-GENE-040426-2397]	ENSG00000111786	SRSF9	serine and arginine rich splicing factor 9 [Source:HGNC Symbol;Acc:HGNC:10791]	1616	1655	1889	1710	1538	1946	1097	1525	1275	1213	1408	1407	1094	1647	863	1377	1912.24	1326	1245
ENSOMYG00000043443	prpf8	pre-mRNA processing factor 8 [Source:ZFIN;Acc:ZDB-GENE-3131-577]		0.985	-0.022	0.941734	ENSDARG00000026180	prpf8	pre-mRNA processing factor 8 [Source:ZFIN;Acc:ZDB-GENE-030131-577]	ENSG00000174231	PRPF8	pre-mRNA processing factor 8 [Source:HGNC Symbol;Acc:HGNC:17340]	1907	2548	2534	1888	1896	1980	2062	2250	1505	1867	1889	1553	1349	1675	1623	2031	1927.76	1704	1670
ENSOMYG00000017256				1.472	0.558	0.0200694	ENSDARG00000116311	ccnl1a	cyclin L1a [Source:ZFIN;Acc:ZDB-GENE-050419-206]	ENSG00000163660	CCNL1	cyclin L1 [Source:HGNC Symbol;Acc:HGNC:20569]	894	959	1087	808	1296	1335	1420	1908	705	703	810	665	922	1130	1118	1723	3035.91	721	1223
ENSOMYG00000037027				0.791	-0.339	0.0528679	ENSDARG00000100660	si:ch73-252i11.1	si:ch73-252i11.1 [Source:ZFIN;Acc:ZDB-GENE-141210-7]	ENSG00000059378	PARP12	poly(ADP-ribose) polymerase family member 12 [Source:HGNC Symbol;Acc:HGNC:21919]	532	671	580	501	485	403	360	381	420	492	432	412	345	341	283	344	2027.16	439	328
ENSOMYG00000003909			More AP2	0.109	-3.201	4.5937e-05	ENSDARG00000096387	ighv1-1	immunoglobulin heavy variable 1-1 [Source:ZFIN;Acc:ZDB-GENE-030924-1]	ENSG00000232216	IGHV3-43	immunoglobulin heavy variable 3-43 [Source:HGNC Symbol;Acc:HGNC:5604]	84	45	68	19	7	1	3	6	66	33	51	16	5	1	2	5	18.3	42	3
ENSOMYG00000005086				1.259	0.332	0.0243007	ENSDARG00000105142	tcirg1b	T cell immune regulator 1, ATPase H+ transporting V0 subunit a3b [Source:ZFIN;Acc:ZDB-GENE-040426-2022]	ENSG00000185344	ATP6V0A2	ATPase H+ transporting V0 subunit a2 [Source:HGNC Symbol;Acc:HGNC:18481]	1182	1194	1568	1034	1593	1731	1471	1384	933	875	1169	851	1133	1465	1158	1249	2272.91	957	1251
ENSOMYG00000076727			More AP2	0.109	-3.191	1.20234e-08	ENSDARG00000074062	si:dkey-234i14.15	si:dkey-234i14.15 [Source:ZFIN;Acc:ZDB-GENE-131121-188]	ENSG00000211598	IGKV4-1	immunoglobulin kappa variable 4-1 [Source:HGNC Symbol;Acc:HGNC:5834]	104	42	40	60	6	4	6	7	82	31	30	49	4	3	5	6	24.85	48	4
ENSOMYG00000022197	otofa	otoferlin a [Source:ZFIN;Acc:ZDB-GENE-3131-7778]	only expressed in AP2	0.11	-3.186	0.00011862	ENSDARG00000020581	otofb	otoferlin b [Source:ZFIN;Acc:ZDB-GENE-110406-5]	ENSG00000115155	OTOF	otoferlin [Source:HGNC Symbol;Acc:HGNC:8515]	22	15	21	9	1	0	1	3	17	11	16	7	1	0	1	3	7.95	13	1
ENSOMYG00000037187	if3c			1.122	0.166	0.426775	ENSDARG00000068289	eif3k	eukaryotic translation initiation factor 3, subunit K [Source:NCBI gene;Acc:550245]	ENSG00000178982	EIF3K	eukaryotic translation initiation factor 3 subunit K [Source:HGNC Symbol;Acc:HGNC:24656]	2172	2142	2158	2170	2598	2941	1945	2089	1714	1570	1609	1785	1849	2488	1531	1886	1955.47	1670	1938
ENSOMYG00000005761	macrod1	mono-ADP ribosylhydrolase 1 [Source:ZFIN;Acc:ZDB-GENE-4912-1]		0.756	-0.404	0.0522529	ENSDARG00000029609	macrod1	mono-ADP ribosylhydrolase 1 [Source:ZFIN;Acc:ZDB-GENE-040912-100]	ENSG00000133315	MACROD1	mono-ADP ribosylhydrolase 1 [Source:HGNC Symbol;Acc:HGNC:29598]	1309	1534	1509	1564	974	1280	845	772	1033	1124	1125	1287	693	1083	665	697	1672.19	1142	784
ENSOMYG00000062246			More AP2	0.111	-3.17	7.32351e-09	ENSDARG00000055737	ube3a	ubiquitin protein ligase E3A [Source:ZFIN;Acc:ZDB-GENE-041114-190]	ENSG00000114062	UBE3A	ubiquitin protein ligase E3A [Source:HGNC Symbol;Acc:HGNC:12496]	261	243	254	222	12	0	51	29	206	178	189	183	9	0	40	26	101.68	189	19
ENSOMYG00000010603	vars1	valyl-tRNA synthetase 1 [Source:ZFIN;Acc:ZDB-GENE-161-1]		0.898	-0.156	0.455741	ENSDARG00000044575	vars1	valyl-tRNA synthetase 1 [Source:ZFIN;Acc:ZDB-GENE-010601-1]	ENSG00000231945	VARS1	valyl-tRNA synthetase 1 [Source:HGNC Symbol;Acc:HGNC:12651]	1527	1730	1924	1440	1343	1791	1095	1215	1205	1268	1434	1185	956	1515	862	1097	2168.57	1273	1108
ENSOMYG00000034739				0.682	-0.553	0.0134521	ENSDARG00000035679	NA	si:rp71-45k5.4 [Source:ZFIN;Acc:ZDB-GENE-060503-941]	ENSG00000106588	PSMA2	proteasome 20S subunit alpha 2 [Source:HGNC Symbol;Acc:HGNC:9531]	1389	1393	1635	1608	778	1248	619	798	1096	1021	1219	1323	554	1056	487	720	1677.33	1165	704
ENSOMYG00000011990	fabp4a	fatty acid binding protein 4a [Source:ZFIN;Acc:ZDB-GENE-4912-132]	More AP2	0.113	-3.151	3.83382e-25	ENSDARG00000017299	fabp11a	fatty acid binding protein 11a [Source:ZFIN;Acc:ZDB-GENE-040912-132]	ENSG00000147588	PMP2	peripheral myelin protein 2 [Source:HGNC Symbol;Acc:HGNC:9117]	547	690	409	496	75	38	83	31	432	506	305	408	53	32	65	28	126.54	413	44
ENSOMYG00000016039				1.091	0.125	0.650704	ENSDARG00000001470	mhc1zea	major histocompatibility complex class I ZEA [Source:ZFIN;Acc:ZDB-GENE-070705-176]	ENSG00000153029	MR1	major histocompatibility complex, class I-related [Source:HGNC Symbol;Acc:HGNC:4975]	2478	2693	2383	2144	3334	2174	3227	1989	1955	1974	1776	1764	2372	1839	2540	1796	1987.52	1867	2137
ENSOMYG00000033694				1.166	0.221	0.31645	ENSDARG00000038537	gga1	golgi-associated, gamma adaptin ear containing, ARF binding protein 1 [Source:ZFIN;Acc:ZDB-GENE-040822-13]	ENSG00000100083	GGA1	golgi associated, gamma adaptin ear containing, ARF binding protein 1 [Source:HGNC Symbol;Acc:HGNC:17842]	886	1005	1046	956	1331	1160	1190	940	699	737	780	786	947	981	937	849	1945.55	750	928
ENSOMYG00000029016			More AP2	0.114	-3.137	1.98595e-06	ENSDARG00000095347	si:dkeyp-72h1.1	si:dkeyp-72h1.1 [Source:ZFIN;Acc:ZDB-GENE-050208-447]	ENSG00000213626	LBH	LBH regulator of WNT signaling pathway [Source:HGNC Symbol;Acc:HGNC:29532]	55	71	19	27	8	1	7	0	43	52	14	22	6	1	6	0	26.42	33	3
ENSOMYG00000036493				0.815	-0.296	0.24488	ENSDARG00000002240	psmb6	proteasome 20S subunit beta 6 [Source:ZFIN;Acc:ZDB-GENE-990415-216]	ENSG00000142507	PSMB6	proteasome 20S subunit beta 6 [Source:HGNC Symbol;Acc:HGNC:9543]	1657	1457	1630	1720	1083	1616	707	984	1307	1068	1215	1415	771	1367	556	888	1821.67	1251	896
ENSOMYG00000024194		extended synaptotagmin-like protein 1a [Source:ZFIN;Acc:ZDB-GENE-9311-55]		1.376	0.46	0.0341315	ENSDARG00000034714	esyt1a	extended synaptotagmin-like protein 1a [Source:ZFIN;Acc:ZDB-GENE-090311-55]	ENSG00000139641	ESYT1	extended synaptotagmin 1 [Source:HGNC Symbol;Acc:HGNC:29534]	2897	3238	1806	2746	4499	3277	4037	3935	2286	2373	1346	2259	3201	2773	3178	3552	1964.46	2066	3176
ENSOMYG00000028642	alyref	Aly/REF export factor [Source:ZFIN;Acc:ZDB-GENE-7928-29]		0.821	-0.285	0.252146	ENSDARG00000077732	alyref	Aly/REF export factor [Source:ZFIN;Acc:ZDB-GENE-070928-29]	ENSG00000183684	ALYREF	Aly/REF export factor [Source:HGNC Symbol;Acc:HGNC:19071]	1473	1391	1897	1653	927	1630	709	1141	1162	1019	1414	1360	660	1379	558	1030	1869.74	1239	907
ENSOMYG00000044179				0.837	-0.256	0.256024	ENSDARG00000052304	uqcrc1	ubiquinol-cytochrome c reductase core protein 1 [Source:ZFIN;Acc:ZDB-GENE-040426-1792]	ENSG00000010256	UQCRC1	ubiquinol-cytochrome c reductase core protein 1 [Source:HGNC Symbol;Acc:HGNC:12585]	1822	1872	2242	2106	1391	2017	1128	1372	1437	1372	1671	1732	990	1707	888	1239	1894.67	1553	1206
ENSOMYG00000076726	tdh	L-threonine dehydrogenase [Source:ZFIN;Acc:ZDB-GENE-4426-2379]	More AP2	0.115	-3.124	1.30041e-10	ENSDARG00000002745	tdh	L-threonine dehydrogenase [Source:ZFIN;Acc:ZDB-GENE-040426-2379]	ENSG00000184860	SDR42E1	short chain dehydrogenase/reductase family 42E, member 1 [Source:HGNC Symbol;Acc:HGNC:29834]	44	90	117	60	7	6	14	4	35	66	87	49	5	5	11	4	77.82	59	6
ENSOMYG00000062005			only expressed in AP2	0.116	-3.112	6.58344e-08	ENSDARG00000113217	gig2h	grass carp reovirus (GCRV)-induced gene 2h [Source:ZFIN;Acc:ZDB-GENE-130517-5]	NA	NA	NA	26	17	32	18	4	2	1	2	21	12	24	15	3	2	1	2	2361.13	18	2
ENSOMYG00000019638				1.114	0.156	0.474016	ENSDARG00000054530	rars1	arginyl-tRNA synthetase 1 [Source:ZFIN;Acc:ZDB-GENE-030131-9014]	ENSG00000113643	RARS1	arginyl-tRNA synthetase 1 [Source:HGNC Symbol;Acc:HGNC:9870]	780	634	793	617	823	863	683	732	615	465	591	508	586	730	538	661	2047.83	545	629
ENSOMYG00000011449		si:ch173-184j22.1 [Source:ZFIN;Acc:ZDB-GENE-8114-74]	More AP2	0.116	-3.11	7.94253e-17	ENSDARG00000055498	si:ch1073-184j22.1	si:ch1073-184j22.1 [Source:ZFIN;Acc:ZDB-GENE-081104-74]	ENSG00000184163	C1QTNF12	C1q and TNF related 12 [Source:HGNC Symbol;Acc:HGNC:32308]	148	214	245	217	25	13	41	9	117	157	183	179	18	11	32	8	123.83	159	17
ENSOMYG00000021346	drg1	developmentally regulated GTP binding protein 1 [Source:ZFIN;Acc:ZDB-GENE-3131-8767]		0.802	-0.318	0.167668	ENSDARG00000039345	drg1	developmentally regulated GTP binding protein 1 [Source:ZFIN;Acc:ZDB-GENE-030131-8767]	ENSG00000185721	DRG1	developmentally regulated GTP binding protein 1 [Source:HGNC Symbol;Acc:HGNC:3029]	1114	1084	1785	1132	798	1262	663	766	879	794	1331	931	568	1068	522	692	1966.1	984	712
ENSOMYG00000008356				0.997	-0.004	0.99311	ENSDARG00000070822	cnp	2',3'-cyclic nucleotide 3' phosphodiesterase [Source:ZFIN;Acc:ZDB-GENE-030521-29]	ENSG00000173786	CNP	2',3'-cyclic nucleotide 3' phosphodiesterase [Source:HGNC Symbol;Acc:HGNC:2158]	2080	2360	2264	1992	2133	2047	1926	2114	1641	1730	1688	1639	1518	1732	1516	1908	1652.67	1674	1668
ENSOMYG00000019268				0.928	-0.107	0.725949	ENSDARG00000116665	ddx39ab	DEAD (Asp-Glu-Ala-Asp) box polypeptide 39Ab [Source:ZFIN;Acc:ZDB-GENE-040426-2902]	ENSG00000123136	DDX39A	DExD-box helicase 39A [Source:HGNC Symbol;Acc:HGNC:17821]	1821	1775	2300	1704	1484	2081	1199	1549	1437	1301	1715	1402	1056	1761	944	1398	1910.03	1464	1290
ENSOMYG00000060683	ran	RAN, member RAS oncogene family [Source:ZFIN;Acc:ZDB-GENE-99415-88]		0.943	-0.085	0.7619	ENSDARG00000057026	ran	RAN, member RAS oncogene family [Source:NCBI gene;Acc:30572]	ENSG00000132341	RAN	RAN, member RAS oncogene family [Source:HGNC Symbol;Acc:HGNC:9846]	1993	2140	2268	2198	1831	2496	1419	1731	1572	1568	1691	1808	1303	2112	1117	1563	1757.7	1660	1524
ENSOMYG00000025946	vdac2	voltage-dependent anion channel 2 [Source:ZFIN;Acc:ZDB-GENE-3131-845]		0.678	-0.56	0.0290553	ENSDARG00000013623	vdac2	voltage-dependent anion channel 2 [Source:ZFIN;Acc:ZDB-GENE-030131-845]	ENSG00000165637	VDAC2	voltage dependent anion channel 2 [Source:HGNC Symbol;Acc:HGNC:12672]	1690	2245	1996	2259	1026	1689	811	920	1333	1645	1488	1858	730	1429	638	831	1636.14	1581	907
ENSOMYG00000042146	prmt5	protein arginine methyltransferase 5 [Source:ZFIN;Acc:ZDB-GENE-3616-585]		1.076	0.106	0.677405	ENSDARG00000079605	prmt5	protein arginine methyltransferase 5 [Source:ZFIN;Acc:ZDB-GENE-030616-585]	ENSG00000100462	PRMT5	protein arginine methyltransferase 5 [Source:HGNC Symbol;Acc:HGNC:10894]	1455	1498	1984	1275	1575	1939	1364	1605	1148	1098	1479	1049	1121	1641	1074	1449	1986.86	1194	1321
ENSOMYG00000042253		FYN binding protein b [Source:ZFIN;Acc:ZDB-GENE-9124-85]		1.24	0.31	0.112722	ENSDARG00000044694	fybb	FYN binding protein b [Source:ZFIN;Acc:ZDB-GENE-091204-85]	ENSG00000082074	FYB1	FYN binding protein 1 [Source:HGNC Symbol;Acc:HGNC:4036]	2141	2162	2767	1882	2828	3647	2532	2248	1689	1584	2063	1548	2012	3086	1993	2029	2426.95	1721	2280
ENSOMYG00000032006	myef2	myelin expression factor 2 [Source:ZFIN;Acc:ZDB-GENE-5112-114]		0.911	-0.135	0.588324	ENSDARG00000059398	myef2	myelin expression factor 2 [Source:ZFIN;Acc:ZDB-GENE-051120-114]	ENSG00000104177	MYEF2	myelin expression factor 2 [Source:HGNC Symbol;Acc:HGNC:17940]	1663	2184	2012	1900	1419	1950	1375	1650	1312	1601	1500	1563	1010	1650	1082	1490	1698.15	1494	1308
ENSOMYG00000012056				0.958	-0.062	0.823901	ENSDARG00000116074	vcp	valosin containing protein [Source:NCBI gene;Acc:327197]	ENSG00000165280	VCP	valosin containing protein [Source:HGNC Symbol;Acc:HGNC:12666]	1585	1644	2155	1756	1537	1927	1382	1529	1251	1205	1606	1445	1094	1630	1088	1380	2019.59	1377	1298
ENSOMYG00000011533	tnfaip8l2b	tumor necrosis factor, alpha-induced protein 8-like 2b [Source:ZFIN;Acc:ZDB-GENE-4426-1359]		1.195	0.257	0.314873	ENSDARG00000046148	tnfaip8l2b	tumor necrosis factor, alpha-induced protein 8-like 2b [Source:NCBI gene;Acc:393345]	ENSG00000163154	TNFAIP8L2	TNF alpha induced protein 8 like 2 [Source:HGNC Symbol;Acc:HGNC:26277]	1564	1438	1267	1543	1926	2563	1390	1526	1234	1054	944	1269	1370	2169	1094	1378	2115.55	1125	1503
ENSOMYG00000007629	gpnmb	glycoprotein (transmembrane) nmb [Source:ZFIN;Acc:ZDB-GENE-653-16]	More AP2	0.116	-3.107	2.41381e-06	ENSDARG00000062688	gpnmb	glycoprotein (transmembrane) nmb [Source:ZFIN;Acc:ZDB-GENE-060503-106]	ENSG00000136235	GPNMB	glycoprotein nmb [Source:HGNC Symbol;Acc:HGNC:4462]	146	140	92	173	14	15	1	20	115	103	69	142	10	13	1	18	31.8	107	10
ENSOMYG00000041086				0.833	-0.264	0.182576	ENSDARG00000042252	eif4h	eukaryotic translation initiation factor 4h [Source:ZFIN;Acc:ZDB-GENE-010328-19]	ENSG00000106682	EIF4H	eukaryotic translation initiation factor 4H [Source:HGNC Symbol;Acc:HGNC:12741]	1996	1835	2437	1916	1455	2078	1193	1363	1575	1345	1817	1576	1035	1758	939	1230	1871.19	1578	1240
ENSOMYG00000026245	eif2s1b	eukaryotic translation initiation factor 2, subunit 1 alpha b [Source:ZFIN;Acc:ZDB-GENE-3131-283]		0.765	-0.387	0.0357253	ENSDARG00000052178	eif2s1b	eukaryotic translation initiation factor 2, subunit 1 alpha b [Source:ZFIN;Acc:ZDB-GENE-030131-283]	ENSG00000134001	EIF2S1	eukaryotic translation initiation factor 2 subunit alpha [Source:HGNC Symbol;Acc:HGNC:3265]	1667	1609	2117	1671	1215	1517	942	1107	1315	1179	1578	1375	865	1284	741	999	1883.78	1362	972
ENSOMYG00000019357				0.728	-0.458	0.0647356	ENSDARG00000013938	psmb3	proteasome 20S subunit beta 3 [Source:ZFIN;Acc:ZDB-GENE-040426-2682]	ENSG00000277791	PSMB3	proteasome 20S subunit beta 3 [Source:HGNC Symbol;Acc:HGNC:9540]	1416	1388	1597	1644	787	1416	599	756	1117	1017	1190	1352	560	1198	471	683	1664.54	1169	728
ENSOMYG00000032853	alyref	Aly/REF export factor [Source:ZFIN;Acc:ZDB-GENE-7928-29]		0.776	-0.366	0.110933	ENSDARG00000077732	alyref	Aly/REF export factor [Source:ZFIN;Acc:ZDB-GENE-070928-29]	ENSG00000183684	ALYREF	Aly/REF export factor [Source:HGNC Symbol;Acc:HGNC:19071]	1222	1260	1740	1212	746	1154	652	965	964	923	1297	997	531	976	513	871	1803.13	1045	723
ENSOMYG00000016653				0.832	-0.266	0.146358	ENSDARG00000114889	hnrnpa0l	heterogeneous nuclear ribonucleoprotein A0, like [Source:ZFIN;Acc:ZDB-GENE-030131-618]	ENSG00000177733	HNRNPA0	heterogeneous nuclear ribonucleoprotein A0 [Source:HGNC Symbol;Acc:HGNC:5030]	2076	2426	2746	2142	1925	2017	1576	1564	1638	1778	2047	1762	1370	1707	1240	1412	1786.7	1806	1432
ENSOMYG00000005187	si:dkey-26c1.5	si:dkey-26c1.5 [Source:ZFIN;Acc:ZDB-GENE-667-13]		0.745	-0.424	0.13837	ENSDARG00000088023	si:dkey-26c10.5	si:dkey-26c10.5 [Source:ZFIN;Acc:ZDB-GENE-060607-13]	ENSG00000090659	CD209	CD209 molecule [Source:HGNC Symbol;Acc:HGNC:1641]	187	211	617	238	150	219	118	197	148	155	460	196	107	185	93	178	1852.66	240	141
ENSOMYG00000031002				1.133	0.18	0.512364	ENSDARG00000057644	adam8b	ADAM metallopeptidase domain 8b [Source:ZFIN;Acc:ZDB-GENE-070808-1]	ENSG00000151651	ADAM8	ADAM metallopeptidase domain 8 [Source:HGNC Symbol;Acc:HGNC:215]	2457	1784	3771	2413	2637	4608	2509	2385	1938	1307	2811	1985	1876	3899	1975	2153	2653.18	2010	2476
ENSOMYG00000055868			only expressed in AP2	0.117	-3.096	0.000101128	ENSDARG00000104893	si:ch211-207e19.2	si:ch211-207e19.2 [Source:ZFIN;Acc:ZDB-GENE-041210-227]	ENSG00000167984	NLRC3	NLR family CARD domain containing 3 [Source:HGNC Symbol;Acc:HGNC:29889]	17	34	14	33	0	0	6	2	13	25	10	27	0	0	5	2	14.21	19	2
ENSOMYG00000000088	safb	scaffold attachment factor B [Source:ZFIN;Acc:ZDB-GENE-3131-698]		0.891	-0.167	0.434188	ENSDARG00000020467	safb	scaffold attachment factor B [Source:ZFIN;Acc:ZDB-GENE-030131-698]	ENSG00000130254	SAFB2	scaffold attachment factor B2 [Source:HGNC Symbol;Acc:HGNC:21605]	2005	2377	2510	1868	1754	1841	1770	1756	1582	1742	1871	1537	1248	1558	1393	1585	1708.63	1683	1446
ENSOMYG00000047787				0.915	-0.129	0.619203	ENSDARG00000012871	npepl1	aminopeptidase like 1 [Source:ZFIN;Acc:ZDB-GENE-050417-177]	ENSG00000215440	NPEPL1	aminopeptidase like 1 [Source:HGNC Symbol;Acc:HGNC:16244]	1513	1489	1981	1562	1332	1671	1061	1367	1194	1091	1477	1285	948	1414	835	1234	1936.05	1262	1108
ENSOMYG00000072648			More B57	21.975	4.458	2.32554e-118	ENSDARG00000027063	arpc1b	actin related protein 2/3 complex, subunit 1B [Source:ZFIN;Acc:ZDB-GENE-030131-7414]	ENSG00000130429	ARPC1B	actin related protein 2/3 complex subunit 1B [Source:HGNC Symbol;Acc:HGNC:704]	1236	1098	1203	1625	31534	33576	23369	22085	975	805	897	1337	22438	28409	18394	19938	8901.53	1004	22295
ENSOMYG00000004463	arhgap15	Rho GTPase activating protein 15 [Source:ZFIN;Acc:ZDB-GENE-7912-314]		1.341	0.423	0.0249773	ENSDARG00000062349	arhgap15	Rho GTPase activating protein 15 [Source:ZFIN;Acc:ZDB-GENE-070912-314]	ENSG00000075884	ARHGAP15	Rho GTPase activating protein 15 [Source:HGNC Symbol;Acc:HGNC:21030]	2900	2990	2271	2865	3763	4785	3465	3222	2288	2191	1693	2357	2678	4049	2727	2909	1939.01	2132	3091
ENSOMYG00000043066	srrm1	serine/arginine repetitive matrix 1 [Source:ZFIN;Acc:ZDB-GENE-4426-2789]		1.011	0.016	0.96558	ENSDARG00000001244	srrm1	serine/arginine repetitive matrix 1 [Source:ZFIN;Acc:ZDB-GENE-040426-2789]	ENSG00000133226	SRRM1	serine and arginine repetitive matrix 1 [Source:HGNC Symbol;Acc:HGNC:16638]	1852	2380	2456	1742	1977	1540	2153	2401	1461	1744	1831	1433	1407	1303	1695	2168	1794.38	1617	1643
ENSOMYG00000012961	dhx37	DEAH (Asp-Glu-Ala-His) box polypeptide 37 [Source:ZFIN;Acc:ZDB-GENE-3131-455]		0.731	-0.452	0.0503971	ENSDARG00000074441	gp1bb	glycoprotein Ib platelet subunit beta [Source:ZFIN;Acc:ZDB-GENE-081104-406]	ENSG00000203618	GP1BB	glycoprotein Ib platelet subunit beta [Source:HGNC Symbol;Acc:HGNC:4440]	2211	1787	2363	2000	1423	1013	1551	1173	1744	1310	1761	1645	1013	857	1221	1059	1521.74	1615	1038
ENSOMYG00000023796				1.192	0.254	0.181103	ENSDARG00000070437	rpl22	ribosomal protein L22 [Source:ZFIN;Acc:ZDB-GENE-051113-276]	ENSG00000116251	RPL22	ribosomal protein L22 [Source:HGNC Symbol;Acc:HGNC:10315]	2324	2060	2120	2016	3022	2846	2343	2041	1834	1510	1580	1658	2150	2408	1844	1843	1971.96	1646	2061
ENSOMYG00000015093	ly75	lymphocyte antigen 75 [Source:ZFIN;Acc:ZDB-GENE-539-166]		0.827	-0.273	0.19168	ENSDARG00000053113	ly75	lymphocyte antigen 75 [Source:ZFIN;Acc:ZDB-GENE-050309-166]	ENSG00000054219	LY75	lymphocyte antigen 75 [Source:HGNC Symbol;Acc:HGNC:6729]	468	583	591	610	477	302	507	387	369	427	441	502	339	256	399	349	2229.26	435	336
ENSOMYG00000023189				0.788	-0.343	0.0882355	ENSDARG00000043781	psmb10	proteasome 20S subunit beta 10 [Source:ZFIN;Acc:ZDB-GENE-040718-278]	ENSG00000136930	PSMB7	proteasome 20S subunit beta 7 [Source:HGNC Symbol;Acc:HGNC:9544]	1118	1206	1242	1145	870	988	660	749	882	884	926	942	619	836	519	676	1774.31	908	662
ENSOMYG00000043773	ZBTB17	zinc finger and BTB domain containing 17 [Source:HGNC Symbol;Acc:HGNC:12936]		0.8	-0.323	0.134889	ENSDARG00000037318	ddost	dolichyl-diphosphooligosaccharide--protein glycosyltransferase subunit (non-catalytic) [Source:NCBI gene;Acc:406408]	ENSG00000244038	DDOST	dolichyl-diphosphooligosaccharide--protein glycosyltransferase non-catalytic subunit [Source:HGNC Symbol;Acc:HGNC:2728]	2335	1921	2901	2164	1552	2251	1289	1378	1842	1408	2163	1780	1104	1905	1015	1244	1730.89	1798	1317
ENSOMYG00000006069	ubap2l	ubiquitin associated protein 2-like [Source:ZFIN;Acc:ZDB-GENE-653-244]		0.924	-0.114	0.503204	ENSDARG00000063219	ubap2l	ubiquitin associated protein 2-like [Source:ZFIN;Acc:ZDB-GENE-060503-244]	ENSG00000143569	UBAP2L	ubiquitin associated protein 2 like [Source:HGNC Symbol;Acc:HGNC:29877]	1730	2015	2092	1626	1635	1449	1695	1676	1365	1477	1559	1338	1163	1226	1334	1513	1811.8	1435	1309
ENSOMYG00000002499	gsdmeb	gasdermin Eb [Source:ZFIN;Acc:ZDB-GENE-3131-7662]		0.967	-0.049	0.861865	ENSDARG00000040485	gsdmeb	gasdermin Eb [Source:ZFIN;Acc:ZDB-GENE-030131-7662]	ENSG00000105928	GSDME	gasdermin E [Source:HGNC Symbol;Acc:HGNC:2810]	742	817	710	755	860	721	648	551	585	599	529	621	612	610	510	497	2256.7	584	557
ENSOMYG00000065011	DUT	deoxyuridine triphosphatase [Source:HGNC Symbol;Acc:HGNC:378]	More AP2	0.118	-3.082	2.31282e-29	ENSDARG00000106529	dut	deoxyuridine triphosphatase [Source:ZFIN;Acc:ZDB-GENE-041010-93]	ENSG00000128951	DUT	deoxyuridine triphosphatase [Source:HGNC Symbol;Acc:HGNC:3078]	2889	3036	2747	3465	336	451	202	333	2279	2225	2048	2850	239	382	159	301	1136.53	2350	270
ENSOMYG00000005191				0.949	-0.076	0.80662	ENSDARG00000006019	tktb	transketolase b [Source:ZFIN;Acc:ZDB-GENE-030909-13]	ENSG00000163931	TKT	transketolase [Source:HGNC Symbol;Acc:HGNC:11834]	2296	2875	2805	2229	2442	2590	2348	1589	1811	2107	2091	1834	1738	2191	1848	1435	1807.81	1961	1803
ENSOMYG00000019683				1.257	0.33	0.121636	ENSDARG00000098574	srsf11	serine and arginine rich splicing factor 11 [Source:ZFIN;Acc:ZDB-GENE-030131-605]	ENSG00000116754	SRSF11	serine and arginine rich splicing factor 11 [Source:HGNC Symbol;Acc:HGNC:10782]	1748	1677	1803	1611	2103	1806	2288	2675	1379	1229	1344	1325	1496	1528	1801	2415	1964.49	1319	1810
ENSOMYG00000005290	rab5c	RAB5C, member RAS oncogene family [Source:ZFIN;Acc:ZDB-GENE-31118-3]		0.816	-0.293	0.133096	ENSDARG00000026712	rab5c	RAB5C, member RAS oncogene family [Source:ZFIN;Acc:ZDB-GENE-031118-30]	ENSG00000108774	RAB5C	RAB5C, member RAS oncogene family [Source:HGNC Symbol;Acc:HGNC:9785]	1361	1318	1575	1373	1228	1056	967	887	1074	966	1174	1129	874	893	761	801	1790.41	1086	832
ENSOMYG00000007277				1.178	0.237	0.29811	ENSDARG00000075989	arpc2	actin related protein 2/3 complex, subunit 2 [Source:ZFIN;Acc:ZDB-GENE-030131-5276]	ENSG00000163466	ARPC2	actin related protein 2/3 complex subunit 2 [Source:HGNC Symbol;Acc:HGNC:705]	2101	2699	2961	2036	2809	3770	2743	2394	1658	1978	2207	1675	1999	3190	2159	2161	2120.73	1880	2377
ENSOMYG00000003517	suz12a	SUZ12 polycomb repressive complex 2 subunit a [Source:ZFIN;Acc:ZDB-GENE-481-36]	More AP2	0.118	-3.082	0.00232537	ENSDARG00000098924	suz12b	SUZ12 polycomb repressive complex 2 subunit b [Source:NCBI gene;Acc:561871]	ENSG00000178691	SUZ12	SUZ12 polycomb repressive complex 2 subunit [Source:HGNC Symbol;Acc:HGNC:17101]	176	264	262	192	2	6	13	21	139	193	195	158	1	5	10	19	65	171	9
ENSOMYG00000034048				0.729	-0.456	0.0100377	ENSDARG00000026723	syncripl	synaptotagmin binding, cytoplasmic RNA interacting protein, like [Source:ZFIN;Acc:ZDB-GENE-030131-3104]	ENSG00000135316	SYNCRIP	synaptotagmin binding cytoplasmic RNA interacting protein [Source:HGNC Symbol;Acc:HGNC:16918]	1771	1803	2632	1562	1304	1174	1093	1414	1397	1321	1962	1285	928	993	860	1277	1682.11	1491	1014
ENSOMYG00000002034	prpf31	PRP31 pre-mRNA processing factor 31 homolog (yeast) [Source:ZFIN;Acc:ZDB-GENE-4426-1561]		0.75	-0.414	0.0546737	ENSDARG00000095904	prpf31	PRP31 pre-mRNA processing factor 31 homolog (yeast) [Source:NCBI gene;Acc:393476]	ENSG00000105618	PRPF31	pre-mRNA processing factor 31 [Source:HGNC Symbol;Acc:HGNC:15446]	1335	1341	1782	1454	828	1104	842	992	1053	983	1328	1196	589	934	663	896	1731.02	1140	770
ENSOMYG00000006257				0.873	-0.196	0.482372	ENSDARG00000101138	BX323596.1	C-X-C motif chemokine 11-6-like [Source:NCBI gene;Acc:567656]	ENSG00000124875	CXCL6	C-X-C motif chemokine ligand 6 [Source:HGNC Symbol;Acc:HGNC:10643]	78	57	85	89	75	45	59	56	62	42	63	73	53	38	46	51	1927.46	60	47
ENSOMYG00000006470	CSDE1	cold shock domain containing E1 [Source:HGNC Symbol;Acc:HGNC:2995]		1.106	0.145	0.451721	ENSDARG00000074758	csde1	cold shock domain containing E1, RNA-binding [Source:ZFIN;Acc:ZDB-GENE-030131-8623]	ENSG00000009307	CSDE1	cold shock domain containing E1 [Source:HGNC Symbol;Acc:HGNC:29905]	2081	2101	2017	1896	2783	1992	2257	1802	1642	1540	1504	1560	1980	1685	1776	1627	1843.67	1562	1767
ENSOMYG00000047023	dbnlb	drebrin-like b [Source:ZFIN;Acc:ZDB-GENE-5522-293]		1.115	0.157	0.516556	ENSDARG00000016016	dbnlb	drebrin-like b [Source:ZFIN;Acc:ZDB-GENE-050522-293]	ENSG00000136279	DBNL	drebrin like [Source:HGNC Symbol;Acc:HGNC:2696]	2239	2888	2562	2218	3081	2849	2851	2269	1766	2117	1910	1825	2192	2411	2244	2048	2000.05	1904	2224
ENSOMYG00000023779	mcm4	minichromosome maintenance complex component 4 [Source:ZFIN;Acc:ZDB-GENE-3131-9544]		0.73	-0.454	0.0327843	ENSDARG00000040041	mcm4	minichromosome maintenance complex component 4 [Source:ZFIN;Acc:ZDB-GENE-030131-9544]	ENSG00000104738	MCM4	minichromosome maintenance complex component 4 [Source:HGNC Symbol;Acc:HGNC:6947]	2003	2094	2346	1852	1104	1490	1114	1415	1580	1535	1749	1524	786	1261	877	1277	1472.8	1597	1050
ENSOMYG00000002093				1.002	0.002	0.998334	ENSDARG00000117120	serf2	small EDRK-rich factor 2 [Source:ZFIN;Acc:ZDB-GENE-041108-1]	ENSG00000140264	SERF2	small EDRK-rich factor 2 [Source:HGNC Symbol;Acc:HGNC:10757]	2212	2084	2121	2256	2060	2325	1901	1989	1745	1527	1581	1856	1466	1967	1496	1796	1774.2	1677	1681
ENSOMYG00000020948				0.892	-0.165	0.549384	ENSDARG00000116665	ddx39ab	DEAD (Asp-Glu-Ala-Asp) box polypeptide 39Ab [Source:ZFIN;Acc:ZDB-GENE-040426-2902]	ENSG00000198563	DDX39B	DExD-box helicase 39B [Source:HGNC Symbol;Acc:HGNC:13917]	1605	1324	1939	1377	1154	1494	921	1311	1266	970	1445	1133	821	1264	725	1184	1728.13	1204	998
ENSOMYG00000045016	selenot2	selenoprotein T, 2 [Source:ZFIN;Acc:ZDB-GENE-3411-4]		0.957	-0.063	0.832213	ENSDARG00000023220	selenot2	selenoprotein T, 2 [Source:NCBI gene;Acc:352917]	ENSG00000198843	SELENOT	selenoprotein T [Source:HGNC Symbol;Acc:HGNC:18136]	1667	1416	1998	1631	1566	2021	1201	1220	1315	1038	1489	1342	1114	1710	945	1101	2000.74	1296	1218
ENSOMYG00000029302				0.807	-0.309	0.268184	ENSDARG00000112346	asgrl2	asialoglycoprotein receptor-like 2 [Source:ZFIN;Acc:ZDB-GENE-080917-52]	ENSG00000132514	CLEC10A	C-type lectin domain containing 10A [Source:HGNC Symbol;Acc:HGNC:16916]	3936	3029	2111	2472	2670	1384	1677	1750	3105	2220	1574	2034	1900	1171	1320	1580	1245.65	2233	1493
ENSOMYG00000041054				1.026	0.037	0.903908	ENSDARG00000007795	cst3	cystatin C (amyloid angiopathy and cerebral hemorrhage) [Source:ZFIN;Acc:ZDB-GENE-030131-373]	ENSG00000101439	CST3	cystatin C [Source:HGNC Symbol;Acc:HGNC:2475]	3274	2811	2405	2955	3619	2836	2547	2449	2583	2060	1793	2431	2575	2400	2005	2211	1656.1	2217	2298
ENSOMYG00000068540	KPNA2	karyopherin subunit alpha 2 [Source:HGNC Symbol;Acc:HGNC:6395]		0.745	-0.425	0.0789703	ENSDARG00000038066	kpna2	karyopherin alpha 2 (RAG cohort 1, importin alpha 1) [Source:ZFIN;Acc:ZDB-GENE-040718-22]	ENSG00000182481	KPNA2	karyopherin subunit alpha 2 [Source:HGNC Symbol;Acc:HGNC:6395]	1486	1693	2391	1592	897	1268	781	1362	1172	1241	1782	1310	638	1073	615	1230	1503.77	1376	889
ENSOMYG00000027104	ppp2cb	protein phosphatase 2, catalytic subunit, beta isozyme [Source:ZFIN;Acc:ZDB-GENE-4426-2487]		1.087	0.12	0.622372	ENSDARG00000111489	ppp2cb	protein phosphatase 2, catalytic subunit, beta isozyme [Source:ZFIN;Acc:ZDB-GENE-040426-2487]	ENSG00000104695	PPP2CB	protein phosphatase 2 catalytic subunit beta [Source:HGNC Symbol;Acc:HGNC:9300]	1568	1511	1956	1575	1740	2095	1401	1779	1237	1107	1458	1296	1238	1773	1103	1606	2056.35	1274	1430
ENSOMYG00000033791			More AP2	0.118	-3.081	6.12057e-19	ENSDARG00000099301	cdc37	cell division cycle 37 homolog (S. cerevisiae) [Source:ZFIN;Acc:ZDB-GENE-040426-940]	ENSG00000105401	CDC37	cell division cycle 37, HSP90 cochaperone [Source:HGNC Symbol;Acc:HGNC:1735]	262	308	406	236	35	21	29	44	207	226	303	194	25	18	23	40	131.58	232	26
ENSOMYG00000023026	vrk1	VRK serine/threonine kinase 1 [Source:ZFIN;Acc:ZDB-GENE-4426-279]		0.835	-0.26	0.23914	ENSDARG00000018006	vrk1	VRK serine/threonine kinase 1 [Source:NCBI gene;Acc:406694]	ENSG00000100749	VRK1	VRK serine/threonine kinase 1 [Source:HGNC Symbol;Acc:HGNC:12718]	2418	2379	2276	2541	1841	2345	1258	1643	1908	1744	1697	2090	1310	1984	990	1483	1422.14	1860	1442
ENSOMYG00000042304			More AP2	0.118	-3.081	6.10711e-08	ENSDARG00000076144	icam3	intercellular adhesion molecule 3 [Source:ZFIN;Acc:ZDB-GENE-060503-219]	ENSG00000169855	ROBO1	roundabout guidance receptor 1 [Source:HGNC Symbol;Acc:HGNC:10249]	43	55	38	66	7	3	2	8	34	40	28	54	5	3	2	7	56.84	39	4
ENSOMYG00000032114	srrm1	serine/arginine repetitive matrix 1 [Source:ZFIN;Acc:ZDB-GENE-4426-2789]		1.281	0.357	0.0959031	ENSDARG00000001244	srrm1	serine/arginine repetitive matrix 1 [Source:ZFIN;Acc:ZDB-GENE-040426-2789]	ENSG00000133226	SRRM1	serine and arginine repetitive matrix 1 [Source:HGNC Symbol;Acc:HGNC:16638]	1990	2332	2252	1950	2576	2038	2907	3761	1570	1709	1679	1604	1833	1724	2288	3395	1956.56	1640	2310
ENSOMYG00000038889			More AP2	0.118	-3.08	1.31768e-06	ENSDARG00000103330	si:ch73-236c18.5	si:ch73-236c18.5 [Source:ZFIN;Acc:ZDB-GENE-121213-7]	ENSG00000221926	TRIM16	tripartite motif containing 16 [Source:HGNC Symbol;Acc:HGNC:17241]	38	52	52	30	4	5	1	6	30	38	39	25	3	4	1	5	21.13	33	3
ENSOMYG00000040287				1.004	0.005	0.988809	ENSDARG00000079780	hnrnpul1l	heterogeneous nuclear ribonucleoprotein U-like 1 like [Source:ZFIN;Acc:ZDB-GENE-030131-890]	ENSG00000105323	HNRNPUL1	heterogeneous nuclear ribonucleoprotein U like 1 [Source:HGNC Symbol;Acc:HGNC:17011]	2256	2761	2805	2272	2565	2289	2577	2226	1780	2023	2091	1869	1825	1937	2028	2010	1671.68	1941	1950
ENSOMYG00000037594	dars1	aspartyl-tRNA synthetase 1 [Source:ZFIN;Acc:ZDB-GENE-6111-135]		0.841	-0.25	0.180288	ENSDARG00000070043	dars1	aspartyl-tRNA synthetase 1 [Source:ZFIN;Acc:ZDB-GENE-061110-135]	ENSG00000115866	DARS1	aspartyl-tRNA synthetase 1 [Source:HGNC Symbol;Acc:HGNC:2678]	1580	1657	1911	1660	1358	1599	1176	1073	1247	1214	1425	1366	966	1353	926	969	1734.19	1313	1054
ENSOMYG00000048178				0.747	-0.421	0.101557	ENSDARG00000074071	mrnip	MRN complex interacting protein [Source:NCBI gene;Acc:641417]	ENSG00000161010	MRNIP	MRN complex interacting protein [Source:HGNC Symbol;Acc:HGNC:30817]	1458	1529	1671	1429	732	954	736	1167	1150	1121	1246	1176	521	807	579	1054	1554.11	1173	740
ENSOMYG00000070464			More B57	21.599	4.433	4.68911e-27	ENSDARG00000114687	zgc:171579	zgc:171579 [Source:ZFIN;Acc:ZDB-GENE-080204-32]	ENSG00000177464	GPR4	G protein-coupled receptor 4 [Source:HGNC Symbol;Acc:HGNC:4497]	7	21	30	6	378	413	293	282	6	15	22	5	269	349	231	255	286.27	12	276
ENSOMYG00000036827	pbrm1l	polybromo 1, like [Source:ZFIN;Acc:ZDB-GENE-151-3]		1.257	0.33	0.102192	ENSDARG00000003877	pbrm1	polybromo 1 [Source:ZFIN;Acc:ZDB-GENE-080926-4]	ENSG00000163939	PBRM1	polybromo 1 [Source:HGNC Symbol;Acc:HGNC:30064]	2060	2117	2104	1852	2559	2030	3015	2875	1625	1552	1568	1524	1821	1718	2373	2595	1954.55	1567	2127
ENSOMYG00000042070		solute carrier family 2 member 6 [Source:ZFIN;Acc:ZDB-GENE-8114-31]		1.218	0.285	0.312867	ENSDARG00000058731	slc2a6	solute carrier family 2 member 6 [Source:ZFIN;Acc:ZDB-GENE-081104-301]	ENSG00000160326	SLC2A6	solute carrier family 2 member 6 [Source:HGNC Symbol;Acc:HGNC:11011]	287	216	902	235	531	597	517	595	226	158	672	193	378	505	407	537	3429.02	312	457
ENSOMYG00000023172	cmtr1	cap methyltransferase 1 [Source:ZFIN;Acc:ZDB-GENE-4426-696]		0.94	-0.09	0.709362	ENSDARG00000030830	cmtr1	cap methyltransferase 1 [Source:NCBI gene;Acc:393102]	ENSG00000137200	CMTR1	cap methyltransferase 1 [Source:HGNC Symbol;Acc:HGNC:21077]	836	905	855	803	765	809	681	723	660	663	637	661	544	685	536	653	1868.01	655	604
ENSOMYG00000035704	arap3	ArfGAP with RhoGAP domain, ankyrin repeat and PH domain 3 [Source:ZFIN;Acc:ZDB-GENE-9119-1]		1.186	0.246	0.202587	ENSDARG00000076801	arap3	ArfGAP with RhoGAP domain, ankyrin repeat and PH domain 3 [Source:ZFIN;Acc:ZDB-GENE-091019-1]	ENSG00000120318	ARAP3	ArfGAP with RhoGAP domain, ankyrin repeat and PH domain 3 [Source:HGNC Symbol;Acc:HGNC:24097]	2413	2593	2682	2074	2662	2327	3237	3269	1904	1900	1999	1706	1894	1969	2548	2951	2524.62	1877	2340
ENSOMYG00000019329	tardbpa	TAR DNA binding protein a [Source:ZFIN;Acc:ZDB-GENE-313-1]		1.076	0.105	0.640988	ENSDARG00000004452	tardbpl	TAR DNA binding protein, like [Source:ZFIN;Acc:ZDB-GENE-031030-1]	ENSG00000120948	TARDBP	TAR DNA binding protein [Source:HGNC Symbol;Acc:HGNC:11571]	1781	1891	2018	1686	2049	1996	1742	1913	1405	1386	1504	1387	1458	1689	1371	1727	1825.63	1420	1561
ENSOMYG00000012447				0.912	-0.132	0.619203	ENSDARG00000090770	FO834800.1	E3 ubiquitin-protein ligase RNF31 [Source:NCBI gene;Acc:100334178]	ENSG00000259529	NA	novel transcript	778	748	980	698	618	576	692	751	614	548	731	574	440	487	545	678	1868.65	617	538
ENSOMYG00000009788				1.047	0.066	0.856359	ENSDARG00000076386	epdl1	ependymin-like 1 [Source:ZFIN;Acc:ZDB-GENE-090710-3]	ENSG00000086289	EPDR1	ependymin related 1 [Source:HGNC Symbol;Acc:HGNC:17572]	3148	3000	2241	2802	5323	1015	3885	2069	2484	2199	1671	2305	3788	859	3058	1868	1689.18	2165	2393
ENSOMYG00000062170	c1qa	complement component 1, q subcomponent, A chain [Source:ZFIN;Acc:ZDB-GENE-5522-86]		1.078	0.108	0.744606	ENSDARG00000109639	c1qa	complement component 1, q subcomponent, A chain [Source:ZFIN;Acc:ZDB-GENE-050522-86]	ENSG00000173372	C1QA	complement C1q A chain [Source:HGNC Symbol;Acc:HGNC:1241]	3764	3613	3061	3013	4926	3338	3659	3282	2970	2648	2282	2479	3505	2824	2880	2963	1576.29	2595	3043
ENSOMYG00000018382				0.937	-0.093	0.794879	ENSDARG00000092602	BX546499.1	NA	ENSG00000148832	PAOX	polyamine oxidase [Source:HGNC Symbol;Acc:HGNC:20837]	10	15	62	5	24	11	20	18	8	11	46	4	17	9	16	16	1776.33	17	14
ENSOMYG00000009763	mmp9	matrix metallopeptidase 9 [Source:ZFIN;Acc:ZDB-GENE-4426-2132]		0.516	-0.955	NA	ENSDARG00000042816	mmp9	matrix metallopeptidase 9 [Source:ZFIN;Acc:ZDB-GENE-040426-2132]	ENSG00000100985	MMP9	matrix metallopeptidase 9 [Source:HGNC Symbol;Acc:HGNC:7176]	332	183	6206	276	367	496	281	267	262	134	4626	227	261	420	221	241	1240.02	1312	286
ENSOMYG00000030132				0.785	-0.349	0.0784735	ENSDARG00000033597	api5	apoptosis inhibitor 5 [Source:ZFIN;Acc:ZDB-GENE-030131-395]	ENSG00000166181	API5	apoptosis inhibitor 5 [Source:HGNC Symbol;Acc:HGNC:594]	1327	1372	1953	1454	1010	1266	923	1004	1047	1006	1456	1196	719	1071	726	906	1743.28	1176	856
ENSOMYG00000017506				0.833	-0.263	0.212715	ENSDARG00000002632	anxa11b	annexin A11b [Source:ZFIN;Acc:ZDB-GENE-030707-5]	ENSG00000122359	ANXA11	annexin A11 [Source:HGNC Symbol;Acc:HGNC:535]	1963	1935	2401	2017	1599	1946	1344	1282	1549	1418	1790	1659	1138	1647	1058	1157	1771.47	1604	1250
ENSOMYG00000043981	tox4a	TOX high mobility group box family member 4 a [Source:ZFIN;Acc:ZDB-GENE-7912-576]		1.017	0.024	0.945028	ENSDARG00000002031	tox4a	TOX high mobility group box family member 4 a [Source:ZFIN;Acc:ZDB-GENE-070912-576]	ENSG00000092203	TOX4	TOX high mobility group box family member 4 [Source:HGNC Symbol;Acc:HGNC:20161]	1388	1489	1849	1300	1360	1571	1365	1524	1095	1091	1378	1069	968	1329	1074	1376	1980.45	1158	1187
ENSOMYG00000071516				0.73	-0.455	0.055962	ENSDARG00000029688	hsp70.1	heat shock cognate 70-kd protein, tandem duplicate 1 [Source:ZFIN;Acc:ZDB-GENE-990415-91]	ENSG00000109971	HSPA8	heat shock protein family A (Hsp70) member 8 [Source:HGNC Symbol;Acc:HGNC:5241]	534	515	943	519	417	326	410	364	421	377	703	427	297	276	323	329	2505.99	482	306
ENSOMYG00000014956	rbm4.3	RNA binding motif protein 4.3 [Source:ZFIN;Acc:ZDB-GENE-4426-1938]		1.083	0.115	0.556497	ENSDARG00000022129	rbm4.3	RNA binding motif protein 4.3 [Source:ZFIN;Acc:ZDB-GENE-040426-1938]	ENSG00000173914	RBM4B	RNA binding motif protein 4B [Source:HGNC Symbol;Acc:HGNC:28842]	2119	2271	2373	2185	2385	2767	2186	2044	1672	1664	1769	1797	1697	2341	1721	1845	1860.47	1726	1901
ENSOMYG00000047285	npm1a	nucleophosmin 1a [Source:ZFIN;Acc:ZDB-GENE-2128-1]		0.913	-0.131	0.625753	ENSDARG00000014329	npm1a	nucleophosmin 1a [Source:ZFIN;Acc:ZDB-GENE-021028-1]	ENSG00000181163	NPM1	nucleophosmin 1 [Source:HGNC Symbol;Acc:HGNC:7910]	1308	1447	2386	1084	1457	1327	1174	1181	1032	1060	1779	892	1037	1123	924	1066	2370.2	1191	1038
ENSOMYG00000020427	SRSF11	serine and arginine rich splicing factor 11 [Source:HGNC Symbol;Acc:HGNC:1782]		1.201	0.264	0.24613	ENSDARG00000114600	srek1	splicing regulatory glutamine/lysine-rich protein 1 [Source:ZFIN;Acc:ZDB-GENE-040801-132]	ENSG00000116754	SRSF11	serine and arginine rich splicing factor 11 [Source:HGNC Symbol;Acc:HGNC:10782]	1780	1893	2110	1830	2114	2076	2296	2857	1404	1387	1573	1505	1504	1757	1807	2579	1964.39	1467	1912
ENSOMYG00000024058				0.88	-0.185	0.37879	ENSDARG00000016484	dkc1	dyskeratosis congenita 1, dyskerin [Source:ZFIN;Acc:ZDB-GENE-031118-120]	ENSG00000130826	DKC1	dyskerin pseudouridine synthase 1 [Source:HGNC Symbol;Acc:HGNC:2890]	1678	1703	2730	1423	1761	1406	1364	1509	1324	1248	2035	1171	1253	1190	1074	1362	1663.41	1444	1220
ENSOMYG00000014411				1.099	0.136	0.612765	ENSDARG00000089933	rasal3	RAS protein activator like 3 [Source:ZFIN;Acc:ZDB-GENE-101130-3]	ENSG00000136848	DAB2IP	DAB2 interacting protein [Source:HGNC Symbol;Acc:HGNC:17294]	2420	2756	2231	2491	2730	2809	2576	2756	1909	2020	1663	2049	1943	2377	2028	2488	1616.51	1910	2209
ENSOMYG00000001107				1.251	0.323	0.0962955	ENSDARG00000016173	cct3	chaperonin containing TCP1, subunit 3 (gamma) [Source:ZFIN;Acc:ZDB-GENE-020419-5]	ENSG00000163468	CCT3	chaperonin containing TCP1 subunit 3 [Source:HGNC Symbol;Acc:HGNC:1616]	2387	2138	2224	2279	3151	3667	2304	2425	1883	1567	1658	1875	2242	3103	1813	2189	1902.59	1746	2337
ENSOMYG00000017735			More AP2	0.12	-3.064	1.92634e-17	ENSDARG00000105241	btr26	bloodthirsty-related gene family, member 26 [Source:ZFIN;Acc:ZDB-GENE-070705-378]	ENSG00000204599	TRIM39	tripartite motif containing 39 [Source:HGNC Symbol;Acc:HGNC:10065]	102	192	140	85	32	3	8	14	80	141	104	70	23	3	6	13	2982.06	99	11
ENSOMYG00000016879	CAPZA2	capping actin protein of muscle Z-line subunit alpha 2 [Source:HGNC Symbol;Acc:HGNC:149]		1.137	0.185	0.396234	ENSDARG00000056090	capza1b	capping actin protein of muscle Z-line subunit alpha 1b [Source:ZFIN;Acc:ZDB-GENE-031002-24]	ENSG00000198898	CAPZA2	capping actin protein of muscle Z-line subunit alpha 2 [Source:HGNC Symbol;Acc:HGNC:1490]	2868	2659	2350	2521	3020	3864	2588	2334	2263	1949	1752	2074	2149	3269	2037	2107	1643.09	2010	2390
ENSOMYG00000027763	chl1b	cell adhesion molecule L1-like b [Source:ZFIN;Acc:ZDB-GENE-9115-1]	More AP2	0.12	-3.059	4.7304e-06	ENSDARG00000103109	chl1b	cell adhesion molecule L1-like b [Source:ZFIN;Acc:ZDB-GENE-091105-1]	ENSG00000163531	NFASC	neurofascin [Source:HGNC Symbol;Acc:HGNC:29866]	61	64	51	51	10	3	8	1	48	47	38	42	7	3	6	1	20.59	44	4
ENSOMYG00000005786				0.868	-0.204	0.377732	ENSDARG00000018562	cope	coatomer protein complex, subunit epsilon [Source:ZFIN;Acc:ZDB-GENE-041114-59]	ENSG00000105669	COPE	COPI coat complex subunit epsilon [Source:HGNC Symbol;Acc:HGNC:2234]	1524	1362	1841	1567	1185	1638	958	1103	1202	998	1372	1289	843	1386	754	996	1970.86	1215	995
ENSOMYG00000036842	tbc1d1c	TBC1 domain family, member 1C [Source:ZFIN;Acc:ZDB-GENE-13125-1]		1.312	0.392	0.128245	ENSDARG00000037408	tbc1d10c	TBC1 domain family, member 10C [Source:ZFIN;Acc:ZDB-GENE-130125-1]	ENSG00000099992	TBC1D10A	TBC1 domain family member 10A [Source:HGNC Symbol;Acc:HGNC:23609]	1794	2067	1428	1819	2392	2407	2746	2893	1415	1515	1064	1496	1702	2037	2161	2612	1932.61	1372	2128
ENSOMYG00000053292	tes	testis derived transcript (3 LIM domains) [Source:ZFIN;Acc:ZDB-GENE-4718-59]		0.881	-0.183	0.329846	ENSDARG00000051857	tes	testis derived transcript (3 LIM domains) [Source:ZFIN;Acc:ZDB-GENE-040718-59]	ENSG00000135269	TES	testin LIM domain protein [Source:HGNC Symbol;Acc:HGNC:14620]	2403	2462	2519	2226	1975	2328	1730	1765	1896	1804	1878	1831	1405	1970	1362	1593	1748.84	1852	1582
ENSOMYG00000015460	HUWE1	HECT, UBA and WWE domain containing E3 ubiquitin protein ligase 1 [Source:HGNC Symbol;Acc:HGNC:3892]		1.034	0.048	0.87284	ENSDARG00000016782	huwe1	HECT, UBA and WWE domain containing E3 ubiquitin protein ligase 1 [Source:ZFIN;Acc:ZDB-GENE-081104-387]	ENSG00000086758	HUWE1	HECT, UBA and WWE domain containing E3 ubiquitin protein ligase 1 [Source:HGNC Symbol;Acc:HGNC:30892]	1463	1849	1892	1413	1542	1327	1917	1773	1154	1355	1410	1162	1097	1123	1509	1601	1888.79	1270	1332
ENSOMYG00000048380				0.912	-0.133	0.61561	ENSDARG00000115260	CT027552.1	ubiquitin protein ligase E3 component n-recognin 4 [Source:NCBI gene;Acc:407625]	ENSG00000127481	UBR4	ubiquitin protein ligase E3 component n-recognin 4 [Source:HGNC Symbol;Acc:HGNC:30313]	1027	1461	1456	1060	919	1017	1201	977	810	1071	1085	872	654	860	945	882	2037.23	960	835
ENSOMYG00000037428	eif3ea	eukaryotic translation initiation factor 3, subunit E, a [Source:ZFIN;Acc:ZDB-GENE-3131-3827]		1.188	0.248	0.200646	ENSDARG00000113466	eif3eb	eukaryotic translation initiation factor 3, subunit E, a [Source:NCBI gene;Acc:325102]	ENSG00000104408	EIF3E	eukaryotic translation initiation factor 3 subunit E [Source:HGNC Symbol;Acc:HGNC:3277]	1860	1856	1949	1986	2402	2841	1926	1951	1467	1360	1453	1634	1709	2404	1516	1761	1854.73	1478	1848
ENSOMYG00000077225	rgs13b	regulator of G protein signaling 13b [Source:ZFIN;Acc:ZDB-GENE-11914-23]		0.789	-0.343	0.124966	ENSDARG00000100835	RGS13	si:ch211-117l17.5 [Source:ZFIN;Acc:ZDB-GENE-110914-230]	ENSG00000090104	RGS1	regulator of G protein signaling 1 [Source:HGNC Symbol;Acc:HGNC:9991]	290	327	457	433	255	341	185	238	229	240	341	356	181	289	146	215	2376.03	292	208
ENSOMYG00000025469	tmed9	transmembrane p24 trafficking protein 9 [Source:ZFIN;Acc:ZDB-GENE-5417-434]		0.976	-0.035	0.903209	ENSDARG00000004261	tmed9	transmembrane p24 trafficking protein 9 [Source:ZFIN;Acc:ZDB-GENE-050417-434]	ENSG00000184840	TMED9	transmembrane p24 trafficking protein 9 [Source:HGNC Symbol;Acc:HGNC:24878]	1721	1537	2234	1594	1764	1963	1407	1399	1358	1126	1665	1311	1255	1661	1107	1263	2089.5	1365	1322
ENSOMYG00000033906				1.22	0.287	0.0787455	ENSDARG00000104820	psd3l	pleckstrin and Sec7 domain containing 3, like [Source:ZFIN;Acc:ZDB-GENE-030131-8195]	ENSG00000156011	PSD3	pleckstrin and Sec7 domain containing 3 [Source:HGNC Symbol;Acc:HGNC:19093]	2441	2588	2175	2408	2855	2665	2942	3141	1926	1897	1621	1981	2031	2255	2316	2836	1648.3	1856	2360
ENSOMYG00000057845	il16	interleukin 16 [Source:ZFIN;Acc:ZDB-GENE-1313-3]		1.091	0.126	0.604311	ENSDARG00000102908	il16	interleukin 16 [Source:ZFIN;Acc:ZDB-GENE-130103-3]	ENSG00000172349	IL16	interleukin 16 [Source:HGNC Symbol;Acc:HGNC:5980]	2664	2841	2070	2492	3005	3077	2670	2138	2102	2082	1543	2050	2138	2603	2102	1930	1603.85	1944	2193
ENSOMYG00000005888				0.756	-0.404	0.0150392	ENSDARG00000037018	gab1	GRB2-associated binding protein 1 [Source:ZFIN;Acc:ZDB-GENE-040426-2674]	ENSG00000109458	GAB1	GRB2 associated binding protein 1 [Source:HGNC Symbol;Acc:HGNC:4066]	845	932	938	771	628	585	642	519	667	683	699	634	447	495	505	469	1667.12	671	479
ENSOMYG00000029099				0.813	-0.299	0.0612453	ENSDARG00000055966	cflara	CASP8 and FADD-like apoptosis regulator a [Source:ZFIN;Acc:ZDB-GENE-030826-3]	ENSG00000003402	CFLAR	CASP8 and FADD like apoptosis regulator [Source:HGNC Symbol;Acc:HGNC:1876]	545	510	590	513	416	474	375	342	430	374	440	422	296	401	295	309	1943.94	416	325
ENSOMYG00000020201	if6	eukaryotic translation initiation factor 6 [Source:ZFIN;Acc:ZDB-GENE-31118-11]		0.9	-0.152	0.567307	ENSDARG00000020232	eif6	eukaryotic translation initiation factor 6 [Source:NCBI gene;Acc:386850]	ENSG00000242372	EIF6	eukaryotic translation initiation factor 6 [Source:HGNC Symbol;Acc:HGNC:6159]	1230	1111	1733	1198	988	1358	856	1024	970	814	1292	986	703	1149	674	924	1886.49	1016	862
ENSOMYG00000019309	aimp2	aminoacyl tRNA synthetase complex interacting multifunctional protein 2 [Source:ZFIN;Acc:ZDB-GENE-4426-2652]		0.958	-0.062	0.823901	ENSDARG00000018903	aimp2	aminoacyl tRNA synthetase complex interacting multifunctional protein 2 [Source:ZFIN;Acc:ZDB-GENE-040426-2652]	ENSG00000106305	AIMP2	aminoacyl tRNA synthetase complex interacting multifunctional protein 2 [Source:HGNC Symbol;Acc:HGNC:20609]	1774	1612	1984	1939	1920	1884	1421	1386	1400	1181	1479	1595	1366	1594	1118	1251	1663.76	1414	1332
ENSOMYG00000038052				1.288	0.366	0.0374951	ENSDARG00000104493	TBC1D8	TBC1 domain family member 8 [Source:NCBI gene;Acc:100333881]	ENSG00000133138	TBC1D8B	TBC1 domain family member 8B [Source:HGNC Symbol;Acc:HGNC:24715]	1981	2194	1699	1955	2473	2621	2601	2489	1563	1608	1266	1608	1760	2218	2047	2247	1642.22	1511	2068
ENSOMYG00000000261	ctsk	cathepsin K [Source:ZFIN;Acc:ZDB-GENE-125-4]		0.914	-0.13	0.651888	ENSDARG00000040251	ctsk	cathepsin K [Source:ZFIN;Acc:ZDB-GENE-001205-4]	ENSG00000143387	CTSK	cathepsin K [Source:HGNC Symbol;Acc:HGNC:2536]	3674	3159	2339	2836	4189	1300	2815	1871	2899	2315	1744	2333	2981	1100	2216	1689	1399.09	2323	1996
ENSOMYG00000041856	cdk1	cyclin dependent kinase 1 [Source:ZFIN;Acc:ZDB-GENE-132-1]		0.812	-0.301	0.178076	ENSDARG00000110840	cdk1	cyclin-dependent kinase 1 [Source:ZFIN;Acc:ZDB-GENE-010320-1]	ENSG00000170312	CDK1	cyclin dependent kinase 1 [Source:HGNC Symbol;Acc:HGNC:1722]	2132	2728	2337	2887	1444	2608	1423	1590	1682	1999	1742	2375	1027	2207	1120	1435	1255.65	1950	1447
ENSOMYG00000012362	rbmx	RNA binding motif protein X-linked [Source:ZFIN;Acc:ZDB-GENE-3131-579]		0.824	-0.278	0.249082	ENSDARG00000014244	rbmx	RNA binding motif protein X-linked [Source:NCBI gene;Acc:321860]	ENSG00000147274	RBMX	RNA binding motif protein X-linked [Source:HGNC Symbol;Acc:HGNC:9910]	1351	1465	1653	1445	959	1398	723	1061	1066	1074	1232	1189	682	1183	569	958	1720.79	1140	848
ENSOMYG00000071982			More AP2	0.121	-3.048	0.000333287	ENSDARG00000101843	znf1106	zinc finger protein 1106 [Source:ZFIN;Acc:ZDB-GENE-110913-156]	ENSG00000196152	ZNF79	zinc finger protein 79 [Source:HGNC Symbol;Acc:HGNC:13153]	44	54	48	42	0	14	0	0	35	40	36	35	0	12	0	0	21.11	36	3
ENSOMYG00000017508	psmb4	proteasome 2S subunit beta 4 [Source:ZFIN;Acc:ZDB-GENE-5417-333]		0.768	-0.38	0.132862	ENSDARG00000054696	psmb4	proteasome 20S subunit beta 4 [Source:ZFIN;Acc:ZDB-GENE-050417-333]	ENSG00000159377	PSMB4	proteasome 20S subunit beta 4 [Source:HGNC Symbol;Acc:HGNC:9541]	1395	1356	1768	1614	895	1512	607	803	1101	994	1318	1328	637	1279	478	725	1621.29	1185	780
ENSOMYG00000017084			More AP2	0.121	-3.044	1.0689e-12	ENSDARG00000056324	zgc:123295	zgc:123295 [Source:ZFIN;Acc:ZDB-GENE-051127-11]	ENSG00000197253	TPSB2	tryptase beta 2 [Source:HGNC Symbol;Acc:HGNC:14120]	92	101	99	81	21	10	6	4	73	74	74	67	15	8	5	4	34.64	72	8
ENSOMYG00000019862	cyfip1	cytoplasmic FMR1 interacting protein 1 [Source:ZFIN;Acc:ZDB-GENE-3131-8557]		0.974	-0.038	0.880486	ENSDARG00000044345	cyfip1	cytoplasmic FMR1 interacting protein 1 [Source:NCBI gene;Acc:336613]	ENSG00000280618	CYFIP1	cytoplasmic FMR1 interacting protein 1 [Source:HGNC Symbol;Acc:HGNC:13759]	2213	2373	2182	2276	2458	2441	1879	1622	1746	1739	1627	1872	1749	2065	1479	1464	1637.74	1746	1689
ENSOMYG00000000152				0.821	-0.284	0.236705	ENSDARG00000103337	rrp1	ribosomal RNA processing 1 [Source:ZFIN;Acc:ZDB-GENE-030131-9837]	ENSG00000160208	RRP1B	ribosomal RNA processing 1B [Source:HGNC Symbol;Acc:HGNC:23818]	955	1127	1881	842	848	806	715	968	753	826	1402	693	603	682	563	874	1712.35	918	680
ENSOMYG00000003253		eukaryotic translation initiation factor 1A X-linked b [Source:ZFIN;Acc:ZDB-GENE-3131-1319]	More AP2	0.123	-3.023	6.31676e-08	ENSDARG00000111310	eif1axb	eukaryotic translation initiation factor 1A X-linked b [Source:ZFIN;Acc:ZDB-GENE-030131-1319]	ENSG00000198692	EIF1AY	eukaryotic translation initiation factor 1A Y-linked [Source:HGNC Symbol;Acc:HGNC:3252]	38	35	44	29	3	8	4	0	30	26	33	24	2	7	3	0	22.67	28	3
ENSOMYG00000018372	tyms	thymidylate synthetase [Source:ZFIN;Acc:ZDB-GENE-4426-59]		0.859	-0.22	0.396719	ENSDARG00000042894	tyms	thymidylate synthetase [Source:ZFIN;Acc:ZDB-GENE-040426-59]	ENSG00000176890	TYMS	thymidylate synthetase [Source:HGNC Symbol;Acc:HGNC:12441]	2856	2128	2014	2467	1686	2243	1304	1783	2253	1560	1501	2029	1200	1898	1026	1610	1360.79	1836	1434
ENSOMYG00000006730	tra2a	transformer 2 alpha homolog [Source:ZFIN;Acc:ZDB-GENE-4426-1391]		0.932	-0.102	0.691991	ENSDARG00000062695	ccdc126	coiled-coil domain containing 126 [Source:ZFIN;Acc:ZDB-GENE-060503-11]	ENSG00000169193	CCDC126	coiled-coil domain containing 126 [Source:HGNC Symbol;Acc:HGNC:22398]	1633	1520	2016	1568	1482	1516	1343	1461	1288	1114	1503	1290	1055	1283	1057	1319	1730.59	1299	1178
ENSOMYG00000028589	serpinf1	serpin peptidase inhibitor, clade F (alpha-2 antiplasmin, pigment epithelium derived factor), member 1 [Source:ZFIN;Acc:ZDB-GENE-4912-2]		0.786	-0.348	0.222277	ENSDARG00000069048	serpinf1	serpin peptidase inhibitor, clade F (alpha-2 antiplasmin, pigment epithelium derived factor), member 1 [Source:ZFIN;Acc:ZDB-GENE-040912-2]	ENSG00000132386	SERPINF1	serpin family F member 1 [Source:HGNC Symbol;Acc:HGNC:8824]	2839	2660	2762	2190	3176	404	2110	887	2240	1949	2059	1802	2260	342	1661	801	1332.78	2012	1266
ENSOMYG00000006867				1.016	0.023	0.949457	ENSDARG00000110690	gabarapa	GABA(A) receptor-associated protein a [Source:ZFIN;Acc:ZDB-GENE-030131-5174]	ENSG00000170296	GABARAP	GABA type A receptor-associated protein [Source:HGNC Symbol;Acc:HGNC:4067]	1551	1378	1407	1599	1570	1854	1177	1218	1224	1010	1049	1315	1117	1569	926	1100	1579.51	1150	1178
ENSOMYG00000010487				0.745	-0.424	0.0371292	ENSDARG00000104173	tufm	Tu translation elongation factor, mitochondrial [Source:ZFIN;Acc:ZDB-GENE-050320-73]	ENSG00000178952	TUFM	Tu translation elongation factor, mitochondrial [Source:HGNC Symbol;Acc:HGNC:12420]	1684	1656	2145	1642	1233	1516	829	1020	1329	1214	1599	1351	877	1283	653	921	1538.3	1373	934
ENSOMYG00000006346				0.799	-0.324	0.144811	ENSDARG00000015315	psmc5	proteasome 26S subunit, ATPase 5 [Source:ZFIN;Acc:ZDB-GENE-030131-6547]	ENSG00000087191	PSMC5	proteasome 26S subunit, ATPase 5 [Source:HGNC Symbol;Acc:HGNC:9552]	1464	1630	1900	1723	1087	1568	938	1027	1155	1195	1416	1417	773	1327	738	927	1839.57	1296	941
ENSOMYG00000016652	ifit1	interferon-induced protein with tetratricopeptide repeats 11 [Source:ZFIN;Acc:ZDB-GENE-121214-32]	More AP2	0.124	-3.007	3.68282e-16	ENSDARG00000007467	ifit10	interferon-induced protein with tetratricopeptide repeats 10 [Source:ZFIN;Acc:ZDB-GENE-121214-248]	ENSG00000152778	IFIT5	interferon induced protein with tetratricopeptide repeats 5 [Source:HGNC Symbol;Acc:HGNC:13328]	104	139	122	115	37	9	8	2	82	102	91	95	26	8	6	2	637.61	92	10
ENSOMYG00000041573	cox4i1	cytochrome c oxidase subunit 4I1 [Source:ZFIN;Acc:ZDB-GENE-3131-5175]		0.764	-0.388	0.0485048	ENSDARG00000032970	cox4i1	cytochrome c oxidase subunit 4I1 [Source:ZFIN;Acc:ZDB-GENE-030131-5175]	ENSG00000131143	COX4I1	cytochrome c oxidase subunit 4I1 [Source:HGNC Symbol;Acc:HGNC:2265]	1433	1287	1756	1467	1016	1248	803	914	1131	943	1309	1207	723	1056	632	825	1657.08	1148	809
ENSOMYG00000019744	vrk2	VRK serine/threonine kinase 2 [Source:ZFIN;Acc:ZDB-GENE-4426-146]		0.876	-0.191	0.365151	ENSDARG00000021547	vrk2	VRK serine/threonine kinase 2 [Source:ZFIN;Acc:ZDB-GENE-040426-1046]	ENSG00000028116	VRK2	VRK serine/threonine kinase 2 [Source:HGNC Symbol;Acc:HGNC:12719]	451	521	553	440	448	427	320	373	356	382	412	362	319	361	252	337	1739.24	378	317
ENSOMYG00000035713	hectd1	HECT domain containing 1 [Source:ZFIN;Acc:ZDB-GENE-3616-153]		0.906	-0.142	0.545414	ENSDARG00000054213	hectd1	HECT domain containing 1 [Source:ZFIN;Acc:ZDB-GENE-030616-153]	ENSG00000092148	HECTD1	HECT domain E3 ubiquitin protein ligase 1 [Source:HGNC Symbol;Acc:HGNC:20157]	1800	2043	2119	1651	1845	1043	2009	1485	1420	1497	1580	1358	1313	882	1581	1341	1713.59	1464	1279
ENSOMYG00000010299	cd4	CD4 molecule, TNF receptor superfamily member 5 [Source:ZFIN;Acc:ZDB-GENE-9313-95]		1	0	1	ENSDARG00000054968	cd40	CD40 molecule, TNF receptor superfamily member 5 [Source:ZFIN;Acc:ZDB-GENE-090313-95]	ENSG00000101017	CD40	CD40 molecule [Source:HGNC Symbol;Acc:HGNC:11919]	646	632	552	587	748	504	569	510	510	463	411	483	532	426	448	460	1937.25	467	466
ENSOMYG00000031132				0.755	-0.405	0.0496288	ENSDARG00000021252	cct6a	chaperonin containing TCP1, subunit 6A (zeta 1) [Source:ZFIN;Acc:ZDB-GENE-011018-2]	ENSG00000146731	CCT6A	chaperonin containing TCP1 subunit 6A [Source:HGNC Symbol;Acc:HGNC:1620]	1596	1660	2119	1571	1242	1621	842	843	1259	1217	1580	1292	884	1372	663	761	1658.69	1337	920
ENSOMYG00000028147	anxa4	annexin A4 [Source:ZFIN;Acc:ZDB-GENE-377-1]		1.241	0.311	0.13209	ENSDARG00000036456	anxa4	annexin A4 [Source:ZFIN;Acc:ZDB-GENE-030707-1]	ENSG00000196975	ANXA4	annexin A4 [Source:HGNC Symbol;Acc:HGNC:542]	2565	2352	2291	2362	3104	4147	2229	2692	2024	1724	1708	1943	2209	3509	1754	2430	1763.51	1850	2476
ENSOMYG00000033827		ADRM1 26S proteasome ubiquitin receptor [Source:HGNC Symbol;Acc:HGNC:15759]		0.792	-0.336	0.142006	ENSDARG00000113912	adrm1	adhesion regulating molecule 1 [Source:NCBI gene;Acc:796450]	ENSG00000130706	ADRM1	adhesion regulating molecule 1 [Source:HGNC Symbol;Acc:HGNC:15759]	1098	1144	1445	1350	767	1271	586	765	866	838	1077	1111	546	1075	461	691	1800.37	973	693
ENSOMYG00000043179	farsb	phenylalanyl-tRNA synthetase subunit beta [Source:ZFIN;Acc:ZDB-GENE-2126-2]		0.83	-0.268	0.226806	ENSDARG00000016864	farsb	phenylalanyl-tRNA synthetase subunit beta [Source:ZFIN;Acc:ZDB-GENE-021206-2]	ENSG00000116120	FARSB	phenylalanyl-tRNA synthetase subunit beta [Source:HGNC Symbol;Acc:HGNC:17800]	1183	1225	1738	1340	1022	1168	855	952	933	898	1296	1102	727	988	673	859	1909.22	1057	812
ENSOMYG00000006791	atp6vcb	ATPase H+ transporting V subunit cb [Source:ZFIN;Acc:ZDB-GENE-3131-4127]		0.962	-0.056	0.852458	ENSDARG00000036577	atp6v0cb	ATPase H+ transporting V0 subunit cb [Source:ZFIN;Acc:ZDB-GENE-030131-4127]	ENSG00000185883	ATP6V0C	ATPase H+ transporting V0 subunit c [Source:HGNC Symbol;Acc:HGNC:855]	1588	1423	2195	1426	1649	1873	1146	1286	1253	1043	1636	1173	1173	1585	902	1161	1961.84	1276	1205
ENSOMYG00000044821	fermt3a	fermitin family member 3a [Source:ZFIN;Acc:ZDB-GENE-8131-46]		1.173	0.23	0.274348	ENSDARG00000079267	fermt3a	fermitin family member 3a [Source:ZFIN;Acc:ZDB-GENE-081031-46]	ENSG00000149781	FERMT3	fermitin family member 3 [Source:HGNC Symbol;Acc:HGNC:23151]	2011	1858	2186	1755	2282	2566	1871	2432	1587	1362	1630	1444	1624	2171	1473	2196	1765.02	1506	1866
ENSOMYG00000003208		serine and arginine rich splicing factor 2b [Source:ZFIN;Acc:ZDB-GENE-3131-242]		1.067	0.094	0.681171	ENSDARG00000057484	srsf2a	serine and arginine rich splicing factor 2a [Source:ZFIN;Acc:ZDB-GENE-040426-2706]	ENSG00000161547	SRSF2	serine and arginine rich splicing factor 2 [Source:HGNC Symbol;Acc:HGNC:10783]	1664	1909	2150	1631	1931	2206	1689	1750	1313	1399	1603	1342	1374	1867	1329	1580	1957.92	1414	1538
ENSOMYG00000023282	abcf1	ATP-binding cassette, sub-family F (GCN2), member 1 [Source:ZFIN;Acc:ZDB-GENE-5517-31]		0.798	-0.325	0.0209506	ENSDARG00000031795	abcf1	ATP-binding cassette, sub-family F (GCN20), member 1 [Source:ZFIN;Acc:ZDB-GENE-050517-31]	ENSG00000204574	ABCF1	ATP binding cassette subfamily F member 1 [Source:HGNC Symbol;Acc:HGNC:70]	1493	1740	2013	1461	1243	1263	1258	1148	1178	1275	1501	1202	884	1069	990	1036	1726.66	1289	995
ENSOMYG00000025957	setb	SET nuclear proto-oncogene b [Source:ZFIN;Acc:ZDB-GENE-3131-433]		0.732	-0.451	0.0158508	ENSDARG00000003920	setb	SET nuclear proto-oncogene b [Source:ZFIN;Acc:ZDB-GENE-030131-433]	ENSG00000119335	SET	SET nuclear proto-oncogene [Source:HGNC Symbol;Acc:HGNC:10760]	1594	1856	2046	1668	1173	1381	954	1086	1258	1360	1525	1372	835	1168	751	980	1597.37	1379	934
ENSOMYG00000030199			only expressed in AP2	0.125	-2.997	2.04335e-06	ENSDARG00000094230	si:dkey-211g8.4	si:dkey-211g8.4 [Source:ZFIN;Acc:ZDB-GENE-060503-624]	ENSG00000175334	BANF1	BAF nuclear assembly factor 1 [Source:HGNC Symbol;Acc:HGNC:17397]	7	28	28	17	5	3	0	0	6	21	21	14	4	3	0	0	937.62	16	2
ENSOMYG00000064599			More AP2	0.126	-2.994	0.000861258	ENSDARG00000086539	CABZ01115881.1	SH2 domain containing 3A [Source:NCBI gene;Acc:100331568]	ENSG00000137936	BCAR3	BCAR3 adaptor protein, NSP family member [Source:HGNC Symbol;Acc:HGNC:973]	39	25	75	76	8	3	4	1	31	18	56	63	6	3	3	1	13.9	42	3
ENSOMYG00000004740	CMTM7	CKLF like MARVEL transmembrane domain containing 7 [Source:HGNC Symbol;Acc:HGNC:19178]		0.671	-0.575	0.015063	ENSDARG00000010032	cmtm7	CKLF-like MARVEL transmembrane domain containing 7 [Source:ZFIN;Acc:ZDB-GENE-041111-174]	ENSG00000153551	CMTM7	CKLF like MARVEL transmembrane domain containing 7 [Source:HGNC Symbol;Acc:HGNC:19178]	1002	1001	1182	1024	586	769	435	546	791	734	881	842	417	651	342	493	1928.53	812	476
ENSOMYG00000021243	cd99	CD99 molecule [Source:ZFIN;Acc:ZDB-GENE-6113-391]		1.25	0.322	0.0539268	ENSDARG00000051975	cd99	CD99 molecule [Source:ZFIN;Acc:ZDB-GENE-061103-391]	ENSG00000102181	CD99L2	CD99 molecule like 2 [Source:HGNC Symbol;Acc:HGNC:18237]	2540	2716	2469	2438	3329	3061	3228	3086	2004	1990	1840	2006	2369	2590	2541	2786	1738.69	1960	2572
ENSOMYG00000038343	si:ch73-233m11.2	si:ch73-233m11.2 [Source:ZFIN;Acc:ZDB-GENE-8114-266]		1.261	0.335	0.162022	ENSDARG00000091859	si:ch73-233m11.2	si:ch73-233m11.2 [Source:ZFIN;Acc:ZDB-GENE-081104-266]	ENSG00000142405	NLRP12	NLR family pyrin domain containing 12 [Source:HGNC Symbol;Acc:HGNC:22938]	3482	3135	2871	2929	4271	5394	3705	3472	2747	2298	2140	2410	3039	4564	2916	3134	1601.21	2399	3413
ENSOMYG00000015056	gpat2	glycerol-3-phosphate acyltransferase 2, mitochondrial [Source:ZFIN;Acc:ZDB-GENE-539-118]	More AP2	0.126	-2.993	0.000119618	ENSDARG00000053575	gpat2	glycerol-3-phosphate acyltransferase 2, mitochondrial [Source:ZFIN;Acc:ZDB-GENE-050309-118]	ENSG00000186281	GPAT2	glycerol-3-phosphate acyltransferase 2, mitochondrial [Source:HGNC Symbol;Acc:HGNC:27168]	24	35	26	31	1	3	3	3	19	26	19	26	1	3	2	3	13.07	22	2
ENSOMYG00000040584	trpm5	transient receptor potential cation channel, subfamily M, member 5 [Source:ZFIN;Acc:ZDB-GENE-653-736]	only expressed in AP2	0.126	-2.987	8.59701e-06	ENSDARG00000059792	trpm5	transient receptor potential cation channel, subfamily M, member 5 [Source:ZFIN;Acc:ZDB-GENE-060503-736]	ENSG00000070985	TRPM5	transient receptor potential cation channel subfamily M member 5 [Source:HGNC Symbol;Acc:HGNC:14323]	22	23	20	17	3	2	1	2	17	17	15	14	2	2	1	2	15.09	16	2
ENSOMYG00000031393				1.159	0.213	0.336875	ENSDARG00000041108	ctsh	cathepsin H [Source:ZFIN;Acc:ZDB-GENE-030131-3539]	ENSG00000103811	CTSH	cathepsin H [Source:HGNC Symbol;Acc:HGNC:2535]	1718	1508	1741	1557	2192	1955	1632	1873	1355	1105	1298	1281	1560	1654	1285	1691	1893.16	1260	1548
ENSOMYG00000002299	gpx4b	glutathione peroxidase 4b [Source:ZFIN;Acc:ZDB-GENE-341-3]		0.953	-0.07	0.817446	ENSDARG00000076836	gpx4b	glutathione peroxidase 4b [Source:ZFIN;Acc:ZDB-GENE-030410-3]	ENSG00000167468	GPX4	glutathione peroxidase 4 [Source:HGNC Symbol;Acc:HGNC:4556]	1841	1829	2037	1886	1666	2424	1231	1386	1452	1340	1518	1552	1185	2051	969	1251	1652.42	1466	1364
ENSOMYG00000016524	stk17b	serine/threonine kinase 17b (apoptosis-inducing) [Source:ZFIN;Acc:ZDB-GENE-4426-1499]	More AP2	0.126	-2.984	2.25144e-07	ENSDARG00000114208	stk17b	serine/threonine kinase 17b (apoptosis-inducing) [Source:ZFIN;Acc:ZDB-GENE-040426-1499]	ENSG00000081320	STK17B	serine/threonine kinase 17b [Source:HGNC Symbol;Acc:HGNC:11396]	49	49	71	50	6	6	9	2	39	36	53	41	4	5	7	2	17.88	42	4
ENSOMYG00000034412			More AP2	0.127	-2.981	0.00186052	ENSDARG00000109554	hbbe2	hemoglobin beta embryonic-2 [Source:ZFIN;Acc:ZDB-GENE-040702-1]	ENSG00000213931	HBE1	hemoglobin subunit epsilon 1 [Source:HGNC Symbol;Acc:HGNC:4830]	114	28	50	51	4	5	6	0	90	21	37	42	3	4	5	0	44.01	48	3
ENSOMYG00000035422	hnrnpub	heterogeneous nuclear ribonucleoprotein Ub [Source:ZFIN;Acc:ZDB-GENE-3131-6422]		1.077	0.107	0.636702	ENSDARG00000004735	hnrnpub	heterogeneous nuclear ribonucleoprotein Ub [Source:ZFIN;Acc:ZDB-GENE-030131-6422]	ENSG00000153187	HNRNPU	heterogeneous nuclear ribonucleoprotein U [Source:HGNC Symbol;Acc:HGNC:5048]	1800	2220	2189	1794	2024	2160	2062	2088	1420	1627	1632	1476	1440	1828	1623	1885	1681.73	1539	1694
ENSOMYG00000055809	anxa5b	annexin A5b [Source:ZFIN;Acc:ZDB-GENE-3131-976]		0.678	-0.561	0.111512	ENSDARG00000016470	anxa5b	annexin A5b [Source:ZFIN;Acc:ZDB-GENE-030131-9076]	ENSG00000164111	ANXA5	annexin A5 [Source:HGNC Symbol;Acc:HGNC:543]	2271	2240	2029	2153	1975	179	683	775	1792	1642	1512	1771	1405	151	538	700	1179.59	1679	698
ENSOMYG00000042655	wdr43	WD repeat domain 43 [Source:ZFIN;Acc:ZDB-GENE-21231-3]		0.882	-0.182	0.430839	ENSDARG00000077264	wdr43	WD repeat domain 43 [Source:ZFIN;Acc:ZDB-GENE-021231-3]	ENSG00000163811	WDR43	WD repeat domain 43 [Source:HGNC Symbol;Acc:HGNC:28945]	1251	1218	1870	1116	1199	1125	917	1094	987	893	1394	918	853	952	722	988	1610.54	1048	879
[truncated: 63,370 more rows]
