# Supplementary material for: Immune cell-resolved transcriptomics provides insights into the basis for variations of fish genetic resistance to viral disease
Source: BMC Biol. 2025 Nov 25;23:348. doi: 10.1186/s12915-025-02452-z (PMC12648952; doi:10.1186/s12915-025-02452-z)
Supplement: Supplementary file 2 — Additional file 2. Table S2—Gene ontology analysis of genes with contrasted expression between AP2 and B57 head kidney at steady state. [file 12915_2025_2452_MOESM2_ESM.xlsx]

## Sheet: More expressed in B57
GroupID	Category	Term	Description	LogP	Log(q-value)	Genes	Symbols	InTerm_InList
1_Summary	GO Biological Processes	GO:0002764	immune response-regulating signaling pathway	-5.6834	-1.38355	696,834,2212,2213,3514,3537,3932,5579,6714,7097,7098,7706,10385,10917,11120,11213,22861,26253,28639,64127,114548,25942,3140	BTN1A1,CASP1,FCGR2A,FCGR2B,IGKC,IGLC1,LCK,PRKCB,SRC,TLR2,TLR3,TRIM25,BTN2A2,BTNL3,BTN2A1,IRAK3,NLRP1,CLEC4E,TRBC1,NOD2,NLRP3,SIN3A,MR1	23/-
1_Member	GO Biological Processes	GO:0002764	immune response-regulating signaling pathway	-5.6834	-1.38355	696,834,2212,2213,3514,3537,3932,5579,6714,7097,7098,7706,10385,10917,11120,11213,22861,26253,28639,64127,114548	BTN1A1,CASP1,FCGR2A,FCGR2B,IGKC,IGLC1,LCK,PRKCB,SRC,TLR2,TLR3,TRIM25,BTN2A2,BTNL3,BTN2A1,IRAK3,NLRP1,CLEC4E,TRBC1,NOD2,NLRP3	21/255
1_Member	GO Biological Processes	GO:0002757	immune response-activating signaling pathway	-5.05228	-1.05395	696,834,3514,3537,3932,5579,6714,7097,7098,7706,10385,10917,11120,11213,22861,26253,28639,64127,114548	BTN1A1,CASP1,IGKC,IGLC1,LCK,PRKCB,SRC,TLR2,TLR3,TRIM25,BTN2A2,BTNL3,BTN2A1,IRAK3,NLRP1,CLEC4E,TRBC1,NOD2,NLRP3	19/236
1_Member	GO Biological Processes	GO:0002253	activation of immune response	-4.66004	-0.962248	696,834,3514,3537,3932,5579,6714,7097,7098,7706,10385,10917,11120,11213,22861,25942,26253,28639,64127,114548	BTN1A1,CASP1,IGKC,IGLC1,LCK,PRKCB,SRC,TLR2,TLR3,TRIM25,BTN2A2,BTNL3,BTN2A1,IRAK3,NLRP1,SIN3A,CLEC4E,TRBC1,NOD2,NLRP3	20/274
1_Member	GO Biological Processes	GO:0002768	immune response-regulating cell surface receptor signaling pathway	-3.8828	-0.582946	696,2212,2213,3514,3537,3932,5579,6714,7097,10385,10917,11120,26253,28639,64127	BTN1A1,FCGR2A,FCGR2B,IGKC,IGLC1,LCK,PRKCB,SRC,TLR2,BTN2A2,BTNL3,BTN2A1,CLEC4E,TRBC1,NOD2	15/195
1_Member	GO Biological Processes	GO:0002429	immune response-activating cell surface receptor signaling pathway	-2.7591	-0.0390323	696,3514,3537,3932,5579,6714,7097,10385,10917,11120,28639,64127	BTN1A1,IGKC,IGLC1,LCK,PRKCB,SRC,TLR2,BTN2A2,BTNL3,BTN2A1,TRBC1,NOD2	12/176
1_Member	GO Biological Processes	GO:0050778	positive regulation of immune response	-2.61882	0	696,834,2213,3140,3514,3537,3932,5579,6714,7097,7098,7706,10385,10917,11120,11213,22861,25942,26253,28639,64127,114548	BTN1A1,CASP1,FCGR2B,MR1,IGKC,IGLC1,LCK,PRKCB,SRC,TLR2,TLR3,TRIM25,BTN2A2,BTNL3,BTN2A1,IRAK3,NLRP1,SIN3A,CLEC4E,TRBC1,NOD2,NLRP3	22/449
1_Member	GO Biological Processes	GO:0050851	antigen receptor-mediated signaling pathway	-2.39632	0	696,3514,3537,3932,5579,10385,10917,11120,28639	BTN1A1,IGKC,IGLC1,LCK,PRKCB,BTN2A2,BTNL3,BTN2A1,TRBC1	9/123
2_Summary	GO Molecular Functions	GO:0038187	pattern recognition receptor activity	-4.87669	-1.05395	1755,7097,7098,22861,26253,64127,834,3140,6156,7369,8764,56833,2213,2672,2874,6397,6714,7706,8887,11140,11213,25942,114548,147945,197358,196,558,3429,3932,4261,8942,10332,10955,23650,150,2212,3162,4345,10542,10626,27159,1050,2828,6369	DMBT1,TLR2,TLR3,NLRP1,CLEC4E,NOD2,CASP1,MR1,RPL30,UMOD,TNFRSF14,SLAMF8,FCGR2B,GFI1,GPS2,SEC14L1,SRC,TRIM25,TAX1BP1,CDC37,IRAK3,SIN3A,NLRP3,NLRP4,NLRC3,AHR,AXL,IFI27,LCK,CIITA,KYNU,CLEC4M,SERINC3,TRIM29,ADRA2A,FCGR2A,HMOX1,CD200,LAMTOR5,TRIM16,CHIA,CEBPA,GPR4,CCL24	44/-
2_Member	GO Molecular Functions	GO:0038187	pattern recognition receptor activity	-4.87669	-1.05395	1755,7097,7098,22861,26253,64127	DMBT1,TLR2,TLR3,NLRP1,CLEC4E,NOD2	6/22
2_Member	GO Biological Processes	GO:0042742	defense response to bacterium	-3.88685	-0.582946	834,1755,3140,6156,7097,7098,7369,8764,22861,26253,56833,64127	CASP1,DMBT1,MR1,RPL30,TLR2,TLR3,UMOD,TNFRSF14,NLRP1,CLEC4E,SLAMF8,NOD2	12/132
2_Member	GO Biological Processes	GO:0045088	regulation of innate immune response	-3.72431	-0.550761	834,2213,2672,2874,6397,6714,7097,7098,7706,8887,11140,11213,22861,25942,26253,56833,64127,114548,147945,197358	CASP1,FCGR2B,GFI1,GPS2,SEC14L1,SRC,TLR2,TLR3,TRIM25,TAX1BP1,CDC37,IRAK3,NLRP1,SIN3A,CLEC4E,SLAMF8,NOD2,NLRP3,NLRP4,NLRC3	20/320
2_Member	GO Biological Processes	GO:0002831	regulation of response to biotic stimulus	-3.66567	-0.541905	196,834,2213,2672,2874,3140,6397,6714,7097,7098,7706,8887,11140,11213,22861,25942,26253,56833,64127,114548,147945,197358	AHR,CASP1,FCGR2B,GFI1,GPS2,MR1,SEC14L1,SRC,TLR2,TLR3,TRIM25,TAX1BP1,CDC37,IRAK3,NLRP1,SIN3A,CLEC4E,SLAMF8,NOD2,NLRP3,NLRP4,NLRC3	22/374
2_Member	GO Biological Processes	GO:0002218	activation of innate immune response	-3.45519	-0.454125	834,6714,7097,7098,7706,11213,22861,25942,26253,64127,114548	CASP1,SRC,TLR2,TLR3,TRIM25,IRAK3,NLRP1,SIN3A,CLEC4E,NOD2,NLRP3	11/126
2_Member	GO Biological Processes	GO:0045087	innate immune response	-3.40392	-0.42628	558,834,1755,3140,3429,3932,4261,6397,6714,7097,7098,7369,7706,8764,8887,8942,10332,10955,22861,23650,25942,26253,64127,114548	AXL,CASP1,DMBT1,MR1,IFI27,LCK,CIITA,SEC14L1,SRC,TLR2,TLR3,UMOD,TRIM25,TNFRSF14,TAX1BP1,KYNU,CLEC4M,SERINC3,NLRP1,TRIM29,SIN3A,CLEC4E,NOD2,NLRP3	24/444
2_Member	GO Biological Processes	GO:0002758	innate immune response-activating signaling pathway	-3.36085	-0.403413	834,6714,7097,7098,7706,11213,22861,26253,64127,114548	CASP1,SRC,TLR2,TLR3,TRIM25,IRAK3,NLRP1,CLEC4E,NOD2,NLRP3	10/109
2_Member	GO Biological Processes	GO:0032661	regulation of interleukin-18 production	-3.28304	-0.344909	834,7097,64127	CASP1,TLR2,NOD2	3/7
2_Member	GO Biological Processes	GO:0002221	pattern recognition receptor signaling pathway	-3.08055	-0.212057	834,7097,7098,7706,11213,22861,26253,64127,114548	CASP1,TLR2,TLR3,TRIM25,IRAK3,NLRP1,CLEC4E,NOD2,NLRP3	9/98
2_Member	GO Biological Processes	GO:0070269	pyroptotic inflammatory response	-3.03137	-0.179316	834,3429,22861,114548	CASP1,IFI27,NLRP1,NLRP3	4/18
2_Member	GO Molecular Functions	GO:0042834	peptidoglycan binding	-2.77251	-0.0390323	7097,64127,114548	TLR2,NOD2,NLRP3	3/10
2_Member	GO Biological Processes	GO:0001819	positive regulation of cytokine production	-2.68355	0	150,834,2212,2213,3162,4345,6714,7097,7098,8764,10542,10626,11213,22861,26253,27159,64127,114548	ADRA2A,CASP1,FCGR2A,FCGR2B,HMOX1,CD200,SRC,TLR2,TLR3,TNFRSF14,LAMTOR5,TRIM16,IRAK3,NLRP1,CLEC4E,CHIA,NOD2,NLRP3	18/333
2_Member	GO Biological Processes	GO:0032731	positive regulation of interleukin-1 beta production	-2.54369	0	834,10626,22861,64127,114548	CASP1,TRIM16,NLRP1,NOD2,NLRP3	5/39
2_Member	GO Biological Processes	GO:0050729	positive regulation of inflammatory response	-2.44498	0	834,1050,2828,6369,7097,7098,22861,114548	CASP1,CEBPA,GPR4,CCL24,TLR2,TLR3,NLRP1,NLRP3	8/99
2_Member	GO Biological Processes	GO:0032722	positive regulation of chemokine production	-2.11265	0	3162,7097,7098,27159,64127	HMOX1,TLR2,TLR3,CHIA,NOD2	5/49
2_Member	GO Biological Processes	GO:0032732	positive regulation of interleukin-1 production	-2.11265	0	834,10626,22861,64127,114548	CASP1,TRIM16,NLRP1,NOD2,NLRP3	5/49
2_Member	GO Biological Processes	GO:0002833	positive regulation of response to biotic stimulus	-2.0026	0	834,3140,6714,7097,7098,7706,11213,22861,25942,26253,64127,114548	CASP1,MR1,SRC,TLR2,TLR3,TRIM25,IRAK3,NLRP1,SIN3A,CLEC4E,NOD2,NLRP3	12/219
3_Summary	GO Biological Processes	GO:0050727	regulation of inflammatory response	-4.34809	-0.747205	196,834,1050,1588,2213,2828,2874,4345,6369,6714,7097,7098,22861,56833,64127,114548,147945,197358,284207,558,933,3162,6397,8764,8887,10385,11213,127943,5800,6092	AHR,CASP1,CEBPA,CYP19A1,FCGR2B,GPR4,GPS2,CD200,CCL24,SRC,TLR2,TLR3,NLRP1,SLAMF8,NOD2,NLRP3,NLRP4,NLRC3,METRNL,AXL,CD22,HMOX1,SEC14L1,TNFRSF14,TAX1BP1,BTN2A2,IRAK3,FCRLB,PTPRO,ROBO2	30/-
3_Member	GO Biological Processes	GO:0050727	regulation of inflammatory response	-4.34809	-0.747205	196,834,1050,1588,2213,2828,2874,4345,6369,6714,7097,7098,22861,56833,64127,114548,147945,197358,284207	AHR,CASP1,CEBPA,CYP19A1,FCGR2B,GPR4,GPS2,CD200,CCL24,SRC,TLR2,TLR3,NLRP1,SLAMF8,NOD2,NLRP3,NLRP4,NLRC3,METRNL	19/265
3_Member	GO Biological Processes	GO:0050728	negative regulation of inflammatory response	-3.70449	-0.550761	196,1588,2213,2874,4345,6714,56833,64127,114548,197358,284207	AHR,CYP19A1,FCGR2B,GPS2,CD200,SRC,SLAMF8,NOD2,NLRP3,NLRC3,METRNL	11/118
3_Member	GO Biological Processes	GO:0002683	negative regulation of immune system process	-3.55596	-0.486553	196,558,933,1050,1588,2213,2874,3162,4345,6397,6714,7098,8764,8887,10385,11213,56833,64127,127943,147945,197358	AHR,AXL,CD22,CEBPA,CYP19A1,FCGR2B,GPS2,HMOX1,CD200,SEC14L1,SRC,TLR3,TNFRSF14,TAX1BP1,BTN2A2,IRAK3,SLAMF8,NOD2,FCRLB,NLRP4,NLRC3	21/355
3_Member	GO Biological Processes	GO:0031348	negative regulation of defense response	-3.17683	-0.280895	196,1588,2213,2874,4345,6714,11213,56833,64127,114548,147945,197358,284207	AHR,CYP19A1,FCGR2B,GPS2,CD200,SRC,IRAK3,SLAMF8,NOD2,NLRP3,NLRP4,NLRC3,METRNL	13/180
3_Member	GO Biological Processes	GO:0050777	negative regulation of immune response	-2.76719	-0.0390323	196,2213,6714,8764,11213,56833,64127,127943,147945,197358	AHR,FCGR2B,SRC,TNFRSF14,IRAK3,SLAMF8,NOD2,FCRLB,NLRP4,NLRC3	10/130
3_Member	GO Biological Processes	GO:0032102	negative regulation of response to external stimulus	-2.4626	0	196,1588,2213,2874,4345,5800,6092,6714,11213,56833,64127,114548,147945,197358,284207	AHR,CYP19A1,FCGR2B,GPS2,CD200,PTPRO,ROBO2,SRC,IRAK3,SLAMF8,NOD2,NLRP3,NLRP4,NLRC3,METRNL	15/268
3_Member	GO Biological Processes	GO:0002710	negative regulation of T cell mediated immunity	-2.15239	0	196,2213,64127	AHR,FCGR2B,NOD2	3/16
4_Summary	GO Biological Processes	GO:0009617	response to bacterium	-4.23864	-0.745611	196,558,834,999,1233,1755,2213,2672,3140,5737,6156,6714,7097,7098,7369,8764,9516,11213,22861,26253,56833,64127,114548,389643,933,2212,197358	AHR,AXL,CASP1,CDH1,CCR4,DMBT1,FCGR2B,GFI1,MR1,PTGFR,RPL30,SRC,TLR2,TLR3,UMOD,TNFRSF14,LITAF,IRAK3,NLRP1,CLEC4E,SLAMF8,NOD2,NLRP3,NUGGC,CD22,FCGR2A,NLRC3	27/-
4_Member	GO Biological Processes	GO:0009617	response to bacterium	-4.23864	-0.745611	196,558,834,999,1233,1755,2213,2672,3140,5737,6156,6714,7097,7098,7369,8764,9516,11213,22861,26253,56833,64127,114548,389643	AHR,AXL,CASP1,CDH1,CCR4,DMBT1,FCGR2B,GFI1,MR1,PTGFR,RPL30,SRC,TLR2,TLR3,UMOD,TNFRSF14,LITAF,IRAK3,NLRP1,CLEC4E,SLAMF8,NOD2,NLRP3,NUGGC	24/391
4_Member	GO Biological Processes	GO:0071219	cellular response to molecule of bacterial origin	-3.79393	-0.550761	196,558,834,2213,2672,6714,7097,9516,11213,64127,114548,389643	AHR,AXL,CASP1,FCGR2B,GFI1,SRC,TLR2,LITAF,IRAK3,NOD2,NLRP3,NUGGC	12/135
4_Member	GO Biological Processes	GO:0002701	negative regulation of production of molecular mediator of immune response	-3.21284	-0.293196	558,933,2213,11213,64127	AXL,CD22,FCGR2B,IRAK3,NOD2	5/28
4_Member	GO Biological Processes	GO:0071216	cellular response to biotic stimulus	-3.16578	-0.280895	196,558,834,2213,2672,6714,7097,9516,11213,64127,114548,389643	AHR,AXL,CASP1,FCGR2B,GFI1,SRC,TLR2,LITAF,IRAK3,NOD2,NLRP3,NUGGC	12/158
4_Member	GO Biological Processes	GO:0010935	regulation of macrophage cytokine production	-3.00205	-0.179316	558,7098,9516,11213,64127	AXL,TLR3,LITAF,IRAK3,NOD2	5/31
4_Member	GO Biological Processes	GO:0071222	cellular response to lipopolysaccharide	-2.81778	-0.0390323	558,834,2672,6714,7097,9516,11213,64127,114548,389643	AXL,CASP1,GFI1,SRC,TLR2,LITAF,IRAK3,NOD2,NLRP3,NUGGC	10/128
4_Member	GO Biological Processes	GO:0010936	negative regulation of macrophage cytokine production	-2.77251	-0.0390323	558,11213,64127	AXL,IRAK3,NOD2	3/10
4_Member	GO Biological Processes	GO:0002698	negative regulation of immune effector process	-2.61465	0	196,558,933,2213,11213,56833,64127	AHR,AXL,CD22,FCGR2B,IRAK3,SLAMF8,NOD2	7/73
4_Member	GO Biological Processes	GO:0002237	response to molecule of bacterial origin	-2.60897	0	196,558,834,2213,2672,5737,6714,7097,7369,9516,11213,64127,114548,389643	AHR,AXL,CASP1,FCGR2B,GFI1,PTGFR,SRC,TLR2,UMOD,LITAF,IRAK3,NOD2,NLRP3,NUGGC	14/233
4_Member	GO Biological Processes	GO:0002700	regulation of production of molecular mediator of immune response	-2.17558	0	558,933,2213,7098,8764,9516,11213,64127,114548	AXL,CD22,FCGR2B,TLR3,TNFRSF14,LITAF,IRAK3,NOD2,NLRP3	9/133
4_Member	GO Biological Processes	GO:0002718	regulation of cytokine production involved in immune response	-2.16316	0	558,7098,8764,9516,11213,64127,114548	AXL,TLR3,TNFRSF14,LITAF,IRAK3,NOD2,NLRP3	7/88
4_Member	GO Biological Processes	GO:0032680	regulation of tumor necrosis factor production	-2.05658	0	558,2212,2213,7097,7098,11213,64127,197358	AXL,FCGR2A,FCGR2B,TLR2,TLR3,IRAK3,NOD2,NLRC3	8/115
5_Summary	GO Molecular Functions	GO:0019864	IgG binding	-4.20037	-0.745611	2212,2213,7369,933,3932,6714,26253	FCGR2A,FCGR2B,UMOD,CD22,LCK,SRC,CLEC4E	7/-
5_Member	GO Molecular Functions	GO:0019864	IgG binding	-4.20037	-0.745611	2212,2213,7369	FCGR2A,FCGR2B,UMOD	3/4
5_Member	GO Molecular Functions	GO:0019865	immunoglobulin binding	-3.77029	-0.550761	933,2212,2213,7369	CD22,FCGR2A,FCGR2B,UMOD	4/12
5_Member	GO Biological Processes	GO:0038094	Fc-gamma receptor signaling pathway	-3.45295	-0.454125	2212,2213,3932,6714,26253	FCGR2A,FCGR2B,LCK,SRC,CLEC4E	5/25
5_Member	GO Biological Processes	GO:0038093	Fc receptor signaling pathway	-2.27045	0	2212,2213,3932,6714,26253	FCGR2A,FCGR2B,LCK,SRC,CLEC4E	5/45
6_Summary	GO Biological Processes	GO:0006954	inflammatory response	-4.11388	-0.717119	558,834,922,1230,1233,2212,2213,3162,3429,5737,6369,6614,7097,7098,7369,9332,9415,22861,27159,56833,80274,114548,147945	AXL,CASP1,CD5L,CCR1,CCR4,FCGR2A,FCGR2B,HMOX1,IFI27,PTGFR,CCL24,SIGLEC1,TLR2,TLR3,UMOD,CD163,FADS2,NLRP1,CHIA,SLAMF8,SCUBE1,NLRP3,NLRP4	23/-
6_Member	GO Biological Processes	GO:0006954	inflammatory response	-4.11388	-0.717119	558,834,922,1230,1233,2212,2213,3162,3429,5737,6369,6614,7097,7098,7369,9332,9415,22861,27159,56833,80274,114548,147945	AXL,CASP1,CD5L,CCR1,CCR4,FCGR2A,FCGR2B,HMOX1,IFI27,PTGFR,CCL24,SIGLEC1,TLR2,TLR3,UMOD,CD163,FADS2,NLRP1,CHIA,SLAMF8,SCUBE1,NLRP3,NLRP4	23/373
7_Summary	GO Biological Processes	GO:0050855	regulation of B cell receptor signaling pathway	-3.61931	-0.523575	933,2213,2874,5579,3932,10385	CD22,FCGR2B,GPS2,PRKCB,LCK,BTN2A2	6/-
7_Member	GO Biological Processes	GO:0050855	regulation of B cell receptor signaling pathway	-3.61931	-0.523575	933,2213,2874,5579	CD22,FCGR2B,GPS2,PRKCB	4/13
7_Member	GO Biological Processes	GO:0050859	negative regulation of B cell receptor signaling pathway	-3.51786	-0.473277	933,2213,2874	CD22,FCGR2B,GPS2	3/6
7_Member	GO Biological Processes	GO:0050854	regulation of antigen receptor-mediated signaling pathway	-2.85322	-0.0544335	933,2213,2874,3932,5579,10385	CD22,FCGR2B,GPS2,LCK,PRKCB,BTN2A2	6/49
7_Member	GO Biological Processes	GO:0050858	negative regulation of antigen receptor-mediated signaling pathway	-2.54265	0	933,2213,2874,10385	CD22,FCGR2B,GPS2,BTN2A2	4/24
8_Summary	GO Biological Processes	GO:0050829	defense response to Gram-negative bacterium	-3.00205	-0.179316	1755,3140,6156,7369,8764,7097,64127	DMBT1,MR1,RPL30,UMOD,TNFRSF14,TLR2,NOD2	7/-
8_Member	GO Biological Processes	GO:0050829	defense response to Gram-negative bacterium	-3.00205	-0.179316	1755,3140,6156,7369,8764	DMBT1,MR1,RPL30,UMOD,TNFRSF14	5/31
8_Member	GO Biological Processes	GO:0050830	defense response to Gram-positive bacterium	-2.22937	0	1755,3140,7097,8764,64127	DMBT1,MR1,TLR2,TNFRSF14,NOD2	5/46
9_Summary	GO Molecular Functions	GO:0043548	phosphatidylinositol 3-kinase binding	-2.84914	-0.0544335	558,3643,3932,197358	AXL,INSR,LCK,NLRC3	4/-
9_Member	GO Molecular Functions	GO:0043548	phosphatidylinositol 3-kinase binding	-2.84914	-0.0544335	558,3643,3932,197358	AXL,INSR,LCK,NLRC3	4/20
10_Summary	GO Biological Processes	GO:1905522	negative regulation of macrophage migration	-2.77251	-0.0390323	1588,4345,56833,5800,6092,102,1230,3162,6369,8764,64127,90550	CYP19A1,CD200,SLAMF8,PTPRO,ROBO2,ADAM10,CCR1,HMOX1,CCL24,TNFRSF14,NOD2,MCU	12/-
10_Member	GO Biological Processes	GO:1905522	negative regulation of macrophage migration	-2.77251	-0.0390323	1588,4345,56833	CYP19A1,CD200,SLAMF8	3/10
10_Member	GO Biological Processes	GO:0050922	negative regulation of chemotaxis	-2.2364	0	1588,5800,6092,56833	CYP19A1,PTPRO,ROBO2,SLAMF8	4/29
10_Member	GO Biological Processes	GO:0002685	regulation of leukocyte migration	-2.06855	0	102,1230,1588,3162,4345,6369,8764,56833,64127,90550	ADAM10,CCR1,CYP19A1,HMOX1,CD200,CCL24,TNFRSF14,SLAMF8,NOD2,MCU	10/163
10_Member	GO Biological Processes	GO:0002686	negative regulation of leukocyte migration	-2.03446	0	1588,3162,4345,56833	CYP19A1,HMOX1,CD200,SLAMF8	4/33
11_Summary	GO Biological Processes	GO:0051090	regulation of DNA-binding transcription factor activity	-2.70122	0	825,2672,3728,4345,7097,7706,8320,8887,10542,11213,27148,64127,114548,197358,284434	CAPN3,GFI1,JUP,CD200,TLR2,TRIM25,EOMES,TAX1BP1,LAMTOR5,IRAK3,STK36,NOD2,NLRP3,NLRC3,NWD1	15/-
11_Member	GO Biological Processes	GO:0051090	regulation of DNA-binding transcription factor activity	-2.70122	0	825,2672,3728,4345,7097,7706,8320,8887,10542,11213,27148,64127,114548,197358,284434	CAPN3,GFI1,JUP,CD200,TLR2,TRIM25,EOMES,TAX1BP1,LAMTOR5,IRAK3,STK36,NOD2,NLRP3,NLRC3,NWD1	15/253
11_Member	GO Biological Processes	GO:0032088	negative regulation of NF-kappaB transcription factor activity	-2.36415	0	2672,4345,8887,11213,197358,284434	GFI1,CD200,TAX1BP1,IRAK3,NLRC3,NWD1	6/61
11_Member	GO Biological Processes	GO:0051092	positive regulation of NF-kappaB transcription factor activity	-2.01111	0	825,7097,7706,10542,11213,64127,114548	CAPN3,TLR2,TRIM25,LAMTOR5,IRAK3,NOD2,NLRP3	7/94
12_Summary	GO Biological Processes	GO:0043123	positive regulation of canonical NF-kappaB signal transduction	-2.49711	0	834,3162,5579,7098,7706,9516,10542,27032,57708,64127,124583,825,197358	CASP1,HMOX1,PRKCB,TLR3,TRIM25,LITAF,LAMTOR5,ATP2C1,MIER1,NOD2,CANT1,CAPN3,NLRC3	13/-
12_Member	GO Biological Processes	GO:0043123	positive regulation of canonical NF-kappaB signal transduction	-2.49711	0	834,3162,5579,7098,7706,9516,10542,27032,57708,64127,124583	CASP1,HMOX1,PRKCB,TLR3,TRIM25,LITAF,LAMTOR5,ATP2C1,MIER1,NOD2,CANT1	11/165
12_Member	GO Biological Processes	GO:0043122	regulation of canonical NF-kappaB signal transduction	-2.31636	0	825,834,3162,5579,7098,7706,9516,10542,27032,57708,64127,124583,197358	CAPN3,CASP1,HMOX1,PRKCB,TLR3,TRIM25,LITAF,LAMTOR5,ATP2C1,MIER1,NOD2,CANT1,NLRC3	13/225
13_Summary	GO Biological Processes	GO:0051222	positive regulation of protein transport	-2.39249	0	999,3059,3728,5579,6714,7097,7273,10541,27032,51128,65220,90550	CDH1,HCLS1,JUP,PRKCB,SRC,TLR2,TTN,ANP32B,ATP2C1,SAR1B,NADK,MCU	12/-
13_Member	GO Biological Processes	GO:0051222	positive regulation of protein transport	-2.39249	0	999,3059,3728,5579,6714,7097,7273,10541,27032,51128,65220,90550	CDH1,HCLS1,JUP,PRKCB,SRC,TLR2,TTN,ANP32B,ATP2C1,SAR1B,NADK,MCU	12/195
14_Summary	GO Biological Processes	GO:0045321	leukocyte activation	-2.39084	0	102,558,933,2213,2874,3140,3932,4783,5079,5551,5579,7097,7098,7551,8320,26253,28639,55716,56833,197358,359948,150,6714	ADAM10,AXL,CD22,FCGR2B,GPS2,MR1,LCK,NFIL3,PAX5,PRF1,PRKCB,TLR2,TLR3,ZNF3,EOMES,CLEC4E,TRBC1,LMBR1L,SLAMF8,NLRC3,IRF2BP2,ADRA2A,SRC	23/-
14_Member	GO Biological Processes	GO:0045321	leukocyte activation	-2.39084	0	102,558,933,2213,2874,3140,3932,4783,5079,5551,5579,7097,7098,7551,8320,26253,28639,55716,56833,197358,359948	ADAM10,AXL,CD22,FCGR2B,GPS2,MR1,LCK,NFIL3,PAX5,PRF1,PRKCB,TLR2,TLR3,ZNF3,EOMES,CLEC4E,TRBC1,LMBR1L,SLAMF8,NLRC3,IRF2BP2	21/440
14_Member	GO Biological Processes	GO:0001775	cell activation	-2.03906	0	102,150,558,933,2213,2874,3140,3932,4783,5079,5551,5579,6714,7097,7098,7551,8320,26253,28639,55716,56833,197358,359948	ADAM10,ADRA2A,AXL,CD22,FCGR2B,GPS2,MR1,LCK,NFIL3,PAX5,PRF1,PRKCB,SRC,TLR2,TLR3,ZNF3,EOMES,CLEC4E,TRBC1,LMBR1L,SLAMF8,NLRC3,IRF2BP2	23/534
15_Summary	GO Molecular Functions	GO:0005525	GTP binding	-2.16378	0	2770,3643,4261,5911,7818,9567,10376,51128,55303,55341,79785,84766,85865,200894,389643	GNAI1,INSR,CIITA,RAP2A,DAP3,GTPBP1,TUBA1B,SAR1B,GIMAP4,LSG1,RERGL,CRACR2A,GTPBP10,ARL13B,NUGGC	15/-
15_Member	GO Molecular Functions	GO:0005525	GTP binding	-2.16378	0	2770,3643,4261,5911,7818,9567,10376,51128,55303,55341,79785,84766,85865,200894,389643	GNAI1,INSR,CIITA,RAP2A,DAP3,GTPBP1,TUBA1B,SAR1B,GIMAP4,LSG1,RERGL,CRACR2A,GTPBP10,ARL13B,NUGGC	15/289
16_Summary	GO Biological Processes	GO:0055064	chloride ion homeostasis	-2.15239	0	7369,10723,56996	UMOD,SLC12A7,SLC12A9	3/-
16_Member	GO Biological Processes	GO:0055064	chloride ion homeostasis	-2.15239	0	7369,10723,56996	UMOD,SLC12A7,SLC12A9	3/16
16_Member	GO Biological Processes	GO:0055081	monoatomic anion homeostasis	-2.07618	0	7369,10723,56996	UMOD,SLC12A7,SLC12A9	3/17

## Sheet: More expressed in AP2
GroupID	Category	Term	Description	LogP	Log(q-value)	Genes	Symbols	InTerm_InList
1_Summary	GO Biological Processes	GO:0045087	innate immune response	-5.84628	-1.54643	639,1728,3113,3148,3429,3507,3661,4599,5610,5806,6772,7706,9023,10410,11274,22861,23087,23650,23765,24138,25939,26253,30835,51191,54625,54809,80231,91543,113277,1937,3315,9201,10561,10964	PRDM1,NQO1,HLA-DPA1,HMGB2,IFI27,IGHM,IRF3,MX1,EIF2AK2,PTX3,STAT1,TRIM25,CH25H,IFITM3,USP18,NLRP1,TRIM35,TRIM29,IL17RA,IFIT5,SAMHD1,CLEC4E,CD209,HERC5,PARP14,SAMD9,TASL,RSAD2,TMEM106A,EEF1G,HSPB1,DCLK1,IFI44,IFI44L	34/-
1_Member	GO Biological Processes	GO:0045087	innate immune response	-5.84628	-1.54643	639,1728,3113,3148,3429,3507,3661,4599,5610,5806,6772,7706,9023,10410,11274,22861,23087,23650,23765,24138,25939,26253,30835,51191,54625,54809,80231,91543,113277	PRDM1,NQO1,HLA-DPA1,HMGB2,IFI27,IGHM,IRF3,MX1,EIF2AK2,PTX3,STAT1,TRIM25,CH25H,IFITM3,USP18,NLRP1,TRIM35,TRIM29,IL17RA,IFIT5,SAMHD1,CLEC4E,CD209,HERC5,PARP14,SAMD9,TASL,RSAD2,TMEM106A	29/444
1_Member	GO Biological Processes	GO:0009615	response to virus	-5.21889	-1.41557	1937,3315,3429,3661,4599,5610,6772,7706,9201,10410,10561,10964,11274,22861,23087,23765,24138,25939,51191,91543	EEF1G,HSPB1,IFI27,IRF3,MX1,EIF2AK2,STAT1,TRIM25,DCLK1,IFITM3,IFI44,IFI44L,USP18,NLRP1,TRIM35,IL17RA,IFIT5,SAMHD1,HERC5,RSAD2	20/260
1_Member	GO Biological Processes	GO:0051607	defense response to virus	-4.59425	-1.23895	3429,3661,4599,5610,6772,7706,10410,10964,11274,22861,23087,24138,25939,51191,91543	IFI27,IRF3,MX1,EIF2AK2,STAT1,TRIM25,IFITM3,IFI44L,USP18,NLRP1,TRIM35,IFIT5,SAMHD1,HERC5,RSAD2	15/175
1_Member	GO Biological Processes	GO:0140374	antiviral innate immune response	-2.42069	0	4599,5610,7706,11274,22861	MX1,EIF2AK2,TRIM25,USP18,NLRP1	5/43
2_Summary	GO Biological Processes	GO:0001580	detection of chemical stimulus involved in sensory perception of bitter taste	-5.2968	-1.41557	765,5284,83597,344892	CA6,PIGR,RTP3,RTP2	4/-
2_Member	GO Biological Processes	GO:0001580	detection of chemical stimulus involved in sensory perception of bitter taste	-5.2968	-1.41557	765,5284,83597,344892	CA6,PIGR,RTP3,RTP2	4/6
2_Member	GO Biological Processes	GO:0050912	detection of chemical stimulus involved in sensory perception of taste	-4.93727	-1.41557	765,5284,83597,344892	CA6,PIGR,RTP3,RTP2	4/7
2_Member	GO Biological Processes	GO:0050913	sensory perception of bitter taste	-4.18444	-0.932993	765,5284,83597,344892	CA6,PIGR,RTP3,RTP2	4/10
2_Member	GO Biological Processes	GO:0050907	detection of chemical stimulus involved in sensory perception	-3.41359	-0.435954	765,5284,83597,344892	CA6,PIGR,RTP3,RTP2	4/15
2_Member	GO Biological Processes	GO:0050909	sensory perception of taste	-3.29704	-0.412162	765,5284,83597,344892	CA6,PIGR,RTP3,RTP2	4/16
3_Summary	GO Biological Processes	GO:0048525	negative regulation of viral process	-5.05166	-1.41557	4599,5610,5806,6772,7706,9023,10410,24138,91543,4851,5819,30835	MX1,EIF2AK2,PTX3,STAT1,TRIM25,CH25H,IFITM3,IFIT5,RSAD2,NOTCH1,NECTIN2,CD209	12/-
3_Member	GO Biological Processes	GO:0048525	negative regulation of viral process	-5.05166	-1.41557	4599,5610,5806,6772,7706,9023,10410,24138,91543	MX1,EIF2AK2,PTX3,STAT1,TRIM25,CH25H,IFITM3,IFIT5,RSAD2	9/57
3_Member	GO Biological Processes	GO:1903900	regulation of viral life cycle	-4.70919	-1.25444	4599,4851,5610,5806,5819,7706,9023,10410,24138,30835,91543	MX1,NOTCH1,EIF2AK2,PTX3,NECTIN2,TRIM25,CH25H,IFITM3,IFIT5,CD209,RSAD2	11/95
3_Member	GO Biological Processes	GO:0050792	regulation of viral process	-4.58456	-1.23895	4599,4851,5610,5806,5819,6772,7706,9023,10410,24138,30835,91543	MX1,NOTCH1,EIF2AK2,PTX3,NECTIN2,STAT1,TRIM25,CH25H,IFITM3,IFIT5,CD209,RSAD2	12/116
3_Member	GO Biological Processes	GO:0046597	negative regulation of viral entry into host cell	-3.53989	-0.518788	5806,7706,9023,10410	PTX3,TRIM25,CH25H,IFITM3	4/14
3_Member	GO Biological Processes	GO:0046596	regulation of viral entry into host cell	-3.20848	-0.355786	5806,5819,7706,9023,10410	PTX3,NECTIN2,TRIM25,CH25H,IFITM3	5/29
3_Member	GO Biological Processes	GO:1903901	negative regulation of viral life cycle	-3.18893	-0.351467	5806,7706,9023,10410	PTX3,TRIM25,CH25H,IFITM3	4/17
3_Member	GO Biological Processes	GO:0045071	negative regulation of viral genome replication	-3.13798	-0.329485	4599,5610,10410,24138,91543	MX1,EIF2AK2,IFITM3,IFIT5,RSAD2	5/30
3_Member	GO Biological Processes	GO:0052372	modulation by symbiont of entry into host	-2.88202	-0.171969	5806,5819,7706,9023,10410	PTX3,NECTIN2,TRIM25,CH25H,IFITM3	5/34
3_Member	GO Biological Processes	GO:0043903	regulation of biological process involved in symbiotic interaction	-2.66038	-0.0326261	5806,5819,7706,9023,10410	PTX3,NECTIN2,TRIM25,CH25H,IFITM3	5/38
3_Member	GO Biological Processes	GO:0045069	regulation of viral genome replication	-2.62723	-0.0263407	4599,4851,5610,10410,24138,91543	MX1,NOTCH1,EIF2AK2,IFITM3,IFIT5,RSAD2	6/56
4_Summary	GO Biological Processes	GO:0015670	carbon dioxide transport	-4.93727	-1.41557	358,760,3046,6005	AQP1,CA2,HBE1,RHAG	4/-
4_Member	GO Biological Processes	GO:0015670	carbon dioxide transport	-4.93727	-1.41557	358,760,3046,6005	AQP1,CA2,HBE1,RHAG	4/7
4_Member	GO Biological Processes	GO:0015669	gas transport	-3.99657	-0.844594	358,760,3046,6005	AQP1,CA2,HBE1,RHAG	4/11
4_Member	GO Biological Processes	GO:0019755	one-carbon compound transport	-3.67761	-0.581876	358,760,3046,6005	AQP1,CA2,HBE1,RHAG	4/13
5_Summary	GO Biological Processes	GO:0006116	NADH oxidation	-4.2458	-0.945944	1728,2820,5106,5223,5321	NQO1,GPD2,PCK2,PGAM1,PLA2G4A	5/-
5_Member	GO Biological Processes	GO:0006116	NADH oxidation	-4.2458	-0.945944	1728,2820,5106	NQO1,GPD2,PCK2	3/4
5_Member	GO Biological Processes	GO:0006734	NADH metabolic process	-2.4047	0	1728,2820,5106,5223	NQO1,GPD2,PCK2,PGAM1	4/27
5_Member	GO Biological Processes	GO:0006071	glycerol metabolic process	-2.19441	0	2820,5106,5321	GPD2,PCK2,PLA2G4A	3/16
6_Summary	GO Biological Processes	GO:0001819	positive regulation of cytokine production	-4.15367	-0.932993	916,2152,3113,3148,3315,3553,3554,3661,4345,5610,6772,9590,10626,22861,23765,26253,28984,80381,91543,91662,113277,1520,3507,3514,5321,5819,7037,7158,7706,51324,59338,80231,11140,11274,25939,51191,54625,79812,197358,2828,9750,64805	CD3E,F3,HLA-DPA1,HMGB2,HSPB1,IL1B,IL1R1,IRF3,CD200,EIF2AK2,STAT1,AKAP12,TRIM16,NLRP1,IL17RA,CLEC4E,RGCC,CD276,RSAD2,NLRP12,TMEM106A,CTSS,IGHM,IGKC,PLA2G4A,NECTIN2,TFRC,TP53BP1,TRIM25,SPG21,PLEKHA1,TASL,CDC37,USP18,SAMHD1,HERC5,PARP14,MMRN2,NLRC3,GPR4,RIPOR2,P2RY12	42/-
6_Member	GO Biological Processes	GO:0001819	positive regulation of cytokine production	-4.15367	-0.932993	916,2152,3113,3148,3315,3553,3554,3661,4345,5610,6772,9590,10626,22861,23765,26253,28984,80381,91543,91662,113277	CD3E,F3,HLA-DPA1,HMGB2,HSPB1,IL1B,IL1R1,IRF3,CD200,EIF2AK2,STAT1,AKAP12,TRIM16,NLRP1,IL17RA,CLEC4E,RGCC,CD276,RSAD2,NLRP12,TMEM106A	21/333
6_Member	GO Biological Processes	GO:0050778	positive regulation of immune response	-2.80889	-0.125189	916,1520,3113,3148,3507,3514,3553,3554,3661,5321,5819,7037,7158,7706,22861,26253,28984,51324,59338,80231,80381,91543	CD3E,CTSS,HLA-DPA1,HMGB2,IGHM,IGKC,IL1B,IL1R1,IRF3,PLA2G4A,NECTIN2,TFRC,TP53BP1,TRIM25,NLRP1,CLEC4E,RGCC,SPG21,PLEKHA1,TASL,CD276,RSAD2	22/449
6_Member	GO Biological Processes	GO:0002831	regulation of response to biotic stimulus	-2.67022	-0.0331216	1520,3148,3553,3661,5610,5819,6772,7706,11140,11274,22861,25939,26253,51191,54625,79812,80231,91543,197358	CTSS,HMGB2,IL1B,IRF3,EIF2AK2,NECTIN2,STAT1,TRIM25,CDC37,USP18,NLRP1,SAMHD1,CLEC4E,HERC5,PARP14,MMRN2,TASL,RSAD2,NLRC3	19/374
6_Member	GO Biological Processes	GO:0032103	positive regulation of response to external stimulus	-2.0418	0	1520,2152,2828,3148,3315,3553,3661,5819,7706,9750,22861,23765,26253,64805,79812,80231,91543,91662	CTSS,F3,GPR4,HMGB2,HSPB1,IL1B,IRF3,NECTIN2,TRIM25,RIPOR2,NLRP1,IL17RA,CLEC4E,P2RY12,MMRN2,TASL,RSAD2,NLRP12	18/398
7_Summary	GO Molecular Functions	GO:0003823	antigen binding	-4.00672	-0.844594	1718,3113,3507,3514,28426,28473,28908,30835	DHCR24,HLA-DPA1,IGHM,IGKC,IGHV3-43,IGHV1-3,IGKV4-1,CD209	8/-
7_Member	GO Molecular Functions	GO:0003823	antigen binding	-4.00672	-0.844594	1718,3113,3507,3514,28426,28473,28908,30835	DHCR24,HLA-DPA1,IGHM,IGKC,IGHV3-43,IGHV1-3,IGKV4-1,CD209	8/60
8_Summary	GO Biological Processes	GO:0034340	response to type I interferon	-3.96836	-0.844594	3429,3661,4599,6772,9023,10410,210,1491,2152,3113,3553,3554,4851,5106,6373,6422,7037,7133,7706,7850,9118,9590,9750,23765,91662,131474,255743	IFI27,IRF3,MX1,STAT1,CH25H,IFITM3,ALAD,CTH,F3,HLA-DPA1,IL1B,IL1R1,NOTCH1,PCK2,CXCL11,SFRP1,TFRC,TNFRSF1B,TRIM25,IL1R2,INA,AKAP12,RIPOR2,IL17RA,NLRP12,CHCHD4,NPNT	27/-
8_Member	GO Biological Processes	GO:0034340	response to type I interferon	-3.96836	-0.844594	3429,3661,4599,6772,9023,10410	IFI27,IRF3,MX1,STAT1,CH25H,IFITM3	6/32
8_Member	GO Biological Processes	GO:0071345	cellular response to cytokine stimulus	-3.2228	-0.355786	210,1491,2152,3113,3429,3553,3554,3661,4599,4851,5106,6373,6422,6772,7037,7133,7706,7850,9118,9590,9750,10410,23765,91662,131474,255743	ALAD,CTH,F3,HLA-DPA1,IFI27,IL1B,IL1R1,IRF3,MX1,NOTCH1,PCK2,CXCL11,SFRP1,STAT1,TFRC,TNFRSF1B,TRIM25,IL1R2,INA,AKAP12,RIPOR2,IFITM3,IL17RA,NLRP12,CHCHD4,NPNT	26/531
8_Member	GO Biological Processes	GO:0060337	type I interferon-mediated signaling pathway	-2.53025	0	3429,3661,6772,10410	IFI27,IRF3,STAT1,IFITM3	4/25
8_Member	GO Biological Processes	GO:0071357	cellular response to type I interferon	-2.46602	0	3429,3661,6772,10410	IFI27,IRF3,STAT1,IFITM3	4/26
8_Member	GO Biological Processes	GO:0140888	interferon-mediated signaling pathway	-2.08679	0	3429,3661,6772,10410	IFI27,IRF3,STAT1,IFITM3	4/33
8_Member	GO Biological Processes	GO:0019221	cytokine-mediated signaling pathway	-2.0398	0	2152,3429,3553,3554,3661,4599,4851,6373,6772,7133,7850,10410,23765	F3,IFI27,IL1B,IL1R1,IRF3,MX1,NOTCH1,CXCL11,STAT1,TNFRSF1B,IL1R2,IFITM3,IL17RA	13/252
9_Summary	GO Biological Processes	GO:0009617	response to bacterium	-3.60874	-0.539334	210,358,999,1543,1728,3148,3507,3553,3661,4851,5106,6373,7133,9590,10561,11274,22861,26253,57674,129607,161145,254773	ALAD,AQP1,CDH1,CYP1A1,NQO1,HMGB2,IGHM,IL1B,IRF3,NOTCH1,PCK2,CXCL11,TNFRSF1B,AKAP12,IFI44,USP18,NLRP1,CLEC4E,RNF213,CMPK2,TMEM229B,LYG2	22/-
9_Member	GO Biological Processes	GO:0009617	response to bacterium	-3.60874	-0.539334	210,358,999,1543,1728,3148,3507,3553,3661,4851,5106,6373,7133,9590,10561,11274,22861,26253,57674,129607,161145,254773	ALAD,AQP1,CDH1,CYP1A1,NQO1,HMGB2,IGHM,IL1B,IRF3,NOTCH1,PCK2,CXCL11,TNFRSF1B,AKAP12,IFI44,USP18,NLRP1,CLEC4E,RNF213,CMPK2,TMEM229B,LYG2	22/391
9_Member	GO Biological Processes	GO:0032496	response to lipopolysaccharide	-2.10158	0	210,1543,1728,3148,3553,3661,4851,5106,6373,7133,9590,129607	ALAD,CYP1A1,NQO1,HMGB2,IL1B,IRF3,NOTCH1,PCK2,CXCL11,TNFRSF1B,AKAP12,CMPK2	12/220
10_Summary	GO Molecular Functions	GO:0019966	interleukin-1 binding	-3.56272	-0.518788	3554,7850,10626	IL1R1,IL1R2,TRIM16	3/-
10_Member	GO Molecular Functions	GO:0019966	interleukin-1 binding	-3.56272	-0.518788	3554,7850,10626	IL1R1,IL1R2,TRIM16	3/6
11_Summary	GO Biological Processes	GO:0007584	response to nutrient	-3.49601	-0.49718	210,847,1030,1032,1543,1728,2153,6422,6772,7037,7706,120,595,999,2030,3553,4880,6530,8412,113612,2875,5106,5610,5723,7532,84879	ALAD,CAT,CDKN2B,CDKN2D,CYP1A1,NQO1,F5,SFRP1,STAT1,TFRC,TRIM25,ADD3,CCND1,CDH1,SLC29A1,IL1B,NPPC,SLC6A2,BCAR3,CYP2U1,GPT,PCK2,EIF2AK2,PSPH,YWHAG,MFSD2A	26/-
11_Member	GO Biological Processes	GO:0007584	response to nutrient	-3.49601	-0.49718	210,847,1030,1032,1543,1728,2153,6422,6772,7037,7706	ALAD,CAT,CDKN2B,CDKN2D,CYP1A1,NQO1,F5,SFRP1,STAT1,TFRC,TRIM25	11/129
11_Member	GO Biological Processes	GO:0033273	response to vitamin	-2.99753	-0.241745	210,847,1032,1543,2153,6422,7706	ALAD,CAT,CDKN2D,CYP1A1,F5,SFRP1,TRIM25	7/65
11_Member	GO Biological Processes	GO:0009410	response to xenobiotic stimulus	-2.49227	0	120,210,595,847,999,1543,1728,2030,3553,4880,6422,6530,6772,7037,8412,113612	ADD3,ALAD,CCND1,CAT,CDH1,CYP1A1,NQO1,SLC29A1,IL1B,NPPC,SFRP1,SLC6A2,STAT1,TFRC,BCAR3,CYP2U1	16/303
11_Member	GO Biological Processes	GO:0031667	response to nutrient levels	-2.19517	0	210,847,1030,1032,1543,1728,2153,2875,4880,5106,5610,5723,6422,6772,7037,7532,7706,84879	ALAD,CAT,CDKN2B,CDKN2D,CYP1A1,NQO1,F5,GPT,NPPC,PCK2,EIF2AK2,PSPH,SFRP1,STAT1,TFRC,YWHAG,TRIM25,MFSD2A	18/384
12_Summary	GO Biological Processes	GO:0043122	regulation of canonical NF-kappaB signal transduction	-3.3718	-0.414369	1491,1893,3315,3553,3661,6772,7037,7706,24138,27032,56658,91662,113277,124583,197358	CTH,ECM1,HSPB1,IL1B,IRF3,STAT1,TFRC,TRIM25,IFIT5,ATP2C1,TRIM39,NLRP12,TMEM106A,CANT1,NLRC3	15/-
12_Member	GO Biological Processes	GO:0043122	regulation of canonical NF-kappaB signal transduction	-3.3718	-0.414369	1491,1893,3315,3553,3661,6772,7037,7706,24138,27032,56658,91662,113277,124583,197358	CTH,ECM1,HSPB1,IL1B,IRF3,STAT1,TFRC,TRIM25,IFIT5,ATP2C1,TRIM39,NLRP12,TMEM106A,CANT1,NLRC3	15/225
12_Member	GO Biological Processes	GO:0043123	positive regulation of canonical NF-kappaB signal transduction	-2.13457	0	1491,1893,3553,3661,7037,7706,24138,27032,113277,124583	CTH,ECM1,IL1B,IRF3,TFRC,TRIM25,IFIT5,ATP2C1,TMEM106A,CANT1	10/165
13_Summary	GO Biological Processes	GO:0072537	fibroblast activation	-3.32761	-0.412162	9590,23765,28984,4851,7133,3553,3688,4880,7082	AKAP12,IL17RA,RGCC,NOTCH1,TNFRSF1B,IL1B,ITGB1,NPPC,TJP1	9/-
13_Member	GO Biological Processes	GO:0072537	fibroblast activation	-3.32761	-0.412162	9590,23765,28984	AKAP12,IL17RA,RGCC	3/7
13_Member	GO Biological Processes	GO:0003330	regulation of extracellular matrix constituent secretion	-2.96322	-0.231571	4851,7133,28984	NOTCH1,TNFRSF1B,RGCC	3/9
13_Member	GO Biological Processes	GO:0097396	response to interleukin-17	-2.46268	0	3553,4851,23765	IL1B,NOTCH1,IL17RA	3/13
13_Member	GO Biological Processes	GO:0097398	cellular response to interleukin-17	-2.46268	0	3553,4851,23765	IL1B,NOTCH1,IL17RA	3/13
13_Member	GO Biological Processes	GO:0010712	regulation of collagen metabolic process	-2.34607	0	3688,4851,4880,28984	ITGB1,NOTCH1,NPPC,RGCC	4/28
13_Member	GO Biological Processes	GO:2000047	regulation of cell-cell adhesion mediated by cadherin	-2.19441	0	4851,7082,28984	NOTCH1,TJP1,RGCC	3/16
14_Summary	GO Molecular Functions	GO:0030506	ankyrin binding	-3.29704	-0.412162	776,999,6005,6521	CACNA1D,CDH1,RHAG,SLC4A1	4/-
14_Member	GO Molecular Functions	GO:0030506	ankyrin binding	-3.29704	-0.412162	776,999,6005,6521	CACNA1D,CDH1,RHAG,SLC4A1	4/16
15_Summary	GO Molecular Functions	GO:0008395	steroid hydroxylase activity	-3.29704	-0.412162	1543,1593,9023,113612,1718,4047,6307,11001,93517,217,221,847,1728,2820,3046,4257,8528,9380,10797,26227,54790,79133,127281,131474,147015,253827,5106,5321,51573	CYP1A1,CYP27A1,CH25H,CYP2U1,DHCR24,LSS,MSMO1,SLC27A2,SDR42E1,ALDH2,ALDH3B1,CAT,NQO1,GPD2,HBE1,MGST1,DDO,GRHPR,MTHFD2,PHGDH,TET2,NDUFAF5,PRXL2B,CHCHD4,DHRS13,MSRB3,PCK2,PLA2G4A,GDE1	29/-
15_Member	GO Molecular Functions	GO:0008395	steroid hydroxylase activity	-3.29704	-0.412162	1543,1593,9023,113612	CYP1A1,CYP27A1,CH25H,CYP2U1	4/16
15_Member	GO Biological Processes	GO:0006694	steroid biosynthetic process	-2.86286	-0.16506	1543,1593,1718,4047,6307,9023,11001,93517	CYP1A1,CYP27A1,DHCR24,LSS,MSMO1,CH25H,SLC27A2,SDR42E1	8/88
15_Member	GO Molecular Functions	GO:0016491	oxidoreductase activity	-2.30145	0	217,221,847,1543,1593,1718,1728,2820,3046,4257,6307,8528,9023,9380,10797,26227,54790,79133,93517,113612,127281,131474,147015,253827	ALDH2,ALDH3B1,CAT,CYP1A1,CYP27A1,DHCR24,NQO1,GPD2,HBE1,MGST1,MSMO1,DDO,CH25H,GRHPR,MTHFD2,PHGDH,TET2,NDUFAF5,SDR42E1,CYP2U1,PRXL2B,CHCHD4,DHRS13,MSRB3	24/556
15_Member	GO Biological Processes	GO:0006066	alcohol metabolic process	-2.09501	0	217,221,847,1543,1593,1718,2820,4047,5106,5321,6307,9023,51573	ALDH2,ALDH3B1,CAT,CYP1A1,CYP27A1,DHCR24,GPD2,LSS,PCK2,PLA2G4A,MSMO1,CH25H,GDE1	13/248
16_Summary	GO Biological Processes	GO:0000079	regulation of cyclin-dependent protein serine/threonine kinase activity	-3.16443	-0.341695	595,1030,1032,11140,28984,51191,56647,3315,7532	CCND1,CDKN2B,CDKN2D,CDC37,RGCC,HERC5,BCCIP,HSPB1,YWHAG	9/-
16_Member	GO Biological Processes	GO:0000079	regulation of cyclin-dependent protein serine/threonine kinase activity	-3.16443	-0.341695	595,1030,1032,11140,28984,51191,56647	CCND1,CDKN2B,CDKN2D,CDC37,RGCC,HERC5,BCCIP	7/61
16_Member	GO Biological Processes	GO:1904029	regulation of cyclin-dependent protein kinase activity	-3.12142	-0.326719	595,1030,1032,11140,28984,51191,56647	CCND1,CDKN2B,CDKN2D,CDC37,RGCC,HERC5,BCCIP	7/62
16_Member	GO Molecular Functions	GO:0030291	protein serine/threonine kinase inhibitor activity	-2.0407	0	1030,1032,3315,7532	CDKN2B,CDKN2D,HSPB1,YWHAG	4/34
17_Summary	GO Biological Processes	GO:0046688	response to copper ion	-3.08816	-0.306818	358,540,1543,7037,3301,26278,54788,1457,2983,11140	AQP1,ATP7B,CYP1A1,TFRC,DNAJA1,SACS,DNAJB12,CSNK2A1,GUCY1B1,CDC37	10/-
17_Member	GO Biological Processes	GO:0046688	response to copper ion	-3.08816	-0.306818	358,540,1543,7037	AQP1,ATP7B,CYP1A1,TFRC	4/18
17_Member	GO Molecular Functions	GO:0030544	Hsp70 protein binding	-2.60943	-0.0255752	1543,3301,7037,26278,54788	CYP1A1,DNAJA1,TFRC,SACS,DNAJB12	5/39
17_Member	GO Molecular Functions	GO:0031072	heat shock protein binding	-2.38009	0	1457,1543,2983,3301,7037,11140,26278,54788	CSNK2A1,CYP1A1,GUCY1B1,DNAJA1,TFRC,CDC37,SACS,DNAJB12	8/105
18_Summary	GO Molecular Functions	GO:0002020	protease binding	-3.06259	-0.294217	302,1893,2152,2335,3554,3688,7078,7273,10752	ANXA2,ECM1,F3,FN1,IL1R1,ITGB1,TIMP3,TTN,CHL1	9/-
18_Member	GO Molecular Functions	GO:0002020	protease binding	-3.06259	-0.294217	302,1893,2152,2335,3554,3688,7078,7273,10752	ANXA2,ECM1,F3,FN1,IL1R1,ITGB1,TIMP3,TTN,CHL1	9/102
19_Summary	GO Biological Processes	GO:0002827	positive regulation of T-helper 1 type immune response	-2.96322	-0.231571	3553,3554,5321,7133,91543,5819,7037,7158,916,3113,80381,30835	IL1B,IL1R1,PLA2G4A,TNFRSF1B,RSAD2,NECTIN2,TFRC,TP53BP1,CD3E,HLA-DPA1,CD276,CD209	12/-
19_Member	GO Biological Processes	GO:0002827	positive regulation of T-helper 1 type immune response	-2.96322	-0.231571	3553,3554,5321	IL1B,IL1R1,PLA2G4A	3/9
19_Member	GO Biological Processes	GO:0002724	regulation of T cell cytokine production	-2.46602	0	3553,3554,7133,91543	IL1B,IL1R1,TNFRSF1B,RSAD2	4/26
19_Member	GO Biological Processes	GO:0002824	positive regulation of adaptive immune response based on somatic recombination of immune receptors built from immunoglobulin superfamily domains	-2.38368	0	3553,3554,5321,5819,7037,7158,91543	IL1B,IL1R1,PLA2G4A,NECTIN2,TFRC,TP53BP1,RSAD2	7/83
19_Member	GO Biological Processes	GO:0002825	regulation of T-helper 1 type immune response	-2.27675	0	3553,3554,5321	IL1B,IL1R1,PLA2G4A	3/15
19_Member	GO Biological Processes	GO:0032729	positive regulation of type II interferon production	-2.2527	0	916,3113,3553,3554,80381	CD3E,HLA-DPA1,IL1B,IL1R1,CD276	5/47
19_Member	GO Biological Processes	GO:0002821	positive regulation of adaptive immune response	-2.21733	0	3553,3554,5321,5819,7037,7158,91543	IL1B,IL1R1,PLA2G4A,NECTIN2,TFRC,TP53BP1,RSAD2	7/89
19_Member	GO Biological Processes	GO:0042102	positive regulation of T cell proliferation	-2.11465	0	916,3113,3553,7037,30835,80381	CD3E,HLA-DPA1,IL1B,TFRC,CD209,CD276	6/71
19_Member	GO Biological Processes	GO:0002726	positive regulation of T cell cytokine production	-2.04656	0	3553,3554,91543	IL1B,IL1R1,RSAD2	3/18
20_Summary	GO Biological Processes	GO:0008585	female gonad development	-2.88076	-0.171969	4851,4880,5806,6422,7314,7337,59338	NOTCH1,NPPC,PTX3,SFRP1,UBB,UBE3A,PLEKHA1	7/-
20_Member	GO Biological Processes	GO:0008585	female gonad development	-2.88076	-0.171969	4851,4880,5806,6422,7314,7337,59338	NOTCH1,NPPC,PTX3,SFRP1,UBB,UBE3A,PLEKHA1	7/68
20_Member	GO Biological Processes	GO:0046545	development of primary female sexual characteristics	-2.73503	-0.0686431	4851,4880,5806,6422,7314,7337,59338	NOTCH1,NPPC,PTX3,SFRP1,UBB,UBE3A,PLEKHA1	7/72
20_Member	GO Biological Processes	GO:0046660	female sex differentiation	-2.29853	0	4851,4880,5806,6422,7314,7337,59338	NOTCH1,NPPC,PTX3,SFRP1,UBB,UBE3A,PLEKHA1	7/86
20_Member	GO Biological Processes	GO:0022602	ovulation cycle process	-2.18435	0	4851,4880,5806,59338	NOTCH1,NPPC,PTX3,PLEKHA1	4/31

## Sheet: Specific for B57
GroupID	Category	Term	Description	LogP	Log(q-value)	Genes	Symbols	InTerm_InList
1_Summary	GO Molecular Functions	GO:0003823	antigen binding	-5.44727	-1.14741	567,3133,3514,10210,28896,28908,28913,30835,721,1493,3593,7784,23495,28875,84542	B2M,HLA-E,IGKC,TOPORS,IGKV1D-33,IGKV4-1,IGKV3-15,CD209,C4B,CTLA4,IL12B,ZP3,TNFRSF13B,IGKV3D-15,SANBR	15/-
1_Member	GO Molecular Functions	GO:0003823	antigen binding	-5.44727	-1.14741	567,3133,3514,10210,28896,28908,28913,30835	B2M,HLA-E,IGKC,TOPORS,IGKV1D-33,IGKV4-1,IGKV3-15,CD209	8/60
1_Member	GO Biological Processes	GO:0002250	adaptive immune response	-3.79017	-0.705195	567,721,1493,3133,3514,3593,7784,23495,28875,28896,28908,28913,30835,84542	B2M,C4B,CTLA4,HLA-E,IGKC,IL12B,ZP3,TNFRSF13B,IGKV3D-15,IGKV1D-33,IGKV4-1,IGKV3-15,CD209,SANBR	14/290
1_Member	GO Biological Processes	GO:0002377	immunoglobulin production	-2.61083	-0.0491644	28875,28896,28908,28913,84542	IGKV3D-15,IGKV1D-33,IGKV4-1,IGKV3-15,SANBR	5/61
1_Member	GO Biological Processes	GO:0002440	production of molecular mediator of immune response	-2.54915	-0.0275499	28875,28896,28908,28913,84542	IGKV3D-15,IGKV1D-33,IGKV4-1,IGKV3-15,SANBR	5/63
2_Summary	GO Biological Processes	GO:0001914	regulation of T cell mediated cytotoxicity	-4.97286	-0.974032	567,634,3133,3140,3593,1401,1493,2048,3600,7784,23495,29108,30835,80381,1776,6598,7070,10875,375056,4345	B2M,CEACAM1,HLA-E,MR1,IL12B,CRP,CTLA4,EPHB2,IL15,ZP3,TNFRSF13B,PYCARD,CD209,CD276,DNASE1L3,SMARCB1,THY1,FGL2,MIA3,CD200	20/-
2_Member	GO Biological Processes	GO:0001914	regulation of T cell mediated cytotoxicity	-4.97286	-0.974032	567,634,3133,3140,3593	B2M,CEACAM1,HLA-E,MR1,IL12B	5/20
2_Member	GO Biological Processes	GO:0032944	regulation of mononuclear cell proliferation	-4.28272	-0.732058	1401,1493,2048,3133,3593,3600,7784,23495,29108,30835,80381	CRP,CTLA4,EPHB2,HLA-E,IL12B,IL15,ZP3,TNFRSF13B,PYCARD,CD209,CD276	11/166
2_Member	GO Biological Processes	GO:0001910	regulation of leukocyte mediated cytotoxicity	-4.10215	-0.732058	567,634,1776,3133,3140,3593	B2M,CEACAM1,DNASE1L3,HLA-E,MR1,IL12B	6/47
2_Member	GO Biological Processes	GO:0001916	positive regulation of T cell mediated cytotoxicity	-4.06379	-0.732058	567,3133,3140,3593	B2M,HLA-E,MR1,IL12B	4/16
2_Member	GO Biological Processes	GO:0042102	positive regulation of T cell proliferation	-3.96816	-0.732058	3133,3593,3600,7784,29108,30835,80381	HLA-E,IL12B,IL15,ZP3,PYCARD,CD209,CD276	7/71
2_Member	GO Biological Processes	GO:0070663	regulation of leukocyte proliferation	-3.94401	-0.732058	1401,1493,2048,3133,3593,3600,7784,23495,29108,30835,80381	CRP,CTLA4,EPHB2,HLA-E,IL12B,IL15,ZP3,TNFRSF13B,PYCARD,CD209,CD276	11/181
2_Member	GO Biological Processes	GO:0032817	regulation of natural killer cell proliferation	-3.91797	-0.732058	3133,3593,3600	HLA-E,IL12B,IL15	3/7
2_Member	GO Biological Processes	GO:0032819	positive regulation of natural killer cell proliferation	-3.91797	-0.732058	3133,3593,3600	HLA-E,IL12B,IL15	3/7
2_Member	GO Biological Processes	GO:0050671	positive regulation of lymphocyte proliferation	-3.87517	-0.721445	2048,3133,3593,3600,7784,29108,30835,80381	EPHB2,HLA-E,IL12B,IL15,ZP3,PYCARD,CD209,CD276	8/98
2_Member	GO Biological Processes	GO:0032946	positive regulation of mononuclear cell proliferation	-3.81375	-0.705195	2048,3133,3593,3600,7784,29108,30835,80381	EPHB2,HLA-E,IL12B,IL15,ZP3,PYCARD,CD209,CD276	8/100
2_Member	GO Biological Processes	GO:0031341	regulation of cell killing	-3.7152	-0.688753	567,634,1776,3133,3140,3593	B2M,CEACAM1,DNASE1L3,HLA-E,MR1,IL12B	6/55
2_Member	GO Biological Processes	GO:0050670	regulation of lymphocyte proliferation	-3.68758	-0.688753	1493,2048,3133,3593,3600,7784,23495,29108,30835,80381	CTLA4,EPHB2,HLA-E,IL12B,IL15,ZP3,TNFRSF13B,PYCARD,CD209,CD276	10/162
2_Member	GO Biological Processes	GO:0002709	regulation of T cell mediated immunity	-3.58687	-0.640836	567,634,3133,3140,3593,7784	B2M,CEACAM1,HLA-E,MR1,IL12B,ZP3	6/58
2_Member	GO Biological Processes	GO:0002711	positive regulation of T cell mediated immunity	-3.56048	-0.640836	567,3133,3140,3593,7784	B2M,HLA-E,MR1,IL12B,ZP3	5/38
2_Member	GO Biological Processes	GO:0070665	positive regulation of leukocyte proliferation	-3.52785	-0.625935	2048,3133,3593,3600,7784,29108,30835,80381	EPHB2,HLA-E,IL12B,IL15,ZP3,PYCARD,CD209,CD276	8/110
2_Member	GO Biological Processes	GO:1903037	regulation of leukocyte cell-cell adhesion	-3.4984	-0.614624	567,1493,3133,3593,3600,6598,7070,7784,10875,29108,30835,80381,375056	B2M,CTLA4,HLA-E,IL12B,IL15,SMARCB1,THY1,ZP3,FGL2,PYCARD,CD209,CD276,MIA3	13/273
2_Member	GO Biological Processes	GO:0050870	positive regulation of T cell activation	-3.15572	-0.332246	567,3133,3593,3600,6598,7070,7784,29108,30835,80381	B2M,HLA-E,IL12B,IL15,SMARCB1,THY1,ZP3,PYCARD,CD209,CD276	10/189
2_Member	GO Biological Processes	GO:0042129	regulation of T cell proliferation	-3.15498	-0.332246	1493,3133,3593,3600,7784,29108,30835,80381	CTLA4,HLA-E,IL12B,IL15,ZP3,PYCARD,CD209,CD276	8/125
2_Member	GO Biological Processes	GO:0050863	regulation of T cell activation	-2.96417	-0.207035	567,1493,3133,3593,3600,6598,7070,7784,10875,29108,30835,80381	B2M,CTLA4,HLA-E,IL12B,IL15,SMARCB1,THY1,ZP3,FGL2,PYCARD,CD209,CD276	12/273
2_Member	GO Biological Processes	GO:0022407	regulation of cell-cell adhesion	-2.891	-0.159589	567,634,1493,3133,3593,3600,6598,7070,7784,10875,29108,30835,80381,375056	B2M,CEACAM1,CTLA4,HLA-E,IL12B,IL15,SMARCB1,THY1,ZP3,FGL2,PYCARD,CD209,CD276,MIA3	14/357
2_Member	GO Biological Processes	GO:1903039	positive regulation of leukocyte cell-cell adhesion	-2.85478	-0.159589	567,3133,3593,3600,6598,7070,7784,29108,30835,80381	B2M,HLA-E,IL12B,IL15,SMARCB1,THY1,ZP3,PYCARD,CD209,CD276	10/207
2_Member	GO Biological Processes	GO:0051249	regulation of lymphocyte activation	-2.84531	-0.159589	567,1493,2048,3133,3593,3600,6598,7070,7784,10875,23495,29108,30835,80381	B2M,CTLA4,EPHB2,HLA-E,IL12B,IL15,SMARCB1,THY1,ZP3,FGL2,TNFRSF13B,PYCARD,CD209,CD276	14/361
2_Member	GO Biological Processes	GO:0002819	regulation of adaptive immune response	-2.83533	-0.159589	567,634,2048,3133,3140,3593,7784,29108	B2M,CEACAM1,EPHB2,HLA-E,MR1,IL12B,ZP3,PYCARD	8/140
2_Member	GO Biological Processes	GO:0051251	positive regulation of lymphocyte activation	-2.81805	-0.159589	567,2048,3133,3593,3600,6598,7070,7784,29108,30835,80381	B2M,EPHB2,HLA-E,IL12B,IL15,SMARCB1,THY1,ZP3,PYCARD,CD209,CD276	11/246
2_Member	GO Biological Processes	GO:0001912	positive regulation of leukocyte mediated cytotoxicity	-2.80089	-0.159589	567,3133,3140,3593	B2M,HLA-E,MR1,IL12B	4/33
2_Member	GO Biological Processes	GO:0050865	regulation of cell activation	-2.76621	-0.156551	567,634,1493,2048,3133,3593,3600,4345,6598,7070,7784,10875,23495,29108,30835,80381	B2M,CEACAM1,CTLA4,EPHB2,HLA-E,IL12B,IL15,CD200,SMARCB1,THY1,ZP3,FGL2,TNFRSF13B,PYCARD,CD209,CD276	16/452
2_Member	GO Biological Processes	GO:0002694	regulation of leukocyte activation	-2.75183	-0.150941	567,1493,2048,3133,3593,3600,4345,6598,7070,7784,10875,23495,29108,30835,80381	B2M,CTLA4,EPHB2,HLA-E,IL12B,IL15,CD200,SMARCB1,THY1,ZP3,FGL2,TNFRSF13B,PYCARD,CD209,CD276	15/411
2_Member	GO Biological Processes	GO:0032816	positive regulation of natural killer cell activation	-2.67898	-0.089705	3133,3593,3600	HLA-E,IL12B,IL15	3/17
2_Member	GO Biological Processes	GO:0002837	regulation of immune response to tumor cell	-2.60473	-0.0491644	634,3140,3593	CEACAM1,MR1,IL12B	3/18
2_Member	GO Biological Processes	GO:0002821	positive regulation of adaptive immune response	-2.60083	-0.0491644	567,3133,3140,3593,7784,29108	B2M,HLA-E,MR1,IL12B,ZP3,PYCARD	6/89
2_Member	GO Biological Processes	GO:0031343	positive regulation of cell killing	-2.57071	-0.0417045	567,3133,3140,3593	B2M,HLA-E,MR1,IL12B	4/38
2_Member	GO Biological Processes	GO:0002696	positive regulation of leukocyte activation	-2.5399	-0.0275499	567,2048,3133,3593,3600,6598,7070,7784,29108,30835,80381	B2M,EPHB2,HLA-E,IL12B,IL15,SMARCB1,THY1,ZP3,PYCARD,CD209,CD276	11/267
2_Member	GO Biological Processes	GO:0002834	regulation of response to tumor cell	-2.53501	-0.0275499	634,3140,3593	CEACAM1,MR1,IL12B	3/19
2_Member	GO Biological Processes	GO:0002822	regulation of adaptive immune response based on somatic recombination of immune receptors built from immunoglobulin superfamily domains	-2.41711	0	567,634,2048,3133,3140,3593,7784	B2M,CEACAM1,EPHB2,HLA-E,MR1,IL12B,ZP3	7/129
2_Member	GO Biological Processes	GO:0002474	antigen processing and presentation of peptide antigen via MHC class I	-2.40732	0	567,3133,3140	B2M,HLA-E,MR1	3/21
2_Member	GO Biological Processes	GO:0050867	positive regulation of cell activation	-2.38333	0	567,2048,3133,3593,3600,6598,7070,7784,29108,30835,80381	B2M,EPHB2,HLA-E,IL12B,IL15,SMARCB1,THY1,ZP3,PYCARD,CD209,CD276	11/280
2_Member	GO Biological Processes	GO:0022409	positive regulation of cell-cell adhesion	-2.37544	0	567,3133,3593,3600,6598,7070,7784,29108,30835,80381	B2M,HLA-E,IL12B,IL15,SMARCB1,THY1,ZP3,PYCARD,CD209,CD276	10/241
2_Member	GO Biological Processes	GO:0048002	antigen processing and presentation of peptide antigen	-2.33725	0	567,3133,3140,30835	B2M,HLA-E,MR1,CD209	4/44
2_Member	GO Biological Processes	GO:0050688	regulation of defense response to virus	-2.30201	0	3593,3600,10875,29108	IL12B,IL15,FGL2,PYCARD	4/45
2_Member	GO Biological Processes	GO:0032814	regulation of natural killer cell activation	-2.23968	0	3133,3593,3600	HLA-E,IL12B,IL15	3/24
2_Member	GO Biological Processes	GO:0042269	regulation of natural killer cell mediated cytotoxicity	-2.23968	0	634,3133,3593	CEACAM1,HLA-E,IL12B	3/24
2_Member	GO Molecular Functions	GO:0042605	peptide antigen binding	-2.23968	0	567,3133,30835	B2M,HLA-E,CD209	3/24
2_Member	GO Biological Processes	GO:0032729	positive regulation of type II interferon production	-2.23422	0	3593,7784,29108,80381	IL12B,ZP3,PYCARD,CD276	4/47
2_Member	GO Biological Processes	GO:0002697	regulation of immune effector process	-2.20564	0	567,634,1776,2048,3133,3140,3593,7784,10875,29108	B2M,CEACAM1,DNASE1L3,EPHB2,HLA-E,MR1,IL12B,ZP3,FGL2,PYCARD	10/255
2_Member	GO Biological Processes	GO:0002715	regulation of natural killer cell mediated immunity	-2.18906	0	634,3133,3593	CEACAM1,HLA-E,IL12B	3/25
2_Member	GO Biological Processes	GO:0002708	positive regulation of lymphocyte mediated immunity	-2.15187	0	567,3133,3140,3593,7784	B2M,HLA-E,MR1,IL12B,ZP3	5/78
2_Member	GO Biological Processes	GO:0002706	regulation of lymphocyte mediated immunity	-2.07595	0	567,634,3133,3140,3593,7784	B2M,CEACAM1,HLA-E,MR1,IL12B,ZP3	6/114
2_Member	GO Biological Processes	GO:0002824	positive regulation of adaptive immune response based on somatic recombination of immune receptors built from immunoglobulin superfamily domains	-2.04015	0	567,3133,3140,3593,7784	B2M,HLA-E,MR1,IL12B,ZP3	5/83
2_Member	GO Biological Processes	GO:0050691	regulation of defense response to virus by host	-2.00758	0	3593,3600,29108	IL12B,IL15,PYCARD	3/29
3_Summary	GO Biological Processes	GO:0050729	positive regulation of inflammatory response	-4.66807	-0.845339	834,3133,3593,3600,6369,7784,8840,29108,222236,331,1776,4345,11274,197358,567,721,1493,3140,3514,5608,7070,7706,11120,26253,80381,85364,965,1813,2048,634,10875,5284,1401,19,7348,389643,23087,30835,54809,89122	CASP1,HLA-E,IL12B,IL15,CCL24,ZP3,CCN4,PYCARD,NAPEPLD,XIAP,DNASE1L3,CD200,USP18,NLRC3,B2M,C4B,CTLA4,MR1,IGKC,MAP2K6,THY1,TRIM25,BTN2A1,CLEC4E,CD276,ZCCHC3,CD58,DRD2,EPHB2,CEACAM1,FGL2,PIGR,CRP,ABCA1,UPK1B,NUGGC,TRIM35,CD209,SAMD9,TRIM4	40/-
3_Member	GO Biological Processes	GO:0050729	positive regulation of inflammatory response	-4.66807	-0.845339	834,3133,3593,3600,6369,7784,8840,29108,222236	CASP1,HLA-E,IL12B,IL15,CCL24,ZP3,CCN4,PYCARD,NAPEPLD	9/99
3_Member	GO Biological Processes	GO:0050727	regulation of inflammatory response	-4.20552	-0.732058	331,834,1776,3133,3593,3600,4345,6369,7784,8840,11274,29108,197358,222236	XIAP,CASP1,DNASE1L3,HLA-E,IL12B,IL15,CD200,CCL24,ZP3,CCN4,USP18,PYCARD,NLRC3,NAPEPLD	14/265
3_Member	GO Biological Processes	GO:0050778	positive regulation of immune response	-4.18086	-0.732058	331,567,721,834,1493,3133,3140,3514,3593,3600,5608,7070,7706,7784,11120,26253,29108,80381,85364	XIAP,B2M,C4B,CASP1,CTLA4,HLA-E,MR1,IGKC,IL12B,IL15,MAP2K6,THY1,TRIM25,ZP3,BTN2A1,CLEC4E,PYCARD,CD276,ZCCHC3	19/449
3_Member	GO Biological Processes	GO:0031349	positive regulation of defense response	-3.7746	-0.705195	331,834,3133,3593,3600,5608,6369,7706,7784,8840,26253,29108,85364,222236	XIAP,CASP1,HLA-E,IL12B,IL15,MAP2K6,CCL24,TRIM25,ZP3,CCN4,CLEC4E,PYCARD,ZCCHC3,NAPEPLD	14/291
3_Member	GO Biological Processes	GO:0001819	positive regulation of cytokine production	-3.6937	-0.688753	331,567,834,965,1813,2048,3133,3593,3600,4345,7784,26253,29108,80381,85364	XIAP,B2M,CASP1,CD58,DRD2,EPHB2,HLA-E,IL12B,IL15,CD200,ZP3,CLEC4E,PYCARD,CD276,ZCCHC3	15/333
3_Member	GO Biological Processes	GO:0002831	regulation of response to biotic stimulus	-3.65074	-0.673102	331,634,834,1813,3133,3140,3593,3600,5608,7706,10875,11274,26253,29108,85364,197358	XIAP,CEACAM1,CASP1,DRD2,HLA-E,MR1,IL12B,IL15,MAP2K6,TRIM25,FGL2,USP18,CLEC4E,PYCARD,ZCCHC3,NLRC3	16/374
3_Member	GO Biological Processes	GO:0002253	activation of immune response	-3.48312	-0.614624	331,721,834,1493,3514,5608,7070,7706,11120,26253,29108,80381,85364	XIAP,C4B,CASP1,CTLA4,IGKC,MAP2K6,THY1,TRIM25,BTN2A1,CLEC4E,PYCARD,CD276,ZCCHC3	13/274
3_Member	GO Biological Processes	GO:0002764	immune response-regulating signaling pathway	-3.22288	-0.370179	331,834,1493,3514,5284,5608,7070,7706,11120,26253,29108,80381	XIAP,CASP1,CTLA4,IGKC,PIGR,MAP2K6,THY1,TRIM25,BTN2A1,CLEC4E,PYCARD,CD276	12/255
3_Member	GO Biological Processes	GO:0042742	defense response to bacterium	-2.99996	-0.207035	331,834,1401,3133,3140,3593,26253,29108	XIAP,CASP1,CRP,HLA-E,MR1,IL12B,CLEC4E,PYCARD	8/132
3_Member	GO Biological Processes	GO:0009617	response to bacterium	-2.96585	-0.207035	19,331,567,721,834,1401,2048,3133,3140,3593,7348,11274,26253,29108,389643	ABCA1,XIAP,B2M,C4B,CASP1,CRP,EPHB2,HLA-E,MR1,IL12B,UPK1B,USP18,CLEC4E,PYCARD,NUGGC	15/391
3_Member	GO Biological Processes	GO:0002757	immune response-activating signaling pathway	-2.96282	-0.207035	331,834,1493,3514,5608,7070,7706,11120,26253,29108,80381	XIAP,CASP1,CTLA4,IGKC,MAP2K6,THY1,TRIM25,BTN2A1,CLEC4E,PYCARD,CD276	11/236
3_Member	GO Biological Processes	GO:0045088	regulation of innate immune response	-2.8563	-0.159589	331,634,834,1813,3133,3593,5608,7706,11274,26253,29108,85364,197358	XIAP,CEACAM1,CASP1,DRD2,HLA-E,IL12B,MAP2K6,TRIM25,USP18,CLEC4E,PYCARD,ZCCHC3,NLRC3	13/320
3_Member	GO Biological Processes	GO:0045087	innate immune response	-2.84565	-0.159589	721,834,965,1401,3133,3140,3593,7706,11274,23087,26253,29108,30835,54809,85364,89122	C4B,CASP1,CD58,CRP,HLA-E,MR1,IL12B,TRIM25,USP18,TRIM35,CLEC4E,PYCARD,CD209,SAMD9,ZCCHC3,TRIM4	16/444
3_Member	GO Biological Processes	GO:0002833	positive regulation of response to biotic stimulus	-2.67356	-0.089705	331,834,3133,3140,3593,5608,7706,26253,29108,85364	XIAP,CASP1,HLA-E,MR1,IL12B,MAP2K6,TRIM25,CLEC4E,PYCARD,ZCCHC3	10/219
3_Member	GO Biological Processes	GO:0002218	activation of innate immune response	-2.47367	0	331,834,5608,7706,26253,29108,85364	XIAP,CASP1,MAP2K6,TRIM25,CLEC4E,PYCARD,ZCCHC3	7/126
3_Member	GO Biological Processes	GO:0032103	positive regulation of response to external stimulus	-2.45702	0	331,834,3133,3593,3600,5608,6369,7706,7784,8840,26253,29108,85364,222236	XIAP,CASP1,HLA-E,IL12B,IL15,MAP2K6,CCL24,TRIM25,ZP3,CCN4,CLEC4E,PYCARD,ZCCHC3,NAPEPLD	14/398
3_Member	GO Biological Processes	GO:0002221	pattern recognition receptor signaling pathway	-2.3922	0	331,834,5608,7706,26253,29108	XIAP,CASP1,MAP2K6,TRIM25,CLEC4E,PYCARD	6/98
3_Member	GO Biological Processes	GO:0045089	positive regulation of innate immune response	-2.34373	0	331,834,3133,3593,5608,7706,26253,29108,85364	XIAP,CASP1,HLA-E,IL12B,MAP2K6,TRIM25,CLEC4E,PYCARD,ZCCHC3	9/205
3_Member	GO Biological Processes	GO:0050830	defense response to Gram-positive bacterium	-2.26768	0	1401,3133,3140,29108	CRP,HLA-E,MR1,PYCARD	4/46
3_Member	GO Biological Processes	GO:0002758	innate immune response-activating signaling pathway	-2.16823	0	331,834,5608,7706,26253,29108	XIAP,CASP1,MAP2K6,TRIM25,CLEC4E,PYCARD	6/109
3_Member	GO Molecular Functions	GO:0043028	cysteine-type endopeptidase regulator activity involved in apoptotic process	-2.05012	0	331,834,29108	XIAP,CASP1,PYCARD	3/28
4_Summary	GO Biological Processes	GO:0015074	DNA integration	-4.15604	-0.732058	6419,6598,54826,328,1776	SETMAR,SMARCB1,GIN1,APEX1,DNASE1L3	5/-
4_Member	GO Biological Processes	GO:0015074	DNA integration	-4.15604	-0.732058	6419,6598,54826	SETMAR,SMARCB1,GIN1	3/6
4_Member	GO Biological Processes	GO:0006308	DNA catabolic process	-2.93559	-0.192038	328,1776,6419	APEX1,DNASE1L3,SETMAR	3/14
5_Summary	GO Molecular Functions	GO:0051861	glycolipid binding	-3.57304	-0.640836	1048,4099,7070,26253	CEACAM5,MAG,THY1,CLEC4E	4/-
5_Member	GO Molecular Functions	GO:0051861	glycolipid binding	-3.57304	-0.640836	1048,4099,7070,26253	CEACAM5,MAG,THY1,CLEC4E	4/21
6_Summary	GO Biological Processes	GO:0050777	negative regulation of immune response	-3.04315	-0.234658	634,1813,3133,3593,10875,11274,127943,197358,1493,4345,7070,23495,375056,567,1030	CEACAM1,DRD2,HLA-E,IL12B,FGL2,USP18,FCRLB,NLRC3,CTLA4,CD200,THY1,TNFRSF13B,MIA3,B2M,CDKN2B	15/-
6_Member	GO Biological Processes	GO:0050777	negative regulation of immune response	-3.04315	-0.234658	634,1813,3133,3593,10875,11274,127943,197358	CEACAM1,DRD2,HLA-E,IL12B,FGL2,USP18,FCRLB,NLRC3	8/130
6_Member	GO Biological Processes	GO:0002832	negative regulation of response to biotic stimulus	-2.78232	-0.159589	634,1813,3133,10875,11274,197358	CEACAM1,DRD2,HLA-E,FGL2,USP18,NLRC3	6/82
6_Member	GO Biological Processes	GO:0045824	negative regulation of innate immune response	-2.57969	-0.0417045	634,1813,3133,11274,197358	CEACAM1,DRD2,HLA-E,USP18,NLRC3	5/62
6_Member	GO Biological Processes	GO:0002683	negative regulation of immune system process	-2.46279	0	634,1493,1813,3133,3593,4345,7070,10875,11274,23495,127943,197358,375056	CEACAM1,CTLA4,DRD2,HLA-E,IL12B,CD200,THY1,FGL2,USP18,TNFRSF13B,FCRLB,NLRC3,MIA3	13/355
6_Member	GO Biological Processes	GO:0031348	negative regulation of defense response	-2.16768	0	634,1813,3133,3593,4345,10875,11274,197358	CEACAM1,DRD2,HLA-E,IL12B,CD200,FGL2,USP18,NLRC3	8/180
6_Member	GO Biological Processes	GO:0050680	negative regulation of epithelial cell proliferation	-2.13066	0	567,634,1030,1813,3593,197358	B2M,CEACAM1,CDKN2B,DRD2,IL12B,NLRC3	6/111
7_Summary	GO Biological Processes	GO:0051961	negative regulation of nervous system development	-2.80815	-0.159589	567,1030,2048,4099,6092,7070,374946,1813,5361,23096,26050,50937,84667,634,1493,10875,81565	B2M,CDKN2B,EPHB2,MAG,ROBO2,THY1,DRAXIN,DRD2,PLXNA1,IQSEC2,SLITRK5,CDON,HES7,CEACAM1,CTLA4,FGL2,NDEL1	17/-
7_Member	GO Biological Processes	GO:0051961	negative regulation of nervous system development	-2.80815	-0.159589	567,1030,2048,4099,6092,7070,374946	B2M,CDKN2B,EPHB2,MAG,ROBO2,THY1,DRAXIN	7/110
7_Member	GO Biological Processes	GO:0051960	regulation of nervous system development	-2.49414	-0.0014036	567,1030,1813,2048,4099,5361,6092,7070,23096,26050,50937,84667,374946	B2M,CDKN2B,DRD2,EPHB2,MAG,PLXNA1,ROBO2,THY1,IQSEC2,SLITRK5,CDON,HES7,DRAXIN	13/352
7_Member	GO Biological Processes	GO:0010721	negative regulation of cell development	-2.45705	0	567,634,1030,1493,2048,4099,7070,10875,374946	B2M,CEACAM1,CDKN2B,CTLA4,EPHB2,MAG,THY1,FGL2,DRAXIN	9/197
7_Member	GO Biological Processes	GO:0021954	central nervous system neuron development	-2.37752	0	1813,2048,5361,81565,374946	DRD2,EPHB2,PLXNA1,NDEL1,DRAXIN	5/69
7_Member	GO Biological Processes	GO:0050771	negative regulation of axonogenesis	-2.37346	0	2048,4099,7070,374946	EPHB2,MAG,THY1,DRAXIN	4/43
7_Member	GO Biological Processes	GO:0050767	regulation of neurogenesis	-2.27016	0	567,1030,1813,2048,4099,5361,6092,7070,50937,84667,374946	B2M,CDKN2B,DRD2,EPHB2,MAG,PLXNA1,ROBO2,THY1,CDON,HES7,DRAXIN	11/290
7_Member	GO Biological Processes	GO:0050768	negative regulation of neurogenesis	-2.26623	0	567,1030,2048,4099,7070,374946	B2M,CDKN2B,EPHB2,MAG,THY1,DRAXIN	6/104
7_Member	GO Biological Processes	GO:0050770	regulation of axonogenesis	-2.04052	0	2048,4099,5361,6092,7070,374946	EPHB2,MAG,PLXNA1,ROBO2,THY1,DRAXIN	6/116
8_Summary	GO Molecular Functions	GO:0030246	carbohydrate binding	-2.78785	-0.159589	721,4099,5213,6614,7784,10536,26253,30835,388512	C4B,MAG,PFKM,SIGLEC1,ZP3,P3H3,CLEC4E,CD209,CLEC17A	9/-
8_Member	GO Molecular Functions	GO:0030246	carbohydrate binding	-2.78785	-0.159589	721,4099,5213,6614,7784,10536,26253,30835,388512	C4B,MAG,PFKM,SIGLEC1,ZP3,P3H3,CLEC4E,CD209,CLEC17A	9/176
9_Summary	GO Biological Processes	GO:0098609	cell-cell adhesion	-2.7782	-0.159589	634,965,1048,1305,2195,4099,4345,6092,6614,7070,26050,30835,50937,64405	CEACAM1,CD58,CEACAM5,COL13A1,FAT1,MAG,CD200,ROBO2,SIGLEC1,THY1,SLITRK5,CD209,CDON,CDH22	14/-
9_Member	GO Biological Processes	GO:0098609	cell-cell adhesion	-2.7782	-0.159589	634,965,1048,1305,2195,4099,4345,6092,6614,7070,26050,30835,50937,64405	CEACAM1,CD58,CEACAM5,COL13A1,FAT1,MAG,CD200,ROBO2,SIGLEC1,THY1,SLITRK5,CD209,CDON,CDH22	14/367
9_Member	GO Biological Processes	GO:0098742	cell-cell adhesion via plasma-membrane adhesion molecules	-2.5751	-0.0417045	634,1048,2195,4099,6092,26050,30835,64405	CEACAM1,CEACAM5,FAT1,MAG,ROBO2,SLITRK5,CD209,CDH22	8/154
10_Summary	GO Biological Processes	GO:1900016	negative regulation of cytokine production involved in inflammatory response	-2.60473	-0.0491644	2048,29108,197358	EPHB2,PYCARD,NLRC3	3/-
10_Member	GO Biological Processes	GO:1900016	negative regulation of cytokine production involved in inflammatory response	-2.60473	-0.0491644	2048,29108,197358	EPHB2,PYCARD,NLRC3	3/18
11_Summary	GO Biological Processes	GO:0033273	response to vitamin	-2.4898	-0.0014036	19,1591,1592,2153,7706	ABCA1,CYP24A1,CYP26A1,F5,TRIM25	5/-
11_Member	GO Biological Processes	GO:0033273	response to vitamin	-2.4898	-0.0014036	19,1591,1592,2153,7706	ABCA1,CYP24A1,CYP26A1,F5,TRIM25	5/65
12_Summary	GO Biological Processes	GO:0007606	sensory perception of chemical stimulus	-2.48835	-0.0014036	567,1813,2535,5284	B2M,DRD2,FZD2,PIGR	4/-
12_Member	GO Biological Processes	GO:0007606	sensory perception of chemical stimulus	-2.48835	-0.0014036	567,1813,2535,5284	B2M,DRD2,FZD2,PIGR	4/40
12_Member	GO Biological Processes	GO:0007608	sensory perception of smell	-2.40732	0	567,1813,2535	B2M,DRD2,FZD2	3/21
13_Summary	GO Biological Processes	GO:0002252	immune effector process	-2.38333	0	567,721,1401,1776,3514,3593,7784,10875,26253,29108,84542	B2M,C4B,CRP,DNASE1L3,IGKC,IL12B,ZP3,FGL2,CLEC4E,PYCARD,SANBR	11/-
13_Member	GO Biological Processes	GO:0002252	immune effector process	-2.38333	0	567,721,1401,1776,3514,3593,7784,10875,26253,29108,84542	B2M,C4B,CRP,DNASE1L3,IGKC,IL12B,ZP3,FGL2,CLEC4E,PYCARD,SANBR	11/280
14_Summary	GO Biological Processes	GO:0014897	striated muscle hypertrophy	-2.18906	0	4625,4653,6262	MYH7,MYOC,RYR2	3/-
14_Member	GO Biological Processes	GO:0014897	striated muscle hypertrophy	-2.18906	0	4625,4653,6262	MYH7,MYOC,RYR2	3/25
14_Member	GO Biological Processes	GO:0014896	muscle hypertrophy	-2.09445	0	4625,4653,6262	MYH7,MYOC,RYR2	3/27
15_Summary	GO Biological Processes	GO:0034113	heterotypic cell-cell adhesion	-2.09445	0	965,4345,7070	CD58,CD200,THY1	3/-
15_Member	GO Biological Processes	GO:0034113	heterotypic cell-cell adhesion	-2.09445	0	965,4345,7070	CD58,CD200,THY1	3/27
16_Summary	GO Biological Processes	GO:0038127	ERBB signaling pathway	-2.07884	0	2202,4653,5284,10718	EFEMP1,MYOC,PIGR,NRG3	4/-
16_Member	GO Biological Processes	GO:0038127	ERBB signaling pathway	-2.07884	0	2202,4653,5284,10718	EFEMP1,MYOC,PIGR,NRG3	4/52
17_Summary	GO Biological Processes	GO:0051966	regulation of synaptic transmission, glutamatergic	-2.02166	0	1813,2897,2918,23096,11255	DRD2,GRIK1,GRM8,IQSEC2,HRH3	5/-
17_Member	GO Biological Processes	GO:0051966	regulation of synaptic transmission, glutamatergic	-2.02166	0	1813,2897,2918,23096	DRD2,GRIK1,GRM8,IQSEC2	4/54
17_Member	GO Molecular Functions	GO:0098960	postsynaptic neurotransmitter receptor activity	-2.00758	0	1813,2897,11255	DRD2,GRIK1,HRH3	3/29
18_Summary	GO Biological Processes	GO:1901890	positive regulation of cell junction assembly	-2.01883	0	2048,4653,7070,23096,26050	EPHB2,MYOC,THY1,IQSEC2,SLITRK5	5/-
18_Member	GO Biological Processes	GO:1901890	positive regulation of cell junction assembly	-2.01883	0	2048,4653,7070,23096,26050	EPHB2,MYOC,THY1,IQSEC2,SLITRK5	5/84

## Sheet: Specific for AP2
Table S2. Gene ontology analysis of genes with contrasted expression between AP2 and B57 head kidney at steady state
GroupID	Category	Term	Description	LogP	Log(q-value)	Genes	Symbols	InTerm_InList
1_Summary	GO Molecular Functions	GO:0003823	antigen binding	-7.46558	-3.16573	958,3117,3495,3514,28424,28426,28434,28452,28473,28908,28913,718,721,10758,51311,10563,51176,301,639,79908,1054,3075,6482,26253	CD40,HLA-DQA1,IGHD,IGKC,IGHV3-48,IGHV3-43,IGHV3-33,IGHV3-7,IGHV1-3,IGKV4-1,IGKV3-15,C3,C4B,TRAF3IP2,TLR8,CXCL13,LEF1,ANXA1,PRDM1,BTNL8,CEBPG,CFH,ST3GAL1,CLEC4E	24/-
1_Member	GO Molecular Functions	GO:0003823	antigen binding	-7.46558	-3.16573	958,3117,3495,3514,28424,28426,28434,28452,28473,28908,28913	CD40,HLA-DQA1,IGHD,IGKC,IGHV3-48,IGHV3-43,IGHV3-33,IGHV3-7,IGHV1-3,IGKV4-1,IGKV3-15	11/60
1_Member	GO Biological Processes	GO:0019724	B cell mediated immunity	-6.66244	-2.66362	718,721,958,3495,3514,10758,28424,28426,28434,28452,28473,51311	C3,C4B,CD40,IGHD,IGKC,TRAF3IP2,IGHV3-48,IGHV3-43,IGHV3-33,IGHV3-7,IGHV1-3,TLR8	12/87
1_Member	GO Biological Processes	GO:0016064	immunoglobulin mediated immune response	-5.92237	-2.10899	718,721,3495,3514,10758,28424,28426,28434,28452,28473,51311	C3,C4B,IGHD,IGKC,TRAF3IP2,IGHV3-48,IGHV3-43,IGHV3-33,IGHV3-7,IGHV1-3,TLR8	11/84
1_Member	GO Biological Processes	GO:0002460	adaptive immune response based on somatic recombination of immune receptors built from immunoglobulin superfamily domains	-5.80678	-2.10899	718,721,958,3495,3514,10563,10758,28424,28426,28434,28452,28473,51176,51311	C3,C4B,CD40,IGHD,IGKC,CXCL13,TRAF3IP2,IGHV3-48,IGHV3-43,IGHV3-33,IGHV3-7,IGHV1-3,LEF1,TLR8	14/143
1_Member	GO Biological Processes	GO:0002250	adaptive immune response	-5.58557	-1.98468	301,639,718,721,958,3117,3495,3514,10563,10758,28424,28426,28434,28452,28473,28908,28913,51176,51311,79908	ANXA1,PRDM1,C3,C4B,CD40,HLA-DQA1,IGHD,IGKC,CXCL13,TRAF3IP2,IGHV3-48,IGHV3-43,IGHV3-33,IGHV3-7,IGHV1-3,IGKV4-1,IGKV3-15,LEF1,TLR8,BTNL8	20/290
1_Member	GO Biological Processes	GO:0002449	lymphocyte mediated immunity	-5.49729	-1.97558	718,721,958,1054,3495,3514,10758,28424,28426,28434,28452,28473,51311	C3,C4B,CD40,CEBPG,IGHD,IGKC,TRAF3IP2,IGHV3-48,IGHV3-43,IGHV3-33,IGHV3-7,IGHV1-3,TLR8	13/131
1_Member	GO Biological Processes	GO:0002443	leukocyte mediated immunity	-4.38186	-0.985092	718,721,958,1054,3495,3514,10758,28424,28426,28434,28452,28473,51311	C3,C4B,CD40,CEBPG,IGHD,IGKC,TRAF3IP2,IGHV3-48,IGHV3-43,IGHV3-33,IGHV3-7,IGHV1-3,TLR8	13/166
1_Member	GO Biological Processes	GO:0002252	immune effector process	-4.12502	-0.779406	718,721,958,1054,3075,3495,3514,6482,10758,26253,28424,28426,28434,28452,28473,51176,51311	C3,C4B,CD40,CEBPG,CFH,IGHD,IGKC,ST3GAL1,TRAF3IP2,CLEC4E,IGHV3-48,IGHV3-43,IGHV3-33,IGHV3-7,IGHV1-3,LEF1,TLR8	17/280
2_Summary	GO Biological Processes	GO:0098754	detoxification	-4.45993	-1.00518	3046,3050,4257,4583,6582,9588,53905,55244,84293,140809,4357,7054	HBE1,HBZ,MGST1,MUC2,SLC22A2,PRDX6,DUOX1,SLC47A1,PRXL2A,SRXN1,MPST,TH	12/-
2_Member	GO Biological Processes	GO:0098754	detoxification	-4.45993	-1.00518	3046,3050,4257,4583,6582,9588,53905,55244,84293,140809	HBE1,HBZ,MGST1,MUC2,SLC22A2,PRDX6,DUOX1,SLC47A1,PRXL2A,SRXN1	10/98
2_Member	GO Molecular Functions	GO:0016209	antioxidant activity	-3.64018	-0.486455	3046,3050,4257,9588,53905,84293,140809	HBE1,HBZ,MGST1,PRDX6,DUOX1,PRXL2A,SRXN1	7/60
2_Member	GO Biological Processes	GO:1990748	cellular detoxification	-3.43105	-0.444799	3046,3050,4257,6582,9588,53905,84293,140809	HBE1,HBZ,MGST1,SLC22A2,PRDX6,DUOX1,PRXL2A,SRXN1	8/85
2_Member	GO Biological Processes	GO:0009636	response to toxic substance	-3.43051	-0.444799	3046,3050,4257,4357,4583,6582,7054,9588,53905,55244,84293,140809	HBE1,HBZ,MGST1,MPST,MUC2,SLC22A2,TH,PRDX6,DUOX1,SLC47A1,PRXL2A,SRXN1	12/180
2_Member	GO Biological Processes	GO:0098869	cellular oxidant detoxification	-3.42244	-0.444799	3046,3050,4257,9588,53905,84293,140809	HBE1,HBZ,MGST1,PRDX6,DUOX1,PRXL2A,SRXN1	7/65
2_Member	GO Biological Processes	GO:0097237	cellular response to toxic substance	-3.16717	-0.314471	3046,3050,4257,6582,9588,53905,84293,140809	HBE1,HBZ,MGST1,SLC22A2,PRDX6,DUOX1,PRXL2A,SRXN1	8/93
2_Member	GO Molecular Functions	GO:0004601	peroxidase activity	-2.92449	-0.180935	3046,3050,4257,9588,53905	HBE1,HBZ,MGST1,PRDX6,DUOX1	5/39
2_Member	GO Molecular Functions	GO:0016684	oxidoreductase activity, acting on peroxide as acceptor	-2.82462	-0.115832	3046,3050,4257,9588,53905	HBE1,HBZ,MGST1,PRDX6,DUOX1	5/41
2_Member	GO Biological Processes	GO:0042744	hydrogen peroxide catabolic process	-2.39435	0	3046,3050,53905	HBE1,HBZ,DUOX1	3/16
3_Summary	GO Biological Processes	GO:0032652	regulation of interleukin-1 production	-3.80901	-0.547766	301,335,834,3495,6288,10626,51311,91662	ANXA1,APOA1,CASP1,IGHD,SAA1,TRIM16,TLR8,NLRP12	8/-
3_Member	GO Biological Processes	GO:0032652	regulation of interleukin-1 production	-3.80901	-0.547766	301,335,834,3495,6288,10626,51311,91662	ANXA1,APOA1,CASP1,IGHD,SAA1,TRIM16,TLR8,NLRP12	8/75
3_Member	GO Biological Processes	GO:0032732	positive regulation of interleukin-1 production	-3.30528	-0.38564	834,3495,6288,10626,51311,91662	CASP1,IGHD,SAA1,TRIM16,TLR8,NLRP12	6/49
3_Member	GO Biological Processes	GO:0032651	regulation of interleukin-1 beta production	-2.10005	0	335,834,10626,51311,91662	APOA1,CASP1,TRIM16,TLR8,NLRP12	5/60
3_Member	GO Biological Processes	GO:0032731	positive regulation of interleukin-1 beta production	-2.07642	0	834,10626,51311,91662	CASP1,TRIM16,TLR8,NLRP12	4/39
4_Summary	GO Biological Processes	GO:0048525	negative regulation of viral process	-3.78184	-0.547766	1460,5359,7706,8815,24138,57506,91543,834,958,8600,10758,51311,57708,80833,339123,91662,197358,7268,10964,23087	CSNK2B,PLSCR1,TRIM25,BANF1,IFIT5,MAVS,RSAD2,CASP1,CD40,TNFSF11,TRAF3IP2,TLR8,MIER1,APOL3,JMJD8,NLRP12,NLRC3,TTC4,IFI44L,TRIM35	20/-
4_Member	GO Biological Processes	GO:0048525	negative regulation of viral process	-3.78184	-0.547766	1460,5359,7706,8815,24138,57506,91543	CSNK2B,PLSCR1,TRIM25,BANF1,IFIT5,MAVS,RSAD2	7/57
4_Member	GO Biological Processes	GO:0045071	negative regulation of viral genome replication	-3.46498	-0.444799	5359,8815,24138,57506,91543	PLSCR1,BANF1,IFIT5,MAVS,RSAD2	5/30
4_Member	GO Biological Processes	GO:0043123	positive regulation of canonical NF-kappaB signal transduction	-3.18871	-0.314471	834,958,7706,8600,10758,24138,51311,57506,57708,80833,339123	CASP1,CD40,TRIM25,TNFSF11,TRAF3IP2,IFIT5,TLR8,MAVS,MIER1,APOL3,JMJD8	11/165
4_Member	GO Biological Processes	GO:0043122	regulation of canonical NF-kappaB signal transduction	-3.07813	-0.283428	834,958,7706,8600,10758,24138,51311,57506,57708,80833,91662,197358,339123	CASP1,CD40,TRIM25,TNFSF11,TRAF3IP2,IFIT5,TLR8,MAVS,MIER1,APOL3,NLRP12,NLRC3,JMJD8	13/225
4_Member	GO Biological Processes	GO:0051607	defense response to virus	-2.97766	-0.221869	834,958,5359,7268,7706,10964,23087,24138,51311,57506,91543	CASP1,CD40,PLSCR1,TTC4,TRIM25,IFI44L,TRIM35,IFIT5,TLR8,MAVS,RSAD2	11/175
4_Member	GO Biological Processes	GO:1903900	regulation of viral life cycle	-2.44959	0	1460,5359,7706,8815,24138,57506,91543	CSNK2B,PLSCR1,TRIM25,BANF1,IFIT5,MAVS,RSAD2	7/95
4_Member	GO Biological Processes	GO:0045069	regulation of viral genome replication	-2.22638	0	5359,8815,24138,57506,91543	PLSCR1,BANF1,IFIT5,MAVS,RSAD2	5/56
4_Member	GO Biological Processes	GO:0009615	response to virus	-2.09372	0	834,958,5359,7268,7706,8815,10964,23087,24138,51311,57506,91543	CASP1,CD40,PLSCR1,TTC4,TRIM25,BANF1,IFI44L,TRIM35,IFIT5,TLR8,MAVS,RSAD2	12/260
5_Summary	GO Molecular Functions	GO:0030414	peptidase inhibitor activity	-3.76844	-0.547766	718,721,1476,7077,10653,26998,50859,375484,834,91662,1460,1611,2152,3312,5329,5696,6582,6599,6613,7110,7314,9817,10273,57154	C3,C4B,CSTB,TIMP2,SPINT2,FETUB,SPOCK3,SIMC1,CASP1,NLRP12,CSNK2B,DAP,F3,HSPA8,PLAUR,PSMB8,SLC22A2,SMARCC1,SUMO2,TMF1,UBB,KEAP1,STUB1,SMURF1	24/-
5_Member	GO Molecular Functions	GO:0030414	peptidase inhibitor activity	-3.76844	-0.547766	718,721,1476,7077,10653,26998,50859,375484	C3,C4B,CSTB,TIMP2,SPINT2,FETUB,SPOCK3,SIMC1	8/76
5_Member	GO Molecular Functions	GO:0061134	peptidase regulator activity	-3.56961	-0.469022	718,721,834,1476,7077,10653,26998,50859,91662,375484	C3,C4B,CASP1,CSTB,TIMP2,SPINT2,FETUB,SPOCK3,NLRP12,SIMC1	10/125
5_Member	GO Molecular Functions	GO:0008191	metalloendopeptidase inhibitor activity	-3.53843	-0.469022	7077,26998,50859	TIMP2,FETUB,SPOCK3	3/7
5_Member	GO Molecular Functions	GO:0004866	endopeptidase inhibitor activity	-3.11409	-0.283428	718,721,1476,7077,10653,26998,50859	C3,C4B,CSTB,TIMP2,SPINT2,FETUB,SPOCK3	7/73
5_Member	GO Biological Processes	GO:0030162	regulation of proteolysis	-2.98661	-0.221869	834,1460,1476,1611,2152,3312,5329,5696,6582,6599,6613,7077,7110,7314,9817,10273,26998,50859,57154,91662	CASP1,CSNK2B,CSTB,DAP,F3,HSPA8,PLAUR,PSMB8,SLC22A2,SMARCC1,SUMO2,TIMP2,TMF1,UBB,KEAP1,STUB1,FETUB,SPOCK3,SMURF1,NLRP12	20/447
5_Member	GO Molecular Functions	GO:0061135	endopeptidase regulator activity	-2.58174	0	718,721,1476,7077,10653,26998,50859	C3,C4B,CSTB,TIMP2,SPINT2,FETUB,SPOCK3	7/90
5_Member	GO Biological Processes	GO:0052547	regulation of peptidase activity	-2.46876	0	834,1476,1611,2152,5329,5696,6582,7077,26998,50859,91662	CASP1,CSTB,DAP,F3,PLAUR,PSMB8,SLC22A2,TIMP2,FETUB,SPOCK3,NLRP12	11/203
5_Member	GO Biological Processes	GO:0052548	regulation of endopeptidase activity	-2.26629	0	834,1611,2152,5329,5696,6582,7077,26998,50859,91662	CASP1,DAP,F3,PLAUR,PSMB8,SLC22A2,TIMP2,FETUB,SPOCK3,NLRP12	10/186
6_Summary	GO Biological Processes	GO:0001819	positive regulation of cytokine production	-3.69616	-0.510244	301,718,834,958,1054,2152,3495,4860,6288,7096,7110,10626,26253,51311,57506,80381,91543,91662,639,721,3075,7268,7706,10241,23052,23087,24138,93082,3117,3312,3514,5359,79908,659,3949,8600,10563,23604	ANXA1,C3,CASP1,CD40,CEBPG,F3,IGHD,PNP,SAA1,TLR1,TMF1,TRIM16,CLEC4E,TLR8,MAVS,CD276,RSAD2,NLRP12,PRDM1,C4B,CFH,TTC4,TRIM25,CALCOCO2,ENDOD1,TRIM35,IFIT5,NEURL3,HLA-DQA1,HSPA8,IGKC,PLSCR1,BTNL8,BMPR2,LDLR,TNFSF11,CXCL13,DAPK2	38/-
6_Member	GO Biological Processes	GO:0001819	positive regulation of cytokine production	-3.69616	-0.510244	301,718,834,958,1054,2152,3495,4860,6288,7096,7110,10626,26253,51311,57506,80381,91543,91662	ANXA1,C3,CASP1,CD40,CEBPG,F3,IGHD,PNP,SAA1,TLR1,TMF1,TRIM16,CLEC4E,TLR8,MAVS,CD276,RSAD2,NLRP12	18/333
6_Member	GO Biological Processes	GO:0045087	innate immune response	-3.02228	-0.240935	301,639,718,721,834,958,1054,3075,7096,7268,7706,10241,23052,23087,24138,26253,51311,57506,91543,93082	ANXA1,PRDM1,C3,C4B,CASP1,CD40,CEBPG,CFH,TLR1,TTC4,TRIM25,CALCOCO2,ENDOD1,TRIM35,IFIT5,CLEC4E,TLR8,MAVS,RSAD2,NEURL3	20/444
6_Member	GO Biological Processes	GO:0050778	positive regulation of immune response	-2.58805	0	301,718,721,834,958,3075,3117,3312,3495,3514,5359,7096,7706,26253,51311,57506,79908,80381,91543	ANXA1,C3,C4B,CASP1,CD40,CFH,HLA-DQA1,HSPA8,IGHD,IGKC,PLSCR1,TLR1,TRIM25,CLEC4E,TLR8,MAVS,BTNL8,CD276,RSAD2	19/449
6_Member	GO Biological Processes	GO:0002253	activation of immune response	-2.32562	0	718,721,834,3075,3495,3514,7096,7706,26253,51311,57506,79908,80381	C3,C4B,CASP1,CFH,IGHD,IGKC,TLR1,TRIM25,CLEC4E,TLR8,MAVS,BTNL8,CD276	13/274
6_Member	GO Biological Processes	GO:0032677	regulation of interleukin-8 production	-2.22638	0	301,2152,7096,51311,57506	ANXA1,F3,TLR1,TLR8,MAVS	5/56
6_Member	GO Biological Processes	GO:0002764	immune response-regulating signaling pathway	-2.15794	0	718,834,958,3495,3514,7096,7706,26253,51311,57506,79908,80381	C3,CASP1,CD40,IGHD,IGKC,TLR1,TRIM25,CLEC4E,TLR8,MAVS,BTNL8,CD276	12/255
6_Member	GO Biological Processes	GO:0032103	positive regulation of response to external stimulus	-2.05331	0	659,718,834,2152,3949,5359,7096,7706,8600,10563,23604,26253,51311,57506,91543,91662	BMPR2,C3,CASP1,F3,LDLR,PLSCR1,TLR1,TRIM25,TNFSF11,CXCL13,DAPK2,CLEC4E,TLR8,MAVS,RSAD2,NLRP12	16/398
7_Summary	GO Biological Processes	GO:2000425	regulation of apoptotic cell clearance	-3.53843	-0.469022	718,721,7052,335,3312,5359	C3,C4B,TGM2,APOA1,HSPA8,PLSCR1	6/-
7_Member	GO Biological Processes	GO:2000425	regulation of apoptotic cell clearance	-3.53843	-0.469022	718,721,7052	C3,C4B,TGM2	3/7
7_Member	GO Biological Processes	GO:0050764	regulation of phagocytosis	-2.55367	0	335,718,721,3312,5359,7052	APOA1,C3,C4B,HSPA8,PLSCR1,TGM2	6/68
8_Summary	GO Molecular Functions	GO:0019825	oxygen binding	-3.35808	-0.40288	1586,3046,3050,7054,1593,6713,10826,26002,2495,5475	CYP17A1,HBE1,HBZ,TH,CYP27A1,SQLE,FAXDC2,MOXD1,FTH1,PPEF1	10/-
8_Member	GO Molecular Functions	GO:0019825	oxygen binding	-3.35808	-0.40288	1586,3046,3050,7054	CYP17A1,HBE1,HBZ,TH	4/18
8_Member	GO Molecular Functions	GO:0004497	monooxygenase activity	-2.83371	-0.115832	1586,1593,6713,7054,10826,26002	CYP17A1,CYP27A1,SQLE,TH,FAXDC2,MOXD1	6/60
8_Member	GO Molecular Functions	GO:0005506	iron ion binding	-2.2794	0	1586,1593,2495,3050,5475,7054,10826	CYP17A1,CYP27A1,FTH1,HBZ,PPEF1,TH,FAXDC2	7/102
9_Summary	GO Molecular Functions	GO:0016917	GABA receptor activity	-3.34101	-0.40288	9568,165829,200959	GABBR2,GPR156,GABRR3	3/-
9_Member	GO Molecular Functions	GO:0016917	GABA receptor activity	-3.34101	-0.40288	9568,165829,200959	GABBR2,GPR156,GABRR3	3/8
9_Member	GO Biological Processes	GO:0007214	gamma-aminobutyric acid signaling pathway	-2.47789	0	9568,165829,200959	GABBR2,GPR156,GABRR3	3/15
10_Summary	GO Biological Processes	GO:0009065	glutamine family amino acid catabolic process	-3.2625	-0.360587	2571,2805,5625,8659,5831,1743,84706,4357,7054	GAD1,GOT1,PRODH,ALDH4A1,PYCR1,DLST,GPT2,MPST,TH	9/-
10_Member	GO Biological Processes	GO:0009065	glutamine family amino acid catabolic process	-3.2625	-0.360587	2571,2805,5625,8659	GAD1,GOT1,PRODH,ALDH4A1	4/19
10_Member	GO Biological Processes	GO:0006560	proline metabolic process	-3.17161	-0.314471	5625,5831,8659	PRODH,PYCR1,ALDH4A1	3/9
10_Member	GO Biological Processes	GO:0170040	proteinogenic amino acid catabolic process	-2.79621	-0.0984185	1743,2571,2805,5625,8659,84706	DLST,GAD1,GOT1,PRODH,ALDH4A1,GPT2	6/61
10_Member	GO Biological Processes	GO:0170035	L-amino acid catabolic process	-2.65357	-0.00972868	1743,2571,2805,5625,8659,84706	DLST,GAD1,GOT1,PRODH,ALDH4A1,GPT2	6/65
10_Member	GO Biological Processes	GO:0170039	proteinogenic amino acid metabolic process	-2.63749	-0.00972868	1743,2571,2805,4357,5625,5831,7054,8659,84706	DLST,GAD1,GOT1,MPST,PRODH,PYCR1,TH,ALDH4A1,GPT2	9/138
10_Member	GO Biological Processes	GO:0006536	glutamate metabolic process	-2.54579	0	2571,2805,5625,8659	GAD1,GOT1,PRODH,ALDH4A1	4/29
10_Member	GO Biological Processes	GO:0006103	2-oxoglutarate metabolic process	-2.39435	0	1743,2805,84706	DLST,GOT1,GPT2	3/16
10_Member	GO Biological Processes	GO:0170033	L-amino acid metabolic process	-2.33851	0	1743,2571,2805,4357,5625,5831,7054,8659,84706	DLST,GAD1,GOT1,MPST,PRODH,PYCR1,TH,ALDH4A1,GPT2	9/153
10_Member	GO Biological Processes	GO:0009064	glutamine family amino acid metabolic process	-2.19375	0	2571,2805,5625,5831,8659	GAD1,GOT1,PRODH,PYCR1,ALDH4A1	5/57
10_Member	GO Biological Processes	GO:0043648	dicarboxylic acid metabolic process	-2.17816	0	1743,2571,2805,5625,8659,84706	DLST,GAD1,GOT1,PRODH,ALDH4A1,GPT2	6/81
10_Member	GO Biological Processes	GO:1901606	alpha-amino acid catabolic process	-2.07819	0	1743,2571,2805,5625,8659,84706	DLST,GAD1,GOT1,PRODH,ALDH4A1,GPT2	6/85
11_Summary	GO Molecular Functions	GO:0003950	NAD+ ADP-ribosyltransferase activity	-3.08798	-0.283428	143,64761,116969,165631,4860	PARP4,PARP12,ART5,PARP15,PNP	5/-
11_Member	GO Molecular Functions	GO:0003950	NAD+ ADP-ribosyltransferase activity	-3.08798	-0.283428	143,64761,116969,165631	PARP4,PARP12,ART5,PARP15	4/21
11_Member	GO Molecular Functions	GO:1990404	NAD+-protein ADP-ribosyltransferase activity	-3.08798	-0.283428	143,64761,116969,165631	PARP4,PARP12,ART5,PARP15	4/21
11_Member	GO Molecular Functions	GO:0016763	pentosyltransferase activity	-2.64152	-0.00972868	143,4860,64761,116969,165631	PARP4,PNP,PARP12,ART5,PARP15	5/45
12_Summary	GO Molecular Functions	GO:0002020	protease binding	-2.90332	-0.171665	834,1476,2152,3949,5660,7077,7273,9325	CASP1,CSTB,F3,LDLR,PSAP,TIMP2,TTN,TRIP4	8/-
12_Member	GO Molecular Functions	GO:0002020	protease binding	-2.90332	-0.171665	834,1476,2152,3949,5660,7077,7273,9325	CASP1,CSTB,F3,LDLR,PSAP,TIMP2,TTN,TRIP4	8/102
13_Summary	GO Biological Processes	GO:0070254	mucus secretion	-2.7735	-0.0968945	4583,10551,10758	MUC2,AGR2,TRAF3IP2	3/-
13_Member	GO Biological Processes	GO:0070254	mucus secretion	-2.7735	-0.0968945	4583,10551,10758	MUC2,AGR2,TRAF3IP2	3/12
13_Member	GO Biological Processes	GO:0032941	secretion by tissue	-2.11214	0	4583,10551,10758	MUC2,AGR2,TRAF3IP2	3/20
14_Summary	GO Biological Processes	GO:0072531	pyrimidine-containing compound transmembrane transport	-2.7735	-0.0968945	3177,6582,55244,10057,4257,29127,335,6512	SLC29A2,SLC22A2,SLC47A1,ABCC5,MGST1,RACGAP1,APOA1,SLC1A7	8/-
14_Member	GO Biological Processes	GO:0072531	pyrimidine-containing compound transmembrane transport	-2.7735	-0.0968945	3177,6582,55244	SLC29A2,SLC22A2,SLC47A1	3/12
14_Member	GO Biological Processes	GO:0006855	xenobiotic transmembrane transport	-2.56815	0	3177,10057,55244	SLC29A2,ABCC5,SLC47A1	3/14
14_Member	GO Biological Processes	GO:0072348	sulfur compound transport	-2.40126	0	4257,6582,10057,29127,55244	MGST1,SLC22A2,ABCC5,RACGAP1,SLC47A1	5/51
14_Member	GO Biological Processes	GO:0035461	vitamin transmembrane transport	-2.31667	0	6582,10057,55244	SLC22A2,ABCC5,SLC47A1	3/17
14_Member	GO Biological Processes	GO:0042908	xenobiotic transport	-2.11643	0	3177,6582,10057,55244	SLC29A2,SLC22A2,ABCC5,SLC47A1	4/38
14_Member	GO Biological Processes	GO:0051180	vitamin transport	-2.11643	0	335,6582,10057,55244	APOA1,SLC22A2,ABCC5,SLC47A1	4/38
14_Member	GO Biological Processes	GO:0001504	neurotransmitter uptake	-2.11214	0	3177,6512,6582	SLC29A2,SLC1A7,SLC22A2	3/20
15_Summary	GO Biological Processes	GO:0090101	negative regulation of transmembrane receptor protein serine/threonine kinase signaling pathway	-2.64398	-0.00972868	5654,10140,10273,23089,57154,65997,94031,151556,10563,659,1460	HTRA1,TOB1,STUB1,PEG10,SMURF1,RASL11B,HTRA3,GPR155,CXCL13,BMPR2,CSNK2B	11/-
15_Member	GO Biological Processes	GO:0090101	negative regulation of transmembrane receptor protein serine/threonine kinase signaling pathway	-2.64398	-0.00972868	5654,10140,10273,23089,57154,65997,94031,151556	HTRA1,TOB1,STUB1,PEG10,SMURF1,RASL11B,HTRA3,GPR155	8/112
15_Member	GO Biological Processes	GO:0030514	negative regulation of BMP signaling pathway	-2.64152	-0.00972868	5654,10140,57154,94031,151556	HTRA1,TOB1,SMURF1,HTRA3,GPR155	5/45
15_Member	GO Biological Processes	GO:0030512	negative regulation of transforming growth factor beta receptor signaling pathway	-2.45922	0	5654,10273,23089,57154,65997,94031	HTRA1,STUB1,PEG10,SMURF1,RASL11B,HTRA3	6/71
15_Member	GO Biological Processes	GO:0090288	negative regulation of cellular response to growth factor stimulus	-2.15256	0	5654,10140,10563,57154,94031,151556	HTRA1,TOB1,CXCL13,SMURF1,HTRA3,GPR155	6/82
15_Member	GO Biological Processes	GO:0090092	regulation of transmembrane receptor protein serine/threonine kinase signaling pathway	-2.00915	0	659,1460,5654,10140,10273,23089,57154,65997,94031,151556	BMPR2,CSNK2B,HTRA1,TOB1,STUB1,PEG10,SMURF1,RASL11B,HTRA3,GPR155	10/203
16_Summary	GO Biological Processes	GO:0060576	intestinal epithelial cell development	-2.56815	0	639,25803,56913,4248,283358	PRDM1,SPDEF,C1GALT1,MGAT3,B4GALNT3	5/-
16_Member	GO Biological Processes	GO:0060576	intestinal epithelial cell development	-2.56815	0	639,25803,56913	PRDM1,SPDEF,C1GALT1	3/14
16_Member	GO Molecular Functions	GO:0140103	catalytic activity, acting on a glycoprotein	-2.31667	0	4248,56913,283358	MGAT3,C1GALT1,B4GALNT3	3/17
16_Member	GO Biological Processes	GO:0060575	intestinal epithelial cell differentiation	-2.11214	0	639,25803,56913	PRDM1,SPDEF,C1GALT1	3/20
17_Summary	GO Biological Processes	GO:0044248	cellular catabolic process	-2.43259	0	290,1611,1743,2166,2571,2805,3046,3050,3312,3949,4311,4357,5625,8659,9588,10241,10273,53905,57154,84706,93343,124997,129807,284417	ANPEP,DAP,DLST,FAAH,GAD1,GOT1,HBE1,HBZ,HSPA8,LDLR,MME,MPST,PRODH,ALDH4A1,PRDX6,CALCOCO2,STUB1,DUOX1,SMURF1,GPT2,MVB12A,WDR81,NEU4,TMEM150B	24/-
17_Member	GO Biological Processes	GO:0044248	cellular catabolic process	-2.43259	0	290,1611,1743,2166,2571,2805,3046,3050,3312,3949,4311,4357,5625,8659,9588,10241,10273,53905,57154,84706,93343,124997,129807,284417	ANPEP,DAP,DLST,FAAH,GAD1,GOT1,HBE1,HBZ,HSPA8,LDLR,MME,MPST,PRODH,ALDH4A1,PRDX6,CALCOCO2,STUB1,DUOX1,SMURF1,GPT2,MVB12A,WDR81,NEU4,TMEM150B	24/641
18_Summary	GO Biological Processes	GO:0016540	protein autoprocessing	-2.31667	0	834,3549,5122,8600,9545	CASP1,IHH,PCSK1,TNFSF11,RAB3D	5/-
18_Member	GO Biological Processes	GO:0016540	protein autoprocessing	-2.31667	0	834,3549,5122	CASP1,IHH,PCSK1	3/17
18_Member	GO Biological Processes	GO:0045453	bone resorption	-2.24412	0	3549,8600,9545	IHH,TNFSF11,RAB3D	3/18
19_Summary	GO Molecular Functions	GO:0017171	serine hydrolase activity	-2.2794	0	43,2152,2159,5122,5652,5654,94031,834,4311,5222,5696,7385	ACHE,F3,F10,PCSK1,PRSS8,HTRA1,HTRA3,CASP1,MME,PGA5,PSMB8,UQCRC2	12/-
19_Member	GO Molecular Functions	GO:0017171	serine hydrolase activity	-2.2794	0	43,2152,2159,5122,5652,5654,94031	ACHE,F3,F10,PCSK1,PRSS8,HTRA1,HTRA3	7/102
19_Member	GO Molecular Functions	GO:0004252	serine-type endopeptidase activity	-2.07819	0	2152,2159,5122,5652,5654,94031	F3,F10,PCSK1,PRSS8,HTRA1,HTRA3	6/85
19_Member	GO Molecular Functions	GO:0004175	endopeptidase activity	-2.05549	0	834,2152,2159,4311,5122,5222,5652,5654,5696,7385,94031	CASP1,F3,F10,MME,PCSK1,PGA5,PRSS8,HTRA1,PSMB8,UQCRC2,HTRA3	11/231
20_Summary	GO Biological Processes	GO:0097242	amyloid-beta clearance	-2.17611	0	718,3949,4311,43,290,335,478,2834,3117,3312	C3,LDLR,MME,ACHE,ANPEP,APOA1,ATP1A3,PRLHR,HLA-DQA1,HSPA8	10/-
20_Member	GO Biological Processes	GO:0097242	amyloid-beta clearance	-2.17611	0	718,3949,4311	C3,LDLR,MME	3/19
20_Member	GO Molecular Functions	GO:0042277	peptide binding	-2.14477	0	43,290,335,478,2834,3117,3312,3949,4311	ACHE,ANPEP,APOA1,ATP1A3,PRLHR,HLA-DQA1,HSPA8,LDLR,MME	9/164
