# Supplementary material for: Immune cell-resolved transcriptomics provides insights into the basis for variations of fish genetic resistance to viral disease
Source: BMC Biol. 2025 Nov 25;23:348. doi: 10.1186/s12915-025-02452-z (PMC12648952; doi:10.1186/s12915-025-02452-z)
Supplement: Supplementary file 3 — Additional file 3. Table S3—Comparison of core conserved ISG expression in AP2 and B57 head kidney transcriptomes. [file 12915_2025_2452_MOESM3_ESM.xlsx]

## Sheet: Feuil1
Table S3. Comparaison of expression levels of the core conserved ISG in AP2 and B57 head kidney
Of note, 59 genes out of the 60 more expressed in AP2 than B57 at steady state (FC B57ctrl/AP2ctrl =< 0.5 in blue) were significantly induced by VHSV (FC>2, adjp<1%), of which only 18 reached a expression level more than doubled the one in B57. Nine of the 10 genes more expressed in B57 than AP2 at steady state (FC B57ctrl/AP2ctrl >=2 in red) were significantly induced by VHSV (FC>2, adjp<1%), an…
Adjp values are highlighted in grey
Ensembl ID	Gene_family	Set	Induction	List infection	Set	List Steady state	FC (B57/AP2) at steady state	log2FC steady state	padj steady state	FC (B57 inf/B57 ctlr)	padj	FC (AP2 inf/AP2 ctrl)	padj	FC (B57 inf / AP2 inf)	log2FC infected	padj infected
ENSOMYG00000009982	PSMB8	ISG SZH	vivo&vitro	L3	Cons ISG	More AP2	0.499	-1.004	0.000194513	4.17	1.7949e-14	5.777	5.13679e-21	0.348	-1.521	2.21987e-08
ENSOMYG00000011212	SAMD9	ISG SZH	vivo&vitro	L1	Cons ISG	More AP2	0.486	-1.041	1.49423e-07	36.601	2.06437e-162	12.156	1.9353e-79	1.335	0.417	0.041091
ENSOMYG00000049809	IFI44/L	ISG SZH	vivo&vitro	L1	Cons ISG	More AP2	0.474	-1.076	1.34248e-06	6.161	1.51993e-35	10.112	8.02931e-72	0.282	-1.826	8.74973e-24
ENSOMYG00000032554	RSAD2	ISG SZH	vivo&vitro	L1	Cons ISG	More AP2	0.469	-1.093	4.4414e-07	13.79	8.77347e-73	8.923	2.95219e-51	0.72	-0.474	0.0298751
ENSOMYG00000073334	ISG15	ISG SZH	vivo&vitro	L1	Cons ISG	More AP2	0.466	-1.1	2.18672e-12	16.037	4.87513e-155	9.733	1.1453e-105	0.765	-0.386	0.0190297
ENSOMYG00000039024	HERC5/6	ISG SH	vivo&vitro				0.466	-1.102	NA	4632.72	NA	581.183	NA	1.084	0.116	NA
ENSOMYG00000018767	IFI44/L	ISG SZH	vivo&vitro	L2	Cons ISG	More AP2	0.458	-1.126	6.4995e-10	11.414	5.83061e-89	4.19	4.75501e-32	1.171	0.228	0.263944
ENSOMYG00000006043	ISG15	ISG SZH	vivo&vitro	L1	Cons ISG	More AP2	0.457	-1.128	5.6474e-07	15.599	1.64272e-73	7.283	4.60637e-39	0.935	-0.098	0.729301
ENSOMYG00000005254	HERC5/6	ISG SZH	vivo&vitro	L1	Cons ISG	More AP2	0.45	-1.153	0.00245553	871.471	9.13991e-140	153.247	2.13208e-97	1.749	0.807	0.00911789
ENSOMYG00000015969	SAMD9	ISG SZH	vivo	L1	Cons ISG	More AP2	0.45	-1.153	9.05228e-07	7.562	9.80137e-39	9.131	3.19474e-52	0.366	-1.451	4.51457e-12
ENSOMYG00000016609	IFIT	ISG SZH	vivo&vitro	L1	Cons ISG	More AP2	0.448	-1.157	2.42967e-09	17.543	3.80133e-113	9.216	5.02963e-75	0.837	-0.256	0.191505
ENSOMYG00000005094	IL1RN	ISG SZH	vivo&vitro	L1	Cons ISG	More AP2	0.425	-1.235	1.1466e-14	7.753	4.65972e-84	7.644	1.18326e-95	0.43	-1.218	5.69809e-18
ENSOMYG00000061648	APOL	ISG SH	vivo&vitro	L1	Cons ISG	More AP2	0.416	-1.265	1.48724e-11	25.177	7.27549e-147	18.915	1.41958e-124	0.559	-0.84	4.11246e-06
ENSOMYG00000059824	ISG15	ISG SZH	vivo&vitro	L1	Cons ISG	More AP2	0.408	-1.292	3.47918e-09	58.439	7.95237e-191	23.25	2.09721e-147	0.98	-0.029	0.908774
ENSOMYG00000013196	LGALS3BP	ISG SZH	vivo&vitro	L1	Cons ISG		0.369	-1.439	0.0197039	515.769	3.59196e-22	21.701	5.0652e-08	1.638	0.712	0.138954
ENSOMYG00000027396	PKR/PKZ	ISG SZH	vivo&vitro	L1	Cons ISG	More AP2	0.351	-1.512	5.53399e-17	66.019	1.97702e-265	24.144	1.45529e-161	0.935	-0.096	0.669194
ENSOMYG00000038811	PARP14	ISG SZH	vivo&vitro	L1	Cons ISG	More AP2	0.351	-1.512	6.05739e-14	15.562	1.28382e-91	6.239	2.39373e-42	0.862	-0.215	0.339122
ENSOMYG00000038725	MX	ISG SZH	vivo&vitro	L3	Cons ISG	More AP2	0.35	-1.515	4.36127e-15	5.836	1.0293e-41	13.211	1.90187e-92	0.154	-2.695	8.4517e-49
ENSOMYG00000016652	IFIT	ISG SZH	vivo&vitro	L2	Cons ISG	More AP2	0.341	-1.552	1.04976e-05	58.594	3.68339e-66	4.621	2.3524e-11	3.383	1.758	7.61543e-08
ENSOMYG00000024630	RSAD2	ISG SZH	vivo&vitro	L2	Cons ISG	More AP2	0.337	-1.569	6.90847e-11	8.569	5.58681e-40	5.032	2.76316e-23	0.584	-0.775	0.000939605
ENSOMYG00000024141	CMPK2	ISG SZH	vivo&vitro	L1	Cons ISG	More AP2	0.332	-1.591	9.72638e-13	43.225	4.96106e-141	15.629	9.01744e-79	0.893	-0.163	0.521988
ENSOMYG00000021227	IFI44/L	ISG SZH	vivo&vitro	L2	Cons ISG	More AP2	0.321	-1.64	1.01957e-06	16.027	2.60838e-34	5.014	9.17487e-13	0.938	-0.093	0.805801
ENSOMYG00000056660	ISG15	ISG SH	vivo&vitro	L1	Cons ISG	only expressed in AP2	0.288	-1.798	0.00555694	1857.79	3.91594e-46	642.091	2.74333e-59	0.642	-0.64	0.117841
ENSOMYG00000006379	USP18	ISG SZH	vivo&vitro			More AP2	0.287	-1.803	1.42536e-15	2.181	7.85926e-07	2.453	2.55006e-09	0.252	-1.991	2.00993e-19
ENSOMYG00000033782	STAT1	ISG SZH	vivo&vitro	L1	Cons ISG		0.28	-1.837	0.0144932	1605.13	3.23942e-25	79.685	1.5834e-32	1.981	0.986	5.38712e-05
ENSOMYG00000038978	HERC5/6	ISG SZH	vivo&vitro	L1	Cons ISG	More AP2	0.262	-1.935	3.1043e-25	93.446	4.18735e-285	21.511	4.88638e-137	1.086	0.118	0.606353
ENSOMYG00000012734	STAT1	ISG SZH	vivo&vitro	L1	Cons ISG	More AP2	0.257	-1.959	3.52977e-29	23.546	1.41156e-160	9.472	3.36672e-93	0.646	-0.63	0.00010531
ENSOMYG00000014521	HELZ2	ISG SZH	vivo&vitro	L1	Cons ISG	only expressed in AP2	0.255	-1.973	0.00231293	372.726	3.39402e-35	32.876	2.73971e-32	1.608	0.685	0.038315
ENSOMYG00000060308	ISG12/IFI27	ISG SZH	vivo&vitro	L1	Cons ISG	More AP2	0.226	-2.143	1.46682e-18	404.525	1.95997e-294	77.776	2.29423e-165	1.093	0.129	0.645725
ENSOMYG00000035476	IRF7	ISG SZH	vivo&vitro	L2	Cons ISG	More AP2	0.226	-2.147	2.381e-08	21.557	2.2775e-32	3.751	1.79732e-07	1.08	0.112	0.776291
ENSOMYG00000000442	RNF213	ISG SZH	vivo&vitro	L1	Cons ISG	More AP2	0.217	-2.202	2.45397e-12	25.98	1.60972e-54	5.93	5.69994e-20	0.914	-0.13	0.685806
ENSOMYG00000065449	HERC5/6	ISG SZH	vivo&vitro	L1	Cons ISG	More AP2	0.207	-2.272	7.34053e-11	251.197	3.88524e-134	43.318	8.60749e-119	1.091	0.125	0.636234
ENSOMYG00000018790	IFI44/L	ISG SZH	vivo&vitro	L1	Cons ISG	More AP2	0.203	-2.298	1.87546e-19	37.373	1.04653e-101	11.156	1.99433e-57	0.693	-0.529	0.0159547
ENSOMYG00000016409	IFIT	ISG SZH	vivo&vitro	L1	Cons ISG	More AP2	0.203	-2.298	4.18267e-09	20.738	2.88847e-31	6.94	6.68627e-16	0.637	-0.65	0.0392168
ENSOMYG00000014973	SAMD9	ISG SZH	vivo&vitro	L1	Cons ISG	More AP2	0.193	-2.374	3.26968e-14	237.812	1.4559e-157	90.757	1.26383e-158	0.508	-0.978	2.89863e-05
ENSOMYG00000016113	PARP12	ISG SZH	vivo&vitro	L1	Cons ISG	More AP2	0.188	-2.408	1.44947e-28	80.055	1.16897e-194	19.179	1.01755e-90	0.791	-0.339	0.138203
ENSOMYG00000048338	EPSTI1	ISG SZH	vivo&vitro	L1	Cons ISG	More AP2	0.184	-2.443	3.16068e-22	265.087	1.31068e-243	33.339	8.8312e-121	1.333	0.414	0.0647164
ENSOMYG00000034368	RNF213	ISG SZH	vivo&vitro	L1	Cons ISG	More AP2	0.184	-2.444	2.41174e-17	185.348	2.52359e-163	24.964	9.09395e-76	1.225	0.292	0.269702
ENSOMYG00000072782	cGAS	ISG SZH	vivo&vitro	L1	Cons ISG	More AP2	0.179	-2.485	7.03625e-21	60.341	1.73198e-116	12.959	3.15272e-48	0.832	-0.266	0.328313
ENSOMYG00000013958	PARP9	ISG SZH	vivo&vitro	L1	Cons ISG	More AP2	0.178	-2.491	8.36484e-34	42.038	2.37838e-164	9.493	1.99115e-79	0.791	-0.337	0.0704824
ENSOMYG00000036847	SAA1	ISG SZH	vivo&vitro	L1	Cons ISG	only expressed in AP2	0.168	-2.571	0.000805341	73092.1	7.54869e-116	3617.57	6.46302e-234	2.598	1.378	9.83857e-07
ENSOMYG00000051981	RNF213	ISG SZH	vivo&vitro	L1	Cons ISG	More AP2	0.139	-2.85	3.98368e-12	288.998	1.70828e-99	55.341	1.08691e-86	0.733	-0.449	0.105916
ENSOMYG00000057926	DDX58 (RIG-I)	ISG SZH	vivo&vitro	L1	Cons ISG	More AP2	0.133	-2.907	4.51068e-37	244.893	3.61774e-282	49.659	1.56312e-168	0.675	-0.568	0.00654287
ENSOMYG00000043134	LGALS9	ISG SZH	vivo&vitro	L1	Cons ISG	More AP2	0.129	-2.95	1.56645e-27	720.567	4.25734e-289	133.499	1.70047e-195	0.718	-0.477	0.047331
ENSOMYG00000033575	FPR	ISG SZH	vivo&vitro	L1	Cons ISG	More AP2	0.124	-3.007	3.68282e-16	81.335	1.00105e-72	15.67	3.75046e-40	0.68	-0.557	0.0495522
ENSOMYG00000008958	TAP2	ISG SZH	vivo&vitro	L1	Cons ISG	More AP2	0.099	-3.333	5.21112e-37	789.129	0	94.02	6.79214e-182	0.837	-0.257	0.304919
ENSOMYG00000008998	DHX58 (LGP2)	ISG SZH	vivo&vitro			More AP2	0.088	-3.5	9.40536e-62	3.405	7.30607e-17	4.24	5.41308e-26	0.072	-3.802	2.23661e-79
ENSOMYG00000014981	SAMD9	ISG SZH	vivo&vitro	L1	Cons ISG	More AP2	0.084	-3.573	6.03215e-30	19.59	7.56264e-45	6.668	2.19814e-27	0.258	-1.954	1.50862e-14
ENSOMYG00000033569	FPR	ISG SZH	vivo&vitro	L1	Cons ISG	More AP2	0.071	-3.826	1.35642e-10	86.394	2.4551e-30	10.331	1.16011e-16	0.661	-0.597	0.0855639
ENSOMYG00000047005	IL4I1	ISG SZH	vivo&vitro	L1	Cons ISG	More AP2	0.053	-4.226	3.36789e-15	22212.1	2.09817e-163	2255.15	1.10961e-289	0.509	-0.975	0.000728866
ENSOMYG00000075088	GBP2	ISG SZH	vitro	L3	Cons ISG	only expressed in AP2	0.051	-4.295	0.000186732	2.307	0.122921	14.638	6.25255e-12	0.014	-6.205	1.83827e-10
ENSOMYG00000006418	PARP12	ISG SH	vitro	L1	Cons ISG	More AP2	0.043	-4.54	4.43264e-05	3107.67	9.10095e-27	9.452	0.000318782	2.442	1.288	0.0323261
ENSOMYG00000028817	XAF1	ISG SZH	vivo&vitro	L3	Cons ISG	only expressed in AP2	0.034	-4.871	1.26052e-10	93.68	9.79342e-20	56.242	4.12311e-62	0.058	-4.118	2.59973e-32
ENSOMYG00000052953	CXCL11	ISG SZH	vivo&vitro	L1	Cons ISG	only expressed in AP2	0.033	-4.917	3.18129e-08	551.663	4.92677e-27	41.885	7.98894e-122	0.447	-1.162	3.67709e-09
ENSOMYG00000020019	SPATS2L	ISG SZH	vivo&vitro	L3	Cons ISG	More AP2	0.033	-4.926	5.79045e-85	15.94	3.53993e-57	7.234	3.84108e-33	0.073	-3.773	1.35258e-55
ENSOMYG00000030665	LGALS9	ISG SZH	vivo&vitro	L1	Cons ISG	More AP2	0.026	-5.254	3.23519e-37	161.788	5.8979e-74	10.511	1.18139e-26	0.429	-1.221	9.54827e-05
ENSOMYG00000014139	STAT2	ISG SZH	vivo&vitro	L1	Cons ISG	More AP2	0.026	-5.26	1.47236e-56	1704.29	2.252e-239	55.47	2.05464e-138	0.814	-0.297	0.232055
ENSOMYG00000037087	RNF213	ISG SZH	vivo&vitro	L1	Cons ISG	only expressed in AP2	0.023	-5.46	2.4547e-07	337.544	1.19361e-16	23.478	6.29928e-49	0.332	-1.592	6.17607e-08
ENSOMYG00000011163	SDS	ISG SZH	vivo&vitro	L1	Cons ISG	only expressed in AP2	0.022	-5.485	2.14604e-07	27204.7	1.20238e-43	144.568	2.52532e-119	1.136	0.184	0.558392
ENSOMYG00000047241	PARP14	ISG SZH	vivo&vitro	L3	Cons ISG	only expressed in AP2	0.02	-5.624	1.05295e-07	8.445	0.000565939	234.223	5.79633e-233	0.001	-9.879	1.94538e-122
ENSOMYG00000012804	APOL	ISG SZH	vivo&vitro	L1	Cons ISG	only expressed in AP2	0.01	-6.667	1.67323e-10	563.848	2.52018e-19	21.215	1.39854e-50	0.262	-1.933	2.83229e-11
ENSOMYG00000016121	LGALS3BP	ISG SZH	vitro	L3	Cons ISG	only expressed in AP2	0.001	-10.533	1.64e-23	119.745	6.09177e-12	8.313	6.37222e-53	0.011	-6.446	4.25544e-175
ENSOMYG00000022429	Other NLRC	ISG SZH	vivo&vitro	L3	Cons ISG	only expressed in AP2	0	-12.193	2.77877e-30	1	1	12.917	1.19557e-64	0	-15.525	3.75183e-48
ENSOMYG00000044783	OGFR	ISG SZH	vivo&vitro	L1	Cons ISG	More AP2	0.503	-0.992	9.30486e-06	18.029	2.38462e-85	13.471	1.07231e-75	0.661	-0.597	0.00338901
ENSOMYG00000030493	FFAR2	ISG SH	vivo	L1	Cons ISG		0.515	-0.957	0.0414105	135.151	2.60906e-21	31.15	8.97181e-14	1.001	0.001	1
ENSOMYG00000038345	NAMPT	ISG SZH	vivo&vitro	L1	Cons ISG	More AP2	0.531	-0.914	0.000189723	71.547	2.22651e-144	36.042	1.954e-105	0.958	-0.062	0.843902
ENSOMYG00000027472	TREX	ISG SZH	vivo&vitro	L1	Cons ISG	More AP2	0.535	-0.902	1.49434e-05	539.581	0	238.231	0	1.106	0.145	0.535694
ENSOMYG00000022836	ZNFX1	ISG SZH	vivo&vitro	L1	Cons ISG	More AP2	0.542	-0.884	1.72536e-05	40.404	5.22309e-155	18.548	8.38113e-98	1.083	0.115	0.655294
ENSOMYG00000040972	ARG2	ISG SH	vivo				0.545	-0.875	0.0440605	2.403	0.0304414	2.371	0.0245519	0.449	-1.156	0.0236437
ENSOMYG00000016370	UBA7	ISG SZH	vivo&vitro	L1	Cons ISG	More AP2	0.552	-0.856	1.55074e-08	18.678	2.37194e-190	10.772	8.86699e-133	0.929	-0.107	0.558558
ENSOMYG00000000653	LMO2	ISG SH	vivo&vitro			More AP2	0.554	-0.851	3.96344e-10	5.11	2.982e-71	3.735	7.5121e-48	0.748	-0.419	0.00307085
ENSOMYG00000044527	CCL19	ISG SZH	vivo				0.583	-0.778	0.101363	2.038	0.189004	3.623	0.0171744	0.277	-1.851	0.0130359
ENSOMYG00000010548	DTX3L	ISG SZH	vivo&vitro	L1	Cons ISG	More AP2	0.607	-0.719	8.63496e-05	9.006	3.32204e-69	7.196	1.13748e-56	0.737	-0.44	0.021126
ENSOMYG00000020594	TRIM25	ISG SZH	vivo&vitro	L2	Cons ISG	More AP2	0.608	-0.718	0.00288931	6.025	2.48473e-25	2.49	1.1523e-07	1.221	0.288	0.276113
ENSOMYG00000001847	CCL19	ISG SZH	vivo&vitro				0.641	-0.641	NA	77.447	NA	27.424	NA	0.912	-0.133	NA
ENSOMYG00000048976	ATF3	ISG SH	vivo	L1	Cons ISG		0.652	-0.617	0.0209718	40.522	4.9559e-75	22.138	1.59578e-55	0.998	-0.003	0.998131
ENSOMYG00000047205	DTX3L	ISG SZH	vivo&vitro	L1	Cons ISG	More AP2	0.655	-0.61	2.56513e-06	7.981	2.1241e-128	5.731	1.96386e-93	0.886	-0.175	0.240661
ENSOMYG00000037907	CCL19	ISG SZH	vivo&vitro				0.663	-0.593	0.139584	1.323	0.574597	1.129	0.796329	0.646	-0.63	0.193034
ENSOMYG00000017787	IFIT	ISG SZH	vivo&vitro	L1	Cons ISG	only expressed in AP2	0.673	-0.572	0.135775	1635.54	2.27484e-47	531.102	4.1297e-101	1.029	0.041	0.872778
ENSOMYG00000020320	STAT1	ISG SZH	vivo&vitro	L1	Cons ISG	More AP2	0.679	-0.559	0.000158938	13.115	6.25414e-148	8.379	9.90407e-102	1.011	0.015	0.950468
ENSOMYG00000037279	STAT4	ISG SZH	vitro	L1	Cons ISG		0.679	-0.559	0.0878437	36.301	8.19471e-35	8.276	2.90152e-16	1.867	0.901	0.00347173
ENSOMYG00000006539	TRAFD1	ISG SZH	vivo&vitro	L1	Cons ISG	More AP2	0.68	-0.557	0.000490746	10.35	6.52347e-111	10.596	2.54784e-121	0.645	-0.632	1.38236e-05
ENSOMYG00000000550	OGFR	ISG SZH	vivo&vitro			More AP2	0.686	-0.544	0.00838357	1.84	5.45317e-05	2.978	5.74022e-14	0.396	-1.337	4.21166e-10
ENSOMYG00000037058	USP18	ISG SZH	vivo&vitro	L1	Cons ISG		0.694	-0.527	0.0115488	25.08	8.6494e-106	13.314	2.18161e-69	1.15	0.202	0.411544
ENSOMYG00000033909	DTX3L	ISG SZH	vitro	L2	Cons ISG		0.696	-0.523	0.0751948	6.037	9.09929e-13	1.573	0.067216	1.793	0.843	0.010922
ENSOMYG00000058513	MHC class I/L	ISG SZH	vivo&vitro	L1	Cons ISG		0.698	-0.519	0.0757624	9.701	9.2505e-21	14.096	7.46324e-32	0.422	-1.244	4.36017e-05
ENSOMYG00000009662	Other NLRC	ISG SZH	vivo&vitro	L2	Cons ISG	More AP2	0.706	-0.502	0.00347668	7.902	3.02232e-75	5.571	1.39822e-55	0.943	-0.085	0.683699
ENSOMYG00000045040	XAF1	ISG SZH	vivo&vitro	L1	Cons ISG		0.708	-0.498	0.046991	16.631	1.38374e-53	11.538	2.54757e-46	0.895	-0.161	0.551673
ENSOMYG00000012657	IFI44/L	ISG SZH	vivo&vitro	L1	Cons ISG		0.718	-0.477	0.188326	195.948	1.36108e-19	68.755	8.35013e-14	0.934	-0.099	0.843902
ENSOMYG00000008548	PSMB9	ISG SH	vivo&vitro	L1	Cons ISG		0.719	-0.476	0.0182187	5.899	7.67075e-36	14.191	6.07738e-79	0.284	-1.815	1.37238e-18
ENSOMYG00000019140	RNF114	ISG SZH	vivo&vitro	L1	Cons ISG		0.73	-0.454	0.0109742	9.479	1.86334e-78	7.081	7.47532e-61	0.922	-0.117	0.593883
ENSOMYG00000022556	RNF213	ISG SZH	vivo&vitro	L1	Cons ISG		0.734	-0.445	0.011576	42.91	8.19286e-221	14.939	7.63317e-116	1.893	0.921	1.09882e-07
ENSOMYG00000029899	STAT1	ISG SZH	vivo&vitro	L3	Cons ISG	More AP2	0.734	-0.447	0.000228551	3.526	1.84487e-56	5.891	2.26961e-112	0.432	-1.21	8.86564e-26
ENSOMYG00000000683	IFI44/L	ISG SZH	vivo&vitro	L1	Cons ISG		0.74	-0.434	0.0228712	8.961	2.19533e-62	8.73	5.13212e-61	0.733	-0.449	0.0255858
ENSOMYG00000005187	CD69/CLEC2B	ISG SH	vivo&vitro	L1	Cons ISG		0.745	-0.424	0.13837	16.184	1.91459e-27	17.752	2.6278e-29	0.632	-0.662	0.0465971
ENSOMYG00000000576	ADAR	ISG SZH	vivo&vitro				0.76	-0.396	0.0283935	3.68	1.19324e-26	2.518	4.37378e-14	1.029	0.041	0.873736
ENSOMYG00000033865	OGFR	ISG SZH	vivo&vitro	L1	Cons ISG		0.76	-0.395	0.0151716	16.611	1.52105e-161	11.384	1.32521e-125	1.047	0.067	0.740947
ENSOMYG00000030500	FFAR2	ISG SH	vivo&vitro	L1	Cons ISG		0.761	-0.395	0.243531	97.053	1.0883e-21	12.018	9.21948e-08	1.998	0.999	0.0431509
ENSOMYG00000005604	FFAR2	ISG SH	vivo&vitro	L1	Cons ISG	only expressed in AP2	0.764	-0.389	0.251824	70.044	4.69609e-21	10.568	4.72969e-10	2.273	1.185	0.00459804
ENSOMYG00000032641	RIN2	ISG SH	vivo&vitro	L1	Cons ISG		0.767	-0.383	0.144779	12.812	3.473e-34	11.636	1.75963e-33	0.768	-0.381	0.176227
ENSOMYG00000013060	TNFRSF10A	ISG SH	vitro	L2	Cons ISG		0.767	-0.382	0.170779	5.667	8.93138e-13	3.251	8.03123e-07	1.041	0.057	0.886141
ENSOMYG00000047176	RNF213	ISG SZH	vivo&vitro	L1	Cons ISG		0.771	-0.374	0.0483352	8.482	5.58833e-62	7.448	1.1888e-54	0.84	-0.251	0.237605
ENSOMYG00000012474	IRF9	ISG SZH	vivo&vitro	L2	Cons ISG		0.779	-0.361	0.0257866	6.377	3.36516e-73	4.004	1.2164e-42	1.163	0.218	0.195426
ENSOMYG00000070614	FFAR2	ISG SH	vivo	L1	Cons ISG		0.78	-0.358	0.277428	63.759	2.2872e-25	39.603	1.77032e-27	0.864	-0.212	0.57406
ENSOMYG00000023318	PARP14	ISG SZH	vivo&vitro	L1	Cons ISG	More AP2	0.78	-0.359	0.00655924	10.755	3.49662e-179	7.107	2.72841e-123	1.134	0.182	0.209997
ENSOMYG00000058733	ISG12/IFI27	ISG SZH	vivo&vitro	L1	Cons ISG		0.781	-0.357	0.199355	150.463	1.50931e-102	44.625	3.04768e-64	1.87	0.903	0.00235471
ENSOMYG00000047209	PARP14	ISG SZH	vivo&vitro	L1	Cons ISG		0.782	-0.356	0.0677809	9.879	1.57972e-67	7.32	3.2016e-51	0.984	-0.023	0.937997
ENSOMYG00000003916	ADAR	ISG SZH	vivo&vitro				0.788	-0.343	0.0309547	5.527	5.78449e-63	4.918	6.13526e-55	0.86	-0.218	0.210481
ENSOMYG00000037027	PARP12	ISG SZH	vivo&vitro	L1	Cons ISG		0.791	-0.339	0.0528679	9.209	5.58854e-86	9.593	2.8502e-90	0.741	-0.433	0.0120393
ENSOMYG00000027718	CD69/CLEC2B	ISG SH	vivo&vitro	L1	Cons ISG		0.792	-0.336	0.234124	9.702	2.22627e-19	7.368	3.19748e-15	0.896	-0.158	0.667059
ENSOMYG00000041127	LGALS9	ISG SZH	vivo&vitro				0.796	-0.33	0.139768	3.018	5.65988e-12	4.433	1.34947e-20	0.527	-0.925	6.46986e-05
ENSOMYG00000029970	FPR	ISG SZH	vivo&vitro	L1	Cons ISG		0.799	-0.324	0.194044	31.704	6.31455e-74	13.255	2.54044e-42	1.523	0.607	0.0222172
ENSOMYG00000037334	ARG2	ISG SH	vivo				0.801	-0.319	0.275052	4.901	7.63085e-09	2.386	0.00111959	1.164	0.219	0.558959
ENSOMYG00000005320	ARG2	ISG SH	vivo				0.816	-0.294	0.199579	4.691	1.3768e-21	2.97	1.97464e-11	1.13	0.176	0.519034
ENSOMYG00000006430	IFI44/L	ISG SZH	vivo&vitro	L1	Cons ISG		0.817	-0.291	0.18719	41.794	9.85356e-136	26.378	3.24116e-105	1.155	0.208	0.403984
ENSOMYG00000044119	ARG2	ISG SH	vivo	L1	Cons ISG		0.819	-0.287	0.296722	6.439	2.98476e-16	7.626	2.66922e-19	0.67	-0.578	0.0545894
ENSOMYG00000020821	NAMPT	ISG SZH	vivo&vitro	L1	Cons ISG		0.819	-0.289	0.170558	16.527	1.96074e-88	10.543	8.7455e-63	1.163	0.217	0.354399
ENSOMYG00000002678	NCOA7	ISG SZH	vivo	L1	Cons ISG		0.825	-0.277	0.34266	48.789	2.13362e-51	19.199	2.71404e-32	1.485	0.571	0.0680865
ENSOMYG00000030560	TAPBP	ISG SZH	vivo&vitro	L1	Cons ISG		0.83	-0.269	0.149271	7.363	3.97551e-68	7.701	7.84209e-73	0.776	-0.366	0.0364813
ENSOMYG00000043747	MHC class I/L	ISG SZH	vivo				0.834	-0.262	0.272022	2.715	2.98628e-09	3.701	3.27363e-15	0.599	-0.74	0.00187046
ENSOMYG00000021554	MOV10	ISG SZH	vivo&vitro	L1	Cons ISG		0.837	-0.257	0.132114	8.822	1.05994e-97	8.786	2.07917e-97	0.824	-0.279	0.10314
ENSOMYG00000044978	TAPBP	ISG SZH	vivo&vitro	L3	Cons ISG		0.839	-0.254	0.277078	4.063	1.5142e-18	6.024	2.04728e-29	0.564	-0.827	0.000322532
ENSOMYG00000027358	PKR/PKZ	ISG SZH	vivo&vitro	L1	Cons ISG		0.841	-0.249	0.304586	19.264	5.79253e-73	12.283	4.82619e-54	1.168	0.224	0.379472
ENSOMYG00000007865	TAPBP	ISG SZH	vivo&vitro	L1	Cons ISG		0.841	-0.25	0.208195	8.939	1.251e-68	13.834	2.40221e-98	0.539	-0.891	1.26968e-06
ENSOMYG00000021566	IFNGR1	ISG SH	vivo&vitro	L1	Cons ISG		0.842	-0.248	0.220923	17.241	1.25753e-113	9.112	2.04046e-69	1.448	0.534	0.00412583
ENSOMYG00000027362	PARP14	ISG SZH	vivo&vitro	L1	Cons ISG		0.842	-0.249	0.169805	14.328	9.12766e-137	7.503	5.38708e-80	1.496	0.581	0.000176715
ENSOMYG00000009806	IFI44/L	ISG SZH	vivo&vitro	L1	Cons ISG		0.846	-0.242	0.427209	702.737	2.4808e-109	171.759	9.19312e-71	2.231	1.158	0.00242533
ENSOMYG00000032820	NCF1	ISG SH	vivo&vitro	L1	Cons ISG		0.856	-0.224	0.375318	24.553	1.23882e-73	11.137	3.82003e-42	1.584	0.664	0.0088357
ENSOMYG00000037554	NCOA7	ISG SZH	vivo&vitro	L1	Cons ISG		0.857	-0.222	0.48698	15.085	6.61957e-16	9.684	9.68089e-13	1.022	0.032	0.945411
ENSOMYG00000001145	PLIN2	ISG SH	vivo				0.858	-0.221	0.409833	3.955	2.4871e-12	0.347	2.09756e-07	9.496	3.247	1.06401e-27
ENSOMYG00000028174	TLR7	ISG SH	vivo&vitro	L1	Cons ISG		0.858	-0.22	0.37573	6.044	5.13901e-29	5.989	4.25602e-30	0.831	-0.268	0.257484
ENSOMYG00000002497	TAP1	ISG SZH	vivo&vitro	L1	Cons ISG		0.862	-0.214	0.288154	9.303	3.43571e-75	9.033	2.83122e-73	0.866	-0.208	0.315441
ENSOMYG00000064919	FPR	ISG SZH	vivo				0.868	-0.204	0.498607	1.8	0.0247886	0.836	0.527971	1.509	0.594	0.0821966
ENSOMYG00000035314	OGFR	ISG SZH	vivo	L2	Cons ISG		0.874	-0.195	0.556337	7.313	0.000685586	2.533	0.0381529	1.162	0.217	0.636448
ENSOMYG00000002596	SERPINE1	ISG SH	vivo	L1	Cons ISG		0.874	-0.194	0.550118	57.847	6.54661e-28	6.718	1.97786e-07	4.326	2.113	3.30675e-05
ENSOMYG00000034884	PARP12	ISG SZH	vivo&vitro	L1	Cons ISG		0.876	-0.192	0.426967	16.241	1.29611e-84	8.915	5.74561e-54	1.436	0.522	0.00842348
ENSOMYG00000045180	CD9	ISG SZH	vivo&vitro				0.877	-0.189	0.33243	4.87	1.70946e-45	4.417	3.77407e-40	0.941	-0.088	0.68835
ENSOMYG00000037369	DTX3L	ISG SZH	vivo&vitro	L3	Cons ISG		0.878	-0.188	0.37353	5.592	1.30394e-43	5.835	1.18432e-45	0.829	-0.27	0.18237
ENSOMYG00000016134	PARP12	ISG SZH	vivo&vitro	L3	Cons ISG		0.878	-0.188	0.567674	2.269	0.112273	13.084	3.8339e-06	0.173	-2.532	0.000377527
ENSOMYG00000016600	STEAP	ISG SZH	vivo&vitro	L1	Cons ISG		0.881	-0.184	0.558062	105.604	2.91774e-57	20.859	1.67222e-25	3.085	1.625	6.59167e-05
ENSOMYG00000006200	TAP1	ISG SZH	vivo			only expressed in AP2	0.888	-0.171	0.604372	2.411	0.0986776	1.956	0.143231	0.87	-0.2	0.671746
ENSOMYG00000000646	MX	ISG SZH	vivo&vitro	L1	Cons ISG		0.889	-0.17	0.603047	527.052	2.11668e-17	83.552	2.74753e-10	1.622	0.698	0.0531278
ENSOMYG00000035334	RIN2	ISG SH	vivo&vitro	L1	Cons ISG		0.903	-0.148	0.617919	26.446	1.40273e-67	21.367	2.98222e-63	1.024	0.034	0.916268
ENSOMYG00000001046	IRF7	ISG SZH	vivo&vitro	L2	Cons ISG		0.905	-0.144	0.635977	69.355	1.25404e-90	8.858	1.9416e-25	6	2.585	2.92725e-21
ENSOMYG00000045478	Other NLRC	ISG SZH	vivo&vitro	L1	Cons ISG		0.91	-0.136	0.644915	10.295	1.37368e-31	7.982	3.53897e-25	1.071	0.099	0.773244
ENSOMYG00000024338	NMI	ISG SZH	vivo&vitro	L2	Cons ISG		0.92	-0.121	0.634702	8.114	3.87872e-53	5.122	8.313e-33	1.35	0.432	0.0345319
ENSOMYG00000053505	DHX58 (LGP2)	ISG SZH	vivo&vitro	L1	Cons ISG		0.922	-0.117	0.710254	22.544	1.9179e-61	19.822	2.39475e-61	0.982	-0.027	0.931524
ENSOMYG00000030358	FAS and related members of TNFR family	ISG SZH	vivo	L1	Cons ISG		0.928	-0.109	0.702345	6.38	1.59989e-33	6.552	4.71306e-35	0.891	-0.167	0.502112
ENSOMYG00000002356	PARP12	ISG SZH	vivo&vitro				0.93	-0.105	0.680368	5.406	1.32892e-37	4.832	8.58359e-33	1.011	0.016	0.958424
ENSOMYG00000032686	LGALS9	ISG SZH	vivo&vitro	L1	Cons ISG		0.933	-0.1	0.649407	6.077	9.32139e-64	7.642	2.17259e-80	0.75	-0.414	0.0134301
ENSOMYG00000002821	PHF11	ISG SZH	vivo&vitro				0.936	-0.095	0.671862	4.338	3.15689e-43	4.122	2.18405e-40	0.971	-0.042	0.85301
ENSOMYG00000033122	SPATS2L	ISG SZH	vitro				0.938	-0.092	0.794838	1.73	0.0512184	1.081	0.81301	1.281	0.357	0.322075
ENSOMYG00000042531	IL4I1	ISG SZH	vivo&vitro	L1	Cons ISG		0.944	-0.084	0.822692	985.705	1.11547e-54	525.225	4.9846e-48	1.224	0.291	0.482494
ENSOMYG00000028435	TAPBP	ISG SZH	vivo&vitro	L1	Cons ISG		0.949	-0.075	0.817913	8.454	6.23866e-33	10.428	7.72483e-40	0.788	-0.344	0.181356
ENSOMYG00000029132	BCL3	ISG SH	vivo&vitro	L1	Cons ISG		0.95	-0.073	0.834002	39.359	8.74423e-62	26.732	3.51803e-50	1.232	0.302	0.327214
ENSOMYG00000032070	IFIH1 MDA5	ISG SZH	vivo&vitro	L1	Cons ISG		0.952	-0.072	0.789476	10.398	3.79716e-80	7.082	2.97774e-56	1.329	0.41	0.0307902
ENSOMYG00000010439	STAT5	ISG SZH	vivo				0.955	-0.066	0.79912	3.638	9.60348e-29	5.41	1.57288e-48	0.66	-0.6	0.000447589
ENSOMYG00000023132	IFNGR1	ISG SH	vivo&vitro	L1	Cons ISG		0.965	-0.052	0.86009	11.806	5.52692e-81	7.895	5.2054e-57	1.371	0.455	0.0178313
ENSOMYG00000016123	PARP12	ISG SZH	vivo&vitro				0.965	-0.052	0.865539	1.542	0.00492349	3.15	7.03399e-15	0.484	-1.048	1.17534e-06
ENSOMYG00000072383	SOCS1	ISG SZH	vivo&vitro	L1	Cons ISG		0.966	-0.049	0.889322	48.452	9.43623e-83	77.455	3.8636e-104	0.649	-0.623	0.0250445
ENSOMYG00000016137	ATF3	ISG SH	vivo&vitro	L1	Cons ISG		0.969	-0.045	0.895763	11.436	3.38711e-47	6.236	6.32019e-27	1.622	0.698	0.00239973
ENSOMYG00000033165	ZCCHC2	ISG SH	vivo&vitro				0.97	-0.044	0.912005	4.952	3.81941e-06	2.371	0.00842092	1.443	0.529	0.172295
ENSOMYG00000017750	PARP9	ISG SZH	vivo&vitro	L1	Cons ISG		0.974	-0.038	0.899379	5.879	1.07545e-42	7.141	2.70839e-52	0.819	-0.287	0.161981
ENSOMYG00000032727	CXCL11	ISG SZH	vivo&vitro	L1	Cons ISG		0.983	-0.025	0.954996	1321.51	4.62463e-124	206.934	5.31728e-71	5.198	2.378	4.01501e-10
ENSOMYG00000077431	LGALS3BP	ISG SZH	vivo&vitro	L2	Cons ISG		0.987	-0.019	0.96876	26.709	8.78374e-14	4.413	0.000325815	3.552	1.829	0.00119293
ENSOMYG00000056173	ZCCHC2	ISG SH	vivo&vitro				0.988	-0.017	0.97166	1.765	0.143525	1.161	0.711283	1.261	0.334	0.436123
ENSOMYG00000013569	IFI35	ISG SZH	vivo&vitro	L1	Cons ISG		0.995	-0.008	0.983757	9.215	3.06897e-81	7.265	9.00224e-65	1.233	0.302	0.106863
ENSOMYG00000073814	CXCL11	ISG SZH	vivo&vitro	L2	Cons ISG		1	0	1	422.573	1.11279e-15	1	1	256.71	8.004	4.52692e-13
ENSOMYG00000013525	IFI44/L	ISG SZH	vivo&vitro	L1	Cons ISG		1	0	1	17.225	9.66855e-05	59.251	1.58711e-07	0.589	-0.763	0.11548
ENSOMYG00000071713	IFIT	ISG SZH	vivo&vitro				1	0	NA	1.726	NA	1.892	NA	0.948	-0.077	NA
ENSOMYG00000005879	IFIT	ISG SZH	vivo&vitro	L1	Cons ISG		1	0	1	102.822	3.19474e-09	115.864	6.05207e-10	0.906	-0.143	0.759266
ENSOMYG00000016615	IFIT	ISG SZH	vivo				1	0	NA	1	NA	1.265	NA	0.902	-0.149	NA
ENSOMYG00000041046	IRF1	ISG SH	vivo	L1	Cons ISG		1	0	1	189.703	6.14132e-13	238.776	2.5247e-14	0.821	-0.284	0.430286
ENSOMYG00000010299	TNFRSF10A	ISG SZH	vivo&vitro	L1	Cons ISG		1	0	1	6.271	1.29827e-36	7.962	3.97903e-46	0.82	-0.286	0.215764
ENSOMYG00000009661	CD38	ISG SH	vivo&vitro	L1	Cons ISG		1.005	0.008	0.988833	75.818	2.29055e-09	115.9	3.63687e-11	0.745	-0.425	0.257495
ENSOMYG00000016735	CSRNP1	ISG SH	vivo	L1	Cons ISG		1.009	0.012	0.978798	30.667	2.29254e-60	8.62	3.02384e-24	3.351	1.745	1.81647e-09
ENSOMYG00000016793	MYD88	ISG SH	vivo&vitro				1.009	0.013	0.97217	5.116	5.43132e-31	3.137	8.77768e-16	1.552	0.634	0.00221468
ENSOMYG00000010918	IFI35	ISG SZH	vivo&vitro	L1	Cons ISG		1.02	0.028	0.927637	6.438	9.24468e-54	6.223	1.54765e-51	1.056	0.079	0.737437
ENSOMYG00000039041	MILR1	ISG SH	vivo&vitro				1.022	0.032	0.938915	3.7	4.68768e-07	3.173	7.62337e-06	1.127	0.172	0.64512
ENSOMYG00000046742	IRF1	ISG SH	vitro				1.027	0.039	0.888632	4.048	1.0802e-32	5.569	2.03041e-48	0.778	-0.362	0.0513727
ENSOMYG00000034815	STAT1	ISG SZH	vivo				1.03	0.043	0.915409	2.26	0.0322671	0.81	0.596861	2.717	1.442	0.00827669
ENSOMYG00000010542	APOL	ISG SZH	vivo				1.033	0.046	0.879962	2.724	1.8888e-13	3.487	2.34382e-20	0.834	-0.261	0.218789
ENSOMYG00000004133	RNF114	ISG SZH	vivo&vitro	L3	Cons ISG		1.033	0.048	0.899379	5.372	5.71581e-13	15.827	1.60883e-32	0.412	-1.278	3.93901e-05
ENSOMYG00000010685	BCL2L14	ISG SH	vivo				1.034	0.048	0.858846	3.644	2.27235e-29	2.833	2.15796e-19	1.3	0.378	0.0358338
ENSOMYG00000048103	CD38	ISG SH	vivo&vitro			only expressed in B57	1.036	0.051	0.89258	1.07	0.907722	1.606	0.293519	0.842	-0.247	0.594249
ENSOMYG00000042504	NAMPT	ISG SZH	vivo&vitro	L3	Cons ISG		1.036	0.052	0.862301	5.152	5.35053e-33	9.085	1.5983e-58	0.633	-0.659	0.000990459
ENSOMYG00000038140	GJ	ISG SZH	vivo				1.04	0.057	NA	1.59	NA	1.116	NA	1.259	0.332	NA
ENSOMYG00000038460	IRF1	ISG SH	vivo&vitro	L1	Cons ISG		1.051	0.072	0.796735	18.492	1.87944e-107	26.618	2.51626e-135	0.773	-0.372	0.0719701
ENSOMYG00000047232	PARP14	ISG SZH	vivo	L2	Cons ISG		1.055	0.077	0.832777	10.151	3.06787e-16	4.099	6.80703e-07	2.273	1.185	0.00186302
ENSOMYG00000006412	PARP14	ISG SZH	vivo&vitro				1.058	0.082	0.82657	5.471	1.24322e-05	3.752	0.000486486	1.315	0.395	0.340564
ENSOMYG00000022284	BATF like	ISG SZH	vivo&vitro	L1	Cons ISG		1.059	0.083	0.819993	14.767	1.02458e-21	23.381	9.13361e-28	0.802	-0.319	0.301003
ENSOMYG00000033469	GBP2	ISG SH	vivo	L1	Cons ISG		1.066	0.092	0.779048	9.5	5.42224e-31	9.327	7.33025e-30	1.112	0.153	0.617547
ENSOMYG00000010941	SPTLC2	ISG SH	vivo	L2	Cons ISG		1.07	0.097	0.78304	7.984	5.92565e-13	2.296	0.00294317	3.327	1.734	2.22425e-05
ENSOMYG00000022692	MAFB	ISG SH	vivo				1.072	0.101	0.720323	1.539	0.00677459	2.305	6.94409e-08	0.765	-0.386	0.0995847
ENSOMYG00000034436	SAMD9	ISG SZH	vivo&vitro				1.081	0.112	NA	0	NA	0.919	NA	0	-16.658	NA
ENSOMYG00000032072	RNF114	ISG SZH	vivo				1.083	0.115	0.7378	3.943	4.60934e-07	2.862	0.000202502	1.402	0.487	0.144673
ENSOMYG00000008768	RBCK1	ISG SH	vivo&vitro				1.088	0.122	0.318306	2.581	1.83278e-56	2.735	5.79293e-63	1.031	0.044	0.724983
ENSOMYG00000005060	PLIN2	ISG SH	vivo	L2	Cons ISG		1.094	0.13	0.647098	13.14	5.78145e-49	5.392	1.88182e-21	2.637	1.399	4.72527e-08
ENSOMYG00000013079	IL1RN	ISG SH	vitro	L2	Cons ISG		1.11	0.151	0.648556	2708.86	2.05341e-46	119.949	6.86407e-12	30.894	4.949	1.04884e-40
ENSOMYG00000043583	Other NLRC	ISG SZH	vivo&vitro	L2	Cons ISG		1.111	0.151	0.621862	12.101	2.72057e-30	4.561	3.04891e-11	2.952	1.562	1.99974e-07
ENSOMYG00000009112	TNFRSF10A	ISG SH	vivo&vitro				1.114	0.156	0.530551	0.549	0.000136298	1.105	0.581532	0.603	-0.729	0.00132166
ENSOMYG00000045093	NAMPT	ISG SZH	vivo&vitro	L1	Cons ISG		1.119	0.162	0.507196	9.716	4.75848e-56	10.194	4.67425e-58	1.102	0.14	0.584752
ENSOMYG00000035390	NAMPT	ISG SZH	vivo				1.126	0.171	0.603458	3.262	0.000361833	3.225	0.000623282	1.195	0.258	0.515879
ENSOMYG00000039747	RNF19B	ISG SH	vitro	L2	Cons ISG		1.133	0.181	0.451164	7.974	2.6335e-47	3.624	1.31592e-18	2.499	1.322	3.0181e-10
ENSOMYG00000000569	MX	ISG SZH	vivo&vitro	L1	Cons ISG		1.143	0.193	0.561089	694.893	1.88286e-44	291.958	1.05561e-20	3.636	1.862	7.93202e-08
ENSOMYG00000052063	SAMD9	ISG SZH	vivo	L1	Cons ISG		1.146	0.196	0.549384	390.592	3.33289e-17	375.62	1.05582e-16	2.367	1.243	0.00011058
ENSOMYG00000041155	FAS and related members of TNFR family	ISG SZH	vivo				1.178	0.236	0.371541	1.835	0.00198554	3.338	5.27177e-10	0.763	-0.391	0.155975
ENSOMYG00000021087	PYCARD	ISG SZH	vivo&vitro				1.179	0.237	0.2945	4.489	5.25472e-24	5.134	6.45631e-28	1.091	0.126	0.637519
ENSOMYG00000024282	PARP14	ISG SZH	vivo				1.191	0.252	0.166011	3.464	6.75594e-29	3.263	5.59964e-26	1.284	0.361	0.0401498
ENSOMYG00000065699	CCL19	ISG SZH	vivo&vitro	L1	Cons ISG		1.212	0.277	0.33444	87.192	1.07655e-70	39.013	1.78609e-47	2.833	1.502	2.20254e-05
ENSOMYG00000002156	BCL3	ISG SH	vivo&vitro	L1	Cons ISG		1.219	0.286	0.241325	39.387	6.21433e-113	38.693	3.00286e-106	1.315	0.395	0.0852072
ENSOMYG00000044117	ZNFX1	ISG SZH	vivo				1.229	0.297	0.17814	2.916	2.99418e-12	1.498	0.0122061	2.497	1.32	4.76881e-09
ENSOMYG00000068366	SAMD9	ISG SZH	vitro				1.258	0.331	0.177414	1.228	0.309985	1.496	0.0387395	1.119	0.163	0.598438
ENSOMYG00000021005	NLRC5	ISG SZH	vivo&vitro				1.261	0.334	0.088986	5.638	1.16443e-40	5.545	6.84361e-39	1.331	0.413	0.0372783
ENSOMYG00000012366	GJ	ISG SZH	vivo				1.266	0.341	0.242102	2.312	0.00187304	2.918	6.1592e-05	1.141	0.19	0.613903
ENSOMYG00000017882	MAFB	ISG SH	vivo				1.288	0.365	0.106767	3.343	2.40645e-13	3.959	1.04225e-16	1.169	0.225	0.396973
ENSOMYG00000016759	EHD4	ISG SH	vivo&vitro				1.32	0.4	0.158342	5.05	5.19707e-11	4.096	2.19352e-08	1.727	0.788	0.0170229
ENSOMYG00000013495	CD9	ISG SZH	vivo&vitro				1.325	0.406	0.10319	0.987	0.964655	1.52	0.0382059	0.969	-0.045	0.904014
ENSOMYG00000028329	Other NLRC	ISG SZH	vivo				1.336	0.418	0.0601953	2.015	1.81657e-05	1.553	0.0100565	1.802	0.849	0.000306699
ENSOMYG00000024096	TAP2	ISG SZH	vivo&vitro	L1	Cons ISG		1.351	0.435	0.0509031	5.853	2.65823e-29	8.817	4.49527e-42	1.012	0.017	0.961296
ENSOMYG00000042654	IRF2	ISG SH	vivo&vitro				1.369	0.453	0.0277716	4.834	1.26701e-27	4.795	8.96888e-27	1.444	0.53	0.0136385
ENSOMYG00000073546	APOL	ISG SZH	vivo				1.401	0.487	0.178076	3.081	0.00749875	3.959	0.00268955	1.381	0.466	0.284781
ENSOMYG00000041794	SERPINE1	ISG SH	vivo	L1	Cons ISG		1.417	0.503	0.0367209	118.773	2.77386e-180	75.041	7.95259e-138	2.427	1.279	3.22702e-08
ENSOMYG00000005894	PARP12	ISG SZH	vivo&vitro	L2	Cons ISG	More B57	1.418	0.504	0.00801755	8.71	1.70764e-71	5.411	2.04175e-39	2.405	1.266	1.6596e-13
ENSOMYG00000039937	cGAS	ISG SZH	vivo			More B57	1.592	0.671	0.00041235	4.37	2.54859e-33	3.582	1.45712e-22	2.008	1.006	1.70117e-08
ENSOMYG00000007483	TDRD7	ISG SZH	vivo&vitro	L1	Cons ISG	More B57	1.7	0.766	0.00023607	7.511	2.41545e-47	5.829	1.17415e-34	2.284	1.192	5.0819e-09
ENSOMYG00000045444	MLKL	ISG SH	vivo&vitro	L1	Cons ISG	More B57	1.883	0.913	1.69539e-06	20.07	9.0058e-125	11.976	1.34758e-83	3.246	1.699	3.45397e-20
ENSOMYG00000018468	IFI44/L	ISG SZH	vitro	L2	Cons ISG	More B57	1.971	0.979	0.00137535	9.332	5.45428e-29	3.767	1.26022e-09	5.157	2.366	2.96465e-16
ENSOMYG00000065961	GBP2	ISG SH	vivo&vitro	L2	Cons ISG	More B57	2.108	1.076	0.0021573	18.857	3.10538e-40	6.261	4.18035e-13	7.046	2.817	2.20082e-19
ENSOMYG00000011053	TMEM173 (STING)	ISG SZH	vivo	L1	Cons ISG		2.361	1.239	0.0101043	6.081	3.38147e-10	29.26	1.4605e-18	0.819	-0.287	0.403054
ENSOMYG00000038960	PARP14	ISG SZH	vivo&vitro			More B57	2.602	1.38	1.46737e-06	3.086	5.31049e-09	2.29	1.90391e-05	3.511	1.812	1.52832e-10
ENSOMYG00000054222	SOCS1	ISG SZH	vivo&vitro	L1	Cons ISG	More B57	2.873	1.522	4.58536e-07	63.084	5.51545e-107	46.906	4.97243e-83	3.916	1.97	2.72209e-13
ENSOMYG00000018009	B2M	ISG SZH	vitro			More B57	2.916	1.544	7.93491e-17	2.774	7.5629e-16	4.317	5.96059e-31	1.848	0.886	1.71472e-06
ENSOMYG00000050360	IFI44/L	ISG SZH	vivo			only expressed in B57	4.969	2.313	0.0154267	2.357	NA	1	NA	4.09816e+10	35.254	NA
ENSOMYG00000017645	MHC class I/L	ISG SZH	vivo&vitro			More B57	5.775	2.53	2.17667e-36	2.174	1.54971e-08	4.766	1.19794e-29	2.591	1.374	6.41469e-12
ENSOMYG00000077393	SAMD9	ISG SZH	vivo&vitro	L2	Cons ISG	only expressed in B57	6.721	2.749	0.00940221	45.511	2.86467e-05	0.654	0.359859	23220.9	14.503	1.25863e-13
ENSOMYG00000065184	SAMD9	ISG SZH	vivo	L2	Cons ISG	only expressed in B57	15.396	3.944	0.00218889	91.989	6.03969e-09	1	1	3212.65	11.65	6.31279e-14
ENSOMYG00000065870	B2M	ISG SZH	vivo			only expressed in B57	21.225	4.408	1.69689e-07	1.142	0.731726	1.243	0.625642	14.442	3.852	1.96197e-06
ENSOMYG00000007954	MHC class I/L	ISG SZH	vivo			only expressed in B57	1118.99	10.128	1.02409e-21	2.274	4.69416e-07	1.002	1	2623.01	11.357	3.81248e-27
ENSOMYG00000067209	SAMD9	ISG SZH	vivo&vitro	L2	Cons ISG	only expressed in B57	5308.71	12.374	1.95371e-31	64.869	3.34528e-232	1.447	0.42308	139007	17.085	1.0031e-58
ENSOMYG00000016145	BATF like	ISG SZH	vivo&vitro	#N/A	#N/A	#N/A	#N/A	#N/A	#N/A	#N/A	#N/A	#N/A	#N/A	#N/A	#N/A	#N/A
ENSOMYG00000064037	BATF like	ISG SZH	vivo&vitro	#N/A	#N/A	#N/A	#N/A	#N/A	#N/A	#N/A	#N/A	#N/A	#N/A	#N/A	#N/A	#N/A
