# Supplementary material for: Immune cell-resolved transcriptomics provides insights into the basis for variations of fish genetic resistance to viral disease
Source: BMC Biol. 2025 Nov 25;23:348. doi: 10.1186/s12915-025-02452-z (PMC12648952; doi:10.1186/s12915-025-02452-z)
Supplement: Supplementary file 4 — Additional file 4. Table S4—Single cell transcriptomic analysis of head kidney leukocytes. [file 12915_2025_2452_MOESM4_ESM.xlsx]

## Sheet: S4a-Markers for Cell Lineages
Table S4a. Expression of lineage markers in head kidney cells at steady state
List of markers identified from FindAllMarkers function in Seurat (i.e each major lineage compared against rest of cells).
Column C : Refers to the log2FC of the gene expression for the cell type specified in column G relative to the gene expression in all of the other cells
Column D : Refers to the % of cell type specified in column G expressing the gene
Column E : Refers to the % of all the other cells expressing the gene
Ensembl ID	p_val	avg log2FC	% of Cells in Cluster Expressing	% Rest of Cells Expressing	p_val_adj	cluster	Gene Name Ensembl	Gene Description Ensembl	Gene Name Zebrafish	Gene Description Zebrafish	Gene Name Human	Gene Description Human
ENSOMYG00000046785	0	6.87628	0.987	0.039	0	Granulocytes	mpx	myeloid-specific peroxidase [Source:ZFIN;Acc:ZDB-GENE-030131-9460]	mpx	myeloid-specific peroxidase [Source:ZFIN;Acc:ZDB-GENE-030131-9460]	MPO	myeloperoxidase [Source:HGNC Symbol;Acc:HGNC:7218]
ENSOMYG00000016711	0	7.00147	0.984	0.047	0	Granulocytes			si:dkey-21e2.15	si:dkey-21e2.15 [Source:ZFIN;Acc:ZDB-GENE-050208-780]	CFD	complement factor D [Source:HGNC Symbol;Acc:HGNC:2771]
ENSOMYG00000007858	0	6.76712	0.946	0.021	0	Granulocytes	ALOX5AP	arachidonate 5-lipoxygenase activating protein [Source:HGNC Symbol;Acc:HGNC:436]	alox5ap	arachidonate 5-lipoxygenase-activating protein [Source:ZFIN;Acc:ZDB-GENE-030131-9322]	ALOX5AP	arachidonate 5-lipoxygenase activating protein [Source:HGNC Symbol;Acc:HGNC:436]
ENSOMYG00000005475	0	7.00264	0.906	0.014	0	Granulocytes			hvcn1	hydrogen voltage-gated channel 1 [Source:NCBI gene;Acc:436618]	HVCN1	hydrogen voltage gated channel 1 [Source:HGNC Symbol;Acc:HGNC:28240]
ENSOMYG00000042578	0	6.99707	0.978	0.087	0	Granulocytes	hce23		npsn	nephrosin [Source:ZFIN;Acc:ZDB-GENE-040420-2]	ASTL	astacin like metalloendopeptidase [Source:HGNC Symbol;Acc:HGNC:31704]
ENSOMYG00000048100	0	6.15686	0.948	0.06	0	Granulocytes			tktb	transketolase b [Source:ZFIN;Acc:ZDB-GENE-030909-13]	TKT	transketolase [Source:HGNC Symbol;Acc:HGNC:11834]
ENSOMYG00000012191	0	6.27344	0.979	0.093	0	Granulocytes			txn	thioredoxin [Source:ZFIN;Acc:ZDB-GENE-040718-162]	TXN	thioredoxin [Source:HGNC Symbol;Acc:HGNC:12435]
ENSOMYG00000022655	0	6.90359	0.868	0.017	0	Granulocytes	cbpa1		cpa5	carboxypeptidase A5 [Source:ZFIN;Acc:ZDB-GENE-020514-1]	CPA1	carboxypeptidase A1 [Source:HGNC Symbol;Acc:HGNC:2296]
ENSOMYG00000035650	0	5.98754	0.913	0.064	0	Granulocytes	fbp1a	fructose-1,6-bisphosphatase 1a [Source:ZFIN;Acc:ZDB-GENE-030131-7171]	fbp1a	fructose-1,6-bisphosphatase 1a [Source:ZFIN;Acc:ZDB-GENE-030131-7171]	FBP2	fructose-bisphosphatase 2 [Source:HGNC Symbol;Acc:HGNC:3607]
ENSOMYG00000057861	0	6.40925	0.909	0.066	0	Granulocytes	mmp9	matrix metallopeptidase 9 [Source:ZFIN;Acc:ZDB-GENE-040426-2132]	mmp9	matrix metallopeptidase 9 [Source:ZFIN;Acc:ZDB-GENE-040426-2132]	MMP9	matrix metallopeptidase 9 [Source:HGNC Symbol;Acc:HGNC:7176]
ENSOMYG00000012253	0	6.76164	0.84	0.015	0	Granulocytes			lta4h	leukotriene A4 hydrolase [Source:ZFIN;Acc:ZDB-GENE-040426-2477]	LTA4H	leukotriene A4 hydrolase [Source:HGNC Symbol;Acc:HGNC:6710]
ENSOMYG00000014111	0	5.56539	0.866	0.05	0	Granulocytes	p47phox	neutrophil cytosolic factor 1 [Source:ZFIN;Acc:ZDB-GENE-031006-6]	ncf1	neutrophil cytosolic factor 1 [Source:ZFIN;Acc:ZDB-GENE-031006-6]	NCF1	neutrophil cytosolic factor 1 [Source:HGNC Symbol;Acc:HGNC:7660]
ENSOMYG00000016764	0	5.62196	0.924	0.109	0	Granulocytes			si:dkey-21e2.15	si:dkey-21e2.15 [Source:ZFIN;Acc:ZDB-GENE-050208-780]	CFD	complement factor D [Source:HGNC Symbol;Acc:HGNC:2771]
ENSOMYG00000045057	0	6.80022	0.925	0.13	0	Granulocytes	lect2		lect2l	leukocyte cell-derived chemotaxin 2 like [Source:ZFIN;Acc:ZDB-GENE-070127-4]	LECT2	leukocyte cell derived chemotaxin 2 [Source:HGNC Symbol;Acc:HGNC:6550]
ENSOMYG00000070464	0	5.8579	0.844	0.052	0	Granulocytes			zgc:171579	zgc:171579 [Source:ZFIN;Acc:ZDB-GENE-080204-32]	GPR4	G protein-coupled receptor 4 [Source:HGNC Symbol;Acc:HGNC:4497]
ENSOMYG00000059121	0	5.84998	0.832	0.042	0	Granulocytes			ltb4r	leukotriene B4 receptor [Source:ZFIN;Acc:ZDB-GENE-070705-164]	LTB4R	leukotriene B4 receptor [Source:HGNC Symbol;Acc:HGNC:6713]
ENSOMYG00000010522	0	4.95104	0.907	0.152	0	Granulocytes	glrx5		glrx5	glutaredoxin 5 homolog (S. cerevisiae) [Source:NCBI gene;Acc:406294]	GLRX5	glutaredoxin 5 [Source:HGNC Symbol;Acc:HGNC:20134]
ENSOMYG00000025559	0	6.97386	0.755	0.024	0	Granulocytes			mmp13a	matrix metallopeptidase 13a [Source:ZFIN;Acc:ZDB-GENE-031202-2]	MMP13	matrix metallopeptidase 13 [Source:HGNC Symbol;Acc:HGNC:7159]
ENSOMYG00000038157	0	3.6266	0.976	0.25	0	Granulocytes			CU499336.2		PLAC8L1	PLAC8 like 1 [Source:HGNC Symbol;Acc:HGNC:31746]
ENSOMYG00000037346	0	4.61903	0.795	0.084	0	Granulocytes			si:ch211-139g16.8	si:ch211-139g16.8 [Source:ZFIN;Acc:ZDB-GENE-100922-126]	IGSF6	immunoglobulin superfamily member 6 [Source:HGNC Symbol;Acc:HGNC:5953]
ENSOMYG00000062763	0	6.45331	0.722	0.013	0	Granulocytes	zgc:86896	zgc:86896 [Source:ZFIN;Acc:ZDB-GENE-040625-80]	zgc:86896	zgc:86896 [Source:ZFIN;Acc:ZDB-GENE-040625-80]	ARPC1A	actin related protein 2/3 complex subunit 1A [Source:HGNC Symbol;Acc:HGNC:703]
ENSOMYG00000019195	0	5.53682	0.774	0.066	0	Granulocytes			gpr84	G protein-coupled receptor 84 [Source:ZFIN;Acc:ZDB-GENE-070928-33]	GPR84	G protein-coupled receptor 84 [Source:HGNC Symbol;Acc:HGNC:4535]
ENSOMYG00000041910	0	3.93315	0.875	0.179	0	Granulocytes	scinlb	scinderin like b [Source:ZFIN;Acc:ZDB-GENE-040426-2068]	scinlb	scinderin like b [Source:ZFIN;Acc:ZDB-GENE-040426-2068]	GSN	gelsolin [Source:HGNC Symbol;Acc:HGNC:4620]
ENSOMYG00000039867	0	3.64822	0.968	0.275	0	Granulocytes	gpx1		gpx1a	glutathione peroxidase 1a [Source:ZFIN;Acc:ZDB-GENE-030410-1]	GPX2	glutathione peroxidase 2 [Source:HGNC Symbol;Acc:HGNC:4554]
ENSOMYG00000010468	0	4.89636	0.987	0.3	0	Granulocytes	gpia	glucose-6-phosphate isomerase a [Source:ZFIN;Acc:ZDB-GENE-020513-2]	gpib	glucose-6-phosphate isomerase b [Source:ZFIN;Acc:ZDB-GENE-020513-3]	GPI	glucose-6-phosphate isomerase [Source:HGNC Symbol;Acc:HGNC:4458]
ENSOMYG00000016889	0	6.4995	0.695	0.012	0	Granulocytes	zgc:86896	zgc:86896 [Source:ZFIN;Acc:ZDB-GENE-040625-80]	zgc:86896	zgc:86896 [Source:ZFIN;Acc:ZDB-GENE-040625-80]	ARPC1A	actin related protein 2/3 complex subunit 1A [Source:HGNC Symbol;Acc:HGNC:703]
ENSOMYG00000038536	0	5.79036	0.719	0.038	0	Granulocytes	pfkfb4a	6-phosphofructo-2-kinase/fructose-2,6-biphosphatase 4a [Source:ZFIN;Acc:ZDB-GENE-051120-51]	pfkfb4a	6-phosphofructo-2-kinase/fructose-2,6-biphosphatase 4a [Source:ZFIN;Acc:ZDB-GENE-051120-51]	PFKFB4	6-phosphofructo-2-kinase/fructose-2,6-biphosphatase 4 [Source:HGNC Symbol;Acc:HGNC:8875]
ENSOMYG00000065238	0	3.91093	0.864	0.189	0	Granulocytes			zgc:158343	zgc:158343 [Source:NCBI gene;Acc:568780]	IER3	immediate early response 3 [Source:HGNC Symbol;Acc:HGNC:5392]
ENSOMYG00000039543	0	6.99654	0.687	0.013	0	Granulocytes	il-1rii		CABZ01078737.1	interleukin-1 receptor type 2 [Source:NCBI gene;Acc:101882195]	IL1R2	interleukin 1 receptor type 2 [Source:HGNC Symbol;Acc:HGNC:5994]
ENSOMYG00000010616	0	3.79266	0.964	0.291	0	Granulocytes	scinlb	scinderin like b [Source:ZFIN;Acc:ZDB-GENE-040426-2068]	scinla	scinderin like a [Source:ZFIN;Acc:ZDB-GENE-030131-2005]	GSN	gelsolin [Source:HGNC Symbol;Acc:HGNC:4620]
ENSOMYG00000010394	0	3.11514	0.853	0.184	0	Granulocytes	csf3r	colony stimulating factor 3 receptor [Source:ZFIN;Acc:ZDB-GENE-080104-4]	csf3r	colony stimulating factor 3 receptor (granulocyte) [Source:ZFIN;Acc:ZDB-GENE-080104-4]	CSF3R	colony stimulating factor 3 receptor [Source:HGNC Symbol;Acc:HGNC:2439]
ENSOMYG00000047810	0	3.26095	0.885	0.219	0	Granulocytes	gpx1b1		gpx1a	glutathione peroxidase 1a [Source:ZFIN;Acc:ZDB-GENE-030410-1]	GPX2	glutathione peroxidase 2 [Source:HGNC Symbol;Acc:HGNC:4554]
ENSOMYG00000039445	0	3.89866	0.835	0.171	0	Granulocytes	p22-phox		cyba	cytochrome b-245, alpha polypeptide [Source:ZFIN;Acc:ZDB-GENE-040426-1526]	CYBA	cytochrome b-245 alpha chain [Source:HGNC Symbol;Acc:HGNC:2577]
ENSOMYG00000021335	0	5.34614	0.994	0.348	0	Granulocytes			taldo1	transaldolase 1 [Source:ZFIN;Acc:ZDB-GENE-030131-3277]	TALDO1	transaldolase 1 [Source:HGNC Symbol;Acc:HGNC:11559]
ENSOMYG00000010242	0	2.69919	0.875	0.238	0	Granulocytes	oscp1b	organic solute carrier partner 1b [Source:ZFIN;Acc:ZDB-GENE-110815-4]	OSCP1	organic solute carrier partner 1b [Source:NCBI gene;Acc:100334608]	OSCP1	organic solute carrier partner 1 [Source:HGNC Symbol;Acc:HGNC:29971]
ENSOMYG00000021413	0	3.37886	0.872	0.239	0	Granulocytes			odc1	ornithine decarboxylase 1 [Source:ZFIN;Acc:ZDB-GENE-010816-1]	ODC1	ornithine decarboxylase 1 [Source:HGNC Symbol;Acc:HGNC:8109]
ENSOMYG00000014179	0	3.90399	0.763	0.131	0	Granulocytes			spi1b	Spi-1 proto-oncogene b [Source:ZFIN;Acc:ZDB-GENE-980526-164]	SPI1	Spi-1 proto-oncogene [Source:HGNC Symbol;Acc:HGNC:11241]
ENSOMYG00000017257	0	3.6821	0.944	0.315	0	Granulocytes			aldoab	aldolase a, fructose-bisphosphate, b [Source:ZFIN;Acc:ZDB-GENE-040426-2299]	ALDOA	aldolase, fructose-bisphosphate A [Source:HGNC Symbol;Acc:HGNC:414]
ENSOMYG00000042709	0	3.04156	0.852	0.231	0	Granulocytes		cytochrome b-245, beta polypeptide (chronic granulomatous disease) [Source:ZFIN;Acc:ZDB-GENE-040426-1380]	cybb	cytochrome b-245, beta polypeptide (chronic granulomatous disease) [Source:ZFIN;Acc:ZDB-GENE-040426-1380]	CYBB	cytochrome b-245 beta chain [Source:HGNC Symbol;Acc:HGNC:2578]
ENSOMYG00000040395	0	6.59446	0.639	0.018	0	Granulocytes	adam28	ADAM metallopeptidase domain 28 [Source:ZFIN;Acc:ZDB-GENE-060929-532]	adam28	ADAM metallopeptidase domain 28 [Source:ZFIN;Acc:ZDB-GENE-060929-532]	ADAM28	ADAM metallopeptidase domain 28 [Source:HGNC Symbol;Acc:HGNC:206]
ENSOMYG00000059937	0	4.93912	0.673	0.059	0	Granulocytes			si:ch73-7i4.3	si:ch73-7i4.3 [Source:ZFIN;Acc:ZDB-GENE-100922-62]	CD22	CD22 molecule [Source:HGNC Symbol;Acc:HGNC:1643]
ENSOMYG00000031390	0	3.93553	0.717	0.109	0	Granulocytes			myh9a	myosin, heavy chain 9a, non-muscle [Source:ZFIN;Acc:ZDB-GENE-030131-5870]	MYH9	myosin heavy chain 9 [Source:HGNC Symbol;Acc:HGNC:7579]
ENSOMYG00000005094	0	5.61875	0.653	0.047	0	Granulocytes			il1b	interleukin 1, beta [Source:ZFIN;Acc:ZDB-GENE-040702-2]	IL1B	interleukin 1 beta [Source:HGNC Symbol;Acc:HGNC:5992]
ENSOMYG00000042506	0	2.9207	0.843	0.237	0	Granulocytes		cytochrome b-245, beta polypeptide (chronic granulomatous disease) [Source:ZFIN;Acc:ZDB-GENE-040426-1380]	cybb	cytochrome b-245, beta polypeptide (chronic granulomatous disease) [Source:ZFIN;Acc:ZDB-GENE-040426-1380]	CYBB	cytochrome b-245 beta chain [Source:HGNC Symbol;Acc:HGNC:2578]
ENSOMYG00000039054	0	5.04752	0.639	0.044	0	Granulocytes	g6pd	glucose-6-phosphate dehydrogenase [Source:ZFIN;Acc:ZDB-GENE-070508-4]	g6pd	glucose-6-phosphate dehydrogenase [Source:ZFIN;Acc:ZDB-GENE-070508-4]	G6PD	glucose-6-phosphate dehydrogenase [Source:HGNC Symbol;Acc:HGNC:4057]
ENSOMYG00000061059	0	3.32326	0.776	0.182	0	Granulocytes	grap2b	GRB2 related adaptor protein 2b [Source:ZFIN;Acc:ZDB-GENE-040426-1485]	grap2b	GRB2 related adaptor protein 2b [Source:ZFIN;Acc:ZDB-GENE-040426-1485]	GRAP2	GRB2 related adaptor protein 2 [Source:HGNC Symbol;Acc:HGNC:4563]
ENSOMYG00000013918	0	4.72903	0.657	0.066	0	Granulocytes	ncf2	neutrophil cytosolic factor 2 [Source:ZFIN;Acc:ZDB-GENE-070209-29]	ncf2	neutrophil cytosolic factor 2 [Source:ZFIN;Acc:ZDB-GENE-070209-29]	NCF2	neutrophil cytosolic factor 2 [Source:HGNC Symbol;Acc:HGNC:7661]
ENSOMYG00000034371	0	3.15356	0.89	0.302	0	Granulocytes	pkma	pyruvate kinase M1/2a [Source:ZFIN;Acc:ZDB-GENE-031201-4]	pkma	pyruvate kinase M1/2a [Source:ZFIN;Acc:ZDB-GENE-031201-4]	PKM	pyruvate kinase M1/2 [Source:HGNC Symbol;Acc:HGNC:9021]
ENSOMYG00000019888	0	2.7231	0.855	0.276	0	Granulocytes	cebpb	CCAAT enhancer binding protein beta [Source:ZFIN;Acc:ZDB-GENE-020111-3]	cebpb	CCAAT enhancer binding protein beta [Source:ZFIN;Acc:ZDB-GENE-020111-3]	CEBPB	CCAAT enhancer binding protein beta [Source:HGNC Symbol;Acc:HGNC:1834]
ENSOMYG00000038732	0	3.12752	0.759	0.181	0	Granulocytes			actn4	actinin, alpha 4 [Source:ZFIN;Acc:ZDB-GENE-030131-940]	ACTN4	actinin alpha 4 [Source:HGNC Symbol;Acc:HGNC:166]
ENSOMYG00000061147	0	5.72218	0.599	0.03	0	Granulocytes	zgc:171579	zgc:171579 [Source:ZFIN;Acc:ZDB-GENE-080204-32]	zgc:171579	zgc:171579 [Source:ZFIN;Acc:ZDB-GENE-080204-32]	GPR4	G protein-coupled receptor 4 [Source:HGNC Symbol;Acc:HGNC:4497]
ENSOMYG00000020385	0	3.92146	0.695	0.127	0	Granulocytes			taldo1	transaldolase 1 [Source:ZFIN;Acc:ZDB-GENE-030131-3277]	TALDO1	transaldolase 1 [Source:HGNC Symbol;Acc:HGNC:11559]
ENSOMYG00000028281	0	3.24381	0.98	0.417	0	Granulocytes			actb1	actin, beta 1 [Source:NCBI gene;Acc:57934]	ACTB	actin beta [Source:HGNC Symbol;Acc:HGNC:132]
ENSOMYG00000022162	0	3.51465	0.68	0.123	0	Granulocytes			mmp25b	matrix metallopeptidase 25b [Source:ZFIN;Acc:ZDB-GENE-100308-4]	MMP25	matrix metallopeptidase 25 [Source:HGNC Symbol;Acc:HGNC:14246]
ENSOMYG00000003005	0	7.1484	0.564	0.008	0	Granulocytes	fpr1	formyl peptide receptor 1 [Source:ZFIN;Acc:ZDB-GENE-121227-2]	fpr1	formyl peptide receptor 1 [Source:ZFIN;Acc:ZDB-GENE-121227-2]	CMKLR1	chemerin chemokine-like receptor 1 [Source:HGNC Symbol;Acc:HGNC:2121]
ENSOMYG00000016420	0	1.97011	0.764	0.212	0	Granulocytes	anxa1a	annexin A1a [Source:ZFIN;Acc:ZDB-GENE-030131-6664]	anxa1a	annexin A1a [Source:ZFIN;Acc:ZDB-GENE-030131-6664]	ANXA1	annexin A1 [Source:HGNC Symbol;Acc:HGNC:533]
ENSOMYG00000055514	0	2.84208	0.822	0.27	0	Granulocytes		lymphocyte specific protein 1 b [Source:ZFIN;Acc:ZDB-GENE-141222-12]	lsp1a	lymphocyte specific protein 1 a [Source:ZFIN;Acc:ZDB-GENE-131127-171]	CALD1	caldesmon 1 [Source:HGNC Symbol;Acc:HGNC:1441]
ENSOMYG00000033267	0	5.6948	0.579	0.027	0	Granulocytes	stx11a	syntaxin 11a [Source:ZFIN;Acc:ZDB-GENE-040426-2564]	stx11a	syntaxin 11a [Source:ZFIN;Acc:ZDB-GENE-040426-2564]	STX11	syntaxin 11 [Source:HGNC Symbol;Acc:HGNC:11429]
ENSOMYG00000007311	0	2.4747	0.778	0.228	0	Granulocytes	nccrp1	P1, F-box associated domain containing [Source:ZFIN;Acc:ZDB-GENE-000210-13]	nccrp1	P1, F-box associated domain containing [Source:NCBI gene;Acc:30078]	NCCRP1	NCCRP1, F-box associated domain containing [Source:HGNC Symbol;Acc:HGNC:33739]
ENSOMYG00000035090	0	2.86433	0.92	0.374	0	Granulocytes	lcp1	lymphocyte cytosolic protein 1 (L-plastin) [Source:ZFIN;Acc:ZDB-GENE-991213-5]	lcp1	lymphocyte cytosolic protein 1 (L-plastin) [Source:NCBI gene;Acc:30583]	LCP1	lymphocyte cytosolic protein 1 [Source:HGNC Symbol;Acc:HGNC:6528]
ENSOMYG00000014405	0	3.11456	0.864	0.32	0	Granulocytes			CR381567.1		MYL6	myosin light chain 6 [Source:HGNC Symbol;Acc:HGNC:7587]
ENSOMYG00000024679	0	4.73413	0.601	0.062	0	Granulocytes	fpr1	formyl peptide receptor 1 [Source:ZFIN;Acc:ZDB-GENE-121227-2]	fpr1	formyl peptide receptor 1 [Source:ZFIN;Acc:ZDB-GENE-121227-2]	CMKLR1	chemerin chemokine-like receptor 1 [Source:HGNC Symbol;Acc:HGNC:2121]
ENSOMYG00000001734	0	3.05595	0.941	0.402	0	Granulocytes			eno1a	enolase 1a, (alpha) [Source:ZFIN;Acc:ZDB-GENE-030131-6048]	ENO1	enolase 1 [Source:HGNC Symbol;Acc:HGNC:3350]
ENSOMYG00000068324	0	3.47249	0.985	0.447	0	Granulocytes			actb1	actin, beta 1 [Source:NCBI gene;Acc:57934]	ACTB	actin beta [Source:HGNC Symbol;Acc:HGNC:132]
ENSOMYG00000000673	0	2.39334	0.702	0.164	0	Granulocytes		S100 calcium binding protein A10a [Source:ZFIN;Acc:ZDB-GENE-041010-35]	s100a10b	S100 calcium binding protein A10b [Source:ZFIN;Acc:ZDB-GENE-040426-1937]	S100A1	S100 calcium binding protein A1 [Source:HGNC Symbol;Acc:HGNC:10486]
ENSOMYG00000024247	0	5.61886	0.567	0.03	0	Granulocytes			ltb4r	leukotriene B4 receptor [Source:ZFIN;Acc:ZDB-GENE-070705-164]	LTB4R	leukotriene B4 receptor [Source:HGNC Symbol;Acc:HGNC:6713]
ENSOMYG00000036304	0	2.71074	0.761	0.228	0	Granulocytes	gstp1.2	glutathione S-transferase pi 1.2 [Source:ZFIN;Acc:ZDB-GENE-020806-4]	gstp1	glutathione S-transferase pi 1 [Source:ZFIN;Acc:ZDB-GENE-020806-4]	GSTP1	glutathione S-transferase pi 1 [Source:HGNC Symbol;Acc:HGNC:4638]
ENSOMYG00000010767	0	2.54453	0.846	0.318	0	Granulocytes			si:dkey-243k1.3	si:dkey-243k1.3 [Source:ZFIN;Acc:ZDB-GENE-131121-191]	ENDOD1	endonuclease domain containing 1 [Source:HGNC Symbol;Acc:HGNC:29129]
ENSOMYG00000013354	0	4.63154	0.571	0.048	0	Granulocytes			rhogb	ras homolog family member Gb [Source:ZFIN;Acc:ZDB-GENE-030131-8877]	RHOG	ras homolog family member G [Source:HGNC Symbol;Acc:HGNC:672]
ENSOMYG00000043965	0	3.81479	0.701	0.181	0	Granulocytes	prdx5	peroxiredoxin 5 [Source:ZFIN;Acc:ZDB-GENE-050522-159]	prdx5	peroxiredoxin 5 [Source:ZFIN;Acc:ZDB-GENE-050522-159]	PRDX5	peroxiredoxin 5 [Source:HGNC Symbol;Acc:HGNC:9355]
ENSOMYG00000033868	0	4.41595	0.6	0.081	0	Granulocytes	m17	IL-6 subfamily cytokine M17 [Source:ZFIN;Acc:ZDB-GENE-060526-368]	m17	IL-6 subfamily cytokine M17 [Source:ZFIN;Acc:ZDB-GENE-060526-368]	CNTF	ciliary neurotrophic factor [Source:HGNC Symbol;Acc:HGNC:2169]
ENSOMYG00000056849	0	2.3218	0.697	0.181	0	Granulocytes	fgl2a	fibrinogen-like 2a [Source:ZFIN;Acc:ZDB-GENE-030131-9506]	fgl2a	fibrinogen-like 2a [Source:ZFIN;Acc:ZDB-GENE-030131-9506]	FGL2	fibrinogen like 2 [Source:HGNC Symbol;Acc:HGNC:3696]
ENSOMYG00000001005	0	5.44938	0.529	0.014	0	Granulocytes			cyp4f3	cytochrome P450, family 4, subfamily F, polypeptide 3 [Source:ZFIN;Acc:ZDB-GENE-070410-108]	CYP4F3	cytochrome P450 family 4 subfamily F member 3 [Source:HGNC Symbol;Acc:HGNC:2646]
ENSOMYG00000037143	0	4.9351	0.552	0.042	0	Granulocytes	ck-2.1		ccl34b.3	chemokine (C-C motif) ligand 34b, duplicate 3 [Source:ZFIN;Acc:ZDB-GENE-130603-64]	TRIO	trio Rho guanine nucleotide exchange factor [Source:HGNC Symbol;Acc:HGNC:12303]
ENSOMYG00000019943	0	2.70257	0.728	0.218	0	Granulocytes	fermt3b	FERM domain containing kindlin 3b [Source:ZFIN;Acc:ZDB-GENE-040426-1366]	fermt3b	fermitin family member 3b [Source:ZFIN;Acc:ZDB-GENE-040426-1366]	FERMT3	fermitin family member 3 [Source:HGNC Symbol;Acc:HGNC:23151]
ENSOMYG00000017022	0	5.38207	0.541	0.032	0	Granulocytes	tf	coagulation factor IIIb [Source:ZFIN;Acc:ZDB-GENE-050417-234]	f3b	coagulation factor IIIb [Source:ZFIN;Acc:ZDB-GENE-050417-234]	F3	coagulation factor III, tissue factor [Source:HGNC Symbol;Acc:HGNC:3541]
ENSOMYG00000012440	0	6.09056	0.523	0.015	0	Granulocytes	OXER1	oxoeicosanoid receptor 1 [Source:HGNC Symbol;Acc:HGNC:24884]	hcar1-3	hydroxycarboxylic acid receptor 1-3 [Source:ZFIN;Acc:ZDB-GENE-081107-48]	HCAR2	hydroxycarboxylic acid receptor 2 [Source:HGNC Symbol;Acc:HGNC:24827]
ENSOMYG00000014131	0	3.21514	0.691	0.184	0	Granulocytes	msra	methionine sulfoxide reductase Aa [Source:ZFIN;Acc:ZDB-GENE-041014-344]	msra	methionine sulfoxide reductase A [Source:ZFIN;Acc:ZDB-GENE-041014-344]	MSRA	methionine sulfoxide reductase A [Source:HGNC Symbol;Acc:HGNC:7377]
ENSOMYG00000012460	0	2.12297	0.799	0.297	0	Granulocytes	zgc:162941	lysozyme g-like 1 [Source:ZFIN;Acc:ZDB-GENE-040718-461]	lygl1	lysozyme g-like 1 [Source:ZFIN;Acc:ZDB-GENE-040718-461]	LYG2	lysozyme g2 [Source:HGNC Symbol;Acc:HGNC:29615]
ENSOMYG00000040970	0	5.58335	0.519	0.02	0	Granulocytes	NADK	NAD kinase [Source:HGNC Symbol;Acc:HGNC:29831]	nadkb	NAD kinase b [Source:ZFIN;Acc:ZDB-GENE-061103-433]	NADK	NAD kinase [Source:HGNC Symbol;Acc:HGNC:29831]
ENSOMYG00000038787	0	2.69174	0.935	0.438	0	Granulocytes	cap1	CAP, adenylate cyclase-associated protein 1 (yeast) [Source:ZFIN;Acc:ZDB-GENE-030131-6459]	cap1	CAP, adenylate cyclase-associated protein 1 (yeast) [Source:ZFIN;Acc:ZDB-GENE-030131-6459]	CAP1	cyclase associated actin cytoskeleton regulatory protein 1 [Source:HGNC Symbol;Acc:HGNC:20040]
ENSOMYG00000059755	0	2.94868	0.663	0.168	0	Granulocytes	ptk2ba	protein tyrosine kinase 2 beta, a [Source:ZFIN;Acc:ZDB-GENE-080207-1]	ptk2ba	protein tyrosine kinase 2 beta, a [Source:ZFIN;Acc:ZDB-GENE-080207-1]	PTK2B	protein tyrosine kinase 2 beta [Source:HGNC Symbol;Acc:HGNC:9612]
ENSOMYG00000005989	0	4.87381	0.545	0.053	0	Granulocytes	il8r		cxcr1	chemokine (C-X-C motif) receptor 1 [Source:ZFIN;Acc:ZDB-GENE-070302-4]	CXCR1	C-X-C motif chemokine receptor 1 [Source:HGNC Symbol;Acc:HGNC:6026]
ENSOMYG00000012614	0	2.37357	0.74	0.249	0	Granulocytes			rac2	Rac family small GTPase 2 [Source:ZFIN;Acc:ZDB-GENE-040625-27]	RAC2	Rac family small GTPase 2 [Source:HGNC Symbol;Acc:HGNC:9802]
ENSOMYG00000005322	0	4.25768	0.554	0.064	0	Granulocytes			alas1	aminolevulinate, delta-, synthase 1 [Source:ZFIN;Acc:ZDB-GENE-001229-2]	ALAS1	5'-aminolevulinate synthase 1 [Source:HGNC Symbol;Acc:HGNC:396]
ENSOMYG00000006226	0	2.63344	0.805	0.315	0	Granulocytes			arpc2	actin related protein 2/3 complex, subunit 2 [Source:ZFIN;Acc:ZDB-GENE-030131-5276]	ARPC2	actin related protein 2/3 complex subunit 2 [Source:HGNC Symbol;Acc:HGNC:705]
ENSOMYG00000006135	0	1.67902	0.679	0.189	0	Granulocytes	leg		lgals2a	lectin, galactoside-binding, soluble, 2a [Source:ZFIN;Acc:ZDB-GENE-050318-2]	LGALS1	galectin 1 [Source:HGNC Symbol;Acc:HGNC:6561]
ENSOMYG00000036839	0	2.36537	0.885	0.395	0	Granulocytes		ferritin, heavy polypeptide 1a [Source:ZFIN;Acc:ZDB-GENE-000831-2]	fth1a	ferritin, heavy polypeptide 1a [Source:ZFIN;Acc:ZDB-GENE-000831-2]	FTH1	ferritin heavy chain 1 [Source:HGNC Symbol;Acc:HGNC:3976]
ENSOMYG00000029947	0	2.00754	0.865	0.376	0	Granulocytes	cd18	integrin, beta 2 [Source:ZFIN;Acc:ZDB-GENE-110411-4]	itgb2	integrin, beta 2 [Source:ZFIN;Acc:ZDB-GENE-110411-4]	ITGB2	integrin subunit beta 2 [Source:HGNC Symbol;Acc:HGNC:6155]
ENSOMYG00000005782	0	2.61555	0.737	0.258	0	Granulocytes		leupaxin [Source:ZFIN;Acc:ZDB-GENE-081105-159]	lpxn	leupaxin [Source:ZFIN;Acc:ZDB-GENE-081105-159]	LPXN	leupaxin [Source:HGNC Symbol;Acc:HGNC:14061]
ENSOMYG00000045444	0	4.89214	0.517	0.042	0	Granulocytes	MLKL	mixed lineage kinase domain like pseudokinase [Source:HGNC Symbol;Acc:HGNC:26617]	map3k12	mitogen-activated protein kinase kinase kinase 12 [Source:ZFIN;Acc:ZDB-GENE-040426-2436]	MLKL	mixed lineage kinase domain like pseudokinase [Source:HGNC Symbol;Acc:HGNC:26617]
ENSOMYG00000035723	0	3.18042	0.596	0.121	0	Granulocytes			selplg	selectin P ligand [Source:ZFIN;Acc:ZDB-GENE-120410-1]	FAM47B	family with sequence similarity 47 member B [Source:HGNC Symbol;Acc:HGNC:26659]
ENSOMYG00000028660	0	4.18284	0.547	0.073	0	Granulocytes	gchfr	GTP cyclohydrolase I feedback regulator [Source:ZFIN;Acc:ZDB-GENE-040426-1731]	gchfr	GTP cyclohydrolase I feedback regulator [Source:NCBI gene;Acc:393735]	GCHFR	GTP cyclohydrolase I feedback regulator [Source:HGNC Symbol;Acc:HGNC:4194]
ENSOMYG00000016082	0	4.74301	0.506	0.034	0	Granulocytes			si:dkey-15j16.3	si:dkey-15j16.3 [Source:ZFIN;Acc:ZDB-GENE-030131-4680]	GPA33	glycoprotein A33 [Source:HGNC Symbol;Acc:HGNC:4445]
ENSOMYG00000038789	0	2.4235	0.889	0.42	0	Granulocytes			cfl1	cofilin 1 [Source:ZFIN;Acc:ZDB-GENE-030131-215]	CFL2	cofilin 2 [Source:HGNC Symbol;Acc:HGNC:1875]
ENSOMYG00000041036	0	3.71732	0.583	0.116	0	Granulocytes	TUBB3	tubulin beta 3 class III [Source:HGNC Symbol;Acc:HGNC:20772]	tubb2	tubulin, beta 2A class IIa [Source:ZFIN;Acc:ZDB-GENE-050522-384]	TUBB3	tubulin beta 3 class III [Source:HGNC Symbol;Acc:HGNC:20772]
ENSOMYG00000032820	0	2.40996	0.665	0.203	0	Granulocytes	ncf1	neutrophil cytosolic factor 1 [Source:ZFIN;Acc:ZDB-GENE-031006-6]	ncf1	neutrophil cytosolic factor 1 [Source:ZFIN;Acc:ZDB-GENE-031006-6]	NCF1	neutrophil cytosolic factor 1 [Source:HGNC Symbol;Acc:HGNC:7660]
ENSOMYG00000030381	0	1.65284	0.827	0.371	0	Granulocytes	TAGAP	T cell activation RhoGTPase activating protein [Source:HGNC Symbol;Acc:HGNC:15669]		si:ch211-122h15.4 [Source:ZFIN;Acc:ZDB-GENE-121214-340]	TAGAP	T cell activation RhoGTPase activating protein [Source:HGNC Symbol;Acc:HGNC:15669]
ENSOMYG00000026699	0	3.24237	0.982	0.527	0	Granulocytes	gapdhs	glyceraldehyde-3-phosphate dehydrogenase, spermatogenic [Source:ZFIN;Acc:ZDB-GENE-020913-1]	gapdhs	glyceraldehyde-3-phosphate dehydrogenase, spermatogenic [Source:NCBI gene;Acc:406367]	GAPDHS	glyceraldehyde-3-phosphate dehydrogenase, spermatogenic [Source:HGNC Symbol;Acc:HGNC:24864]
ENSOMYG00000039890	0	2.58205	0.702	0.248	0	Granulocytes	pgk1	phosphoglycerate kinase 1 [Source:ZFIN;Acc:ZDB-GENE-040426-2711]	pgk1	phosphoglycerate kinase 1 [Source:ZFIN;Acc:ZDB-GENE-040426-2711]	PGK1	phosphoglycerate kinase 1 [Source:HGNC Symbol;Acc:HGNC:8896]
ENSOMYG00000035889	0	3.92578	0.493	0.043	0	Granulocytes	cytf	cystatin F [Source:HGNC Symbol;Acc:HGNC:2479]	CABZ01117840.1		CST7	cystatin F [Source:HGNC Symbol;Acc:HGNC:2479]
ENSOMYG00000021116	0	2.43412	0.894	0.445	0	Granulocytes	myl12.1	myosin, light chain 12, genome duplicate 1 [Source:ZFIN;Acc:ZDB-GENE-030131-4918]	myl12.2	myosin, light chain 12, genome duplicate 2 [Source:ZFIN;Acc:ZDB-GENE-030131-9028]	MYL12B	myosin light chain 12B [Source:HGNC Symbol;Acc:HGNC:29827]
ENSOMYG00000046145	0	2.24146	0.766	0.318	0	Granulocytes			aldoab	aldolase a, fructose-bisphosphate, b [Source:ZFIN;Acc:ZDB-GENE-040426-2299]	ALDOA	aldolase, fructose-bisphosphate A [Source:HGNC Symbol;Acc:HGNC:414]
ENSOMYG00000014451	0	2.23671	0.8	0.353	0	Granulocytes	LDHB	lactate dehydrogenase B [Source:HGNC Symbol;Acc:HGNC:6541]	ldhba	lactate dehydrogenase Ba [Source:NCBI gene;Acc:30497]	LDHB	lactate dehydrogenase B [Source:HGNC Symbol;Acc:HGNC:6541]
ENSOMYG00000007277	0	2.63511	0.737	0.291	0	Granulocytes			arpc2	actin related protein 2/3 complex, subunit 2 [Source:ZFIN;Acc:ZDB-GENE-030131-5276]	ARPC2	actin related protein 2/3 complex subunit 2 [Source:HGNC Symbol;Acc:HGNC:705]
ENSOMYG00000041875	0	5.10324	0.476	0.031	0	Granulocytes	gadd45aa	growth arrest and DNA-damage-inducible, alpha, a [Source:ZFIN;Acc:ZDB-GENE-040426-1501]	gadd45aa	growth arrest and DNA-damage-inducible, alpha, a [Source:ZFIN;Acc:ZDB-GENE-040426-1501]	GADD45A	growth arrest and DNA damage inducible alpha [Source:HGNC Symbol;Acc:HGNC:4095]
ENSOMYG00000024275	0	6.47868	0.454	0.012	0	Granulocytes			ltb4r	leukotriene B4 receptor [Source:ZFIN;Acc:ZDB-GENE-070705-164]	LTB4R	leukotriene B4 receptor [Source:HGNC Symbol;Acc:HGNC:6713]
ENSOMYG00000072110	0	3.79704	0.529	0.088	0	Granulocytes			glipr1a	GLI pathogenesis-related 1a [Source:ZFIN;Acc:ZDB-GENE-110309-2]	GLIPR1	GLI pathogenesis related 1 [Source:HGNC Symbol;Acc:HGNC:17001]
ENSOMYG00000014642	0	5.34712	0.463	0.022	0	Granulocytes	pygl	phosphorylase, glycogen, liver [Source:ZFIN;Acc:ZDB-GENE-041205-1]	pygl	phosphorylase, glycogen, liver [Source:ZFIN;Acc:ZDB-GENE-041205-1]	PYGL	glycogen phosphorylase L [Source:HGNC Symbol;Acc:HGNC:9725]
ENSOMYG00000007289	0	4.00232	0.497	0.057	0	Granulocytes			adam8b	ADAM metallopeptidase domain 8b [Source:ZFIN;Acc:ZDB-GENE-070808-1]	ADAM8	ADAM metallopeptidase domain 8 [Source:HGNC Symbol;Acc:HGNC:215]
ENSOMYG00000003620	0	2.72469	0.994	0.554	0	Granulocytes			icn	ictacalcin [Source:ZFIN;Acc:ZDB-GENE-030131-8599]	S100A4	S100 calcium binding protein A4 [Source:HGNC Symbol;Acc:HGNC:10494]
ENSOMYG00000031002	0	5.01934	0.474	0.035	0	Granulocytes			adam8b	ADAM metallopeptidase domain 8b [Source:ZFIN;Acc:ZDB-GENE-070808-1]	ADAM8	ADAM metallopeptidase domain 8 [Source:HGNC Symbol;Acc:HGNC:215]
ENSOMYG00000052119	0	2.25125	0.794	0.357	0	Granulocytes			tspan7b	tetraspanin 7b [Source:ZFIN;Acc:ZDB-GENE-040927-5]	TSPAN8	tetraspanin 8 [Source:HGNC Symbol;Acc:HGNC:11855]
ENSOMYG00000025152	0	4.46317	0.474	0.043	0	Granulocytes	ncf2	neutrophil cytosolic factor 2 [Source:ZFIN;Acc:ZDB-GENE-070209-29]	ncf2	neutrophil cytosolic factor 2 [Source:ZFIN;Acc:ZDB-GENE-070209-29]	NCF2	neutrophil cytosolic factor 2 [Source:HGNC Symbol;Acc:HGNC:7661]
ENSOMYG00000043512	0	2.32612	0.677	0.254	0	Granulocytes		heat shock protein family A (Hsp70) member 8b [Source:ZFIN;Acc:ZDB-GENE-121214-31]	hspa8	heat shock protein 8 [Source:NCBI gene;Acc:573376]	HSPA8	heat shock protein family A (Hsp70) member 8 [Source:HGNC Symbol;Acc:HGNC:5241]
ENSOMYG00000003746	0	4.24162	0.48	0.059	0	Granulocytes			tnip2	TNFAIP3 interacting protein 2 [Source:ZFIN;Acc:ZDB-GENE-120913-2]	TNIP2	TNFAIP3 interacting protein 2 [Source:HGNC Symbol;Acc:HGNC:19118]
ENSOMYG00000051029	0	2.42485	0.637	0.218	0	Granulocytes			lsp1a	lymphocyte specific protein 1 a [Source:ZFIN;Acc:ZDB-GENE-131127-171]	CALD1	caldesmon 1 [Source:HGNC Symbol;Acc:HGNC:1441]
ENSOMYG00000051404	0	2.15477	0.974	0.556	0	Granulocytes	s10i		icn	ictacalcin [Source:ZFIN;Acc:ZDB-GENE-030131-8599]	S100A4	S100 calcium binding protein A4 [Source:HGNC Symbol;Acc:HGNC:10494]
ENSOMYG00000058950	0	2.34529	0.663	0.248	0	Granulocytes			si:ch211-71n6.4	si:ch211-71n6.4 [Source:ZFIN;Acc:ZDB-GENE-091204-213]	ERVW-1	endogenous retrovirus group W member 1, envelope [Source:HGNC Symbol;Acc:HGNC:13525]
ENSOMYG00000072660	0	2.3123	0.716	0.305	0	Granulocytes			cd83	CD83 molecule [Source:ZFIN;Acc:ZDB-GENE-060503-762]	CD83	CD83 molecule [Source:HGNC Symbol;Acc:HGNC:1703]
ENSOMYG00000003396	0	1.68575	0.939	0.529	0	Granulocytes			nfkbiaa	nuclear factor of kappa light polypeptide gene enhancer in B-cells inhibitor, alpha a [Source:ZFIN;Acc:ZDB-GENE-040426-2227]	NFKBIA	NFKB inhibitor alpha [Source:HGNC Symbol;Acc:HGNC:7797]
ENSOMYG00000032907	0	1.49158	0.915	0.512	0	Granulocytes	cd63	CD63 molecule [Source:ZFIN;Acc:ZDB-GENE-030131-180]	cd63	CD63 molecule [Source:ZFIN;Acc:ZDB-GENE-030131-180]	CD63	CD63 molecule [Source:HGNC Symbol;Acc:HGNC:1692]
ENSOMYG00000023169	0	6.5055	0.406	0.005	0	Granulocytes	si:ch211-284o19.8	si:ch211-284o19.8 [Source:ZFIN;Acc:ZDB-GENE-070912-289]	si:ch211-284o19.8	si:ch211-284o19.8 [Source:ZFIN;Acc:ZDB-GENE-070912-289]	GRINA	glutamate ionotropic receptor NMDA type subunit associated protein 1 [Source:HGNC Symbol;Acc:HGNC:4589]
ENSOMYG00000039567	0	3.78485	0.463	0.063	0	Granulocytes	yrk	Yes-related kinase [Source:ZFIN;Acc:ZDB-GENE-030131-9517]	yrk	Yes-related kinase [Source:ZFIN;Acc:ZDB-GENE-030131-9517]	FYN	FYN proto-oncogene, Src family tyrosine kinase [Source:HGNC Symbol;Acc:HGNC:4037]
ENSOMYG00000014204	0	2.73086	0.518	0.119	0	Granulocytes	ETS2	ETS proto-oncogene 2, transcription factor [Source:HGNC Symbol;Acc:HGNC:3489]	ets2	v-ets avian erythroblastosis virus E26 oncogene homolog 2 [Source:ZFIN;Acc:ZDB-GENE-050522-552]	ETS2	ETS proto-oncogene 2, transcription factor [Source:HGNC Symbol;Acc:HGNC:3489]
ENSOMYG00000046773	0	2.16	0.875	0.476	0	Granulocytes	arpc3	actin related protein 2/3 complex, subunit 3 [Source:ZFIN;Acc:ZDB-GENE-040625-107]	arpc3	actin related protein 2/3 complex, subunit 3 [Source:ZFIN;Acc:ZDB-GENE-040625-107]	ARPC3	actin related protein 2/3 complex subunit 3 [Source:HGNC Symbol;Acc:HGNC:706]
ENSOMYG00000037776	0	2.14451	0.685	0.288	0	Granulocytes			gmfb	glia maturation factor, beta [Source:ZFIN;Acc:ZDB-GENE-040426-2114]	GMFG	glia maturation factor gamma [Source:HGNC Symbol;Acc:HGNC:4374]
ENSOMYG00000002891	0	2.47026	0.58	0.185	0	Granulocytes	si:ch211-260e23.9	si:ch211-260e23.9 [Source:ZFIN;Acc:ZDB-GENE-141222-48]	si:ch211-260e23.9	si:ch211-260e23.9 [Source:ZFIN;Acc:ZDB-GENE-141222-48]	TP53INP1	tumor protein p53 inducible nuclear protein 1 [Source:HGNC Symbol;Acc:HGNC:18022]
ENSOMYG00000013056	0	2.74309	0.523	0.129	0	Granulocytes			atp1a3b	ATPase Na+/K+ transporting subunit alpha 3b [Source:ZFIN;Acc:ZDB-GENE-001212-8]	ATP1A3	ATPase Na+/K+ transporting subunit alpha 3 [Source:HGNC Symbol;Acc:HGNC:801]
ENSOMYG00000039320	0	1.97369	0.744	0.35	0	Granulocytes	gapdhs	glyceraldehyde-3-phosphate dehydrogenase, spermatogenic [Source:ZFIN;Acc:ZDB-GENE-020913-1]	gapdhs	glyceraldehyde-3-phosphate dehydrogenase, spermatogenic [Source:NCBI gene;Acc:406367]	GAPDHS	glyceraldehyde-3-phosphate dehydrogenase, spermatogenic [Source:HGNC Symbol;Acc:HGNC:24864]
ENSOMYG00000018716	0	1.98592	0.759	0.372	0	Granulocytes			zgc:153867	zgc:153867 [Source:ZFIN;Acc:ZDB-GENE-030131-9170]	MYL6	myosin light chain 6 [Source:HGNC Symbol;Acc:HGNC:7587]
ENSOMYG00000016137	0	3.64186	0.444	0.06	0	Granulocytes	atf3	activating transcription factor 3 [Source:ZFIN;Acc:ZDB-GENE-040426-728]	atf3	activating transcription factor 3 [Source:ZFIN;Acc:ZDB-GENE-040426-728]	ATF3	activating transcription factor 3 [Source:HGNC Symbol;Acc:HGNC:785]
ENSOMYG00000005060	0	2.474	0.547	0.163	0	Granulocytes			plin2	perilipin 2 [Source:ZFIN;Acc:ZDB-GENE-050913-12]	PLIN2	perilipin 2 [Source:HGNC Symbol;Acc:HGNC:248]
ENSOMYG00000018563	0	5.53712	0.401	0.018	0	Granulocytes			zgc:56585	zgc:56585 [Source:ZFIN;Acc:ZDB-GENE-040426-1084]	HPGD	15-hydroxyprostaglandin dehydrogenase [Source:HGNC Symbol;Acc:HGNC:5154]
ENSOMYG00000032461	0	2.26614	0.653	0.27	0	Granulocytes	tpi1b	triosephosphate isomerase 1b [Source:ZFIN;Acc:ZDB-GENE-020416-4]	tpi1b	triosephosphate isomerase 1b [Source:NCBI gene;Acc:560753]	TPI1	triosephosphate isomerase 1 [Source:HGNC Symbol;Acc:HGNC:12009]
ENSOMYG00000010420	0	2.31569	0.559	0.178	0	Granulocytes			rac2	Rac family small GTPase 2 [Source:ZFIN;Acc:ZDB-GENE-040625-27]	RAC2	Rac family small GTPase 2 [Source:HGNC Symbol;Acc:HGNC:9802]
ENSOMYG00000034247	0	3.16641	0.505	0.124	0	Granulocytes			gsr	glutathione reductase [Source:ZFIN;Acc:ZDB-GENE-050522-116]	GSR	glutathione-disulfide reductase [Source:HGNC Symbol;Acc:HGNC:4623]
ENSOMYG00000039981	0	3.2092	0.498	0.122	0	Granulocytes	pgls	6-phosphogluconolactonase [Source:ZFIN;Acc:ZDB-GENE-040822-9]	pgls	6-phosphogluconolactonase [Source:ZFIN;Acc:ZDB-GENE-040822-9]	PGLS	6-phosphogluconolactonase [Source:HGNC Symbol;Acc:HGNC:8903]
ENSOMYG00000043310	0	4.16175	0.432	0.056	0	Granulocytes	bcl2l1	BCL2 like 1 [Source:ZFIN;Acc:ZDB-GENE-010730-1]	bcl2l1	BCL2 like 1 [Source:ZFIN;Acc:ZDB-GENE-010730-1]	BCL2L1	BCL2 like 1 [Source:HGNC Symbol;Acc:HGNC:992]
ENSOMYG00000030500	0	6.93858	0.383	0.008	0	Granulocytes			si:ch73-90p23.1	si:ch73-90p23.1 [Source:ZFIN;Acc:ZDB-GENE-131121-421]	FFAR2	free fatty acid receptor 2 [Source:HGNC Symbol;Acc:HGNC:4501]
ENSOMYG00000026097	0	2.20608	0.626	0.253	0	Granulocytes	arpc3	actin related protein 2/3 complex, subunit 3 [Source:ZFIN;Acc:ZDB-GENE-040625-107]	arpc3	actin related protein 2/3 complex, subunit 3 [Source:ZFIN;Acc:ZDB-GENE-040625-107]	ARPC3	actin related protein 2/3 complex subunit 3 [Source:HGNC Symbol;Acc:HGNC:706]
ENSOMYG00000005460	0	3.83442	0.432	0.059	0	Granulocytes		si:ch211-224l10.4 [Source:ZFIN;Acc:ZDB-GENE-090312-125]	BX296551.2	sodium-dependent lysophosphatidylcholine symporter 1-like [Source:NCBI gene;Acc:570014]	MFSD2A	major facilitator superfamily domain containing 2A [Source:HGNC Symbol;Acc:HGNC:25897]
ENSOMYG00000069514	0	1.98664	0.697	0.325	0	Granulocytes	abracl	ABRA C-terminal like [Source:ZFIN;Acc:ZDB-GENE-030131-8594]	abracl	ABRA C-terminal like [Source:NCBI gene;Acc:336650]	ABRACL	ABRA C-terminal like [Source:HGNC Symbol;Acc:HGNC:21230]
ENSOMYG00000066062	0	2.78026	0.485	0.115	0	Granulocytes	ncf4	neutrophil cytosolic factor 4 [Source:ZFIN;Acc:ZDB-GENE-041124-1]	ncf4	neutrophil cytosolic factor 4 [Source:ZFIN;Acc:ZDB-GENE-041124-1]	NCF4	neutrophil cytosolic factor 4 [Source:HGNC Symbol;Acc:HGNC:7662]
ENSOMYG00000026217	0	4.26732	0.408	0.04	0	Granulocytes			prkcdb	protein kinase C, delta b [Source:ZFIN;Acc:ZDB-GENE-111129-1]	PRKCD	protein kinase C delta [Source:HGNC Symbol;Acc:HGNC:9399]
ENSOMYG00000047172	0	2.57488	0.484	0.116	0	Granulocytes	c5ar	complement C5a receptor 1 [Source:ZFIN;Acc:ZDB-GENE-190430-1]	CABZ01041494.1	C5a anaphylatoxin chemotactic receptor [Source:NCBI gene;Acc:100000959]	C5AR1	complement C5a receptor 1 [Source:HGNC Symbol;Acc:HGNC:1338]
ENSOMYG00000043777	0	4.07165	0.404	0.038	0	Granulocytes		arachidonate 5-lipoxygenase a [Source:ZFIN;Acc:ZDB-GENE-090311-47]	alox5a	arachidonate 5-lipoxygenase a [Source:ZFIN;Acc:ZDB-GENE-090311-47]	ALOX5	arachidonate 5-lipoxygenase [Source:HGNC Symbol;Acc:HGNC:435]
ENSOMYG00000035100	0	7.04237	0.37	0.004	0	Granulocytes	alpl	alkaline phosphatase, biomineralization associated [Source:ZFIN;Acc:ZDB-GENE-040420-1]	alpl	alkaline phosphatase, biomineralization associated [Source:ZFIN;Acc:ZDB-GENE-040420-1]	ALPL	alkaline phosphatase, biomineralization associated [Source:HGNC Symbol;Acc:HGNC:438]
ENSOMYG00000003821	0	1.70452	0.939	0.574	0	Granulocytes	coro1a	coronin, actin binding protein, 1A [Source:ZFIN;Acc:ZDB-GENE-030131-9512]	coro1a	coronin, actin binding protein, 1A [Source:ZFIN;Acc:ZDB-GENE-030131-9512]	CORO1A	coronin 1A [Source:HGNC Symbol;Acc:HGNC:2252]
ENSOMYG00000004229	0	1.42737	0.854	0.489	0	Granulocytes	lcp1	lymphocyte cytosolic protein 1 (L-plastin) [Source:ZFIN;Acc:ZDB-GENE-991213-5]	lcp1	lymphocyte cytosolic protein 1 (L-plastin) [Source:NCBI gene;Acc:30583]	LCP1	lymphocyte cytosolic protein 1 [Source:HGNC Symbol;Acc:HGNC:6528]
ENSOMYG00000010261	0	4.63945	0.457	0.094	0	Granulocytes			aep1	aerolysin-like protein [Source:NCBI gene;Acc:503710]	FRMPD1	FERM and PDZ domain containing 1 [Source:HGNC Symbol;Acc:HGNC:29159]
ENSOMYG00000020956	0	2.17297	0.589	0.226	0	Granulocytes		actin related protein 3 [Source:HGNC Symbol;Acc:HGNC:170]	actr3	actin related protein 3 [Source:ZFIN;Acc:ZDB-GENE-040428-2]	ACTR3	actin related protein 3 [Source:HGNC Symbol;Acc:HGNC:170]
ENSOMYG00000025672	0	1.87037	0.773	0.411	0	Granulocytes			cfl1	cofilin 1 [Source:ZFIN;Acc:ZDB-GENE-030131-215]	CFL2	cofilin 2 [Source:HGNC Symbol;Acc:HGNC:1875]
ENSOMYG00000016879	0	1.90465	0.616	0.254	0	Granulocytes	CAPZA2	capping actin protein of muscle Z-line subunit alpha 2 [Source:HGNC Symbol;Acc:HGNC:1490]	capza1b	capping actin protein of muscle Z-line subunit alpha 1b [Source:ZFIN;Acc:ZDB-GENE-031002-24]	CAPZA2	capping actin protein of muscle Z-line subunit alpha 2 [Source:HGNC Symbol;Acc:HGNC:1490]
ENSOMYG00000045351	0	4.69276	0.403	0.042	0	Granulocytes	g6pd	glucose-6-phosphate dehydrogenase [Source:ZFIN;Acc:ZDB-GENE-070508-4]	g6pd	glucose-6-phosphate dehydrogenase [Source:ZFIN;Acc:ZDB-GENE-070508-4]	G6PD	glucose-6-phosphate dehydrogenase [Source:HGNC Symbol;Acc:HGNC:4057]
ENSOMYG00000022697	0	1.40382	0.603	0.243	0	Granulocytes			serpinb14	serpin peptidase inhibitor, clade B (ovalbumin), member 14 [Source:ZFIN;Acc:ZDB-GENE-050506-148]	SERPINB1	serpin family B member 1 [Source:HGNC Symbol;Acc:HGNC:3311]
ENSOMYG00000046062	0	1.82862	0.686	0.327	0	Granulocytes			arpc5b	actin related protein 2/3 complex, subunit 5B [Source:ZFIN;Acc:ZDB-GENE-040120-7]	ARPC5	actin related protein 2/3 complex subunit 5 [Source:HGNC Symbol;Acc:HGNC:708]
ENSOMYG00000009547	0	2.26138	0.586	0.227	0	Granulocytes	reep5	receptor accessory protein 5 [Source:ZFIN;Acc:ZDB-GENE-030131-9181]	reep5	receptor accessory protein 5 [Source:ZFIN;Acc:ZDB-GENE-030131-9181]	REEP5	receptor accessory protein 5 [Source:HGNC Symbol;Acc:HGNC:30077]
ENSOMYG00000071671	0	2.28325	0.481	0.122	0	Granulocytes			rab44	RAB44, member RAS oncogene family [Source:ZFIN;Acc:ZDB-GENE-040724-117]	RAB44	RAB44, member RAS oncogene family [Source:HGNC Symbol;Acc:HGNC:21068]
ENSOMYG00000003718	0	1.65981	0.95	0.591	0	Granulocytes	coro1a	coronin, actin binding protein, 1A [Source:ZFIN;Acc:ZDB-GENE-030131-9512]	coro1a	coronin, actin binding protein, 1A [Source:ZFIN;Acc:ZDB-GENE-030131-9512]	CORO1A	coronin 1A [Source:HGNC Symbol;Acc:HGNC:2252]
ENSOMYG00000006854	0	2.41397	0.574	0.221	0	Granulocytes	sri		sri	sorcin [Source:ZFIN;Acc:ZDB-GENE-040426-1356]	SRI	sorcin [Source:HGNC Symbol;Acc:HGNC:11292]
ENSOMYG00000045235	0	3.17587	0.458	0.109	0	Granulocytes	wbp2nl	WBP2 N-terminal like [Source:ZFIN;Acc:ZDB-GENE-030131-4012]	wbp2nl	WBP2 N-terminal like [Source:ZFIN;Acc:ZDB-GENE-030131-4012]	WBP2	WW domain binding protein 2 [Source:HGNC Symbol;Acc:HGNC:12738]
ENSOMYG00000006935	0	2.15145	0.457	0.108	0	Granulocytes	ADD3	adducin 3 [Source:HGNC Symbol;Acc:HGNC:245]	add3a	adducin 3 (gamma) a [Source:ZFIN;Acc:ZDB-GENE-030131-2721]	ADD3	adducin 3 [Source:HGNC Symbol;Acc:HGNC:245]
ENSOMYG00000044952	0	3.69574	0.402	0.056	0	Granulocytes	PDE4B	phosphodiesterase 4B [Source:HGNC Symbol;Acc:HGNC:8781]	pde4ba	phosphodiesterase 4B, cAMP-specific a [Source:ZFIN;Acc:ZDB-GENE-030131-9570]	PDE4B	phosphodiesterase 4B [Source:HGNC Symbol;Acc:HGNC:8781]
ENSOMYG00000027609	0	3.29466	0.413	0.068	0	Granulocytes		FYN binding protein b [Source:ZFIN;Acc:ZDB-GENE-091204-85]	fybb	FYN binding protein b [Source:ZFIN;Acc:ZDB-GENE-091204-85]	FYB1	FYN binding protein 1 [Source:HGNC Symbol;Acc:HGNC:4036]
ENSOMYG00000047769	0	1.99343	0.625	0.281	0	Granulocytes			rhoca	ras homolog family member Ca [Source:ZFIN;Acc:ZDB-GENE-040426-1337]	RHOC	ras homolog family member C [Source:HGNC Symbol;Acc:HGNC:669]
ENSOMYG00000000698	0	3.04061	0.434	0.091	0	Granulocytes			si:ch211-264f5.2	si:ch211-264f5.2 [Source:ZFIN;Acc:ZDB-GENE-080303-2]	CD300LB	CD300 molecule like family member b [Source:HGNC Symbol;Acc:HGNC:30811]
ENSOMYG00000043870	0	2.37007	0.484	0.142	0	Granulocytes	spi1b	Spi-1 proto-oncogene b [Source:ZFIN;Acc:ZDB-GENE-980526-164]	spi1b	Spi-1 proto-oncogene b [Source:ZFIN;Acc:ZDB-GENE-980526-164]	SPI1	Spi-1 proto-oncogene [Source:HGNC Symbol;Acc:HGNC:11241]
ENSOMYG00000034840	0	2.29151	0.707	0.366	0	Granulocytes		thioredoxin [Source:ZFIN;Acc:ZDB-GENE-040718-162]	TXN	zgc:56493 [Source:ZFIN;Acc:ZDB-GENE-030131-8581]	TXN	thioredoxin [Source:HGNC Symbol;Acc:HGNC:12435]
ENSOMYG00000002188	0	2.20338	0.538	0.199	0	Granulocytes	nfkb2	nuclear factor of kappa light polypeptide gene enhancer in B-cells 2 (p49/p100) [Source:ZFIN;Acc:ZDB-GENE-030131-6701]	nfkb2	nuclear factor of kappa light polypeptide gene enhancer in B-cells 2 (p49/p100) [Source:ZFIN;Acc:ZDB-GENE-030131-6701]	NFKB2	nuclear factor kappa B subunit 2 [Source:HGNC Symbol;Acc:HGNC:7795]
ENSOMYG00000002660	0	3.13497	0.422	0.084	0	Granulocytes	her8a	hairy-related 8a [Source:ZFIN;Acc:ZDB-GENE-030131-2376]	zgc:172079	zgc:172079 [Source:ZFIN;Acc:ZDB-GENE-080204-103]	LPAR6	lysophosphatidic acid receptor 6 [Source:HGNC Symbol;Acc:HGNC:15520]
ENSOMYG00000058323	0	1.71089	0.62	0.285	0	Granulocytes	iqgap1	IQ motif containing GTPase activating protein 1 [Source:ZFIN;Acc:ZDB-GENE-050809-24]	iqgap1	IQ motif containing GTPase activating protein 1 [Source:ZFIN;Acc:ZDB-GENE-050809-24]	IQGAP1	IQ motif containing GTPase activating protein 1 [Source:HGNC Symbol;Acc:HGNC:6110]
ENSOMYG00000045947	0	2.90588	0.441	0.109	0	Granulocytes	pkma	pyruvate kinase M1/2a [Source:ZFIN;Acc:ZDB-GENE-031201-4]	pkma	pyruvate kinase M1/2a [Source:ZFIN;Acc:ZDB-GENE-031201-4]	PKM	pyruvate kinase M1/2 [Source:HGNC Symbol;Acc:HGNC:9021]
ENSOMYG00000077381	0	2.10065	0.525	0.194	0	Granulocytes	ptpn6	protein tyrosine phosphatase non-receptor type 6 [Source:ZFIN;Acc:ZDB-GENE-030131-7513]	ptpn6	protein tyrosine phosphatase non-receptor type 6 [Source:ZFIN;Acc:ZDB-GENE-030131-7513]	PTPN6	protein tyrosine phosphatase non-receptor type 6 [Source:HGNC Symbol;Acc:HGNC:9658]
ENSOMYG00000043468	0	3.97897	0.379	0.048	0	Granulocytes			myh9a	myosin, heavy chain 9a, non-muscle [Source:ZFIN;Acc:ZDB-GENE-030131-5870]	MYH9	myosin heavy chain 9 [Source:HGNC Symbol;Acc:HGNC:7579]
ENSOMYG00000032884	0	1.75781	0.631	0.303	0	Granulocytes	arhgdia	Rho GDP dissociation inhibitor (GDI) alpha [Source:ZFIN;Acc:ZDB-GENE-040426-2816]	arhgdia	Rho GDP dissociation inhibitor (GDI) alpha [Source:ZFIN;Acc:ZDB-GENE-040426-2816]	ARHGDIA	Rho GDP dissociation inhibitor alpha [Source:HGNC Symbol;Acc:HGNC:678]
ENSOMYG00000069276	0	2.84775	0.42	0.093	0	Granulocytes	ncf4	neutrophil cytosolic factor 4 [Source:ZFIN;Acc:ZDB-GENE-041124-1]	ncf4	neutrophil cytosolic factor 4 [Source:ZFIN;Acc:ZDB-GENE-041124-1]	NCF4	neutrophil cytosolic factor 4 [Source:HGNC Symbol;Acc:HGNC:7662]
ENSOMYG00000062402	0	1.72556	0.582	0.255	0	Granulocytes	ptpn6	protein tyrosine phosphatase non-receptor type 6 [Source:ZFIN;Acc:ZDB-GENE-030131-7513]	ptpn6	protein tyrosine phosphatase non-receptor type 6 [Source:ZFIN;Acc:ZDB-GENE-030131-7513]	PTPN6	protein tyrosine phosphatase non-receptor type 6 [Source:HGNC Symbol;Acc:HGNC:9658]
ENSOMYG00000018353	0	4.31155	0.366	0.04	0	Granulocytes			glipr1a	GLI pathogenesis-related 1a [Source:ZFIN;Acc:ZDB-GENE-110309-2]	GLIPR1	GLI pathogenesis related 1 [Source:HGNC Symbol;Acc:HGNC:17001]
ENSOMYG00000038456	0	2.19646	0.985	0.659	0	Granulocytes			srgn	serglycin [Source:ZFIN;Acc:ZDB-GENE-030131-7127]	SRGN	serglycin [Source:HGNC Symbol;Acc:HGNC:9361]
ENSOMYG00000010005	0	3.4046	0.401	0.077	0	Granulocytes			tnip2	TNFAIP3 interacting protein 2 [Source:ZFIN;Acc:ZDB-GENE-120913-2]	TNIP2	TNFAIP3 interacting protein 2 [Source:HGNC Symbol;Acc:HGNC:19118]
ENSOMYG00000046798	0	2.40272	0.482	0.159	0	Granulocytes			WDR1	WD repeat domain 1 [Source:HGNC Symbol;Acc:HGNC:12754]	WDR1	WD repeat domain 1 [Source:HGNC Symbol;Acc:HGNC:12754]
ENSOMYG00000033575	0	5.67714	0.332	0.01	0	Granulocytes	c3ar1	C3a anaphylatoxin chemotactic receptor [Source:ZFIN;Acc:ZDB-GENE-230621-1]	C3AR1	C3a anaphylatoxin chemotactic receptor [Source:NCBI gene;Acc:794255]	C5AR1	complement C5a receptor 1 [Source:HGNC Symbol;Acc:HGNC:1338]
ENSOMYG00000021262	0	2.47328	0.43	0.11	0	Granulocytes	inka1b	inka box actin regulator 1b [Source:ZFIN;Acc:ZDB-GENE-030131-5539]	inka1b	inka box actin regulator 1b [Source:NCBI gene;Acc:327328]	INKA1	inka box actin regulator 1 [Source:HGNC Symbol;Acc:HGNC:32480]
ENSOMYG00000017183	0	4.95582	0.339	0.019	0	Granulocytes			GPR141	si:dkey-94e7.1 [Source:ZFIN;Acc:ZDB-GENE-070912-610]	GPR141	G protein-coupled receptor 141 [Source:HGNC Symbol;Acc:HGNC:19997]
ENSOMYG00000075489	0	1.69659	0.7	0.381	0	Granulocytes			rac2	Rac family small GTPase 2 [Source:ZFIN;Acc:ZDB-GENE-040625-27]	RAC2	Rac family small GTPase 2 [Source:HGNC Symbol;Acc:HGNC:9802]
ENSOMYG00000002752	0	3.55272	0.454	0.138	0	Granulocytes			pclaf	PCNA clamp associated factor [Source:ZFIN;Acc:ZDB-GENE-131127-543]		novel protein
ENSOMYG00000007346	0	6.7557	0.32	0.005	0	Granulocytes			cxcr1	chemokine (C-X-C motif) receptor 1 [Source:ZFIN;Acc:ZDB-GENE-070302-4]	CXCR1	C-X-C motif chemokine receptor 1 [Source:HGNC Symbol;Acc:HGNC:6026]
ENSOMYG00000008564	0	6.41337	0.32	0.005	0	Granulocytes		CCAAT/enhancer binding protein (C/EBP) 1 [Source:ZFIN;Acc:ZDB-GENE-010611-1]	cebp1	CCAAT/enhancer binding protein (C/EBP) 1 [Source:ZFIN;Acc:ZDB-GENE-010611-1]	CEBPE	CCAAT enhancer binding protein epsilon [Source:HGNC Symbol;Acc:HGNC:1836]
ENSOMYG00000029063	0	3.54547	0.372	0.058	0	Granulocytes			tnfaip2b	tumor necrosis factor, alpha-induced protein 2b [Source:ZFIN;Acc:ZDB-GENE-081107-56]	TNFAIP2	TNF alpha induced protein 2 [Source:HGNC Symbol;Acc:HGNC:11895]
ENSOMYG00000066296	0	3.10032	0.4	0.091	0	Granulocytes	cdc25d	cell division cycle 25 homolog d [Source:ZFIN;Acc:ZDB-GENE-090313-74]	cdc25d	cell division cycle 25 homolog d [Source:ZFIN;Acc:ZDB-GENE-090313-74]	CDC25C	cell division cycle 25C [Source:HGNC Symbol;Acc:HGNC:1727]
ENSOMYG00000042052	0	1.16614	0.507	0.198	0	Granulocytes	sult5a1	sulfotransferase family 5A, member 1 [Source:ZFIN;Acc:ZDB-GENE-060929-978]	sult5a1	sulfotransferase family 5A, member 1 [Source:ZFIN;Acc:ZDB-GENE-060929-978]	SULT2B1	sulfotransferase family 2B member 1 [Source:HGNC Symbol;Acc:HGNC:11459]
ENSOMYG00000052392	0	2.27923	0.389	0.081	0	Granulocytes	ADD3	adducin 3 [Source:HGNC Symbol;Acc:HGNC:245]	add3a	adducin 3 (gamma) a [Source:ZFIN;Acc:ZDB-GENE-030131-2721]	ADD3	adducin 3 [Source:HGNC Symbol;Acc:HGNC:245]
ENSOMYG00000032127	0	4.29892	0.334	0.026	0	Granulocytes			pla2g7	phospholipase A2, group VII (platelet-activating factor acetylhydrolase, plasma) [Source:ZFIN;Acc:ZDB-GENE-040426-2248]	PLA2G7	phospholipase A2 group VII [Source:HGNC Symbol;Acc:HGNC:9040]
ENSOMYG00000013495	0	1.22899	0.604	0.296	0	Granulocytes			CABZ01109021.1		CD9	CD9 molecule [Source:HGNC Symbol;Acc:HGNC:1709]
ENSOMYG00000029647	0	2.39537	0.437	0.132	0	Granulocytes	skap2	src kinase associated phosphoprotein 2 [Source:ZFIN;Acc:ZDB-GENE-030616-438]	skap2	src kinase associated phosphoprotein 2 [Source:NCBI gene;Acc:368564]	SKAP2	src kinase associated phosphoprotein 2 [Source:HGNC Symbol;Acc:HGNC:15687]
ENSOMYG00000008116	0	1.65741	0.621	0.317	0	Granulocytes	sdcbp2	syndecan binding protein (syntenin) 2 [Source:ZFIN;Acc:ZDB-GENE-030131-3727]	sdcbp2	syndecan binding protein (syntenin) 2 [Source:ZFIN;Acc:ZDB-GENE-030131-3727]	SDCBP	syndecan binding protein [Source:HGNC Symbol;Acc:HGNC:10662]
ENSOMYG00000021493	0	3.22191	0.389	0.085	0	Granulocytes	GCA	grancalcin [Source:HGNC Symbol;Acc:HGNC:15990]	GCA	zgc:92027 [Source:ZFIN;Acc:ZDB-GENE-040930-3]	GCA	grancalcin [Source:HGNC Symbol;Acc:HGNC:15990]
ENSOMYG00000010701	0	1.49263	0.702	0.398	0	Granulocytes	msna	moesin a [Source:ZFIN;Acc:ZDB-GENE-021211-2]	msna	moesin a [Source:ZFIN;Acc:ZDB-GENE-021211-2]	MSN	moesin [Source:HGNC Symbol;Acc:HGNC:7373]
ENSOMYG00000008718	0	2.08417	0.487	0.184	0	Granulocytes	sh3bgrl3	SH3 domain binding glutamate-rich protein like 3 [Source:ZFIN;Acc:ZDB-GENE-040426-1059]	sh3bgrl3	SH3 domain binding glutamate-rich protein like 3 [Source:ZFIN;Acc:ZDB-GENE-040426-1059]	SH3BGRL3	SH3 domain binding glutamate rich protein like 3 [Source:HGNC Symbol;Acc:HGNC:15568]
ENSOMYG00000065271	0	5.59239	0.312	0.01	0	Granulocytes	ppp1r3cb	protein phosphatase 1, regulatory subunit 3Cb [Source:ZFIN;Acc:ZDB-GENE-040426-1733]	ppp1r3cb	protein phosphatase 1, regulatory subunit 3Cb [Source:NCBI gene;Acc:393807]	PPP1R3C	protein phosphatase 1 regulatory subunit 3C [Source:HGNC Symbol;Acc:HGNC:9293]
ENSOMYG00000040385	0	2.31214	0.99	0.689	0	Granulocytes			nfkbiaa	nuclear factor of kappa light polypeptide gene enhancer in B-cells inhibitor, alpha a [Source:ZFIN;Acc:ZDB-GENE-040426-2227]	NFKBIA	NFKB inhibitor alpha [Source:HGNC Symbol;Acc:HGNC:7797]
ENSOMYG00000071928	0	3.89462	0.339	0.038	0	Granulocytes	antxr2a	ANTXR cell adhesion molecule 2a [Source:ZFIN;Acc:ZDB-GENE-060526-14]	antxr2a	ANTXR cell adhesion molecule 2a [Source:ZFIN;Acc:ZDB-GENE-060526-14]	ANTXR2	ANTXR cell adhesion molecule 2 [Source:HGNC Symbol;Acc:HGNC:21732]
ENSOMYG00000041061	0	1.38306	0.809	0.508	0	Granulocytes	DAPL1	death associated protein like 1 [Source:HGNC Symbol;Acc:HGNC:21490]	dap1b	death associated protein 1b [Source:ZFIN;Acc:ZDB-GENE-000511-4]	DAPL1	death associated protein like 1 [Source:HGNC Symbol;Acc:HGNC:21490]
ENSOMYG00000002661	0	3.39765	0.353	0.052	0	Granulocytes	GPR183	G protein-coupled receptor 183 [Source:HGNC Symbol;Acc:HGNC:3128]	gpr183a	G protein-coupled receptor 183a [Source:NCBI gene;Acc:556770]	GPR183	G protein-coupled receptor 183 [Source:HGNC Symbol;Acc:HGNC:3128]
ENSOMYG00000005678	0	1.38957	0.611	0.31	0	Granulocytes	fermt3b	FERM domain containing kindlin 3b [Source:ZFIN;Acc:ZDB-GENE-040426-1366]	fermt3b	fermitin family member 3b [Source:ZFIN;Acc:ZDB-GENE-040426-1366]	FERMT3	fermitin family member 3 [Source:HGNC Symbol;Acc:HGNC:23151]
ENSOMYG00000011710	0	1.55274	0.555	0.255	0	Granulocytes	tln1	talin 1 [Source:ZFIN;Acc:ZDB-GENE-031002-48]	tln1	talin 1 [Source:ZFIN;Acc:ZDB-GENE-031002-48]	TLN1	talin 1 [Source:HGNC Symbol;Acc:HGNC:11845]
ENSOMYG00000009639	0	2.17103	0.458	0.158	0	Granulocytes			fosl2	fos-like antigen 2 [Source:ZFIN;Acc:ZDB-GENE-070209-164]	FOSL2	FOS like 2, AP-1 transcription factor subunit [Source:HGNC Symbol;Acc:HGNC:3798]
ENSOMYG00000000224	0	1.77775	0.455	0.156	0	Granulocytes	CTSS	cathepsin S [Source:HGNC Symbol;Acc:HGNC:2545]	ctss2.1	cathepsin S, ortholog2, tandem duplicate 1 [Source:ZFIN;Acc:ZDB-GENE-050522-559]	CTSS	cathepsin S [Source:HGNC Symbol;Acc:HGNC:2545]
ENSOMYG00000010372	0	1.72804	0.702	0.405	0	Granulocytes	fkbp1aa	FKBP prolyl isomerase 1Aa [Source:ZFIN;Acc:ZDB-GENE-030131-7275]	fkbp1aa	FKBP prolyl isomerase 1Aa [Source:ZFIN;Acc:ZDB-GENE-030131-7275]	FKBP1B	FKBP prolyl isomerase 1B [Source:HGNC Symbol;Acc:HGNC:3712]
ENSOMYG00000013651	0	3.3948	0.372	0.076	0	Granulocytes	spns3	SPNS lysolipid transporter 3, sphingosine-1-phosphate (putative) [Source:ZFIN;Acc:ZDB-GENE-060531-7]	spns3	spinster homolog 3 (Drosophila) [Source:NCBI gene;Acc:568387]	SPNS1	sphingolipid transporter 1 (putative) [Source:HGNC Symbol;Acc:HGNC:30621]
ENSOMYG00000045333	0	1.02594	0.812	0.518	0	Granulocytes			tagln2	transgelin 2 [Source:ZFIN;Acc:ZDB-GENE-020802-2]	TAGLN	transgelin [Source:HGNC Symbol;Acc:HGNC:11553]
ENSOMYG00000038609	0	1.99177	0.5	0.207	0	Granulocytes			arpc4l	actin related protein 2/3 complex, subunit 4, like [Source:ZFIN;Acc:ZDB-GENE-040808-18]	ARPC4	actin related protein 2/3 complex subunit 4 [Source:HGNC Symbol;Acc:HGNC:707]
ENSOMYG00000024285	0	4.1578	0.313	0.02	0	Granulocytes	pygl	phosphorylase, glycogen, liver [Source:ZFIN;Acc:ZDB-GENE-041205-1]	pygl	phosphorylase, glycogen, liver [Source:ZFIN;Acc:ZDB-GENE-041205-1]	PYGL	glycogen phosphorylase L [Source:HGNC Symbol;Acc:HGNC:9725]
ENSOMYG00000045180	0	2.42966	0.414	0.124	0	Granulocytes			CABZ01109021.1		CD9	CD9 molecule [Source:HGNC Symbol;Acc:HGNC:1709]
ENSOMYG00000040730	0	2.00012	0.365	0.075	0	Granulocytes	plek	pleckstrin [Source:ZFIN;Acc:ZDB-GENE-040426-1506]	plek	pleckstrin [Source:ZFIN;Acc:ZDB-GENE-040426-1506]	PLEK	pleckstrin [Source:HGNC Symbol;Acc:HGNC:9070]
ENSOMYG00000021001	0	4.53737	0.312	0.023	0	Granulocytes	lpcat2	lysophosphatidylcholine acyltransferase 2 [Source:ZFIN;Acc:ZDB-GENE-050522-229]	lpcat2	lysophosphatidylcholine acyltransferase 2 [Source:NCBI gene;Acc:553683]	LPCAT2	lysophosphatidylcholine acyltransferase 2 [Source:HGNC Symbol;Acc:HGNC:26032]
ENSOMYG00000017838	0	3.4422	0.337	0.049	0	Granulocytes			vav3b	vav 3 guanine nucleotide exchange factor b [Source:ZFIN;Acc:ZDB-GENE-070912-251]	VAV3	vav guanine nucleotide exchange factor 3 [Source:HGNC Symbol;Acc:HGNC:12659]
ENSOMYG00000017506	0	2.46125	0.414	0.126	0	Granulocytes			anxa11b	annexin A11b [Source:ZFIN;Acc:ZDB-GENE-030707-5]	ANXA11	annexin A11 [Source:HGNC Symbol;Acc:HGNC:535]
ENSOMYG00000013144	0	4.57822	0.318	0.032	0	Granulocytes	sgms1b	sphingomyelin synthase 1b [Source:ZFIN;Acc:ZDB-GENE-061103-295]	sgms1	sphingomyelin synthase 1 [Source:ZFIN;Acc:ZDB-GENE-061103-295]	SGMS1	sphingomyelin synthase 1 [Source:HGNC Symbol;Acc:HGNC:29799]
ENSOMYG00000041967	0	2.64573	0.389	0.103	0	Granulocytes	TNFAIP3	TNF alpha induced protein 3 [Source:HGNC Symbol;Acc:HGNC:11896]	tnfaip3	tumor necrosis factor, alpha-induced protein 3 [Source:ZFIN;Acc:ZDB-GENE-100212-2]	TNFAIP3	TNF alpha induced protein 3 [Source:HGNC Symbol;Acc:HGNC:11896]
ENSOMYG00000011319	0	5.50848	0.297	0.012	0	Granulocytes			zgc:152951	zgc:152951 [Source:ZFIN;Acc:ZDB-GENE-060929-416]	GLRX	glutaredoxin [Source:HGNC Symbol;Acc:HGNC:4330]
ENSOMYG00000046249	0	1.72117	0.493	0.212	0	Granulocytes			rab44	RAB44, member RAS oncogene family [Source:ZFIN;Acc:ZDB-GENE-040724-117]	RAB44	RAB44, member RAS oncogene family [Source:HGNC Symbol;Acc:HGNC:21068]
ENSOMYG00000016133	0	3.59816	0.313	0.032	0	Granulocytes			si:dkey-15j16.3	si:dkey-15j16.3 [Source:ZFIN;Acc:ZDB-GENE-030131-4680]	DCC	DCC netrin 1 receptor [Source:HGNC Symbol;Acc:HGNC:2701]
ENSOMYG00000065380	0	2.09928	0.448	0.168	0	Granulocytes			arhgdig	Rho GDP dissociation inhibitor (GDI) gamma [Source:ZFIN;Acc:ZDB-GENE-040426-1493]	ARHGDIA	Rho GDP dissociation inhibitor alpha [Source:HGNC Symbol;Acc:HGNC:678]
ENSOMYG00000020182	0	5.12776	0.293	0.013	0	Granulocytes			adora2aa	adenosine A2a receptor a [Source:ZFIN;Acc:ZDB-GENE-080723-28]	ADORA2A	adenosine A2a receptor [Source:HGNC Symbol;Acc:HGNC:263]
ENSOMYG00000023822	0	1.4436	0.615	0.337	0	Granulocytes			nme2a	NME/NM23 nucleoside diphosphate kinase 2a [Source:ZFIN;Acc:ZDB-GENE-030131-7656]	NME1	NME/NM23 nucleoside diphosphate kinase 1 [Source:HGNC Symbol;Acc:HGNC:7849]
ENSOMYG00000023671	0	1.7537	0.485	0.209	0	Granulocytes			rca2.1	regulator of complement activation group 2 gene 1 [Source:ZFIN;Acc:ZDB-GENE-050320-60]	C4BPA	complement component 4 binding protein alpha [Source:HGNC Symbol;Acc:HGNC:1325]
ENSOMYG00000057234	0	2.21302	0.528	0.252	0	Granulocytes	mgst3b	microsomal glutathione S-transferase 3b [Source:ZFIN;Acc:ZDB-GENE-061215-48]	mgst3b	microsomal glutathione S-transferase 3b [Source:ZFIN;Acc:ZDB-GENE-061215-48]	MGST3	microsomal glutathione S-transferase 3 [Source:HGNC Symbol;Acc:HGNC:7064]
ENSOMYG00000010491	0	2.63392	0.368	0.093	0	Granulocytes	dbnlb	drebrin-like b [Source:ZFIN;Acc:ZDB-GENE-050522-293]	dbnlb	drebrin-like b [Source:ZFIN;Acc:ZDB-GENE-050522-293]	DBNL	drebrin like [Source:HGNC Symbol;Acc:HGNC:2696]
ENSOMYG00000014750	0	3.58333	0.302	0.031	0	Granulocytes			illr4	immune-related, lectin-like receptor 4 [Source:ZFIN;Acc:ZDB-GENE-050311-5]	CLEC4E	C-type lectin domain family 4 member E [Source:HGNC Symbol;Acc:HGNC:14555]
ENSOMYG00000027487	0	1.67831	0.496	0.226	0	Granulocytes			sc:d0202	sc:d0202 [Source:ZFIN;Acc:ZDB-GENE-080226-9]	ICAM1	intercellular adhesion molecule 1 [Source:HGNC Symbol;Acc:HGNC:5344]
ENSOMYG00000042253	0	2.51555	0.367	0.098	0	Granulocytes		FYN binding protein b [Source:ZFIN;Acc:ZDB-GENE-091204-85]	fybb	FYN binding protein b [Source:ZFIN;Acc:ZDB-GENE-091204-85]	FYB1	FYN binding protein 1 [Source:HGNC Symbol;Acc:HGNC:4036]
ENSOMYG00000010337	0	1.01973	0.647	0.378	0	Granulocytes			ptprc	protein tyrosine phosphatase receptor type C [Source:ZFIN;Acc:ZDB-GENE-050208-585]	PTPRC	protein tyrosine phosphatase receptor type C [Source:HGNC Symbol;Acc:HGNC:9666]
ENSOMYG00000023092	0	2.19146	0.997	0.728	0	Granulocytes		phosphoribosyl pyrophosphate synthetase 2 [Source:HGNC Symbol;Acc:HGNC:9465]	tmsb4x	thymosin beta 4 X-linked [Source:ZFIN;Acc:ZDB-GENE-030131-8304]	TMSB4X	thymosin beta 4 X-linked [Source:HGNC Symbol;Acc:HGNC:11881]
ENSOMYG00000027385	0	1.73757	0.563	0.294	0	Granulocytes			CR854846.3		ARPC4	actin related protein 2/3 complex subunit 4 [Source:HGNC Symbol;Acc:HGNC:707]
ENSOMYG00000035740	0	1.68705	0.607	0.339	0	Granulocytes	iscua	iron-sulfur cluster assembly enzyme b [Source:ZFIN;Acc:ZDB-GENE-050417-332]	iscub	iron-sulfur cluster assembly enzyme b [Source:ZFIN;Acc:ZDB-GENE-050417-332]	ISCU	iron-sulfur cluster assembly enzyme [Source:HGNC Symbol;Acc:HGNC:29882]
ENSOMYG00000014083	0	3.02466	0.345	0.078	0	Granulocytes			rpe	ribulose-5-phosphate-3-epimerase [Source:ZFIN;Acc:ZDB-GENE-030131-6837]	RPE	ribulose-5-phosphate-3-epimerase [Source:HGNC Symbol;Acc:HGNC:10293]
ENSOMYG00000004463	0	1.93258	0.437	0.171	0	Granulocytes	arhgap15	Rho GTPase activating protein 15 [Source:ZFIN;Acc:ZDB-GENE-070912-314]	arhgap15	Rho GTPase activating protein 15 [Source:ZFIN;Acc:ZDB-GENE-070912-314]	ARHGAP15	Rho GTPase activating protein 15 [Source:HGNC Symbol;Acc:HGNC:21030]
ENSOMYG00000018194	0	3.18254	0.325	0.06	0	Granulocytes	pgk1	phosphoglycerate kinase 1 [Source:ZFIN;Acc:ZDB-GENE-040426-2711]	pgk1	phosphoglycerate kinase 1 [Source:ZFIN;Acc:ZDB-GENE-040426-2711]	PGK1	phosphoglycerate kinase 1 [Source:HGNC Symbol;Acc:HGNC:8896]
ENSOMYG00000061908	0	2.19548	0.408	0.144	0	Granulocytes			cdc42	cell division cycle 42 [Source:ZFIN;Acc:ZDB-GENE-030131-8783]	CDC42	cell division cycle 42 [Source:HGNC Symbol;Acc:HGNC:1736]
ENSOMYG00000030290	0	2.4553	0.378	0.114	0	Granulocytes	prr13		CU929365.2		TMEM271	transmembrane protein 271 [Source:HGNC Symbol;Acc:HGNC:53639]
ENSOMYG00000005972	0	1.73779	0.536	0.273	0	Granulocytes			arpc4l	actin related protein 2/3 complex, subunit 4, like [Source:ZFIN;Acc:ZDB-GENE-040808-18]	ARPC4	actin related protein 2/3 complex subunit 4 [Source:HGNC Symbol;Acc:HGNC:707]
ENSOMYG00000016687	0	2.10178	0.423	0.16	0	Granulocytes		actin related protein 3 [Source:HGNC Symbol;Acc:HGNC:170]	actr3	actin related protein 3 [Source:ZFIN;Acc:ZDB-GENE-040428-2]	ACTR3	actin related protein 3 [Source:HGNC Symbol;Acc:HGNC:170]
ENSOMYG00000020029	0	2.33784	0.392	0.129	0	Granulocytes	fam49bb	family with sequence similarity 49 member Bb [Source:ZFIN;Acc:ZDB-GENE-040426-2590]	fam49bb	family with sequence similarity 49 member Bb [Source:ZFIN;Acc:ZDB-GENE-040426-2590]	CYRIB	CYFIP related Rac1 interactor B [Source:HGNC Symbol;Acc:HGNC:25216]
ENSOMYG00000040305	0	2.10027	0.464	0.201	0	Granulocytes	hprt1	hypoxanthine phosphoribosyltransferase 1 [Source:ZFIN;Acc:ZDB-GENE-040426-1918]	hprt1	hypoxanthine phosphoribosyltransferase 1 [Source:ZFIN;Acc:ZDB-GENE-040426-1918]	HPRT1	hypoxanthine phosphoribosyltransferase 1 [Source:HGNC Symbol;Acc:HGNC:5157]
ENSOMYG00000012502	0	3.09427	0.315	0.054	0	Granulocytes	n4bp1	nedd4 binding protein 1 [Source:ZFIN;Acc:ZDB-GENE-030131-5538]	n4bp1	nedd4 binding protein 1 [Source:NCBI gene;Acc:327327]	N4BP1	NEDD4 binding protein 1 [Source:HGNC Symbol;Acc:HGNC:29850]
ENSOMYG00000015872	0	2.12927	0.421	0.16	0	Granulocytes	OSTF1	osteoclast stimulating factor 1 [Source:HGNC Symbol;Acc:HGNC:8510]	ostf1	osteoclast stimulating factor 1 [Source:NCBI gene;Acc:405783]	OSTF1	osteoclast stimulating factor 1 [Source:HGNC Symbol;Acc:HGNC:8510]
ENSOMYG00000012322	0	1.38266	0.641	0.38	0	Granulocytes	calm2a	calmodulin 2a (phosphorylase kinase, delta) [Source:ZFIN;Acc:ZDB-GENE-030804-3]	calm3a	calmodulin 3a (phosphorylase kinase, delta) [Source:ZFIN;Acc:ZDB-GENE-030131-5590]	CALM3	calmodulin 3 [Source:HGNC Symbol;Acc:HGNC:1449]
ENSOMYG00000040660	0	1.98262	0.409	0.148	0	Granulocytes			cebpa	CCAAT enhancer binding protein alpha [Source:ZFIN;Acc:ZDB-GENE-020111-2]	CEBPA	CCAAT enhancer binding protein alpha [Source:HGNC Symbol;Acc:HGNC:1833]
ENSOMYG00000051975	0	1.45264	0.627	0.367	0	Granulocytes			cd9a	CD9 molecule a [Source:ZFIN;Acc:ZDB-GENE-030131-1175]	CD9	CD9 molecule [Source:HGNC Symbol;Acc:HGNC:1709]
ENSOMYG00000045842	0	4.23858	0.287	0.027	0	Granulocytes	nptnb	neuroplastin b [Source:ZFIN;Acc:ZDB-GENE-040426-1821]	nptna	neuroplastin a [Source:ZFIN;Acc:ZDB-GENE-030804-7]	NPTN	neuroplastin [Source:HGNC Symbol;Acc:HGNC:17867]
ENSOMYG00000062978	0	1.77932	0.513	0.254	0	Granulocytes	rac2		rac2	Rac family small GTPase 2 [Source:ZFIN;Acc:ZDB-GENE-040625-27]	RAC2	Rac family small GTPase 2 [Source:HGNC Symbol;Acc:HGNC:9802]
ENSOMYG00000038124	0	4.37336	0.287	0.028	0	Granulocytes	pla2g12a		pla2g12a	phospholipase A2, group XIIA [Source:ZFIN;Acc:ZDB-GENE-070410-18]	PLA2G12A	phospholipase A2 group XIIA [Source:HGNC Symbol;Acc:HGNC:18554]
ENSOMYG00000027036	0	2.41587	0.364	0.106	0	Granulocytes	csrp1	cysteine and glycine-rich protein 1b [Source:ZFIN;Acc:ZDB-GENE-070112-252]	csrp1a	cysteine and glycine-rich protein 1a [Source:ZFIN;Acc:ZDB-GENE-030909-4]	CSRP2	cysteine and glycine rich protein 2 [Source:HGNC Symbol;Acc:HGNC:2470]
ENSOMYG00000016508	0	4.62786	0.28	0.022	0	Granulocytes	NOL11	nucleolar protein 11 [Source:HGNC Symbol;Acc:HGNC:24557]	nol11	nucleolar protein 11 [Source:NCBI gene;Acc:321700]	NOL11	nucleolar protein 11 [Source:HGNC Symbol;Acc:HGNC:24557]
ENSOMYG00000002444	0	5.59705	0.27	0.013	0	Granulocytes			hykk.2	hydroxylysine kinase, tandem duplicate 2 [Source:NCBI gene;Acc:559560]	HYKK	hydroxylysine kinase [Source:HGNC Symbol;Acc:HGNC:34403]
ENSOMYG00000025455	0	1.93945	0.472	0.215	0	Granulocytes	CAPZA1	capping actin protein of muscle Z-line subunit alpha 1 [Source:HGNC Symbol;Acc:HGNC:1488]	capza1a	capping actin protein of muscle Z-line subunit alpha 1a [Source:ZFIN;Acc:ZDB-GENE-030131-5237]	CAPZA1	capping actin protein of muscle Z-line subunit alpha 1 [Source:HGNC Symbol;Acc:HGNC:1488]
ENSOMYG00000040528	0	2.09407	0.445	0.189	0	Granulocytes			anxa11b	annexin A11b [Source:ZFIN;Acc:ZDB-GENE-030707-5]	ANXA11	annexin A11 [Source:HGNC Symbol;Acc:HGNC:535]
ENSOMYG00000011263	0	2.12279	0.344	0.09	0	Granulocytes			si:dkey-32n7.4	si:dkey-32n7.4 [Source:ZFIN;Acc:ZDB-GENE-110411-175]	ITGAX	integrin subunit alpha X [Source:HGNC Symbol;Acc:HGNC:6152]
ENSOMYG00000023422	0	1.99964	0.398	0.145	0	Granulocytes			cebpa	CCAAT enhancer binding protein alpha [Source:ZFIN;Acc:ZDB-GENE-020111-2]	CEBPA	CCAAT enhancer binding protein alpha [Source:HGNC Symbol;Acc:HGNC:1833]
ENSOMYG00000039911	0	2.41463	0.364	0.112	0	Granulocytes	nfkbie	nuclear factor of kappa light polypeptide gene enhancer in B-cells inhibitor, epsilon [Source:ZFIN;Acc:ZDB-GENE-061215-132]	nfkbie	nuclear factor of kappa light polypeptide gene enhancer in B-cells inhibitor, epsilon [Source:ZFIN;Acc:ZDB-GENE-061215-132]	NFKBIE	NFKB inhibitor epsilon [Source:HGNC Symbol;Acc:HGNC:7799]
ENSOMYG00000044340	0	4.75122	0.268	0.017	0	Granulocytes			si:ch211-171h4.5	si:ch211-171h4.5 [Source:ZFIN;Acc:ZDB-GENE-081104-151]	MAG	myelin associated glycoprotein [Source:HGNC Symbol;Acc:HGNC:6783]
ENSOMYG00000046175	0	2.71652	0.335	0.084	0	Granulocytes	selenot1a	selenoprotein T, 1a [Source:ZFIN;Acc:ZDB-GENE-030327-6]	selenot1a	selenoprotein T, 1a [Source:NCBI gene;Acc:352919]	SELENOT	selenoprotein T [Source:HGNC Symbol;Acc:HGNC:18136]
ENSOMYG00000045841	0	3.00849	0.316	0.066	0	Granulocytes	pik3r5	phosphoinositide-3-kinase, regulatory subunit 5 [Source:ZFIN;Acc:ZDB-GENE-030131-2308]	pik3r5	phosphoinositide-3-kinase, regulatory subunit 5 [Source:ZFIN;Acc:ZDB-GENE-030131-2308]	PIK3R5	phosphoinositide-3-kinase regulatory subunit 5 [Source:HGNC Symbol;Acc:HGNC:30035]
ENSOMYG00000033737	0	3.10462	0.31	0.061	0	Granulocytes			si:ch211-66e2.5	si:ch211-66e2.5 [Source:ZFIN;Acc:ZDB-GENE-131121-180]	ICAM3	intercellular adhesion molecule 3 [Source:HGNC Symbol;Acc:HGNC:5346]
ENSOMYG00000069856	0	2.05873	0.399	0.151	0	Granulocytes			arhgdig	Rho GDP dissociation inhibitor (GDI) gamma [Source:ZFIN;Acc:ZDB-GENE-040426-1493]	ARHGDIB	Rho GDP dissociation inhibitor beta [Source:HGNC Symbol;Acc:HGNC:679]
ENSOMYG00000016234	0	4.03507	0.269	0.021	0	Granulocytes	tmem154	transmembrane protein 154 [Source:ZFIN;Acc:ZDB-GENE-030131-2401]	tmem154	transmembrane protein 154 [Source:ZFIN;Acc:ZDB-GENE-030131-2401]	TMEM154	transmembrane protein 154 [Source:HGNC Symbol;Acc:HGNC:26489]
ENSOMYG00000019978	0	1.83932	0.427	0.18	0	Granulocytes	LGALS3	galectin 3 [Source:HGNC Symbol;Acc:HGNC:6563]	lgals3b	lectin, galactoside binding soluble 3b [Source:ZFIN;Acc:ZDB-GENE-030131-4324]	LGALS3	galectin 3 [Source:HGNC Symbol;Acc:HGNC:6563]
ENSOMYG00000072648	0	1.14189	0.904	0.657	0	Granulocytes			arpc1b	actin related protein 2/3 complex, subunit 1B [Source:ZFIN;Acc:ZDB-GENE-030131-7414]	ARPC1B	actin related protein 2/3 complex subunit 1B [Source:HGNC Symbol;Acc:HGNC:704]
ENSOMYG00000037384	0	3.06455	0.303	0.057	0	Granulocytes			CR847844.1	CD209 antigen-like protein D [Source:NCBI gene;Acc:101884526]	CLEC17A	C-type lectin domain containing 17A [Source:HGNC Symbol;Acc:HGNC:34520]
ENSOMYG00000005320	0	3.1681	0.309	0.063	0	Granulocytes			arg2	arginase 2 [Source:ZFIN;Acc:ZDB-GENE-030131-1334]	ARG2	arginase 2 [Source:HGNC Symbol;Acc:HGNC:664]
ENSOMYG00000006791	0	1.20801	0.567	0.323	0	Granulocytes	atp6v0cb	ATPase H+ transporting V0 subunit cb [Source:ZFIN;Acc:ZDB-GENE-030131-4127]	atp6v0cb	ATPase H+ transporting V0 subunit cb [Source:ZFIN;Acc:ZDB-GENE-030131-4127]	ATP6V0C	ATPase H+ transporting V0 subunit c [Source:HGNC Symbol;Acc:HGNC:855]
ENSOMYG00000022378	0	2.52502	0.343	0.1	0	Granulocytes	spi1b	Spi-1 proto-oncogene b [Source:ZFIN;Acc:ZDB-GENE-980526-164]	spi1b	Spi-1 proto-oncogene b [Source:ZFIN;Acc:ZDB-GENE-980526-164]	SPI1	Spi-1 proto-oncogene [Source:HGNC Symbol;Acc:HGNC:11241]
ENSOMYG00000005207	0	4.33473	0.267	0.024	0	Granulocytes			zgc:171470	zgc:171470 [Source:ZFIN;Acc:ZDB-GENE-080204-4]	SIGLEC1	sialic acid binding Ig like lectin 1 [Source:HGNC Symbol;Acc:HGNC:11127]
ENSOMYG00000005301	0	1.83115	0.424	0.181	0	Granulocytes			arpc5b	actin related protein 2/3 complex, subunit 5B [Source:ZFIN;Acc:ZDB-GENE-040120-7]	ARPC5	actin related protein 2/3 complex subunit 5 [Source:HGNC Symbol;Acc:HGNC:708]
ENSOMYG00000021385	0	1.84406	0.431	0.189	0	Granulocytes	actr2a	actin related protein 2a [Source:ZFIN;Acc:ZDB-GENE-040426-2894]	actr2a	actin related protein 2a [Source:NCBI gene;Acc:406820]	ACTR2	actin related protein 2 [Source:HGNC Symbol;Acc:HGNC:169]
ENSOMYG00000046506	0	1.22008	0.658	0.417	0	Granulocytes	atl3	atlastin 3 [Source:ZFIN;Acc:ZDB-GENE-041010-109]	cfl1	cofilin 1 [Source:ZFIN;Acc:ZDB-GENE-030131-215]	CFL2	cofilin 2 [Source:HGNC Symbol;Acc:HGNC:1875]
ENSOMYG00000028165	0	1.51038	0.984	0.743	0	Granulocytes	tmsb4x	thymosin beta 4 X-linked [Source:ZFIN;Acc:ZDB-GENE-030131-8304]	tmsb4x	thymosin beta 4 X-linked [Source:ZFIN;Acc:ZDB-GENE-030131-8304]	TMSB4X	thymosin beta 4 X-linked [Source:HGNC Symbol;Acc:HGNC:11881]
ENSOMYG00000022120	0	2.51173	0.345	0.104	0	Granulocytes			zgc:77650	zgc:77650 [Source:ZFIN;Acc:ZDB-GENE-030131-6151]	ARF5	ADP ribosylation factor 5 [Source:HGNC Symbol;Acc:HGNC:658]
ENSOMYG00000014143	0	4.10543	0.27	0.03	0	Granulocytes	erg	ETS transcription factor ERG [Source:ZFIN;Acc:ZDB-GENE-041212-40]	erg	ETS transcription factor ERG [Source:ZFIN;Acc:ZDB-GENE-041212-40]	ERG	ETS transcription factor ERG [Source:HGNC Symbol;Acc:HGNC:3446]
ENSOMYG00000017430	0	2.66771	0.308	0.068	0	Granulocytes	lcp2a	lymphocyte cytosolic protein 2a [Source:ZFIN;Acc:ZDB-GENE-041114-97]	lcp2a	lymphocyte cytosolic protein 2a [Source:ZFIN;Acc:ZDB-GENE-041114-97]	LCP2	lymphocyte cytosolic protein 2 [Source:HGNC Symbol;Acc:HGNC:6529]
ENSOMYG00000000761	0	3.47892	0.301	0.061	0	Granulocytes			polh	polymerase (DNA directed), eta [Source:ZFIN;Acc:ZDB-GENE-060421-4949]	POLH	DNA polymerase eta [Source:HGNC Symbol;Acc:HGNC:9181]
ENSOMYG00000037517	0	1.34904	0.749	0.509	0	Granulocytes	mlrn	myosin light chain 12A [Source:HGNC Symbol;Acc:HGNC:16701]	myl12.2	myosin, light chain 12, genome duplicate 2 [Source:ZFIN;Acc:ZDB-GENE-030131-9028]	MYL12B	myosin light chain 12B [Source:HGNC Symbol;Acc:HGNC:29827]
ENSOMYG00000070195	0	2.64287	0.342	0.103	0	Granulocytes	dusp1	dual specificity phosphatase 1 [Source:ZFIN;Acc:ZDB-GENE-040426-2018]	dusp1	dual specificity phosphatase 1 [Source:ZFIN;Acc:ZDB-GENE-040426-2018]	DUSP1	dual specificity phosphatase 1 [Source:HGNC Symbol;Acc:HGNC:3064]
ENSOMYG00000026496	0	1.66951	0.532	0.293	0	Granulocytes			gng5	guanine nucleotide binding protein (G protein), gamma 5 [Source:ZFIN;Acc:ZDB-GENE-030131-9966]	GNG5	G protein subunit gamma 5 [Source:HGNC Symbol;Acc:HGNC:4408]
ENSOMYG00000001227	0	3.0898	0.297	0.058	0	Granulocytes	traf1	TNF receptor-associated factor 1 [Source:ZFIN;Acc:ZDB-GENE-071120-4]	fibcd1	fibrinogen C domain containing 1 [Source:ZFIN;Acc:ZDB-GENE-070424-245]	FIBCD1	fibrinogen C domain containing 1 [Source:HGNC Symbol;Acc:HGNC:25922]
ENSOMYG00000067837	0	3.25356	0.274	0.036	0	Granulocytes	GPR183	G protein-coupled receptor 183 [Source:HGNC Symbol;Acc:HGNC:3128]	gpr183b	G protein-coupled receptor 183b [Source:NCBI gene;Acc:100150688]	GPR183	G protein-coupled receptor 183 [Source:HGNC Symbol;Acc:HGNC:3128]
ENSOMYG00000051818	0	2.09737	0.41	0.173	0	Granulocytes	SH3BGRL	SH3 domain binding glutamate rich protein like [Source:HGNC Symbol;Acc:HGNC:10823]	BX284636.1		SH3BGRL	SH3 domain binding glutamate rich protein like [Source:HGNC Symbol;Acc:HGNC:10823]
ENSOMYG00000038502	0	3.94633	0.273	0.037	0	Granulocytes	pla2g12a		pla2g12a	phospholipase A2, group XIIA [Source:ZFIN;Acc:ZDB-GENE-070410-18]	PLA2G12A	phospholipase A2 group XIIA [Source:HGNC Symbol;Acc:HGNC:18554]
ENSOMYG00000019601	0	4.05879	0.263	0.027	0	Granulocytes	coq10b	coenzyme Q10B [Source:ZFIN;Acc:ZDB-GENE-050417-263]	coq10b	coenzyme Q10B [Source:NCBI gene;Acc:550442]	COQ10B	coenzyme Q10B [Source:HGNC Symbol;Acc:HGNC:25819]
ENSOMYG00000028887	0	2.45718	0.321	0.086	0	Granulocytes			si:ch211-209f23.6	si:ch211-209f23.6 [Source:ZFIN;Acc:ZDB-GENE-141211-79]	CD84	CD84 molecule [Source:HGNC Symbol;Acc:HGNC:1704]
ENSOMYG00000061888	0	2.19374	0.336	0.102	0	Granulocytes	fgl2a	fibrinogen-like 2a [Source:ZFIN;Acc:ZDB-GENE-030131-9506]	fgl2a	fibrinogen-like 2a [Source:ZFIN;Acc:ZDB-GENE-030131-9506]	FGL2	fibrinogen like 2 [Source:HGNC Symbol;Acc:HGNC:3696]
ENSOMYG00000041127	0	2.25696	0.378	0.144	0	Granulocytes			lgals9l3	lectin, galactoside-binding, soluble, 9 (galectin 9)-like 3 [Source:ZFIN;Acc:ZDB-GENE-040718-159]	LGALS9	galectin 9 [Source:HGNC Symbol;Acc:HGNC:6570]
ENSOMYG00000032596	0	2.18489	0.368	0.134	0	Granulocytes	jpt1b	Jupiter microtubule associated homolog 1b [Source:ZFIN;Acc:ZDB-GENE-030131-2784]	jpt1a	Jupiter microtubule associated homolog 1a [Source:ZFIN;Acc:ZDB-GENE-070410-142]	JPT1	Jupiter microtubule associated homolog 1 [Source:HGNC Symbol;Acc:HGNC:14569]
ENSOMYG00000004644	0	4.41779	0.263	0.03	0	Granulocytes			si:ch211-171h4.5	si:ch211-171h4.5 [Source:ZFIN;Acc:ZDB-GENE-081104-151]	MAG	myelin associated glycoprotein [Source:HGNC Symbol;Acc:HGNC:6783]
ENSOMYG00000034408	0	2.83189	0.33	0.097	0	Granulocytes	gstr		gstr	glutathione S-transferase rho [Source:ZFIN;Acc:ZDB-GENE-090507-1]	GSTT4	glutathione S-transferase theta 4 [Source:HGNC Symbol;Acc:HGNC:26930]
ENSOMYG00000018649	0	4.27379	0.257	0.025	0	Granulocytes	GLIPR1	GLI pathogenesis related 1 [Source:HGNC Symbol;Acc:HGNC:17001]	glipr1a	GLI pathogenesis-related 1a [Source:ZFIN;Acc:ZDB-GENE-110309-2]	GLIPR1	GLI pathogenesis related 1 [Source:HGNC Symbol;Acc:HGNC:17001]
ENSOMYG00000034109	0	3.79877	0.268	0.037	0	Granulocytes			si:ch211-264f5.2	si:ch211-264f5.2 [Source:ZFIN;Acc:ZDB-GENE-080303-2]	PIGR	polymeric immunoglobulin receptor [Source:HGNC Symbol;Acc:HGNC:8968]
ENSOMYG00000024868	0	2.36401	0.35	0.119	0	Granulocytes	nfe2l2a	nfe2 like bZIP transcription factor 2a [Source:ZFIN;Acc:ZDB-GENE-030723-2]	nfe2l2a	nuclear factor, erythroid 2-like 2a [Source:ZFIN;Acc:ZDB-GENE-030723-2]	NFE2L2	nuclear factor, erythroid 2 like 2 [Source:HGNC Symbol;Acc:HGNC:7782]
ENSOMYG00000024753	0	2.0972	0.354	0.124	0	Granulocytes	si:dkey-79d12.5	si:dkey-79d12.5 [Source:ZFIN;Acc:ZDB-GENE-131127-429]	si:dkey-79d12.5	si:dkey-79d12.5 [Source:ZFIN;Acc:ZDB-GENE-131127-429]	BTG3	BTG anti-proliferation factor 3 [Source:HGNC Symbol;Acc:HGNC:1132]
ENSOMYG00000075197	0	1.61207	0.428	0.198	0	Granulocytes	c4bp		rca2.1	regulator of complement activation group 2 gene 1 [Source:ZFIN;Acc:ZDB-GENE-050320-60]	C4BPA	complement component 4 binding protein alpha [Source:HGNC Symbol;Acc:HGNC:1325]
ENSOMYG00000020926	0	2.95066	0.297	0.067	0	Granulocytes	zgc:153018	zgc:153018 [Source:ZFIN;Acc:ZDB-GENE-060929-752]	zgc:153018	zgc:153018 [Source:ZFIN;Acc:ZDB-GENE-060929-752]	TMEM179	transmembrane protein 179 [Source:HGNC Symbol;Acc:HGNC:20137]
ENSOMYG00000016358	0	1.86734	0.336	0.11	0	Granulocytes			SLC16A3	si:ch211-234h8.7 [Source:ZFIN;Acc:ZDB-GENE-061009-16]	SLC16A3	solute carrier family 16 member 3 [Source:HGNC Symbol;Acc:HGNC:10924]
ENSOMYG00000064538	0	1.18108	0.734	0.508	0	Granulocytes			tuba8l3	tubulin, alpha 8 like 3 [Source:ZFIN;Acc:ZDB-GENE-040801-77]	TUBA1C	tubulin alpha 1c [Source:HGNC Symbol;Acc:HGNC:20768]
ENSOMYG00000038343	0	2.74077	0.3	0.074	0	Granulocytes	si:ch73-233m11.2	si:ch73-233m11.2 [Source:ZFIN;Acc:ZDB-GENE-081104-266]	si:ch73-233m11.2	si:ch73-233m11.2 [Source:ZFIN;Acc:ZDB-GENE-081104-266]	NLRP12	NLR family pyrin domain containing 12 [Source:HGNC Symbol;Acc:HGNC:22938]
ENSOMYG00000040863	0	2.40748	0.328	0.103	0	Granulocytes			rhogb	ras homolog family member Gb [Source:ZFIN;Acc:ZDB-GENE-030131-8877]	RHOG	ras homolog family member G [Source:HGNC Symbol;Acc:HGNC:672]
ENSOMYG00000057096	0	1.80947	0.358	0.133	0	Granulocytes			acp5b	acid phosphatase 5b, tartrate resistant [Source:ZFIN;Acc:ZDB-GENE-040718-151]	ACP5	acid phosphatase 5, tartrate resistant [Source:HGNC Symbol;Acc:HGNC:124]
ENSOMYG00000037881	0	1.00745	0.704	0.479	0	Granulocytes			ywhaba	tyrosine 3-monooxygenase/tryptophan 5-monooxygenase activation protein, beta polypeptide a [Source:NCBI gene;Acc:323055]	YWHAB	tyrosine 3-monooxygenase/tryptophan 5-monooxygenase activation protein beta [Source:HGNC Symbol;Acc:HGNC:12849]
ENSOMYG00000037071	0	1.54879	0.483	0.259	0	Granulocytes	capzb	capping actin protein of muscle Z-line subunit beta [Source:ZFIN;Acc:ZDB-GENE-030131-7023]	capzb	capping actin protein of muscle Z-line subunit beta [Source:ZFIN;Acc:ZDB-GENE-030131-7023]	CAPZB	capping actin protein of muscle Z-line subunit beta [Source:HGNC Symbol;Acc:HGNC:1491]
ENSOMYG00000067278	0	2.24383	0.345	0.123	0	Granulocytes	jpt1b	Jupiter microtubule associated homolog 1b [Source:ZFIN;Acc:ZDB-GENE-030131-2784]	jpt1a	Jupiter microtubule associated homolog 1a [Source:ZFIN;Acc:ZDB-GENE-070410-142]	JPT1	Jupiter microtubule associated homolog 1 [Source:HGNC Symbol;Acc:HGNC:14569]
ENSOMYG00000010852	0	1.30197	0.465	0.244	0	Granulocytes			tspan7b	tetraspanin 7b [Source:ZFIN;Acc:ZDB-GENE-040927-5]	TSPAN8	tetraspanin 8 [Source:HGNC Symbol;Acc:HGNC:11855]
ENSOMYG00000000716	0	1.89663	0.998	0.777	0	Granulocytes			icn	ictacalcin [Source:ZFIN;Acc:ZDB-GENE-030131-8599]	S100A4	S100 calcium binding protein A4 [Source:HGNC Symbol;Acc:HGNC:10494]
ENSOMYG00000002760	0	1.62948	0.4	0.18	0	Granulocytes			fam107b	family with sequence similarity 107 member B [Source:ZFIN;Acc:ZDB-GENE-031030-12]	FAM107B	family with sequence similarity 107 member B [Source:HGNC Symbol;Acc:HGNC:23726]
ENSOMYG00000017009	0	2.83572	0.273	0.053	0	Granulocytes			b4galt1l	DP-Gal:betaGlcNAc beta 1,4- galactosyltransferase, polypeptide 1, like [Source:ZFIN;Acc:ZDB-GENE-061013-84]	B4GALT1	beta-1,4-galactosyltransferase 1 [Source:HGNC Symbol;Acc:HGNC:924]
ENSOMYG00000021323	0	1.54585	0.437	0.217	0	Granulocytes	capzb	capping actin protein of muscle Z-line subunit beta [Source:ZFIN;Acc:ZDB-GENE-030131-7023]	capzb	capping actin protein of muscle Z-line subunit beta [Source:ZFIN;Acc:ZDB-GENE-030131-7023]	CAPZB	capping actin protein of muscle Z-line subunit beta [Source:HGNC Symbol;Acc:HGNC:1491]
ENSOMYG00000003142	0	2.16551	0.369	0.149	0	Granulocytes			hps4	HPS4 biogenesis of lysosomal organelles complex 3 subunit 2 [Source:ZFIN;Acc:ZDB-GENE-040426-1068]	HPS4	HPS4 biogenesis of lysosomal organelles complex 3 subunit 2 [Source:HGNC Symbol;Acc:HGNC:15844]
ENSOMYG00000001724	0	2.18404	0.337	0.118	0	Granulocytes	EFHD2	EF-hand domain family member D2 [Source:HGNC Symbol;Acc:HGNC:28670]	efhd2	EF-hand domain family, member D2 [Source:ZFIN;Acc:ZDB-GENE-060531-152]	EFHD2	EF-hand domain family member D2 [Source:HGNC Symbol;Acc:HGNC:28670]
ENSOMYG00000044333	0	1.54411	0.52	0.301	0	Granulocytes	zn706	zgc:91910 [Source:ZFIN;Acc:ZDB-GENE-040808-48]	znf706	zinc finger protein 706 [Source:ZFIN;Acc:ZDB-GENE-040718-454]	ZNF706	zinc finger protein 706 [Source:HGNC Symbol;Acc:HGNC:24992]
ENSOMYG00000000231	0	3.53445	0.262	0.044	0	Granulocytes			btr26	bloodthirsty-related gene family, member 26 [Source:ZFIN;Acc:ZDB-GENE-070705-378]	TRIM65	tripartite motif containing 65 [Source:HGNC Symbol;Acc:HGNC:27316]
ENSOMYG00000006683	0	2.74471	0.288	0.07	0	Granulocytes	myo1f	myosin IF [Source:ZFIN;Acc:ZDB-GENE-081104-506]	myo1f	myosin IF [Source:ZFIN;Acc:ZDB-GENE-081104-506]	MYO1F	myosin IF [Source:HGNC Symbol;Acc:HGNC:7600]
ENSOMYG00000060881	0	1.91078	0.318	0.101	0	Granulocytes			SLC16A3	si:ch211-234h8.7 [Source:ZFIN;Acc:ZDB-GENE-061009-16]	SLC16A3	solute carrier family 16 member 3 [Source:HGNC Symbol;Acc:HGNC:10924]
ENSOMYG00000042216	0	2.69508	0.31	0.093	0	Granulocytes			rab1ab	RAB1A, member RAS oncogene family b [Source:ZFIN;Acc:ZDB-GENE-030616-564]	RAB1B	RAB1B, member RAS oncogene family [Source:HGNC Symbol;Acc:HGNC:18370]
ENSOMYG00000014518	0	2.05431	0.344	0.127	0	Granulocytes			WDR1	WD repeat domain 1 [Source:HGNC Symbol;Acc:HGNC:12754]	WDR1	WD repeat domain 1 [Source:HGNC Symbol;Acc:HGNC:12754]
ENSOMYG00000035927	0	3.07583	0.269	0.053	0	Granulocytes			actn4	actinin, alpha 4 [Source:ZFIN;Acc:ZDB-GENE-030131-940]	ACTN4	actinin alpha 4 [Source:HGNC Symbol;Acc:HGNC:166]
ENSOMYG00000006507	0	1.33025	0.824	0.608	0	Granulocytes			h3f3b.1	H3 histone, family 3B.1 [Source:ZFIN;Acc:ZDB-GENE-050417-65]	H3-3A	H3.3 histone A [Source:HGNC Symbol;Acc:HGNC:4764]
ENSOMYG00000015017	0	1.76615	0.373	0.159	0	Granulocytes	SLC38A4	solute carrier family 38 member 4 [Source:HGNC Symbol;Acc:HGNC:14679]	slc38a2	solute carrier family 38 member 2 [Source:NCBI gene;Acc:566537]	SLC38A2	solute carrier family 38 member 2 [Source:HGNC Symbol;Acc:HGNC:13448]
ENSOMYG00000038346	0	2.98961	0.267	0.054	0	Granulocytes		serine/threonine kinase 38b [Source:ZFIN;Acc:ZDB-GENE-081031-2]	stk38b	serine/threonine kinase 38b [Source:ZFIN;Acc:ZDB-GENE-081031-2]	STK38	serine/threonine kinase 38 [Source:HGNC Symbol;Acc:HGNC:17847]
ENSOMYG00000039206	0	2.81218	0.284	0.071	0	Granulocytes	hk1	hexokinase 1 [Source:ZFIN;Acc:ZDB-GENE-040426-2848]	hk1	hexokinase 1 [Source:ZFIN;Acc:ZDB-GENE-040426-2848]	HK1	hexokinase 1 [Source:HGNC Symbol;Acc:HGNC:4922]
ENSOMYG00000013020	0	2.91112	0.269	0.057	0	Granulocytes	myo1f	myosin IF [Source:ZFIN;Acc:ZDB-GENE-081104-506]	myo1f	myosin IF [Source:ZFIN;Acc:ZDB-GENE-081104-506]	MYO1F	myosin IF [Source:HGNC Symbol;Acc:HGNC:7600]
ENSOMYG00000010951	0	1.49286	0.563	0.351	0	Granulocytes	npc2	NPC intracellular cholesterol transporter 2, tandem duplicate 1 [Source:ZFIN;Acc:ZDB-GENE-021206-13]	npc2	Niemann-Pick disease, type C2 [Source:NCBI gene;Acc:282673]	NPC2	NPC intracellular cholesterol transporter 2 [Source:HGNC Symbol;Acc:HGNC:14537]
ENSOMYG00000011599	0	2.03002	0.325	0.114	0	Granulocytes			wasb	WASP actin nucleation promoting factor b [Source:ZFIN;Acc:ZDB-GENE-030131-7098]	WAS	WASP actin nucleation promoting factor [Source:HGNC Symbol;Acc:HGNC:12731]
ENSOMYG00000004688	0	1.80136	0.364	0.153	0	Granulocytes	itm2bb	integral membrane protein 2Bb [Source:ZFIN;Acc:ZDB-GENE-040426-2139]	itm2ba	integral membrane protein 2Ba [Source:ZFIN;Acc:ZDB-GENE-030131-2352]	ITM2B	integral membrane protein 2B [Source:HGNC Symbol;Acc:HGNC:6174]
ENSOMYG00000030166	0	3.06017	0.261	0.052	0	Granulocytes	ak1	adenylate kinase 1 [Source:ZFIN;Acc:ZDB-GENE-040822-37]	ak1	adenylate kinase 1 [Source:ZFIN;Acc:ZDB-GENE-040822-37]	AK1	adenylate kinase 1 [Source:HGNC Symbol;Acc:HGNC:361]
ENSOMYG00000043376	0	2.23348	0.302	0.093	0	Granulocytes			fastkd1	FAST kinase domains 1 [Source:ZFIN;Acc:ZDB-GENE-040426-1833]	EVI2A	ecotropic viral integration site 2A [Source:HGNC Symbol;Acc:HGNC:3499]
ENSOMYG00000009396	0	2.03991	0.321	0.115	0	Granulocytes	myo1g	myosin IG [Source:ZFIN;Acc:ZDB-GENE-060503-562]	myo1g	myosin IG [Source:ZFIN;Acc:ZDB-GENE-060503-562]	MYO1D	myosin ID [Source:HGNC Symbol;Acc:HGNC:7598]
ENSOMYG00000044151	0	1.86064	0.316	0.111	0	Granulocytes			ctsl.1	cathepsin L.1 [Source:ZFIN;Acc:ZDB-GENE-040718-61]	CTSS	cathepsin S [Source:HGNC Symbol;Acc:HGNC:2545]
ENSOMYG00000038895	0	1.44332	0.406	0.201	0	Granulocytes	iqgap1	IQ motif containing GTPase activating protein 1 [Source:ZFIN;Acc:ZDB-GENE-050809-24]	iqgap1	IQ motif containing GTPase activating protein 1 [Source:ZFIN;Acc:ZDB-GENE-050809-24]	IQGAP1	IQ motif containing GTPase activating protein 1 [Source:HGNC Symbol;Acc:HGNC:6110]
ENSOMYG00000004059	0	1.31508	0.436	0.231	0	Granulocytes			cnp	2',3'-cyclic nucleotide 3' phosphodiesterase [Source:ZFIN;Acc:ZDB-GENE-030521-29]	CNP	2',3'-cyclic nucleotide 3' phosphodiesterase [Source:HGNC Symbol;Acc:HGNC:2158]
ENSOMYG00000057845	0	1.69089	0.314	0.11	0	Granulocytes	il16	interleukin 16 [Source:ZFIN;Acc:ZDB-GENE-130103-3]	il16	interleukin 16 [Source:ZFIN;Acc:ZDB-GENE-130103-3]	IL16	interleukin 16 [Source:HGNC Symbol;Acc:HGNC:5980]
ENSOMYG00000012271	0	3.01293	0.267	0.064	0	Granulocytes	vkorc1l1	vitamin K epoxide reductase complex, subunit 1-like 1 [Source:ZFIN;Acc:ZDB-GENE-050522-210]	vkorc1l1	vitamin K epoxide reductase complex, subunit 1-like 1 [Source:NCBI gene;Acc:553717]	VKORC1L1	vitamin K epoxide reductase complex subunit 1 like 1 [Source:HGNC Symbol;Acc:HGNC:21492]
ENSOMYG00000000133	0	2.58868	0.289	0.086	0	Granulocytes	tpi1b	triosephosphate isomerase 1b [Source:ZFIN;Acc:ZDB-GENE-020416-4]	tpi1b	triosephosphate isomerase 1b [Source:NCBI gene;Acc:560753]	TPI1	triosephosphate isomerase 1 [Source:HGNC Symbol;Acc:HGNC:12009]
ENSOMYG00000029741	0	1.63103	0.396	0.195	0	Granulocytes	CTSD	cathepsin D [Source:HGNC Symbol;Acc:HGNC:2529]	ctsd	cathepsin D [Source:ZFIN;Acc:ZDB-GENE-010131-8]	CTSD	cathepsin D [Source:HGNC Symbol;Acc:HGNC:2529]
ENSOMYG00000029967	0	1.31749	0.966	0.767	0	Granulocytes			arpc1b	actin related protein 2/3 complex, subunit 1B [Source:ZFIN;Acc:ZDB-GENE-030131-7414]	ARPC1B	actin related protein 2/3 complex subunit 1B [Source:HGNC Symbol;Acc:HGNC:704]
ENSOMYG00000019362	0	1.757	0.377	0.179	0	Granulocytes	bnip3		bnip3	BCL2 interacting protein 3 [Source:ZFIN;Acc:ZDB-GENE-030131-8060]	BNIP3	BCL2 interacting protein 3 [Source:HGNC Symbol;Acc:HGNC:1084]
ENSOMYG00000049807	0	1.31614	0.401	0.207	0	Granulocytes	cd3z	CD247 molecule [Source:HGNC Symbol;Acc:HGNC:1677]	cd247l	CD247 antigen like [Source:ZFIN;Acc:ZDB-GENE-070508-2]	CD247	CD247 molecule [Source:HGNC Symbol;Acc:HGNC:1677]
ENSOMYG00000035908	0	2.63986	0.259	0.065	0	Granulocytes	APMAP	adipocyte plasma membrane associated protein [Source:HGNC Symbol;Acc:HGNC:13238]	apmap	adipocyte plasma membrane associated protein [Source:NCBI gene;Acc:266637]	APMAP	adipocyte plasma membrane associated protein [Source:HGNC Symbol;Acc:HGNC:13238]
ENSOMYG00000022201	0	2.01204	0.314	0.12	0	Granulocytes	CYBC1	cytochrome b-245 chaperone 1 [Source:HGNC Symbol;Acc:HGNC:28672]	cybc1	cytochrome b-245 chaperone 1 [Source:NCBI gene;Acc:436942]	CYBC1	cytochrome b-245 chaperone 1 [Source:HGNC Symbol;Acc:HGNC:28672]
ENSOMYG00000014915	0	2.0537	0.291	0.097	0	Granulocytes	CKLF	chemokine like factor [Source:HGNC Symbol;Acc:HGNC:13253]	BX322542.1	chemokine like factor [Source:NCBI gene;Acc:100329541]	CKLF	chemokine like factor [Source:HGNC Symbol;Acc:HGNC:13253]
ENSOMYG00000049270	0	1.14438	0.555	0.364	0	Granulocytes	TOMM7	translocase of outer mitochondrial membrane 7 [Source:HGNC Symbol;Acc:HGNC:21648]	tomm7	translocase of outer mitochondrial membrane 7 homolog (yeast) [Source:ZFIN;Acc:ZDB-GENE-060825-115]	TOMM7	translocase of outer mitochondrial membrane 7 [Source:HGNC Symbol;Acc:HGNC:21648]
ENSOMYG00000040027	0	2.40177	0.342	0.151	0	Granulocytes			dhrs9	dehydrogenase/reductase (SDR family) member 9 [Source:ZFIN;Acc:ZDB-GENE-030131-1249]	HSD17B6	hydroxysteroid 17-beta dehydrogenase 6 [Source:HGNC Symbol;Acc:HGNC:23316]
ENSOMYG00000013363	0	2.06263	0.336	0.145	0	Granulocytes	wbp2nl	WBP2 N-terminal like [Source:ZFIN;Acc:ZDB-GENE-030131-4012]	wbp2nl	WBP2 N-terminal like [Source:ZFIN;Acc:ZDB-GENE-030131-4012]	WBP2	WW domain binding protein 2 [Source:HGNC Symbol;Acc:HGNC:12738]
ENSOMYG00000005462	0	1.93849	0.297	0.108	0	Granulocytes			lgals2a	lectin, galactoside-binding, soluble, 2a [Source:ZFIN;Acc:ZDB-GENE-050318-2]	LGALS1	galectin 1 [Source:HGNC Symbol;Acc:HGNC:6561]
ENSOMYG00000040138	0	1.81175	0.277	0.091	0	Granulocytes			il16	interleukin 16 [Source:ZFIN;Acc:ZDB-GENE-130103-3]	IL16	interleukin 16 [Source:HGNC Symbol;Acc:HGNC:5980]
ENSOMYG00000000158	0	1.1178	0.383	0.197	0	Granulocytes			il6r	interleukin 6 receptor [Source:ZFIN;Acc:ZDB-GENE-080107-7]	IL6R	interleukin 6 receptor [Source:HGNC Symbol;Acc:HGNC:6019]
ENSOMYG00000071828	0	2.62858	0.286	0.1	0	Granulocytes			sqor	sulfide quinone oxidoreductase [Source:ZFIN;Acc:ZDB-GENE-050417-436]	SQOR	sulfide quinone oxidoreductase [Source:HGNC Symbol;Acc:HGNC:20390]
ENSOMYG00000059514	0	1.56843	0.394	0.209	0	Granulocytes			cnih1	cornichon family AMPA receptor auxiliary protein 1 [Source:ZFIN;Acc:ZDB-GENE-040426-1944]	CNIH1	cornichon family AMPA receptor auxiliary protein 1 [Source:HGNC Symbol;Acc:HGNC:19431]
ENSOMYG00000025867	0	1.92041	0.379	0.194	0	Granulocytes	calm2a	calmodulin 2a (phosphorylase kinase, delta) [Source:ZFIN;Acc:ZDB-GENE-030804-3]	calm3a	calmodulin 3a (phosphorylase kinase, delta) [Source:ZFIN;Acc:ZDB-GENE-030131-5590]	CALM3	calmodulin 3 [Source:HGNC Symbol;Acc:HGNC:1449]
ENSOMYG00000013975	0	2.22145	0.269	0.084	0	Granulocytes	hcls1	hematopoietic cell-specific Lyn substrate 1 [Source:ZFIN;Acc:ZDB-GENE-030131-7191]	cttn	cortactin [Source:ZFIN;Acc:ZDB-GENE-040715-3]	HCLS1	hematopoietic cell-specific Lyn substrate 1 [Source:HGNC Symbol;Acc:HGNC:4844]
ENSOMYG00000020510	0	2.11582	0.312	0.129	0	Granulocytes			clta	clathrin, light chain A [Source:ZFIN;Acc:ZDB-GENE-040426-1986]	CLTA	clathrin light chain A [Source:HGNC Symbol;Acc:HGNC:2090]
ENSOMYG00000058923	0	1.73483	0.349	0.166	0	Granulocytes			ctsd	cathepsin D [Source:ZFIN;Acc:ZDB-GENE-010131-8]	CTSD	cathepsin D [Source:HGNC Symbol;Acc:HGNC:2529]
ENSOMYG00000042603	0	1.6767	0.308	0.126	0	Granulocytes		spectrin repeat containing, nuclear envelope 1b [Source:ZFIN;Acc:ZDB-GENE-071218-4]	syne1b	spectrin repeat containing, nuclear envelope 1b [Source:ZFIN;Acc:ZDB-GENE-071218-4]	SYNE1	spectrin repeat containing nuclear envelope protein 1 [Source:HGNC Symbol;Acc:HGNC:17089]
ENSOMYG00000007383	0	1.72773	0.299	0.118	0	Granulocytes	hck	HCK proto-oncogene, Src family tyrosine kinase [Source:ZFIN;Acc:ZDB-GENE-090313-72]	hck	HCK proto-oncogene, Src family tyrosine kinase [Source:ZFIN;Acc:ZDB-GENE-090313-72]	HCK	HCK proto-oncogene, Src family tyrosine kinase [Source:HGNC Symbol;Acc:HGNC:4840]
ENSOMYG00000028664	0	1.73885	0.324	0.144	0	Granulocytes	arhgdia	Rho GDP dissociation inhibitor (GDI) alpha [Source:ZFIN;Acc:ZDB-GENE-040426-2816]	arhgdia	Rho GDP dissociation inhibitor (GDI) alpha [Source:ZFIN;Acc:ZDB-GENE-040426-2816]	ARHGDIA	Rho GDP dissociation inhibitor alpha [Source:HGNC Symbol;Acc:HGNC:678]
ENSOMYG00000016220	0	1.52504	0.35	0.17	0	Granulocytes	mtpn	myotrophin [Source:ZFIN;Acc:ZDB-GENE-040426-2166]	mtpn	myotrophin [Source:NCBI gene;Acc:406240]	MTPN	myotrophin [Source:HGNC Symbol;Acc:HGNC:15667]
ENSOMYG00000046475	0	1.70249	0.356	0.177	0	Granulocytes	eno1b	enolase 1b, (alpha) [Source:ZFIN;Acc:ZDB-GENE-040426-1651]	eno1a	enolase 1a, (alpha) [Source:ZFIN;Acc:ZDB-GENE-030131-6048]	ENO1	enolase 1 [Source:HGNC Symbol;Acc:HGNC:3350]
ENSOMYG00000062836	0	2.20193	0.998	0.821	0	Granulocytes	pfn1		pfn1	profilin 1 [Source:ZFIN;Acc:ZDB-GENE-031002-33]	PFN2	profilin 2 [Source:HGNC Symbol;Acc:HGNC:8882]
ENSOMYG00000006543	0	1.3192	0.442	0.266	0	Granulocytes			cd83	CD83 molecule [Source:ZFIN;Acc:ZDB-GENE-060503-762]	CD83	CD83 molecule [Source:HGNC Symbol;Acc:HGNC:1703]
ENSOMYG00000077778	0	1.17652	0.494	0.318	0	Granulocytes	atp5if1a	ATP synthase inhibitory factor subunit 1a [Source:ZFIN;Acc:ZDB-GENE-070410-36]	atp5if1a	ATP synthase inhibitory factor subunit 1a [Source:NCBI gene;Acc:100037369]	ATP5IF1	ATP synthase inhibitory factor subunit 1 [Source:HGNC Symbol;Acc:HGNC:871]
ENSOMYG00000010450	0	1.18186	0.52	0.345	0	Granulocytes	ywhaba	tyrosine 3-monooxygenase/tryptophan 5-monooxygenase activation protein, beta polypeptide a [Source:ZFIN;Acc:ZDB-GENE-030131-6583]	ywhaba	tyrosine 3-monooxygenase/tryptophan 5-monooxygenase activation protein, beta polypeptide a [Source:NCBI gene;Acc:323055]	YWHAB	tyrosine 3-monooxygenase/tryptophan 5-monooxygenase activation protein beta [Source:HGNC Symbol;Acc:HGNC:12849]
ENSOMYG00000036849	0	2.03715	0.315	0.14	0	Granulocytes			zgc:110626	zgc:110626 [Source:ZFIN;Acc:ZDB-GENE-050417-447]	ARRDC3	arrestin domain containing 3 [Source:HGNC Symbol;Acc:HGNC:29263]
ENSOMYG00000063084	0	1.28405	0.369	0.194	0	Granulocytes			max	myc associated factor X [Source:NCBI gene;Acc:30467]	MAX	MYC associated factor X [Source:HGNC Symbol;Acc:HGNC:6913]
ENSOMYG00000071765	0	1.42418	0.329	0.155	0	Granulocytes	arrdc3b	arrestin domain containing 3b [Source:ZFIN;Acc:ZDB-GENE-040912-182]	arrdc3a	arrestin domain containing 3a [Source:ZFIN;Acc:ZDB-GENE-030131-2913]	ARRDC3	arrestin domain containing 3 [Source:HGNC Symbol;Acc:HGNC:29263]
ENSOMYG00000012627	0	1.58103	0.299	0.127	0	Granulocytes	map3k14a	mitogen-activated protein kinase kinase kinase 14a [Source:ZFIN;Acc:ZDB-GENE-120215-80]	map3k14a	mitogen-activated protein kinase kinase kinase 14a [Source:ZFIN;Acc:ZDB-GENE-120215-80]	MAP3K14	mitogen-activated protein kinase kinase kinase 14 [Source:HGNC Symbol;Acc:HGNC:6853]
ENSOMYG00000002189	0	1.8199	0.307	0.135	0	Granulocytes			tmed10	transmembrane p24 trafficking protein 10 [Source:ZFIN;Acc:ZDB-GENE-030131-4915]	TMED10	transmembrane p24 trafficking protein 10 [Source:HGNC Symbol;Acc:HGNC:16998]
ENSOMYG00000028147	0	1.01563	0.54	0.369	0	Granulocytes	anxa4	annexin A4 [Source:ZFIN;Acc:ZDB-GENE-030707-1]	anxa4	annexin A4 [Source:ZFIN;Acc:ZDB-GENE-030707-1]	ANXA4	annexin A4 [Source:HGNC Symbol;Acc:HGNC:542]
ENSOMYG00000063473	0	2.00629	0.294	0.124	0	Granulocytes	mapre1a	microtubule-associated protein, RP/EB family, member 1a [Source:ZFIN;Acc:ZDB-GENE-030131-6067]	mapre1b	microtubule-associated protein, RP/EB family, member 1b [Source:ZFIN;Acc:ZDB-GENE-040426-2256]	MAPRE1	microtubule associated protein RP/EB family member 1 [Source:HGNC Symbol;Acc:HGNC:6890]
ENSOMYG00000006192	0	1.99384	0.298	0.128	0	Granulocytes			znf706	zinc finger protein 706 [Source:ZFIN;Acc:ZDB-GENE-040718-454]	ZNF706	zinc finger protein 706 [Source:HGNC Symbol;Acc:HGNC:24992]
ENSOMYG00000064629	0	1.7141	0.292	0.124	0	Granulocytes	vamp8	vesicle-associated membrane protein 8 (endobrevin) [Source:ZFIN;Acc:ZDB-GENE-030131-5215]	vamp8	vesicle-associated membrane protein 8 (endobrevin) [Source:ZFIN;Acc:ZDB-GENE-030131-5215]	VAMP8	vesicle associated membrane protein 8 [Source:HGNC Symbol;Acc:HGNC:12647]
ENSOMYG00000030400	0	1.08203	0.632	0.465	0	Granulocytes	gbrap		gabarapa	GABA(A) receptor-associated protein a [Source:ZFIN;Acc:ZDB-GENE-030131-5174]	GABARAP	GABA type A receptor-associated protein [Source:HGNC Symbol;Acc:HGNC:4067]
ENSOMYG00000031942	0	1.10039	0.437	0.271	0	Granulocytes	ddx5	DEAD (Asp-Glu-Ala-Asp) box helicase 5 [Source:ZFIN;Acc:ZDB-GENE-030131-925]	ddx5	DEAD (Asp-Glu-Ala-Asp) box helicase 5 [Source:ZFIN;Acc:ZDB-GENE-030131-925]	DDX5	DEAD-box helicase 5 [Source:HGNC Symbol;Acc:HGNC:2746]
ENSOMYG00000031438	0	2.13399	0.272	0.107	0	Granulocytes	capgb	capping protein (actin filament), gelsolin-like b [Source:ZFIN;Acc:ZDB-GENE-030131-8541]	capgb	capping protein (actin filament), gelsolin-like b [Source:ZFIN;Acc:ZDB-GENE-030131-8541]	CAPG	capping actin protein, gelsolin like [Source:HGNC Symbol;Acc:HGNC:1474]
ENSOMYG00000034841	0	1.55464	0.295	0.13	0	Granulocytes	plcg2	phospholipase C, gamma 2 [Source:ZFIN;Acc:ZDB-GENE-030131-9532]	plcg2	phospholipase C, gamma 2 [Source:ZFIN;Acc:ZDB-GENE-030131-9532]	PLCG2	phospholipase C gamma 2 [Source:HGNC Symbol;Acc:HGNC:9066]
ENSOMYG00000011361	0	1.13978	0.276	0.112	0	Granulocytes	inpp5b	inositol polyphosphate-5-phosphatase B [Source:ZFIN;Acc:ZDB-GENE-110411-228]	inpp5b	inositol polyphosphate-5-phosphatase B [Source:ZFIN;Acc:ZDB-GENE-110411-228]	INPP5B	inositol polyphosphate-5-phosphatase B [Source:HGNC Symbol;Acc:HGNC:6077]
ENSOMYG00000005866	0	1.96106	0.252	0.089	0	Granulocytes	ccdc88b	coiled-coil domain containing 88B [Source:ZFIN;Acc:ZDB-GENE-080303-31]	ccdc88b	coiled-coil domain containing 88B [Source:ZFIN;Acc:ZDB-GENE-080303-31]	CCDC88A	coiled-coil domain containing 88A [Source:HGNC Symbol;Acc:HGNC:25523]
ENSOMYG00000021154	0	1.00245	0.342	0.181	0	Granulocytes	ccnd2a	cyclin D2, a [Source:ZFIN;Acc:ZDB-GENE-070424-30]	ccnd2a	cyclin D2, a [Source:ZFIN;Acc:ZDB-GENE-070424-30]	CCND2	cyclin D2 [Source:HGNC Symbol;Acc:HGNC:1583]
ENSOMYG00000035872	0	1.58796	0.296	0.135	0	Granulocytes	tnip1	TNFAIP3 interacting protein 1 [Source:ZFIN;Acc:ZDB-GENE-070112-1502]	tnip1	TNFAIP3 interacting protein 1 [Source:ZFIN;Acc:ZDB-GENE-070112-1502]	TNIP1	TNFAIP3 interacting protein 1 [Source:HGNC Symbol;Acc:HGNC:16903]
ENSOMYG00000021780	0	1.86835	0.27	0.11	0	Granulocytes			ostf1	osteoclast stimulating factor 1 [Source:NCBI gene;Acc:405783]	OSTF1	osteoclast stimulating factor 1 [Source:HGNC Symbol;Acc:HGNC:8510]
ENSOMYG00000024260	0	2.40883	0.273	0.113	0	Granulocytes	sod2	superoxide dismutase 2, mitochondrial [Source:ZFIN;Acc:ZDB-GENE-030131-7742]	sod2	superoxide dismutase 2, mitochondrial [Source:ZFIN;Acc:ZDB-GENE-030131-7742]	SOD2	superoxide dismutase 2 [Source:HGNC Symbol;Acc:HGNC:11180]
ENSOMYG00000012770	0	1.11808	0.366	0.206	0	Granulocytes	xbp1	X-box binding protein 1 [Source:ZFIN;Acc:ZDB-GENE-011210-2]	xbp1	X-box binding protein 1 [Source:ZFIN;Acc:ZDB-GENE-011210-2]	XBP1	X-box binding protein 1 [Source:HGNC Symbol;Acc:HGNC:12801]
ENSOMYG00000005191	0	1.83486	0.276	0.119	0	Granulocytes			tktb	transketolase b [Source:ZFIN;Acc:ZDB-GENE-030909-13]	TKT	transketolase [Source:HGNC Symbol;Acc:HGNC:11834]
ENSOMYG00000016830	0	1.30807	0.497	0.343	0	Granulocytes	gbg5		gng5	guanine nucleotide binding protein (G protein), gamma 5 [Source:ZFIN;Acc:ZDB-GENE-030131-9966]	GNG5	G protein subunit gamma 5 [Source:HGNC Symbol;Acc:HGNC:4408]
ENSOMYG00000006012	0	1.08961	0.465	0.312	0	Granulocytes			eif4a1b	eukaryotic translation initiation factor 4A1B [Source:ZFIN;Acc:ZDB-GENE-040120-6]	EIF4A2	eukaryotic translation initiation factor 4A2 [Source:HGNC Symbol;Acc:HGNC:3284]
ENSOMYG00000029605	0	1.07145	0.385	0.232	0	Granulocytes				zgc:172352 [Source:ZFIN;Acc:ZDB-GENE-080204-117]	NCKAP1L	NCK associated protein 1 like [Source:HGNC Symbol;Acc:HGNC:4862]
ENSOMYG00000062207	0	1.32616	0.318	0.165	0	Granulocytes	RAP1B	RAP1B, member of RAS oncogene family [Source:HGNC Symbol;Acc:HGNC:9857]	rap1b	RAP1B, member of RAS oncogene family [Source:NCBI gene;Acc:321107]	RAP1B	RAP1B, member of RAS oncogene family [Source:HGNC Symbol;Acc:HGNC:9857]
ENSOMYG00000035429	0	1.41966	0.309	0.156	0	Granulocytes			lrrfip1a	leucine rich repeat (in FLII) interacting protein 1a [Source:ZFIN;Acc:ZDB-GENE-030131-99]	LRRFIP1	LRR binding FLII interacting protein 1 [Source:HGNC Symbol;Acc:HGNC:6702]
ENSOMYG00000012038	0	1.3169	0.31	0.158	0	Granulocytes	slc44a2	solute carrier family 44 member 2 [Source:ZFIN;Acc:ZDB-GENE-030131-3065]	slc44a2	solute carrier family 44 member 2 [Source:ZFIN;Acc:ZDB-GENE-030131-3065]	SLC44A2	solute carrier family 44 member 2 [Source:HGNC Symbol;Acc:HGNC:17292]
ENSOMYG00000012312	0	1.0809	0.473	0.321	0	Granulocytes	glrx	glutaredoxin (thioltransferase) [Source:ZFIN;Acc:ZDB-GENE-041010-11]	glrx	glutaredoxin (thioltransferase) [Source:ZFIN;Acc:ZDB-GENE-041010-11]	GLRX	glutaredoxin [Source:HGNC Symbol;Acc:HGNC:4330]
ENSOMYG00000070238	0	1.45842	0.403	0.252	0	Granulocytes	arl6ip1	ADP-ribosylation factor-like 6 interacting protein 1 [Source:ZFIN;Acc:ZDB-GENE-040426-1087]	arl6ip1	ADP-ribosylation factor-like 6 interacting protein 1 [Source:ZFIN;Acc:ZDB-GENE-040426-1087]	ARL6IP1	ADP ribosylation factor like GTPase 6 interacting protein 1 [Source:HGNC Symbol;Acc:HGNC:697]
ENSOMYG00000027075	0	1.27072	0.386	0.236	0	Granulocytes	ddx5	DEAD (Asp-Glu-Ala-Asp) box helicase 5 [Source:ZFIN;Acc:ZDB-GENE-030131-925]	ddx5	DEAD (Asp-Glu-Ala-Asp) box helicase 5 [Source:ZFIN;Acc:ZDB-GENE-030131-925]	DDX5	DEAD-box helicase 5 [Source:HGNC Symbol;Acc:HGNC:2746]
ENSOMYG00000013436	0	1.55562	0.369	0.223	0	Granulocytes			selenoj	selenoprotein J [Source:ZFIN;Acc:ZDB-GENE-030131-4163]
ENSOMYG00000031085	0	1.31861	0.381	0.238	0	Granulocytes			rhoac	ras homolog gene family, member Ac [Source:NCBI gene;Acc:406659]	RHOA	ras homolog family member A [Source:HGNC Symbol;Acc:HGNC:667]
ENSOMYG00000016039	0	1.21892	0.396	0.253	0	Granulocytes			mhc1zea	major histocompatibility complex class I ZEA [Source:ZFIN;Acc:ZDB-GENE-070705-176]	MR1	major histocompatibility complex, class I-related [Source:HGNC Symbol;Acc:HGNC:4975]
ENSOMYG00000040099	0	1.35177	0.309	0.166	0	Granulocytes			rhogb	ras homolog family member Gb [Source:ZFIN;Acc:ZDB-GENE-030131-8877]	RHOG	ras homolog family member G [Source:HGNC Symbol;Acc:HGNC:672]
ENSOMYG00000039209	0	1.02996	0.328	0.189	0	Granulocytes	anxa5b	annexin A5b [Source:ZFIN;Acc:ZDB-GENE-030131-9076]	anxa5b	annexin A5b [Source:ZFIN;Acc:ZDB-GENE-030131-9076]	ANXA5	annexin A5 [Source:HGNC Symbol;Acc:HGNC:543]
ENSOMYG00000065267	0	1.34803	0.298	0.161	0	Granulocytes	calm1b	calmodulin 1b [Source:ZFIN;Acc:ZDB-GENE-030804-2]	calm2a	calmodulin 2a (phosphorylase kinase, delta) [Source:ZFIN;Acc:ZDB-GENE-030804-3]	CALM3	calmodulin 3 [Source:HGNC Symbol;Acc:HGNC:1449]
ENSOMYG00000003408	0	1.1545	0.29	0.153	0	Granulocytes	crlf3	cytokine receptor-like factor 3 [Source:ZFIN;Acc:ZDB-GENE-050417-354]	crlf3	cytokine receptor-like factor 3 [Source:NCBI gene;Acc:550515]	CRLF3	cytokine receptor like factor 3 [Source:HGNC Symbol;Acc:HGNC:17177]
ENSOMYG00000003345	0	1.34041	0.269	0.134	0	Granulocytes	syk	spleen tyrosine kinase [Source:ZFIN;Acc:ZDB-GENE-040702-3]	syk	spleen tyrosine kinase [Source:ZFIN;Acc:ZDB-GENE-040702-3]	SYK	spleen associated tyrosine kinase [Source:HGNC Symbol;Acc:HGNC:11491]
ENSOMYG00000029933	0	1.56601	0.262	0.127	0	Granulocytes			cdc42	cell division cycle 42 [Source:ZFIN;Acc:ZDB-GENE-030131-8783]	CDC42	cell division cycle 42 [Source:HGNC Symbol;Acc:HGNC:1736]
ENSOMYG00000034065	0	1.41174	0.27	0.138	0	Granulocytes	apbb1ip	amyloid beta (A4) precursor protein-binding, family B, member 1 interacting protein [Source:ZFIN;Acc:ZDB-GENE-040426-1318]	apbb1ip	amyloid beta (A4) precursor protein-binding, family B, member 1 interacting protein [Source:NCBI gene;Acc:393607]	APBB1IP	amyloid beta precursor protein binding family B member 1 interacting protein [Source:HGNC Symbol;Acc:HGNC:17379]
ENSOMYG00000000460	0	1.48399	0.267	0.137	0	Granulocytes	atp1b1a	ATPase Na+/K+ transporting subunit beta 1a [Source:ZFIN;Acc:ZDB-GENE-001127-3]	atp1b1a	ATPase Na+/K+ transporting subunit beta 1a [Source:ZFIN;Acc:ZDB-GENE-001127-3]	ATP1B1	ATPase Na+/K+ transporting subunit beta 1 [Source:HGNC Symbol;Acc:HGNC:804]
ENSOMYG00000013571	0	1.50313	0.266	0.136	0	Granulocytes	cox17	cytochrome c oxidase copper chaperone COX17 [Source:ZFIN;Acc:ZDB-GENE-040912-91]	cox17	cytochrome c oxidase copper chaperone COX17 [Source:ZFIN;Acc:ZDB-GENE-040912-91]	COX17	cytochrome c oxidase copper chaperone COX17 [Source:HGNC Symbol;Acc:HGNC:2264]
ENSOMYG00000021092	0	1.25627	0.364	0.234	0	Granulocytes	chmp5b		chmp5b	charged multivesicular body protein 5b [Source:NCBI gene;Acc:393351]	CHMP5	charged multivesicular body protein 5 [Source:HGNC Symbol;Acc:HGNC:26942]
ENSOMYG00000032864	0	1.48861	0.31	0.181	0	Granulocytes			rhoab	ras homolog gene family, member Ab [Source:NCBI gene;Acc:100006041]	RHOA	ras homolog family member A [Source:HGNC Symbol;Acc:HGNC:667]
ENSOMYG00000058908	0	1.23456	0.309	0.182	0	Granulocytes	LAPTM4A	lysosomal protein transmembrane 4 alpha [Source:HGNC Symbol;Acc:HGNC:6924]	laptm4a	lysosomal protein transmembrane 4 alpha [Source:ZFIN;Acc:ZDB-GENE-030131-1024]	LAPTM4A	lysosomal protein transmembrane 4 alpha [Source:HGNC Symbol;Acc:HGNC:6924]
ENSOMYG00000003162	0	1.44811	0.336	0.21	0	Granulocytes	cox6a1	cytochrome c oxidase subunit 6A1 [Source:ZFIN;Acc:ZDB-GENE-030131-7715]	cox6a1	cytochrome c oxidase subunit 6A1 [Source:ZFIN;Acc:ZDB-GENE-030131-7715]	COX6A1	cytochrome c oxidase subunit 6A1 [Source:HGNC Symbol;Acc:HGNC:2277]
ENSOMYG00000011226	0	1.46045	0.335	0.211	0	Granulocytes			smdt1b	single-pass membrane protein with aspartate-rich tail 1b [Source:ZFIN;Acc:ZDB-GENE-141212-9]	SMDT1	single-pass membrane protein with aspartate rich tail 1 [Source:HGNC Symbol;Acc:HGNC:25055]
ENSOMYG00000045666	0	1.2685	0.38	0.257	0	Granulocytes			tubb4b	tubulin, beta 4B class IVb [Source:ZFIN;Acc:ZDB-GENE-030131-8625]	TUBB4A	tubulin beta 4A class IVa [Source:HGNC Symbol;Acc:HGNC:20774]
ENSOMYG00000020315	0	1.39915	0.271	0.149	0	Granulocytes			cpne1	copine I [Source:ZFIN;Acc:ZDB-GENE-030131-3562]	CPNE1	copine 1 [Source:HGNC Symbol;Acc:HGNC:2314]
ENSOMYG00000013816	0	1.32768	0.321	0.199	0	Granulocytes	arf4		zgc:77650	zgc:77650 [Source:ZFIN;Acc:ZDB-GENE-030131-6151]	ARF4	ADP ribosylation factor 4 [Source:HGNC Symbol;Acc:HGNC:655]
ENSOMYG00000062809	0	1.22653	0.999	0.891	0	Granulocytes			tmsb4x	thymosin beta 4 X-linked [Source:ZFIN;Acc:ZDB-GENE-030131-8304]	TMSB4X	thymosin beta 4 X-linked [Source:HGNC Symbol;Acc:HGNC:11881]
ENSOMYG00000071767	0	1.22518	0.99	0.919	0	Granulocytes			ubb	ubiquitin B [Source:ZFIN;Acc:ZDB-GENE-050411-10]	UBC	ubiquitin C [Source:HGNC Symbol;Acc:HGNC:12468]
ENSOMYG00000050803	0	1.67812	1	0.937	0	Granulocytes	actb		actb1	actin, beta 1 [Source:NCBI gene;Acc:57934]	ACTB	actin beta [Source:HGNC Symbol;Acc:HGNC:132]
ENSOMYG00000076844	0	1.68563	1	0.939	0	Granulocytes	actb		actb1	actin, beta 1 [Source:NCBI gene;Acc:57934]	ACTB	actin beta [Source:HGNC Symbol;Acc:HGNC:132]
ENSOMYG00000022835	1.1e-306	1.16155	0.385	0.266	3.3e-302	Granulocytes	n4wbp5	Nedd4 family interacting protein 1 [Source:ZFIN;Acc:ZDB-GENE-030131-2767]	ndfip1	Nedd4 family interacting protein 1 [Source:ZFIN;Acc:ZDB-GENE-030131-2767]	NDFIP1	Nedd4 family interacting protein 1 [Source:HGNC Symbol;Acc:HGNC:17592]
ENSOMYG00000030379	2.7e-306	1.31724	0.352	0.234	8.11e-302	Granulocytes	ELOC	elongin C [Source:HGNC Symbol;Acc:HGNC:11617]	elocb	elongin C paralog b [Source:ZFIN;Acc:ZDB-GENE-040718-138]	ELOC	elongin C [Source:HGNC Symbol;Acc:HGNC:11617]
ENSOMYG00000027348	9.29e-306	1.36657	0.293	0.172	2.79e-301	Granulocytes	cox5aa	cytochrome c oxidase subunit 5Aa [Source:ZFIN;Acc:ZDB-GENE-050522-133]	cox5aa	cytochrome c oxidase subunit 5Aa [Source:ZFIN;Acc:ZDB-GENE-050522-133]	COX5A	cytochrome c oxidase subunit 5A [Source:HGNC Symbol;Acc:HGNC:2267]
ENSOMYG00000002093	3.71e-304	1.06907	0.435	0.325	1.12e-299	Granulocytes			serf2	small EDRK-rich factor 2 [Source:ZFIN;Acc:ZDB-GENE-041108-1]	SERF2	small EDRK-rich factor 2 [Source:HGNC Symbol;Acc:HGNC:10757]
ENSOMYG00000003085	1.32e-303	1.24708	0.34	0.218	3.98e-299	Granulocytes	ctnnb1	catenin (cadherin-associated protein), beta 1 [Source:ZFIN;Acc:ZDB-GENE-980526-362]	ctnnb1	catenin (cadherin-associated protein), beta 1 [Source:NCBI gene;Acc:30265]	CTNNB1	catenin beta 1 [Source:HGNC Symbol;Acc:HGNC:2514]
ENSOMYG00000019550	1.71e-299	1.03223	0.364	0.23	5.15e-295	Granulocytes	prdx1	peroxiredoxin 1 [Source:ZFIN;Acc:ZDB-GENE-050320-35]	prdx1	peroxiredoxin 1 [Source:ZFIN;Acc:ZDB-GENE-050320-35]	PRDX1	peroxiredoxin 1 [Source:HGNC Symbol;Acc:HGNC:9352]
ENSOMYG00000012264	1.02e-298	1.15567	0.332	0.208	3.08e-294	Granulocytes	nupr1a	nuclear protein 1a [Source:ZFIN;Acc:ZDB-GENE-070705-255]	nupr1a		NUPR2	nuclear protein 2, transcriptional regulator [Source:HGNC Symbol;Acc:HGNC:44164]
ENSOMYG00000000420	6.34e-295	1.37352	0.314	0.197	1.91e-290	Granulocytes	tax1bp1b	Tax1 (human T-cell leukemia virus type I) binding protein 1b [Source:ZFIN;Acc:ZDB-GENE-030131-2872]	tax1bp1b	Tax1 (human T-cell leukemia virus type I) binding protein 1b [Source:NCBI gene;Acc:324152]	TAX1BP1	Tax1 binding protein 1 [Source:HGNC Symbol;Acc:HGNC:11575]
ENSOMYG00000032328	4.23e-292	1.52989	0.255	0.142	1.27e-287	Granulocytes	arl6ip1	ADP-ribosylation factor-like 6 interacting protein 1 [Source:ZFIN;Acc:ZDB-GENE-040426-1087]	arl6ip1	ADP-ribosylation factor-like 6 interacting protein 1 [Source:ZFIN;Acc:ZDB-GENE-040426-1087]	ARL6IP1	ADP ribosylation factor like GTPase 6 interacting protein 1 [Source:HGNC Symbol;Acc:HGNC:697]
ENSOMYG00000008349	5.33e-288	1.25045	0.253	0.135	1.6e-283	Granulocytes	dock8	dedicator of cytokinesis 8 [Source:ZFIN;Acc:ZDB-GENE-060503-743]	dock8	dedicator of cytokinesis 8 [Source:ZFIN;Acc:ZDB-GENE-060503-743]	DOCK8	dedicator of cytokinesis 8 [Source:HGNC Symbol;Acc:HGNC:19191]
ENSOMYG00000019863	3.9e-283	1.4379	0.282	0.169	1.17e-278	Granulocytes	MLKL	mixed lineage kinase domain like pseudokinase [Source:HGNC Symbol;Acc:HGNC:26617]	map3k9	mitogen-activated protein kinase kinase kinase 9 [Source:ZFIN;Acc:ZDB-GENE-081113-5]	MLKL	mixed lineage kinase domain like pseudokinase [Source:HGNC Symbol;Acc:HGNC:26617]
ENSOMYG00000016440	9.47e-283	1.11499	0.336	0.214	2.85e-278	Granulocytes	bsg	basigin [Source:ZFIN;Acc:ZDB-GENE-030131-9638]	bsg	basigin [Source:ZFIN;Acc:ZDB-GENE-030131-9638]	BSG	basigin (Ok blood group) [Source:HGNC Symbol;Acc:HGNC:1116]
ENSOMYG00000041747	9.03e-278	1.00105	0.393	0.269	2.71e-273	Granulocytes			ccnl1a	cyclin L1a [Source:ZFIN;Acc:ZDB-GENE-050419-206]	CCNL1	cyclin L1 [Source:HGNC Symbol;Acc:HGNC:20569]
ENSOMYG00000012290	2.14e-266	1.27055	0.309	0.197	6.42e-262	Granulocytes	wdr82		wdr82	WD repeat domain 82 [Source:NCBI gene;Acc:321614]	WDR82	WD repeat domain 82 [Source:HGNC Symbol;Acc:HGNC:28826]
ENSOMYG00000000946	1.32e-246	1.3388	0.327	0.219	3.96e-242	Granulocytes			rps27.1	ribosomal protein S27, isoform 1 [Source:ZFIN;Acc:ZDB-GENE-050522-549]	RPS27L	ribosomal protein S27 like [Source:HGNC Symbol;Acc:HGNC:18476]
ENSOMYG00000059716	7.44e-226	1.05288	0.268	0.16	2.24e-221	Granulocytes	RAP1B	RAP1B, member of RAS oncogene family [Source:HGNC Symbol;Acc:HGNC:9857]	rap1b	RAP1B, member of RAS oncogene family [Source:NCBI gene;Acc:321107]	RAP1B	RAP1B, member of RAS oncogene family [Source:HGNC Symbol;Acc:HGNC:9857]
ENSOMYG00000039558	2.31e-188	1.23416	0.265	0.175	6.95e-184	Granulocytes	lypla2	lysophospholipase 2 [Source:ZFIN;Acc:ZDB-GENE-040426-1715]	lypla2	lysophospholipase 2 [Source:ZFIN;Acc:ZDB-GENE-040426-1715]	LYPLA2	lysophospholipase 2 [Source:HGNC Symbol;Acc:HGNC:6738]
ENSOMYG00000046657	1.41e-181	1.11587	0.285	0.195	4.24e-177	Granulocytes	rtn4		rtn4a	reticulon 4a [Source:ZFIN;Acc:ZDB-GENE-030710-1]	RTN4	reticulon 4 [Source:HGNC Symbol;Acc:HGNC:14085]
ENSOMYG00000045030	7.3e-180	1.28224	0.259	0.173	2.19e-175	Granulocytes	ywhae1	tyrosine 3-monooxygenase/tryptophan 5-monooxygenase activation protein, epsilon polypeptide 1 [Source:ZFIN;Acc:ZDB-GENE-030131-779]	ywhae1	tyrosine 3-monooxygenase/tryptophan 5-monooxygenase activation protein, epsilon polypeptide 1 [Source:ZFIN;Acc:ZDB-GENE-030131-779]	YWHAE	tyrosine 3-monooxygenase/tryptophan 5-monooxygenase activation protein epsilon [Source:HGNC Symbol;Acc:HGNC:12851]
ENSOMYG00000002632	6.21e-173	1.06209	0.301	0.214	1.87e-168	Granulocytes			blvrb	biliverdin reductase B [Source:ZFIN;Acc:ZDB-GENE-030131-1516]	BLVRB	biliverdin reductase B [Source:HGNC Symbol;Acc:HGNC:1063]
ENSOMYG00000043178	1.06e-158	1.06681	0.273	0.189	3.19e-154	Granulocytes			syf2	SYF2 pre-mRNA-splicing factor [Source:NCBI gene;Acc:445043]	SYF2	SYF2 pre-mRNA splicing factor [Source:HGNC Symbol;Acc:HGNC:19824]
ENSOMYG00000019660	2.18e-136	1.01708	0.294	0.221	6.57e-132	Granulocytes	MDH1	malate dehydrogenase 1 [Source:HGNC Symbol;Acc:HGNC:6970]	mdh1aa	malate dehydrogenase 1Aa, NAD (soluble) [Source:ZFIN;Acc:ZDB-GENE-040204-1]	MDH1	malate dehydrogenase 1 [Source:HGNC Symbol;Acc:HGNC:6970]
ENSOMYG00000020682	0	6.23153	0.713	0.047	0	B-Cells			igl4v8	immunoglobulin light 4 variable 8 [Source:ZFIN;Acc:ZDB-GENE-051013-6]	IGKV2D-28	immunoglobulin kappa variable 2D-28 [Source:HGNC Symbol;Acc:HGNC:5799]
ENSOMYG00000027942	0	6.97903	0.668	0.014	0	B-Cells	cd79a	CD79a molecule, immunoglobulin-associated alpha [Source:ZFIN;Acc:ZDB-GENE-100922-201]	cd79a	CD79a molecule, immunoglobulin-associated alpha [Source:ZFIN;Acc:ZDB-GENE-100922-201]	CD79A	CD79a molecule [Source:HGNC Symbol;Acc:HGNC:1698]
ENSOMYG00000030448	0	6.34902	0.63	0.026	0	B-Cells			zgc:194275	zgc:194275 [Source:ZFIN;Acc:ZDB-GENE-081022-92]	PLAAT4	phospholipase A and acyltransferase 4 [Source:HGNC Symbol;Acc:HGNC:9869]
ENSOMYG00000016091	0	6.43335	0.581	0.016	0	B-Cells			igl4v8	immunoglobulin light 4 variable 8 [Source:ZFIN;Acc:ZDB-GENE-051013-6]	IGLC1	immunoglobulin lambda constant 1 [Source:HGNC Symbol;Acc:HGNC:5855]
ENSOMYG00000004055	0	6.38663	0.565	0.019	0	B-Cells			ighd	immunoglobulin heavy constant delta [Source:ZFIN;Acc:ZDB-GENE-040513-9]	IGHG1	immunoglobulin heavy constant gamma 1 (G1m marker) [Source:HGNC Symbol;Acc:HGNC:5525]
ENSOMYG00000076364	0	3.70157	0.77	0.235	0	B-Cells	spink2.1	serine peptidase inhibitor, Kazal type 2, tandem duplicate 1 [Source:ZFIN;Acc:ZDB-GENE-070112-972]	spink2.1	serine peptidase inhibitor, Kazal type 2, tandem duplicate 1 [Source:ZFIN;Acc:ZDB-GENE-070112-972]	SPINK2	serine peptidase inhibitor Kazal type 2 [Source:HGNC Symbol;Acc:HGNC:11245]
ENSOMYG00000059431	0	5.90526	0.54	0.027	0	B-Cells			igl4v8	immunoglobulin light 4 variable 8 [Source:ZFIN;Acc:ZDB-GENE-051013-6]	IGLC7	immunoglobulin lambda constant 7 [Source:HGNC Symbol;Acc:HGNC:5861]
ENSOMYG00000006045	0	6.4717	0.519	0.015	0	B-Cells			igl4v8	immunoglobulin light 4 variable 8 [Source:ZFIN;Acc:ZDB-GENE-051013-6]	IGLC1	immunoglobulin lambda constant 1 [Source:HGNC Symbol;Acc:HGNC:5855]
ENSOMYG00000046858	0	4.2801	0.516	0.056	0	B-Cells	TCF12	transcription factor 12 [Source:HGNC Symbol;Acc:HGNC:11623]	tcf12	transcription factor 12 [Source:ZFIN;Acc:ZDB-GENE-040516-11]	TCF12	transcription factor 12 [Source:HGNC Symbol;Acc:HGNC:11623]
ENSOMYG00000021756	0	1.904	0.778	0.318	0	B-Cells			cd74a	CD74 molecule, major histocompatibility complex, class II invariant chain a [Source:ZFIN;Acc:ZDB-GENE-000901-1]	CD74	CD74 molecule [Source:HGNC Symbol;Acc:HGNC:1697]
ENSOMYG00000033459	0	5.68883	0.483	0.023	0	B-Cells			igl4v8	immunoglobulin light 4 variable 8 [Source:ZFIN;Acc:ZDB-GENE-051013-6]	IGLC7	immunoglobulin lambda constant 7 [Source:HGNC Symbol;Acc:HGNC:5861]
ENSOMYG00000042652	0	2.15443	0.656	0.2	0	B-Cells	cd74b		cd74b	CD74 molecule, major histocompatibility complex, class II invariant chain b [Source:ZFIN;Acc:ZDB-GENE-990910-10]	CD74	CD74 molecule [Source:HGNC Symbol;Acc:HGNC:1697]
ENSOMYG00000008541	0	1.1396	0.811	0.361	0	B-Cells			cd74a	CD74 molecule, major histocompatibility complex, class II invariant chain a [Source:ZFIN;Acc:ZDB-GENE-000901-1]	CD74	CD74 molecule [Source:HGNC Symbol;Acc:HGNC:1697]
ENSOMYG00000011927	0	1.84852	0.78	0.33	0	B-Cells			si:busm1-194e12.11	si:busm1-194e12.11 [Source:ZFIN;Acc:ZDB-GENE-030616-318]	HLA-DPA1	major histocompatibility complex, class II, DP alpha 1 [Source:HGNC Symbol;Acc:HGNC:4938]
ENSOMYG00000028128	0	4.61442	0.554	0.116	0	B-Cells	h2ax	H2A.X variant histone [Source:ZFIN;Acc:ZDB-GENE-040426-987]	si:ch1073-153i20.5	si:ch1073-153i20.5 [Source:ZFIN;Acc:ZDB-GENE-160113-104]	H2AX	H2A.X variant histone [Source:HGNC Symbol;Acc:HGNC:4739]
ENSOMYG00000076007	0	4.26382	0.483	0.057	0	B-Cells	cd79b	CD79b molecule, immunoglobulin-associated beta [Source:ZFIN;Acc:ZDB-GENE-121219-1]	cd79b	CD79b molecule, immunoglobulin-associated beta [Source:ZFIN;Acc:ZDB-GENE-121219-1]	CD79B	CD79b molecule [Source:HGNC Symbol;Acc:HGNC:1699]
ENSOMYG00000052502	0	5.03143	0.453	0.035	0	B-Cells			CABZ01113981.1		KCNA3	potassium voltage-gated channel subfamily A member 3 [Source:HGNC Symbol;Acc:HGNC:6221]
IgHmu-Chr12	0	5.42861	0.469	0.067	0	B-Cells
ENSOMYG00000020672	0	7.03745	0.383	0.006	0	B-Cells			igl1c3	immunoglobulin light 1 constant 3 [Source:ZFIN;Acc:ZDB-GENE-111021-11]	IGLC1	immunoglobulin lambda constant 1 [Source:HGNC Symbol;Acc:HGNC:5855]
ENSOMYG00000011899	0	1.18802	0.649	0.276	0	B-Cells			mhc2b	major histocompatibility complex class II integral membrane beta chain gene [Source:ZFIN;Acc:ZDB-GENE-030616-319]	HLA-DPB1	major histocompatibility complex, class II, DP beta 1 [Source:HGNC Symbol;Acc:HGNC:4940]
ENSOMYG00000064113	0	1.63456	0.823	0.45	0	B-Cells	ccr9a	chemokine (C-C motif) receptor 9a [Source:ZFIN;Acc:ZDB-GENE-060130-125]	ccr9a	chemokine (C-C motif) receptor 9a [Source:ZFIN;Acc:ZDB-GENE-060130-125]	CCR9	C-C motif chemokine receptor 9 [Source:HGNC Symbol;Acc:HGNC:1610]
ENSOMYG00000032871	0	2.45158	0.475	0.106	0	B-Cells		interferon regulatory factor 4b [Source:ZFIN;Acc:ZDB-GENE-041001-131]	irf4a	interferon regulatory factor 4a [Source:ZFIN;Acc:ZDB-GENE-070912-330]	IRF4	interferon regulatory factor 4 [Source:HGNC Symbol;Acc:HGNC:6119]
ENSOMYG00000012633	0	1.88665	0.841	0.479	0	B-Cells	cxcr4b	chemokine (C-X-C motif), receptor 4b [Source:ZFIN;Acc:ZDB-GENE-010614-1]	cxcr4b	chemokine (C-X-C motif), receptor 4b [Source:ZFIN;Acc:ZDB-GENE-010614-1]	CXCR4	C-X-C motif chemokine receptor 4 [Source:HGNC Symbol;Acc:HGNC:2561]
ENSOMYG00000022758	0	3.77993	0.411	0.058	0	B-Cells	blnk	B cell linker [Source:ZFIN;Acc:ZDB-GENE-040702-4]	blnk	B cell linker [Source:ZFIN;Acc:ZDB-GENE-040702-4]	BLNK	B cell linker [Source:HGNC Symbol;Acc:HGNC:14211]
ENSOMYG00000010982	0	4.44233	0.387	0.037	0	B-Cells	plk3	polo-like kinase 3 (Drosophila) [Source:ZFIN;Acc:ZDB-GENE-030131-6134]	plk3	polo-like kinase 3 (Drosophila) [Source:ZFIN;Acc:ZDB-GENE-030131-6134]	PLK3	polo like kinase 3 [Source:HGNC Symbol;Acc:HGNC:2154]
ENSOMYG00000001837	0	6.26804	0.349	0.008	0	B-Cells	cd79a	CD79a molecule, immunoglobulin-associated alpha [Source:ZFIN;Acc:ZDB-GENE-100922-201]	cd79a	CD79a molecule, immunoglobulin-associated alpha [Source:ZFIN;Acc:ZDB-GENE-100922-201]	CD79A	CD79a molecule [Source:HGNC Symbol;Acc:HGNC:1698]
ENSOMYG00000041561	0	5.82708	0.35	0.009	0	B-Cells	SWAP70	switching B cell complex subunit SWAP70 [Source:HGNC Symbol;Acc:HGNC:17070]	swap70b	switching B cell complex subunit SWAP70b [Source:ZFIN;Acc:ZDB-GENE-030131-3587]	SWAP70	switching B cell complex subunit SWAP70 [Source:HGNC Symbol;Acc:HGNC:17070]
ENSOMYG00000000261	0	3.43945	0.437	0.097	0	B-Cells	ctsk	cathepsin K [Source:ZFIN;Acc:ZDB-GENE-001205-4]	ctsk	cathepsin K [Source:ZFIN;Acc:ZDB-GENE-001205-4]	CTSK	cathepsin K [Source:HGNC Symbol;Acc:HGNC:2536]
ENSOMYG00000041421	0	2.47664	0.596	0.261	0	B-Cells	ccr9a	chemokine (C-C motif) receptor 9a [Source:ZFIN;Acc:ZDB-GENE-060130-125]	ccr9a	chemokine (C-C motif) receptor 9a [Source:ZFIN;Acc:ZDB-GENE-060130-125]	CCR9	C-C motif chemokine receptor 9 [Source:HGNC Symbol;Acc:HGNC:1610]
ENSOMYG00000046811	0	6.02769	0.336	0.01	0	B-Cells		surfactant protein Ba [Source:ZFIN;Acc:ZDB-GENE-091204-378]	sftpba	surfactant protein Ba [Source:ZFIN;Acc:ZDB-GENE-091204-378]	PSAP	prosaposin [Source:HGNC Symbol;Acc:HGNC:9498]
ENSOMYG00000006309	0	5.08627	0.349	0.025	0	B-Cells			si:dkey-14d8.1	si:dkey-14d8.1 [Source:ZFIN;Acc:ZDB-GENE-041210-86]	ZFP2	ZFP2 zinc finger protein [Source:HGNC Symbol;Acc:HGNC:26138]
ENSOMYG00000034544	0	4.97415	0.35	0.029	0	B-Cells	crygmx	crystallin, gamma MX [Source:ZFIN;Acc:ZDB-GENE-030131-7732]	crygmx	crystallin, gamma MX [Source:ZFIN;Acc:ZDB-GENE-030131-7732]	CRYGB	crystallin gamma B [Source:HGNC Symbol;Acc:HGNC:2409]
ENSOMYG00000039184	0	4.20263	0.363	0.044	0	B-Cells			klf2b	Kruppel-like factor 2b [Source:ZFIN;Acc:ZDB-GENE-011109-2]	KLF2	Kruppel like factor 2 [Source:HGNC Symbol;Acc:HGNC:6347]
ENSOMYG00000062277	0	5.5847	0.314	0.016	0	B-Cells			igic1s1	immunoglobulin light iota constant 1, s1 [Source:ZFIN;Acc:ZDB-GENE-051013-12]	IGKC	immunoglobulin kappa constant [Source:HGNC Symbol;Acc:HGNC:5716]
ENSOMYG00000005661	0	7.02233	0.298	0.005	0	B-Cells			cd37	CD37 molecule [Source:ZFIN;Acc:ZDB-GENE-070820-17]	CD82	CD82 molecule [Source:HGNC Symbol;Acc:HGNC:6210]
ENSOMYG00000021171	0	6.05368	0.292	0.007	0	B-Cells			igl4v8	immunoglobulin light 4 variable 8 [Source:ZFIN;Acc:ZDB-GENE-051013-6]	IGKC	immunoglobulin kappa constant [Source:HGNC Symbol;Acc:HGNC:5716]
ENSOMYG00000061983	0	1.97361	0.509	0.225	0	B-Cells			sftpbb	surfactant protein Bb [Source:NCBI gene;Acc:100001978]	PSAP	prosaposin [Source:HGNC Symbol;Acc:HGNC:9498]
ENSOMYG00000037426	0	1.52623	0.625	0.343	0	B-Cells	cxcr4b	chemokine (C-X-C motif), receptor 4b [Source:ZFIN;Acc:ZDB-GENE-010614-1]	cxcr4b	chemokine (C-X-C motif), receptor 4b [Source:ZFIN;Acc:ZDB-GENE-010614-1]	CXCR4	C-X-C motif chemokine receptor 4 [Source:HGNC Symbol;Acc:HGNC:2561]
ENSOMYG00000036907	0	1.65762	0.901	0.622	0	B-Cells	hsp90aa1.2	heat shock protein 90, alpha (cytosolic), class A member 1, tandem duplicate 2 [Source:ZFIN;Acc:ZDB-GENE-031001-3]	hsp90aa1.2	heat shock protein 90, alpha (cytosolic), class A member 1, tandem duplicate 2 [Source:ZFIN;Acc:ZDB-GENE-031001-3]	HSP90AA1	heat shock protein 90 alpha family class A member 1 [Source:HGNC Symbol;Acc:HGNC:5253]
ENSOMYG00000029096	0	5.79118	0.287	0.008	0	B-Cells	SWAP70	switching B cell complex subunit SWAP70 [Source:HGNC Symbol;Acc:HGNC:17070]	swap70b	switching B cell complex subunit SWAP70b [Source:ZFIN;Acc:ZDB-GENE-030131-3587]	SWAP70	switching B cell complex subunit SWAP70 [Source:HGNC Symbol;Acc:HGNC:17070]
ENSOMYG00000033489	0	6.21943	0.283	0.011	0	B-Cells			igic1s1	immunoglobulin light iota constant 1, s1 [Source:ZFIN;Acc:ZDB-GENE-051013-12]	IGKC	immunoglobulin kappa constant [Source:HGNC Symbol;Acc:HGNC:5716]
ENSOMYG00000065247	0	6.41489	0.274	0.006	0	B-Cells			igic1s1	immunoglobulin light iota constant 1, s1 [Source:ZFIN;Acc:ZDB-GENE-051013-12]	IGKC	immunoglobulin kappa constant [Source:HGNC Symbol;Acc:HGNC:5716]
ENSOMYG00000043696	0	1.88684	0.45	0.185	0	B-Cells	sptan1	spectrin alpha, non-erythrocytic 1 [Source:ZFIN;Acc:ZDB-GENE-051113-60]	sptan1	spectrin alpha, non-erythrocytic 1 [Source:ZFIN;Acc:ZDB-GENE-051113-60]	SPTAN1	spectrin alpha, non-erythrocytic 1 [Source:HGNC Symbol;Acc:HGNC:11273]
ENSOMYG00000010563	0	1.89486	0.482	0.218	0	B-Cells			grn2	granulin 2 [Source:ZFIN;Acc:ZDB-GENE-050522-264]	GRN	granulin precursor [Source:HGNC Symbol;Acc:HGNC:4601]
ENSOMYG00000002842	0	2.08753	0.493	0.24	0	B-Cells	hsp90aa1.2	heat shock protein 90, alpha (cytosolic), class A member 1, tandem duplicate 2 [Source:ZFIN;Acc:ZDB-GENE-031001-3]	hsp90aa1.2	heat shock protein 90, alpha (cytosolic), class A member 1, tandem duplicate 2 [Source:ZFIN;Acc:ZDB-GENE-031001-3]	HSP90AA1	heat shock protein 90 alpha family class A member 1 [Source:HGNC Symbol;Acc:HGNC:5253]
ENSOMYG00000026797	0	2.70154	0.306	0.055	0	B-Cells	irf-10	interferon regulatory factor 4a [Source:ZFIN;Acc:ZDB-GENE-070912-330]	irf4a	interferon regulatory factor 4a [Source:ZFIN;Acc:ZDB-GENE-070912-330]	IRF4	interferon regulatory factor 4 [Source:HGNC Symbol;Acc:HGNC:6119]
ENSOMYG00000000925	0	3.37752	0.337	0.09	0	B-Cells	ddit4	DNA-damage-inducible transcript 4 [Source:ZFIN;Acc:ZDB-GENE-031002-35]	ddit4	DNA-damage-inducible transcript 4 [Source:NCBI gene;Acc:378866]	DDIT4	DNA damage inducible transcript 4 [Source:HGNC Symbol;Acc:HGNC:24944]
ENSOMYG00000040372	0	2.01103	0.421	0.177	0	B-Cells	ctsc	cathepsin C [Source:ZFIN;Acc:ZDB-GENE-030619-9]	ctsc	cathepsin C [Source:ZFIN;Acc:ZDB-GENE-030619-9]	CTSC	cathepsin C [Source:HGNC Symbol;Acc:HGNC:2528]
ENSOMYG00000035319	0	2.38919	0.37	0.127	0	B-Cells			p2ry8	P2Y receptor family member 8 [Source:ZFIN;Acc:ZDB-GENE-070912-447]	P2RY8	P2Y receptor family member 8 [Source:HGNC Symbol;Acc:HGNC:15524]
ENSOMYG00000076888	0	2.261	0.376	0.134	0	B-Cells			cnpy3	canopy FGF signaling regulator 3 [Source:NCBI gene;Acc:550136]	CNPY3	canopy FGF signaling regulator 3 [Source:HGNC Symbol;Acc:HGNC:11968]
ENSOMYG00000006863	0	1.11396	0.912	0.672	0	B-Cells	rs10	ribosomal protein S10 [Source:ZFIN;Acc:ZDB-GENE-040426-1481]	rps10	ribosomal protein S10 [Source:ZFIN;Acc:ZDB-GENE-040426-1481]	RPS10	ribosomal protein S10 [Source:HGNC Symbol;Acc:HGNC:10383]
ENSOMYG00000031301	0	3.2375	0.279	0.042	0	B-Cells	pdpk1a	3-phosphoinositide dependent protein kinase 1a [Source:ZFIN;Acc:ZDB-GENE-061013-109]	pdpk1a	3-phosphoinositide dependent protein kinase 1a [Source:ZFIN;Acc:ZDB-GENE-061013-109]	PDPK1	3-phosphoinositide dependent protein kinase 1 [Source:HGNC Symbol;Acc:HGNC:8816]
ENSOMYG00000000833	0	1.10812	0.73	0.502	0	B-Cells		FAU ubiquitin like and ribosomal protein S30 fusion a [Source:ZFIN;Acc:ZDB-GENE-040426-1700]	faua	FAU ubiquitin like and ribosomal protein S30 fusion a [Source:ZFIN;Acc:ZDB-GENE-040426-1700]	FAU	FAU ubiquitin like and ribosomal protein S30 fusion [Source:HGNC Symbol;Acc:HGNC:3597]
ENSOMYG00000009097	0	3.01737	0.325	0.105	0	B-Cells	akirin1	akirin 1 [Source:ZFIN;Acc:ZDB-GENE-040426-2178]	akirin1	akirin 1 [Source:ZFIN;Acc:ZDB-GENE-040426-2178]	AKIRIN1	akirin 1 [Source:HGNC Symbol;Acc:HGNC:25744]
ENSOMYG00000066854	0	1.98099	0.32	0.115	0	B-Cells	tamalin	trafficking regulator and scaffold protein tamalin [Source:ZFIN;Acc:ZDB-GENE-060312-30]	grasp	GRP1 (general receptor for phosphoinositides 1)-associated scaffold protein [Source:ZFIN;Acc:ZDB-GENE-060312-30]	TAMALIN	trafficking regulator and scaffold protein tamalin [Source:HGNC Symbol;Acc:HGNC:18707]
ENSOMYG00000072249	0	1.25557	0.696	0.493	0	B-Cells			hsp70.1	heat shock cognate 70-kd protein, tandem duplicate 1 [Source:ZFIN;Acc:ZDB-GENE-990415-91]	HSPA8	heat shock protein family A (Hsp70) member 8 [Source:HGNC Symbol;Acc:HGNC:5241]
ENSOMYG00000068030	0	3.34774	0.267	0.065	0	B-Cells	ddit4	DNA-damage-inducible transcript 4 [Source:ZFIN;Acc:ZDB-GENE-031002-35]	ddit4	DNA-damage-inducible transcript 4 [Source:NCBI gene;Acc:378866]	DDIT4	DNA damage inducible transcript 4 [Source:HGNC Symbol;Acc:HGNC:24944]
ENSOMYG00000012229	0	1.1302	0.603	0.402	0	B-Cells	pno1	partner of NOB1 homolog [Source:ZFIN;Acc:ZDB-GENE-040426-1419]	pno1	partner of NOB1 homolog [Source:NCBI gene;Acc:393520]	PNO1	partner of NOB1 homolog [Source:HGNC Symbol;Acc:HGNC:32790]
ENSOMYG00000001212	0	1.24312	0.959	0.76	0	B-Cells		ribosomal protein S27, isoform 2 [Source:ZFIN;Acc:ZDB-GENE-040426-1735]	rps27.2	ribosomal protein S27, isoform 2 [Source:ZFIN;Acc:ZDB-GENE-040426-1735]	RPS27L	ribosomal protein S27 like [Source:HGNC Symbol;Acc:HGNC:18476]
ENSOMYG00000071802	0	1.16178	0.954	0.765	0	B-Cells	rpl3	ribosomal protein L3 [Source:ZFIN;Acc:ZDB-GENE-030131-1291]	rpl3	ribosomal protein L3 [Source:ZFIN;Acc:ZDB-GENE-030131-1291]	RPL3	ribosomal protein L3 [Source:HGNC Symbol;Acc:HGNC:10332]
ENSOMYG00000015672	0	1.02839	0.798	0.61	0	B-Cells	rpl4	ribosomal protein L4 [Source:ZFIN;Acc:ZDB-GENE-030131-9034]	rpl4	ribosomal protein L4 [Source:ZFIN;Acc:ZDB-GENE-030131-9034]	RPL4	ribosomal protein L4 [Source:HGNC Symbol;Acc:HGNC:10353]
ENSOMYG00000075700	0	2.22329	0.412	0.229	0	B-Cells	spink2.1	serine peptidase inhibitor, Kazal type 2, tandem duplicate 1 [Source:ZFIN;Acc:ZDB-GENE-070112-972]	spink2.1	serine peptidase inhibitor, Kazal type 2, tandem duplicate 1 [Source:ZFIN;Acc:ZDB-GENE-070112-972]	SPINK2	serine peptidase inhibitor Kazal type 2 [Source:HGNC Symbol;Acc:HGNC:11245]
ENSOMYG00000025970	0	1.06757	0.887	0.705	0	B-Cells	rgs1	regulator of G protein signaling 13a [Source:ZFIN;Acc:ZDB-GENE-070410-138]	rgs13	regulator of G protein signaling 13 [Source:ZFIN;Acc:ZDB-GENE-070410-138]	RGS21	regulator of G protein signaling 21 [Source:HGNC Symbol;Acc:HGNC:26839]
ENSOMYG00000022096	0	1.78435	0.287	0.105	0	B-Cells	cdkn1bb	cyclin dependent kinase inhibitor 1Bb [Source:ZFIN;Acc:ZDB-GENE-030521-13]	cdkn1bb	cyclin-dependent kinase inhibitor 1Bb [Source:ZFIN;Acc:ZDB-GENE-030521-13]	CDKN1B	cyclin dependent kinase inhibitor 1B [Source:HGNC Symbol;Acc:HGNC:1785]
ENSOMYG00000059646	0	1.3035	0.443	0.265	0	B-Cells			tsc22d3	TSC22 domain family, member 3 [Source:ZFIN;Acc:ZDB-GENE-040426-1433]	TSC22D3	TSC22 domain family member 3 [Source:HGNC Symbol;Acc:HGNC:3051]
ENSOMYG00000020122	0	1.35442	0.523	0.35	0	B-Cells	grp94		hsp90b1	heat shock protein 90, beta (grp94), member 1 [Source:ZFIN;Acc:ZDB-GENE-031002-1]	HSP90B1	heat shock protein 90 beta family member 1 [Source:HGNC Symbol;Acc:HGNC:12028]
ENSOMYG00000007878	0	1.69274	0.318	0.15	0	B-Cells	cd40	CD40 molecule, TNF receptor superfamily member 5 [Source:ZFIN;Acc:ZDB-GENE-090313-95]	cd40	CD40 molecule, TNF receptor superfamily member 5 [Source:ZFIN;Acc:ZDB-GENE-090313-95]	CD40	CD40 molecule [Source:HGNC Symbol;Acc:HGNC:11919]
ENSOMYG00000012192	0	2.24778	0.26	0.097	0	B-Cells	angptl4	angiopoietin-like 4 [Source:ZFIN;Acc:ZDB-GENE-041111-222]	angptl4	angiopoietin-like 4 [Source:ZFIN;Acc:ZDB-GENE-041111-222]	ANGPTL4	angiopoietin like 4 [Source:HGNC Symbol;Acc:HGNC:16039]
ENSOMYG00000047083	0	1.27994	0.469	0.306	0	B-Cells	bcl2l10	BCL2 like 10 [Source:ZFIN;Acc:ZDB-GENE-030825-2]	bcl2l10	BCL2 like 10 [Source:ZFIN;Acc:ZDB-GENE-030825-2]	MCL1	MCL1 apoptosis regulator, BCL2 family member [Source:HGNC Symbol;Acc:HGNC:6943]
ENSOMYG00000010129	0	1.15401	0.501	0.344	0	B-Cells	sat1	spermidine/spermine N1-acetyltransferase 1b [Source:ZFIN;Acc:ZDB-GENE-041001-39]	sat1a.1	spermidine/spermine N1-acetyltransferase 1a, duplicate 1 [Source:NCBI gene;Acc:565700]	SAT1	spermidine/spermine N1-acetyltransferase 1 [Source:HGNC Symbol;Acc:HGNC:10540]
ENSOMYG00000002619	0	1.97373	0.291	0.135	0	B-Cells			asah1a	N-acylsphingosine amidohydrolase (acid ceramidase) 1a [Source:ZFIN;Acc:ZDB-GENE-041010-191]	NAAA	N-acylethanolamine acid amidase [Source:HGNC Symbol;Acc:HGNC:736]
ENSOMYG00000040939	0	1.52501	0.368	0.219	0	B-Cells			hspa5	heat shock protein 5 [Source:NCBI gene;Acc:378848]	HSPA5	heat shock protein family A (Hsp70) member 5 [Source:HGNC Symbol;Acc:HGNC:5238]
ENSOMYG00000032117	0	1.02538	0.645	0.499	0	B-Cells	hspa4a	heat shock protein 4a [Source:ZFIN;Acc:ZDB-GENE-040426-2832]	hspa4a	heat shock protein 4a [Source:ZFIN;Acc:ZDB-GENE-040426-2832]	HSPH1	heat shock protein family H (Hsp110) member 1 [Source:HGNC Symbol;Acc:HGNC:16969]
ENSOMYG00000056247	0	1.22456	0.971	0.836	0	B-Cells		ribosomal protein S27, isoform 2 [Source:ZFIN;Acc:ZDB-GENE-040426-1735]	rps27.2	ribosomal protein S27, isoform 2 [Source:ZFIN;Acc:ZDB-GENE-040426-1735]	RPS27L	ribosomal protein S27 like [Source:HGNC Symbol;Acc:HGNC:18476]
ENSOMYG00000039839	0	1.11682	0.624	0.492	0	B-Cells			rps3	ribosomal protein S3 [Source:ZFIN;Acc:ZDB-GENE-030131-8494]	RPS3	ribosomal protein S3 [Source:HGNC Symbol;Acc:HGNC:10420]
ENSOMYG00000067019	0	1.1286	0.92	0.831	0	B-Cells			hsp70.1	heat shock cognate 70-kd protein, tandem duplicate 1 [Source:ZFIN;Acc:ZDB-GENE-990415-91]	HSPA1L	heat shock protein family A (Hsp70) member 1 like [Source:HGNC Symbol;Acc:HGNC:5234]
ENSOMYG00000067311	0	1.02802	0.892	0.806	0	B-Cells			hsp70.1	heat shock cognate 70-kd protein, tandem duplicate 1 [Source:ZFIN;Acc:ZDB-GENE-990415-91]	HSPA8	heat shock protein family A (Hsp70) member 8 [Source:HGNC Symbol;Acc:HGNC:5241]
ENSOMYG00000066882	0	1.02855	0.892	0.806	0	B-Cells			hsp70.1	heat shock cognate 70-kd protein, tandem duplicate 1 [Source:ZFIN;Acc:ZDB-GENE-990415-91]	HSPA8	heat shock protein family A (Hsp70) member 8 [Source:HGNC Symbol;Acc:HGNC:5241]
ENSOMYG00000018803	2.37e-297	1.30083	0.411	0.276	7.11e-293	B-Cells	cct4	chaperonin containing TCP1, subunit 4 (delta) [Source:ZFIN;Acc:ZDB-GENE-040426-1421]	cct4	chaperonin containing TCP1, subunit 4 (delta) [Source:ZFIN;Acc:ZDB-GENE-040426-1421]	CCT4	chaperonin containing TCP1 subunit 4 [Source:HGNC Symbol;Acc:HGNC:1617]
ENSOMYG00000060575	2.05e-289	1.25877	0.402	0.264	6.16e-285	B-Cells	bcl2l10	BCL2 like 10 [Source:ZFIN;Acc:ZDB-GENE-030825-2]	bcl2l10	BCL2 like 10 [Source:ZFIN;Acc:ZDB-GENE-030825-2]	MCL1	MCL1 apoptosis regulator, BCL2 family member [Source:HGNC Symbol;Acc:HGNC:6943]
ENSOMYG00000025805	3.2e-277	1.29411	0.341	0.201	9.6e-273	B-Cells	arhgap15	Rho GTPase activating protein 15 [Source:ZFIN;Acc:ZDB-GENE-070912-314]	arhgap15	Rho GTPase activating protein 15 [Source:ZFIN;Acc:ZDB-GENE-070912-314]	ARHGAP15	Rho GTPase activating protein 15 [Source:HGNC Symbol;Acc:HGNC:21030]
ENSOMYG00000020129	6.57e-277	1.16522	0.501	0.41	1.97e-272	B-Cells	ube2d2	ubiquitin-conjugating enzyme E2D 2 (UBC4/5 homolog, yeast) [Source:ZFIN;Acc:ZDB-GENE-120312-1]	ube2d2	ubiquitin-conjugating enzyme E2D 2 (UBC4/5 homolog, yeast) [Source:ZFIN;Acc:ZDB-GENE-120312-1]	UBE2D2	ubiquitin conjugating enzyme E2 D2 [Source:HGNC Symbol;Acc:HGNC:12475]
ENSOMYG00000070666	9.69e-277	1.04697	0.398	0.25	2.91e-272	B-Cells	tsc22d3	TSC22 domain family, member 3 [Source:ZFIN;Acc:ZDB-GENE-040426-1433]	tsc22d3	TSC22 domain family, member 3 [Source:ZFIN;Acc:ZDB-GENE-040426-1433]	TSC22D3	TSC22 domain family member 3 [Source:HGNC Symbol;Acc:HGNC:3051]
ENSOMYG00000055000	2.26e-247	1.15918	0.354	0.22	6.79e-243	B-Cells			irf2bp2b	interferon regulatory factor 2 binding protein 2b [Source:NCBI gene;Acc:406614]	IRF2BP2	interferon regulatory factor 2 binding protein 2 [Source:HGNC Symbol;Acc:HGNC:21729]
ENSOMYG00000008447	1.39e-226	1.95648	0.351	0.232	4.19e-222	B-Cells	hsp70a		hsp70.3	heat shock cognate 70-kd protein, tandem duplicate 3 [Source:ZFIN;Acc:ZDB-GENE-110713-1]	HSPA8	heat shock protein family A (Hsp70) member 8 [Source:HGNC Symbol;Acc:HGNC:5241]
ENSOMYG00000006034	6.86e-213	1.44611	0.257	0.147	2.06e-208	B-Cells	dnase2	deoxyribonuclease II, lysosomal [Source:ZFIN;Acc:ZDB-GENE-010724-16]	dnase2	deoxyribonuclease II, lysosomal [Source:ZFIN;Acc:ZDB-GENE-010724-16]	DNASE2	deoxyribonuclease 2, lysosomal [Source:HGNC Symbol;Acc:HGNC:2960]
ENSOMYG00000007402	7.55e-204	1.45304	0.324	0.223	2.27e-199	B-Cells	stmn1a	stathmin 1a [Source:ZFIN;Acc:ZDB-GENE-031006-14]	stmn1b	stathmin 1b [Source:ZFIN;Acc:ZDB-GENE-050417-397]	STMN1	stathmin 1 [Source:HGNC Symbol;Acc:HGNC:6510]
ENSOMYG00000033897	1.5e-188	1.03604	0.29	0.175	4.51e-184	B-Cells			btg2	B-cell translocation gene 2 [Source:ZFIN;Acc:ZDB-GENE-000210-15]	BTG1	BTG anti-proliferation factor 1 [Source:HGNC Symbol;Acc:HGNC:1130]
ENSOMYG00000009316	9.6e-182	1.08865	0.307	0.2	2.88e-177	B-Cells	ponzr1	plac8 onzin related protein 1 [Source:ZFIN;Acc:ZDB-GENE-070727-1]	ponzr1	plac8 onzin related protein 1 [Source:ZFIN;Acc:ZDB-GENE-070727-1]	PLAC8L1	PLAC8 like 1 [Source:HGNC Symbol;Acc:HGNC:31746]
ENSOMYG00000003805	1.43e-160	1.00366	0.354	0.249	4.29e-156	B-Cells	CKB	creatine kinase B [Source:HGNC Symbol;Acc:HGNC:1991]	ckbb	creatine kinase, brain b [Source:ZFIN;Acc:ZDB-GENE-020103-2]	CKB	creatine kinase B [Source:HGNC Symbol;Acc:HGNC:1991]
ENSOMYG00000022001	3.5e-145	1.33153	0.514	0.488	1.05e-140	B-Cells			h3f3b.1	H3 histone, family 3B.1 [Source:ZFIN;Acc:ZDB-GENE-050417-65]	H3-3A	H3.3 histone A [Source:HGNC Symbol;Acc:HGNC:4764]
ENSOMYG00000026090	8.52e-115	1.07988	0.25	0.168	2.56e-110	B-Cells	wnk1a	WNK lysine deficient protein kinase 1a [Source:ZFIN;Acc:ZDB-GENE-080917-49]	BX321885.1	WNK lysine deficient protein kinase 1b [Source:NCBI gene;Acc:561159]	WNK1	WNK lysine deficient protein kinase 1 [Source:HGNC Symbol;Acc:HGNC:14540]
ENSOMYG00000005032	3.95e-105	1.16135	0.392	0.353	1.19e-100	B-Cells	h2az2a	H2A.Z variant histone 2a [Source:ZFIN;Acc:ZDB-GENE-020717-1]	h2az2a	H2A.Z variant histone 2a [Source:NCBI gene;Acc:252913]	H2AZ2	H2A.Z variant histone 2 [Source:HGNC Symbol;Acc:HGNC:20664]
ENSOMYG00000026652	1.02e-102	1.00572	0.308	0.235	3.07e-98	B-Cells			gdi2	GDP dissociation inhibitor 2 [Source:ZFIN;Acc:ZDB-GENE-030131-2485]	GDI2	GDP dissociation inhibitor 2 [Source:HGNC Symbol;Acc:HGNC:4227]
ENSOMYG00000042052	4.44e-97	1.1339	0.363	0.288	1.33e-92	B-Cells	sult5a1	sulfotransferase family 5A, member 1 [Source:ZFIN;Acc:ZDB-GENE-060929-978]	sult5a1	sulfotransferase family 5A, member 1 [Source:ZFIN;Acc:ZDB-GENE-060929-978]	SULT2B1	sulfotransferase family 2B member 1 [Source:HGNC Symbol;Acc:HGNC:11459]
ENSOMYG00000040937	1.69e-87	1.13621	0.334	0.274	5.07e-83	B-Cells			rpl7a	ribosomal protein L7a [Source:ZFIN;Acc:ZDB-GENE-031001-9]	RPL7A	ribosomal protein L7a [Source:HGNC Symbol;Acc:HGNC:10364]
ENSOMYG00000015107	6.54e-84	1.07931	0.255	0.189	1.96e-79	B-Cells			dnaja1	DnaJ heat shock protein family (Hsp40) member A1 [Source:ZFIN;Acc:ZDB-GENE-030131-2642]	DNAJA1	DnaJ heat shock protein family (Hsp40) member A1 [Source:HGNC Symbol;Acc:HGNC:5229]
ENSOMYG00000042349	4.26e-59	1.02814	0.283	0.24	1.28e-54	B-Cells	eif3g	eukaryotic translation initiation factor 3, subunit G [Source:ZFIN;Acc:ZDB-GENE-040426-1076]	eif3g	eukaryotic translation initiation factor 3, subunit G [Source:NCBI gene;Acc:393974]	EIF3G	eukaryotic translation initiation factor 3 subunit G [Source:HGNC Symbol;Acc:HGNC:3274]
ENSOMYG00000046289	0	3.80785	0.833	0.177	0	T-Cells	DAPL1	death associated protein like 1 [Source:HGNC Symbol;Acc:HGNC:21490]	dap1b	death associated protein 1b [Source:ZFIN;Acc:ZDB-GENE-000511-4]	DAPL1	death associated protein like 1 [Source:HGNC Symbol;Acc:HGNC:21490]
ENSOMYG00000026565	0	5.58922	0.683	0.04	0	T-Cells	ZFP36L2	ZFP36 ring finger protein like 2 [Source:HGNC Symbol;Acc:HGNC:1108]	zfp36l2	zinc finger protein 36, C3H type-like 2 [Source:ZFIN;Acc:ZDB-GENE-030131-5873]	ZFP36L2	ZFP36 ring finger protein like 2 [Source:HGNC Symbol;Acc:HGNC:1108]
ENSOMYG00000037132	0	5.41607	0.591	0.029	0	T-Cells	sh2d1ab		sh2d1ab	SH2 domain containing 1A duplicate b [Source:ZFIN;Acc:ZDB-GENE-091204-326]	SH2D1A	SH2 domain containing 1A [Source:HGNC Symbol;Acc:HGNC:10820]
ENSOMYG00000007053	0	4.69324	0.545	0.034	0	T-Cells			ccr7	chemokine (C-C motif) receptor 7 [Source:ZFIN;Acc:ZDB-GENE-060522-2]	CCR7	C-C motif chemokine receptor 7 [Source:HGNC Symbol;Acc:HGNC:1608]
ENSOMYG00000041305	0	6.31546	0.522	0.012	0	T-Cells		interleukin 7 receptor [Source:ZFIN;Acc:ZDB-GENE-080110-7]	il7r	interleukin 7 receptor [Source:ZFIN;Acc:ZDB-GENE-080110-7]	IL7R	interleukin 7 receptor [Source:HGNC Symbol;Acc:HGNC:6024]
ENSOMYG00000042197	0	5.99816	0.502	0.015	0	T-Cells			gzma	granzyme A [Source:ZFIN;Acc:ZDB-GENE-091204-156]	GZMK	granzyme K [Source:HGNC Symbol;Acc:HGNC:4711]
ENSOMYG00000000551	0	3.63451	0.574	0.105	0	T-Cells	dtnbp1a	dystrobrevin binding protein 1a [Source:ZFIN;Acc:ZDB-GENE-040426-1036]	dtnbp1a	dystrobrevin binding protein 1a [Source:NCBI gene;Acc:394109]	DTNBP1	dystrobrevin binding protein 1 [Source:HGNC Symbol;Acc:HGNC:17328]
ENSOMYG00000046200	0	6.2752	0.467	0.012	0	T-Cells			tyrobp	TYRO protein tyrosine kinase binding protein [Source:ZFIN;Acc:ZDB-GENE-061130-2]	CD3E	CD3e molecule [Source:HGNC Symbol;Acc:HGNC:1674]
ENSOMYG00000027924	0	2.33352	0.613	0.187	0	T-Cells	si:ch73-109i22.2	si:ch73-109i22.2 [Source:ZFIN;Acc:ZDB-GENE-141211-57]	si:ch73-109i22.2	si:ch73-109i22.2 [Source:ZFIN;Acc:ZDB-GENE-141211-57]	SH2D7	SH2 domain containing 7 [Source:HGNC Symbol;Acc:HGNC:34549]
ENSOMYG00000029525	0	6.0495	0.426	0.014	0	T-Cells			tyrobp	TYRO protein tyrosine kinase binding protein [Source:ZFIN;Acc:ZDB-GENE-061130-2]	CD3D	CD3d molecule [Source:HGNC Symbol;Acc:HGNC:1673]
ENSOMYG00000009898	0	4.50443	0.42	0.025	0	T-Cells			si:dkey-11f4.20	si:dkey-11f4.20 [Source:ZFIN;Acc:ZDB-GENE-070912-359]	CD2	CD2 molecule [Source:HGNC Symbol;Acc:HGNC:1639]
ENSOMYG00000004487	0	2.68683	0.478	0.089	0	T-Cells	ucp2b	uncoupling protein 2 [Source:ZFIN;Acc:ZDB-GENE-990708-8]	ucp2	uncoupling protein 2 [Source:NCBI gene;Acc:555812]	UCP2	uncoupling protein 2 [Source:HGNC Symbol;Acc:HGNC:12518]
ENSOMYG00000034358	0	6.3926	0.398	0.01	0	T-Cells			si:ch211-165d12.4	si:ch211-165d12.4 [Source:ZFIN;Acc:ZDB-GENE-080303-7]	SCN2B	sodium voltage-gated channel beta subunit 2 [Source:HGNC Symbol;Acc:HGNC:10589]
ENSOMYG00000004592	0	5.83952	0.391	0.011	0	T-Cells			fybb	FYN binding protein b [Source:ZFIN;Acc:ZDB-GENE-091204-85]	FYB1	FYN binding protein 1 [Source:HGNC Symbol;Acc:HGNC:4036]
ENSOMYG00000015083	0	5.65612	0.377	0.012	0	T-Cells	zap70	zeta chain of T cell receptor associated protein kinase 70 [Source:ZFIN;Acc:ZDB-GENE-050522-257]	zap70	zeta chain of T cell receptor associated protein kinase 70 [Source:ZFIN;Acc:ZDB-GENE-050522-257]	ZAP70	zeta chain of T cell receptor associated protein kinase 70 [Source:HGNC Symbol;Acc:HGNC:12858]
ENSOMYG00000063560	0	5.48688	0.367	0.012	0	T-Cells			sh2d1ab	SH2 domain containing 1A duplicate b [Source:ZFIN;Acc:ZDB-GENE-091204-326]	SH2D1A	SH2 domain containing 1A [Source:HGNC Symbol;Acc:HGNC:10820]
ENSOMYG00000009040	0	2.47359	0.523	0.179	0	T-Cells			p2ry8	P2Y receptor family member 8 [Source:ZFIN;Acc:ZDB-GENE-070912-447]	P2RY8	P2Y receptor family member 8 [Source:HGNC Symbol;Acc:HGNC:15524]
ENSOMYG00000012935	0	3.2009	0.382	0.071	0	T-Cells			zc3h12a	zinc finger CCCH-type containing 12A [Source:ZFIN;Acc:ZDB-GENE-110411-6]	ZC3H12A	zinc finger CCCH-type containing 12A [Source:HGNC Symbol;Acc:HGNC:26259]
ENSOMYG00000012229	0	1.36372	0.695	0.398	0	T-Cells	pno1	partner of NOB1 homolog [Source:ZFIN;Acc:ZDB-GENE-040426-1419]	pno1	partner of NOB1 homolog [Source:NCBI gene;Acc:393520]	PNO1	partner of NOB1 homolog [Source:HGNC Symbol;Acc:HGNC:32790]
ENSOMYG00000004267	0	4.42088	0.313	0.027	0	T-Cells	irf4a	interferon regulatory factor 4a [Source:ZFIN;Acc:ZDB-GENE-070912-330]	irf4a	interferon regulatory factor 4a [Source:ZFIN;Acc:ZDB-GENE-070912-330]	IRF4	interferon regulatory factor 4 [Source:HGNC Symbol;Acc:HGNC:6119]
ENSOMYG00000067081	0	3.76986	0.325	0.04	0	T-Cells			zgc:194101	zgc:194101 [Source:ZFIN;Acc:ZDB-GENE-080723-68]	TINCR	TINCR ubiquitin domain containing [Source:HGNC Symbol;Acc:HGNC:14607]
ENSOMYG00000040209	0	4.67883	0.3	0.019	0	T-Cells	tox2	TOX high mobility group box family member 2 [Source:ZFIN;Acc:ZDB-GENE-040426-2095]	tox2	TOX high mobility group box family member 2 [Source:ZFIN;Acc:ZDB-GENE-040426-2095]	TOX2	TOX high mobility group box family member 2 [Source:HGNC Symbol;Acc:HGNC:16095]
ENSOMYG00000033953	0	1.79992	0.446	0.174	0	T-Cells			gig2i	grass carp reovirus (GCRV)-induced gene 2i [Source:ZFIN;Acc:ZDB-GENE-120409-1]	PARP10	poly(ADP-ribose) polymerase family member 10 [Source:HGNC Symbol;Acc:HGNC:25895]
ENSOMYG00000032871	0	1.55529	0.411	0.141	0	T-Cells		interferon regulatory factor 4b [Source:ZFIN;Acc:ZDB-GENE-041001-131]	irf4a	interferon regulatory factor 4a [Source:ZFIN;Acc:ZDB-GENE-070912-330]	IRF4	interferon regulatory factor 4 [Source:HGNC Symbol;Acc:HGNC:6119]
ENSOMYG00000042429	0	6.24899	0.274	0.006	0	T-Cells	lck	LCK proto-oncogene, Src family tyrosine kinase [Source:ZFIN;Acc:ZDB-GENE-040617-1]	lck	LCK proto-oncogene, Src family tyrosine kinase [Source:ZFIN;Acc:ZDB-GENE-040617-1]	LCK	LCK proto-oncogene, Src family tyrosine kinase [Source:HGNC Symbol;Acc:HGNC:6524]
ENSOMYG00000033897	0	2.05898	0.421	0.158	0	T-Cells			btg2	B-cell translocation gene 2 [Source:ZFIN;Acc:ZDB-GENE-000210-15]	BTG1	BTG anti-proliferation factor 1 [Source:HGNC Symbol;Acc:HGNC:1130]
ENSOMYG00000040233	0	1.60245	0.638	0.376	0	T-Cells			calm2a	calmodulin 2a (phosphorylase kinase, delta) [Source:ZFIN;Acc:ZDB-GENE-030804-3]	CALM1	calmodulin 1 [Source:HGNC Symbol;Acc:HGNC:1442]
ENSOMYG00000007851	0	6.40842	0.263	0.006	0	T-Cells			si:dkey-1h24.6	si:dkey-1h24.6 [Source:ZFIN;Acc:ZDB-GENE-100922-103]	CD28	CD28 molecule [Source:HGNC Symbol;Acc:HGNC:1653]
ENSOMYG00000015118	0	4.86023	0.274	0.024	0	T-Cells	dusp2	dual specificity phosphatase 2 [Source:ZFIN;Acc:ZDB-GENE-040801-188]	dusp2	dual specificity phosphatase 2 [Source:ZFIN;Acc:ZDB-GENE-040801-188]	DUSP2	dual specificity phosphatase 2 [Source:HGNC Symbol;Acc:HGNC:3068]
ENSOMYG00000011722	0	1.9794	0.44	0.19	0	T-Cells	arl5c	ADP-ribosylation factor-like 5C [Source:ZFIN;Acc:ZDB-GENE-040426-1866]	arl5c	ADP-ribosylation factor-like 5C [Source:ZFIN;Acc:ZDB-GENE-040426-1866]	ARL5B	ADP ribosylation factor like GTPase 5B [Source:HGNC Symbol;Acc:HGNC:23052]
ENSOMYG00000027468	0	4.55026	0.27	0.021	0	T-Cells	PLK2	polo like kinase 2 [Source:HGNC Symbol;Acc:HGNC:19699]	plk2a	polo-like kinase 2a (Drosophila) [Source:ZFIN;Acc:ZDB-GENE-060810-71]	PLK2	polo like kinase 2 [Source:HGNC Symbol;Acc:HGNC:19699]
ENSOMYG00000019105	0	1.23477	0.883	0.639	0	T-Cells			rpl37	ribosomal protein L37 [Source:ZFIN;Acc:ZDB-GENE-040625-39]	RPL37	ribosomal protein L37 [Source:HGNC Symbol;Acc:HGNC:10347]
ENSOMYG00000037667	0	1.20902	0.838	0.595	0	T-Cells	rs15		rps15	ribosomal protein S15 [Source:ZFIN;Acc:ZDB-GENE-030131-9092]	RPS15	ribosomal protein S15 [Source:HGNC Symbol;Acc:HGNC:10388]
ENSOMYG00000017399	0	1.8503	0.528	0.286	0	T-Cells	JUNB	JunB proto-oncogene, AP-1 transcription factor subunit [Source:HGNC Symbol;Acc:HGNC:6205]	junba	JunB proto-oncogene, AP-1 transcription factor subunit a [Source:ZFIN;Acc:ZDB-GENE-040426-2172]	JUNB	JunB proto-oncogene, AP-1 transcription factor subunit [Source:HGNC Symbol;Acc:HGNC:6205]
ENSOMYG00000007454	0	2.11947	0.347	0.109	0	T-Cells			klf2a	Kruppel-like factor 2a [Source:ZFIN;Acc:ZDB-GENE-011109-1]	KLF4	Kruppel like factor 4 [Source:HGNC Symbol;Acc:HGNC:6348]
ENSOMYG00000006863	0	1.11134	0.923	0.686	0	T-Cells	rs10	ribosomal protein S10 [Source:ZFIN;Acc:ZDB-GENE-040426-1481]	rps10	ribosomal protein S10 [Source:ZFIN;Acc:ZDB-GENE-040426-1481]	RPS10	ribosomal protein S10 [Source:HGNC Symbol;Acc:HGNC:10383]
ENSOMYG00000037426	0	1.14981	0.602	0.365	0	T-Cells	cxcr4b	chemokine (C-X-C motif), receptor 4b [Source:ZFIN;Acc:ZDB-GENE-010614-1]	cxcr4b	chemokine (C-X-C motif), receptor 4b [Source:ZFIN;Acc:ZDB-GENE-010614-1]	CXCR4	C-X-C motif chemokine receptor 4 [Source:HGNC Symbol;Acc:HGNC:2561]
ENSOMYG00000037283	0	2.36865	0.326	0.091	0	T-Cells	zfp36l1a	zinc finger protein 36, C3H type-like 1a [Source:ZFIN;Acc:ZDB-GENE-030131-9860]	zfp36l1a	zinc finger protein 36, C3H type-like 1a [Source:ZFIN;Acc:ZDB-GENE-030131-9860]	ZFP36L1	ZFP36 ring finger protein like 1 [Source:HGNC Symbol;Acc:HGNC:1107]
ENSOMYG00000002207	0	1.46017	0.529	0.296	0	T-Cells	fosab	v-fos FBJ murine osteosarcoma viral oncogene homolog Ab [Source:ZFIN;Acc:ZDB-GENE-031222-4]	fosab	v-fos FBJ murine osteosarcoma viral oncogene homolog Ab [Source:ZFIN;Acc:ZDB-GENE-031222-4]	FOS	Fos proto-oncogene, AP-1 transcription factor subunit [Source:HGNC Symbol;Acc:HGNC:3796]
ENSOMYG00000045792	0	1.1476	0.886	0.654	0	T-Cells	RPL35	ribosomal protein L35 [Source:HGNC Symbol;Acc:HGNC:10344]	rpl35	ribosomal protein L35 [Source:NCBI gene;Acc:192299]	RPL35	ribosomal protein L35 [Source:HGNC Symbol;Acc:HGNC:10344]
ENSOMYG00000056211	0	3.95275	0.252	0.021	0	T-Cells			zgc:195282	zgc:195282 [Source:ZFIN;Acc:ZDB-GENE-081022-208]	CRIP2	cysteine rich protein 2 [Source:HGNC Symbol;Acc:HGNC:2361]
ENSOMYG00000011361	0	1.84089	0.361	0.132	0	T-Cells	inpp5b	inositol polyphosphate-5-phosphatase B [Source:ZFIN;Acc:ZDB-GENE-110411-228]	inpp5b	inositol polyphosphate-5-phosphatase B [Source:ZFIN;Acc:ZDB-GENE-110411-228]	INPP5B	inositol polyphosphate-5-phosphatase B [Source:HGNC Symbol;Acc:HGNC:6077]
ENSOMYG00000042785	0	1.15041	0.674	0.446	0	T-Cells	il2rgamma		il2rga	interleukin 2 receptor, gamma a [Source:ZFIN;Acc:ZDB-GENE-080402-1]	IL2RG	interleukin 2 receptor subunit gamma [Source:HGNC Symbol;Acc:HGNC:6010]
ENSOMYG00000068526	0	1.24107	0.817	0.59	0	T-Cells			crip1	cysteine-rich protein 1 [Source:ZFIN;Acc:ZDB-GENE-041111-1]	CRIP1	cysteine rich protein 1 [Source:HGNC Symbol;Acc:HGNC:2360]
ENSOMYG00000013147	0	1.20917	0.863	0.639	0	T-Cells			rps15	ribosomal protein S15 [Source:ZFIN;Acc:ZDB-GENE-030131-9092]	RPS15	ribosomal protein S15 [Source:HGNC Symbol;Acc:HGNC:10388]
ENSOMYG00000010582	0	1.27046	0.933	0.71	0	T-Cells	rpl3	ribosomal protein L3 [Source:ZFIN;Acc:ZDB-GENE-030131-1291]	rpl3	ribosomal protein L3 [Source:ZFIN;Acc:ZDB-GENE-030131-1291]	RPL3	ribosomal protein L3 [Source:HGNC Symbol;Acc:HGNC:10332]
ENSOMYG00000010129	0	1.41891	0.565	0.342	0	T-Cells	sat1	spermidine/spermine N1-acetyltransferase 1b [Source:ZFIN;Acc:ZDB-GENE-041001-39]	sat1a.1	spermidine/spermine N1-acetyltransferase 1a, duplicate 1 [Source:NCBI gene;Acc:565700]	SAT1	spermidine/spermine N1-acetyltransferase 1 [Source:HGNC Symbol;Acc:HGNC:10540]
ENSOMYG00000022096	0	1.78635	0.331	0.109	0	T-Cells	cdkn1bb	cyclin dependent kinase inhibitor 1Bb [Source:ZFIN;Acc:ZDB-GENE-030521-13]	cdkn1bb	cyclin-dependent kinase inhibitor 1Bb [Source:ZFIN;Acc:ZDB-GENE-030521-13]	CDKN1B	cyclin dependent kinase inhibitor 1B [Source:HGNC Symbol;Acc:HGNC:1785]
ENSOMYG00000045855	0	3.57802	0.262	0.04	0	T-Cells	sash3	SAM and SH3 domain containing 3 [Source:ZFIN;Acc:ZDB-GENE-130411-1]	sash3	SAM and SH3 domain containing 3 [Source:ZFIN;Acc:ZDB-GENE-130411-1]	SASH3	SAM and SH3 domain containing 3 [Source:HGNC Symbol;Acc:HGNC:15975]
ENSOMYG00000000121	0	1.27564	0.662	0.442	0	T-Cells	mcl1b	MCL1 apoptosis regulator, BCL2 family member b [Source:ZFIN;Acc:ZDB-GENE-030825-1]	mcl1b	MCL1 apoptosis regulator, BCL2 family member b [Source:ZFIN;Acc:ZDB-GENE-030825-1]	MCL1	MCL1 apoptosis regulator, BCL2 family member [Source:HGNC Symbol;Acc:HGNC:6943]
ENSOMYG00000043562	0	1.91964	0.423	0.205	0	T-Cells	manbal		manbal	mannosidase beta like [Source:ZFIN;Acc:ZDB-GENE-161222-1]	MANBAL	mannosidase beta like [Source:HGNC Symbol;Acc:HGNC:15799]
ENSOMYG00000022132	0	1.02649	0.876	0.658	0	T-Cells	rpsa	ribosomal protein SA [Source:ZFIN;Acc:ZDB-GENE-040426-811]	rpsa	ribosomal protein SA [Source:NCBI gene;Acc:394027]	RPSA	ribosomal protein SA [Source:HGNC Symbol;Acc:HGNC:6502]
ENSOMYG00000018551	0	2.61382	0.273	0.056	0	T-Cells			ikzf1	IKAROS family zinc finger 1 (Ikaros) [Source:ZFIN;Acc:ZDB-GENE-980526-304]	IKZF3	IKAROS family zinc finger 3 [Source:HGNC Symbol;Acc:HGNC:13178]
ENSOMYG00000046103	0	1.13051	0.898	0.683	0	T-Cells			slc25a5	solute carrier family 25 member 5 [Source:ZFIN;Acc:ZDB-GENE-020419-9]	SLC25A5	solute carrier family 25 member 5 [Source:HGNC Symbol;Acc:HGNC:10991]
ENSOMYG00000030536	0	1.82056	0.375	0.162	0	T-Cells	rps6ka1	ribosomal protein S6 kinase a, polypeptide 1 [Source:ZFIN;Acc:ZDB-GENE-060929-516]	rps6ka1	ribosomal protein S6 kinase a, polypeptide 1 [Source:ZFIN;Acc:ZDB-GENE-060929-516]	RPS6KA1	ribosomal protein S6 kinase A1 [Source:HGNC Symbol;Acc:HGNC:10430]
ENSOMYG00000041389	0	1.28983	0.859	0.647	0	T-Cells	rps28	ribosomal protein S28 [Source:ZFIN;Acc:ZDB-GENE-030131-2022]	rps28	ribosomal protein S28 [Source:NCBI gene;Acc:406307]	RPS28	ribosomal protein S28 [Source:HGNC Symbol;Acc:HGNC:10418]
ENSOMYG00000073366	0	1.25409	0.823	0.614	0	T-Cells			ubb	ubiquitin B [Source:ZFIN;Acc:ZDB-GENE-050411-10]	UBC	ubiquitin C [Source:HGNC Symbol;Acc:HGNC:12468]
ENSOMYG00000026001	0	1.89103	0.325	0.121	0	T-Cells	rgs18	regulator of G protein signaling 18 [Source:ZFIN;Acc:ZDB-GENE-061013-722]	rgs18	regulator of G protein signaling 18 [Source:ZFIN;Acc:ZDB-GENE-061013-722]	RGS18	regulator of G protein signaling 18 [Source:HGNC Symbol;Acc:HGNC:14261]
ENSOMYG00000016957	0	2.11505	0.3	0.101	0	T-Cells	nr4a3	nuclear receptor subfamily 4, group A, member 3 [Source:ZFIN;Acc:ZDB-GENE-070824-4]	nr4a3	nuclear receptor subfamily 4, group A, member 3 [Source:ZFIN;Acc:ZDB-GENE-070824-4]	NR4A3	nuclear receptor subfamily 4 group A member 3 [Source:HGNC Symbol;Acc:HGNC:7982]
ENSOMYG00000008150	0	1.08282	0.744	0.55	0	T-Cells			RPL37A	zgc:171772 [Source:ZFIN;Acc:ZDB-GENE-070928-31]	RPL37A	ribosomal protein L37a [Source:HGNC Symbol;Acc:HGNC:10348]
ENSOMYG00000002194	0	1.29519	0.97	0.776	0	T-Cells			rps9	ribosomal protein S9 [Source:ZFIN;Acc:ZDB-GENE-010724-15]	RPS9	ribosomal protein S9 [Source:HGNC Symbol;Acc:HGNC:10442]
ENSOMYG00000009316	0	1.70168	0.386	0.193	0	T-Cells	ponzr1	plac8 onzin related protein 1 [Source:ZFIN;Acc:ZDB-GENE-070727-1]	ponzr1	plac8 onzin related protein 1 [Source:ZFIN;Acc:ZDB-GENE-070727-1]	PLAC8L1	PLAC8 like 1 [Source:HGNC Symbol;Acc:HGNC:31746]
ENSOMYG00000014395	0	2.61797	0.28	0.09	0	T-Cells	ier2a	immediate early response 2a [Source:ZFIN;Acc:ZDB-GENE-030131-9126]	ier2a	immediate early response 2a [Source:NCBI gene;Acc:797137]	IER2	immediate early response 2 [Source:HGNC Symbol;Acc:HGNC:28871]
ENSOMYG00000002073	0	1.11091	0.651	0.463	0	T-Cells			rps29	ribosomal protein S29 [Source:ZFIN;Acc:ZDB-GENE-040622-5]	RPS29	ribosomal protein S29 [Source:HGNC Symbol;Acc:HGNC:10419]
ENSOMYG00000062124	0	1.02047	0.941	0.753	0	T-Cells		ribosomal protein S23 [Source:ZFIN;Acc:ZDB-GENE-080220-50]	rps23	ribosomal protein S23 [Source:ZFIN;Acc:ZDB-GENE-080220-50]	RPS23	ribosomal protein S23 [Source:HGNC Symbol;Acc:HGNC:10410]
ENSOMYG00000023397	0	1.1144	0.553	0.367	0	T-Cells	bccip	BRCA2 and CDKN1A interacting protein [Source:ZFIN;Acc:ZDB-GENE-050320-39]	bccip	BRCA2 and CDKN1A interacting protein [Source:NCBI gene;Acc:541348]	BCCIP	BRCA2 and CDKN1A interacting protein [Source:HGNC Symbol;Acc:HGNC:978]
ENSOMYG00000022621	0	1.15308	0.542	0.357	0	T-Cells	bccip	BRCA2 and CDKN1A interacting protein [Source:ZFIN;Acc:ZDB-GENE-050320-39]	bccip	BRCA2 and CDKN1A interacting protein [Source:NCBI gene;Acc:541348]	BCCIP	BRCA2 and CDKN1A interacting protein [Source:HGNC Symbol;Acc:HGNC:978]
ENSOMYG00000020785	0	1.04532	0.924	0.739	0	T-Cells			rpl32	ribosomal protein L32 [Source:ZFIN;Acc:ZDB-GENE-060331-105]	RPL32	ribosomal protein L32 [Source:HGNC Symbol;Acc:HGNC:10336]
ENSOMYG00000011306	0	1.9765	0.266	0.085	0	T-Cells	csrnp1a	cysteine-serine-rich nuclear protein 1a [Source:ZFIN;Acc:ZDB-GENE-070912-475]	csrnp1b	cysteine-serine-rich nuclear protein 1b [Source:ZFIN;Acc:ZDB-GENE-030131-1515]	CSRNP1	cysteine and serine rich nuclear protein 1 [Source:HGNC Symbol;Acc:HGNC:14300]
ENSOMYG00000037885	0	1.32614	0.432	0.256	0	T-Cells	DDX21	DExD-box helicase 21 [Source:HGNC Symbol;Acc:HGNC:2744]	ddx21	DEAD (Asp-Glu-Ala-Asp) box helicase 21 [Source:ZFIN;Acc:ZDB-GENE-031113-10]	DDX21	DExD-box helicase 21 [Source:HGNC Symbol;Acc:HGNC:2744]
ENSOMYG00000070666	0	1.2405	0.43	0.254	0	T-Cells	tsc22d3	TSC22 domain family, member 3 [Source:ZFIN;Acc:ZDB-GENE-040426-1433]	tsc22d3	TSC22 domain family, member 3 [Source:ZFIN;Acc:ZDB-GENE-040426-1433]	TSC22D3	TSC22 domain family member 3 [Source:HGNC Symbol;Acc:HGNC:3051]
ENSOMYG00000019426	0	1.31361	0.417	0.242	0	T-Cells			myh9a	myosin, heavy chain 9a, non-muscle [Source:ZFIN;Acc:ZDB-GENE-030131-5870]	MYH9	myosin heavy chain 9 [Source:HGNC Symbol;Acc:HGNC:7579]
ENSOMYG00000002010	0	1.72563	0.368	0.194	0	T-Cells			nr4a1	nuclear receptor subfamily 4, group A, member 1 [Source:ZFIN;Acc:ZDB-GENE-040704-11]	NR4A1	nuclear receptor subfamily 4 group A member 1 [Source:HGNC Symbol;Acc:HGNC:7980]
ENSOMYG00000043696	0	1.33117	0.387	0.214	0	T-Cells	sptan1	spectrin alpha, non-erythrocytic 1 [Source:ZFIN;Acc:ZDB-GENE-051113-60]	sptan1	spectrin alpha, non-erythrocytic 1 [Source:ZFIN;Acc:ZDB-GENE-051113-60]	SPTAN1	spectrin alpha, non-erythrocytic 1 [Source:HGNC Symbol;Acc:HGNC:11273]
ENSOMYG00000011179	0	1.57788	0.399	0.238	0	T-Cells	JUNB	JunB proto-oncogene, AP-1 transcription factor subunit [Source:HGNC Symbol;Acc:HGNC:6205]	junba	JunB proto-oncogene, AP-1 transcription factor subunit a [Source:ZFIN;Acc:ZDB-GENE-040426-2172]	JUNB	JunB proto-oncogene, AP-1 transcription factor subunit [Source:HGNC Symbol;Acc:HGNC:6205]
ENSOMYG00000046262	0	1.09379	0.957	0.798	0	T-Cells	rpl31	ribosomal protein L31 [Source:ZFIN;Acc:ZDB-GENE-060331-121]	rpl31	ribosomal protein L31 [Source:ZFIN;Acc:ZDB-GENE-060331-121]	RPL31	ribosomal protein L31 [Source:HGNC Symbol;Acc:HGNC:10334]
ENSOMYG00000056816	0	1.04249	0.973	0.815	0	T-Cells	rl32		rpl32	ribosomal protein L32 [Source:ZFIN;Acc:ZDB-GENE-060331-105]	RPL32	ribosomal protein L32 [Source:HGNC Symbol;Acc:HGNC:10336]
ENSOMYG00000039435	0	1.02103	0.536	0.378	0	T-Cells			eif3k	eukaryotic translation initiation factor 3, subunit K [Source:NCBI gene;Acc:550245]	EIF3K	eukaryotic translation initiation factor 3 subunit K [Source:HGNC Symbol;Acc:HGNC:24656]
ENSOMYG00000016922	0	1.05651	0.562	0.406	0	T-Cells			eef2b	eukaryotic translation elongation factor 2b [Source:ZFIN;Acc:ZDB-GENE-030131-5128]	EEF2	eukaryotic translation elongation factor 2 [Source:HGNC Symbol;Acc:HGNC:3214]
ENSOMYG00000004389	0	1.04693	0.97	0.815	0	T-Cells	rack1	receptor for activated C kinase 1 [Source:ZFIN;Acc:ZDB-GENE-990415-89]	rack1	receptor for activated C kinase 1 [Source:NCBI gene;Acc:30722]	RACK1	receptor for activated C kinase 1 [Source:HGNC Symbol;Acc:HGNC:4399]
ENSOMYG00000037187	0	1.04335	0.607	0.456	0	T-Cells	if3c		eif3k	eukaryotic translation initiation factor 3, subunit K [Source:NCBI gene;Acc:550245]	EIF3K	eukaryotic translation initiation factor 3 subunit K [Source:HGNC Symbol;Acc:HGNC:24656]
ENSOMYG00000036842	0	1.76278	0.262	0.112	0	T-Cells	tbc1d10c	TBC1 domain family, member 10C [Source:ZFIN;Acc:ZDB-GENE-130125-1]	tbc1d10c	TBC1 domain family, member 10C [Source:ZFIN;Acc:ZDB-GENE-130125-1]	TBC1D10A	TBC1 domain family member 10A [Source:HGNC Symbol;Acc:HGNC:23609]
ENSOMYG00000015513	0	1.09051	0.962	0.813	0	T-Cells			rps18	ribosomal protein S18 [Source:NCBI gene;Acc:192300]	RPS18	ribosomal protein S18 [Source:HGNC Symbol;Acc:HGNC:10401]
ENSOMYG00000026784	0	1.21495	0.965	0.817	0	T-Cells			rps5	ribosomal protein S5 [Source:ZFIN;Acc:ZDB-GENE-020419-12]	RPS5	ribosomal protein S5 [Source:HGNC Symbol;Acc:HGNC:10426]
ENSOMYG00000001642	0	1.72437	0.259	0.111	0	T-Cells				si:ch211-122h15.4 [Source:ZFIN;Acc:ZDB-GENE-121214-340]	TAGAP	T cell activation RhoGTPase activating protein [Source:HGNC Symbol;Acc:HGNC:15669]
ENSOMYG00000035700	0	1.15403	0.975	0.856	0	T-Cells			rpl10	ribosomal protein L10 [Source:NCBI gene;Acc:336712]	RPL10	ribosomal protein L10 [Source:HGNC Symbol;Acc:HGNC:10298]
ENSOMYG00000045240	0	1.22546	0.977	0.865	0	T-Cells			rpl24	ribosomal protein L24 [Source:NCBI gene;Acc:192301]	RPL24	ribosomal protein L24 [Source:HGNC Symbol;Acc:HGNC:10325]
ENSOMYG00000001633	0	1.05169	0.969	0.861	0	T-Cells			RPS17	zgc:114188 [Source:ZFIN;Acc:ZDB-GENE-050320-15]	RPS17	ribosomal protein S17 [Source:HGNC Symbol;Acc:HGNC:10397]
ENSOMYG00000014366	0	1.12856	0.984	0.88	0	T-Cells			rps6	ribosomal protein S6 [Source:ZFIN;Acc:ZDB-GENE-040801-8]	RPS6	ribosomal protein S6 [Source:HGNC Symbol;Acc:HGNC:10429]
ENSOMYG00000039138	0	1.08317	0.976	0.875	0	T-Cells			RPS17	zgc:114188 [Source:ZFIN;Acc:ZDB-GENE-050320-15]	RPS17	ribosomal protein S17 [Source:HGNC Symbol;Acc:HGNC:10397]
ENSOMYG00000019813	0	1.1191	0.965	0.866	0	T-Cells	rack1	receptor for activated C kinase 1 [Source:ZFIN;Acc:ZDB-GENE-990415-89]	rack1	receptor for activated C kinase 1 [Source:NCBI gene;Acc:30722]	RACK1	receptor for activated C kinase 1 [Source:HGNC Symbol;Acc:HGNC:4399]
ENSOMYG00000043506	0	1.04123	0.984	0.893	0	T-Cells	rpl26	ribosomal protein L26 [Source:ZFIN;Acc:ZDB-GENE-040426-2117]	rpl26	ribosomal protein L26 [Source:ZFIN;Acc:ZDB-GENE-040426-2117]	RPL26	ribosomal protein L26 [Source:HGNC Symbol;Acc:HGNC:10327]
ENSOMYG00000047442	0	1.05908	0.988	0.922	0	T-Cells	rps24	ribosomal protein S24 [Source:ZFIN;Acc:ZDB-GENE-040109-5]	rps24	ribosomal protein S24 [Source:ZFIN;Acc:ZDB-GENE-040109-5]	RPS24	ribosomal protein S24 [Source:HGNC Symbol;Acc:HGNC:10411]
ENSOMYG00000042549	0	1.0137	0.994	0.933	0	T-Cells	rpl12	ribosomal protein L12 [Source:ZFIN;Acc:ZDB-GENE-030131-5297]	rpl12	ribosomal protein L12 [Source:ZFIN;Acc:ZDB-GENE-030131-5297]	RPL12	ribosomal protein L12 [Source:HGNC Symbol;Acc:HGNC:10302]
ENSOMYG00000067065	0	1.24339	0.992	0.933	0	T-Cells	RPS13	ribosomal protein S13 [Source:HGNC Symbol;Acc:HGNC:10386]	rps13	ribosomal protein S13 [Source:ZFIN;Acc:ZDB-GENE-040625-52]	RPS13	ribosomal protein S13 [Source:HGNC Symbol;Acc:HGNC:10386]
ENSOMYG00000047264	0	1.02147	0.996	0.963	0	T-Cells	rps14	ribosomal protein S14 [Source:ZFIN;Acc:ZDB-GENE-030131-8631]	rps14	ribosomal protein S14 [Source:ZFIN;Acc:ZDB-GENE-030131-8631]	RPS14	ribosomal protein S14 [Source:HGNC Symbol;Acc:HGNC:10387]
ENSOMYG00000012729	9.54e-234	1.5905	0.345	0.212	2.87e-229	T-Cells			nr4a1	nuclear receptor subfamily 4, group A, member 1 [Source:ZFIN;Acc:ZDB-GENE-040704-11]	NR4A1	nuclear receptor subfamily 4 group A member 1 [Source:HGNC Symbol;Acc:HGNC:7980]
ENSOMYG00000035319	1.02e-206	1.01897	0.289	0.158	3.07e-202	T-Cells			p2ry8	P2Y receptor family member 8 [Source:ZFIN;Acc:ZDB-GENE-070912-447]	P2RY8	P2Y receptor family member 8 [Source:HGNC Symbol;Acc:HGNC:15524]
ENSOMYG00000047083	2.99e-188	1.10055	0.441	0.322	9e-184	T-Cells	bcl2l10	BCL2 like 10 [Source:ZFIN;Acc:ZDB-GENE-030825-2]	bcl2l10	BCL2 like 10 [Source:ZFIN;Acc:ZDB-GENE-030825-2]	MCL1	MCL1 apoptosis regulator, BCL2 family member [Source:HGNC Symbol;Acc:HGNC:6943]
ENSOMYG00000007970	5.21e-179	1.1135	0.417	0.301	1.57e-174	T-Cells			eef1da	eukaryotic translation elongation factor 1 delta a (guanine nucleotide exchange protein) [Source:ZFIN;Acc:ZDB-GENE-040426-2740]	EEF1D	eukaryotic translation elongation factor 1 delta [Source:HGNC Symbol;Acc:HGNC:3211]
ENSOMYG00000066075	7.7e-179	1.19939	0.38	0.28	2.31e-174	T-Cells			fthl27	ferritin, heavy polypeptide-like 27 [Source:ZFIN;Acc:ZDB-GENE-040718-72]	FTH1	ferritin heavy chain 1 [Source:HGNC Symbol;Acc:HGNC:3976]
ENSOMYG00000008907	1.01e-136	1.0888	0.469	0.389	3.02e-132	T-Cells	eif1	eukaryotic translation initiation factor 1 [Source:ZFIN;Acc:ZDB-GENE-030131-956]	eif1	eukaryotic translation initiation factor 1 [Source:ZFIN;Acc:ZDB-GENE-030131-956]	EIF1B	eukaryotic translation initiation factor 1B [Source:HGNC Symbol;Acc:HGNC:30792]
ENSOMYG00000061375	2.9e-126	1.14193	0.25	0.154	8.72e-122	T-Cells	antxr2a	ANTXR cell adhesion molecule 2a [Source:ZFIN;Acc:ZDB-GENE-060526-14]	antxr2a	ANTXR cell adhesion molecule 2a [Source:ZFIN;Acc:ZDB-GENE-060526-14]	ANTXR2	ANTXR cell adhesion molecule 2 [Source:HGNC Symbol;Acc:HGNC:21732]
ENSOMYG00000015507	4.76e-111	1.57801	0.287	0.2	1.43e-106	T-Cells	crtam		BX120005.2	cytotoxic and regulatory T-cell molecule [Source:NCBI gene;Acc:101884219]	CRTAM	cytotoxic and regulatory T cell molecule [Source:HGNC Symbol;Acc:HGNC:24313]
ENSOMYG00000037594	2.65e-108	1.05741	0.293	0.203	7.97e-104	T-Cells	dars1	aspartyl-tRNA synthetase 1 [Source:ZFIN;Acc:ZDB-GENE-061110-135]	dars1	aspartyl-tRNA synthetase 1 [Source:ZFIN;Acc:ZDB-GENE-061110-135]	DARS1	aspartyl-tRNA synthetase 1 [Source:HGNC Symbol;Acc:HGNC:2678]
ENSOMYG00000002762	0	6.16449	0.928	0.017	0	Erythrocytes			alas2	aminolevulinate, delta-, synthase 2 [Source:NCBI gene;Acc:64607]	ALAS2	5'-aminolevulinate synthase 2 [Source:HGNC Symbol;Acc:HGNC:397]
ENSOMYG00000010497	0	5.2685	0.936	0.094	0	Erythrocytes	cahz	carbonic anhydrase [Source:ZFIN;Acc:ZDB-GENE-980526-39]	cahz	carbonic anhydrase [Source:NCBI gene;Acc:30331]	CA2	carbonic anhydrase 2 [Source:HGNC Symbol;Acc:HGNC:1373]
ENSOMYG00000002954	0	4.95026	0.879	0.041	0	Erythrocytes			epb41a	erythrocyte membrane protein band 4.1a [Source:ZFIN;Acc:ZDB-GENE-070705-81]	EPB41	erythrocyte membrane protein band 4.1 [Source:HGNC Symbol;Acc:HGNC:3377]
ENSOMYG00000024259	0	4.10551	0.924	0.099	0	Erythrocytes	blvrb	biliverdin reductase B [Source:ZFIN;Acc:ZDB-GENE-030131-1516]	blvrb	biliverdin reductase B [Source:ZFIN;Acc:ZDB-GENE-030131-1516]	BLVRB	biliverdin reductase B [Source:HGNC Symbol;Acc:HGNC:1063]
ENSOMYG00000006966	0	5.87563	0.843	0.019	0	Erythrocytes	slc4a1a	solute carrier family 4 member 1a (Diego blood group) [Source:ZFIN;Acc:ZDB-GENE-010525-1]	slc4a1a	solute carrier family 4 member 1a (Diego blood group) [Source:ZFIN;Acc:ZDB-GENE-010525-1]	SLC4A1	solute carrier family 4 member 1 (Diego blood group) [Source:HGNC Symbol;Acc:HGNC:11027]
ENSOMYG00000043134	0	4.50602	0.858	0.039	0	Erythrocytes	lgals9		lgals9l3	lectin, galactoside-binding, soluble, 9 (galectin 9)-like 3 [Source:ZFIN;Acc:ZDB-GENE-040718-159]	LGALS9	galectin 9 [Source:HGNC Symbol;Acc:HGNC:6570]
ENSOMYG00000000865	0	5.07298	0.816	0.014	0	Erythrocytes	rhag	Rh associated glycoprotein [Source:ZFIN;Acc:ZDB-GENE-030131-8229]	rhag	Rh associated glycoprotein [Source:ZFIN;Acc:ZDB-GENE-030131-8229]	RHAG	Rh associated glycoprotein [Source:HGNC Symbol;Acc:HGNC:10006]
ENSOMYG00000008303	0	5.98722	0.798	0.012	0	Erythrocytes	slc4a1a	solute carrier family 4 member 1a (Diego blood group) [Source:ZFIN;Acc:ZDB-GENE-010525-1]	slc4a1a	solute carrier family 4 member 1a (Diego blood group) [Source:ZFIN;Acc:ZDB-GENE-010525-1]	SLC4A1	solute carrier family 4 member 1 (Diego blood group) [Source:HGNC Symbol;Acc:HGNC:11027]
ENSOMYG00000057976	0	5.23577	0.783	0.024	0	Erythrocytes			epb41a	erythrocyte membrane protein band 4.1a [Source:ZFIN;Acc:ZDB-GENE-070705-81]	EPB41	erythrocyte membrane protein band 4.1 [Source:HGNC Symbol;Acc:HGNC:3377]
ENSOMYG00000014573	0	5.05458	0.864	0.113	0	Erythrocytes	si:ch211-103n10.5	si:ch211-103n10.5 [Source:ZFIN;Acc:ZDB-GENE-030131-5155]	si:ch211-103n10.5	si:ch211-103n10.5 [Source:ZFIN;Acc:ZDB-GENE-030131-5155]	H1-2	H1.2 linker histone, cluster member [Source:HGNC Symbol;Acc:HGNC:4716]
ENSOMYG00000031642	0	5.11337	0.777	0.031	0	Erythrocytes	tfr1a	transferrin receptor 1a [Source:ZFIN;Acc:ZDB-GENE-041220-1]	tfr1a	transferrin receptor 1a [Source:ZFIN;Acc:ZDB-GENE-041220-1]	TFRC	transferrin receptor [Source:HGNC Symbol;Acc:HGNC:11763]
ENSOMYG00000011798	0	4.69467	0.759	0.024	0	Erythrocytes			wbp4	WW domain binding protein 4 [Source:ZFIN;Acc:ZDB-GENE-050522-342]	WBP4	WW domain binding protein 4 [Source:HGNC Symbol;Acc:HGNC:12739]
ENSOMYG00000046215	0	6.06629	0.739	0.008	0	Erythrocytes	nt5c2l1	5'-nucleotidase, cytosolic II, like 1 [Source:ZFIN;Acc:ZDB-GENE-031006-8]	nt5c2l1	5'-nucleotidase, cytosolic II, like 1 [Source:ZFIN;Acc:ZDB-GENE-031006-8]	NT5C2	5'-nucleotidase, cytosolic II [Source:HGNC Symbol;Acc:HGNC:8022]
ENSOMYG00000037333	0	5.77175	0.733	0.01	0	Erythrocytes	aqp1a.1	aquaporin 1a (Colton blood group), tandem duplicate 1 [Source:ZFIN;Acc:ZDB-GENE-030131-7764]	aqp1a.1	aquaporin 1a (Colton blood group), tandem duplicate 1 [Source:ZFIN;Acc:ZDB-GENE-030131-7764]	AQP1	aquaporin 1 (Colton blood group) [Source:HGNC Symbol;Acc:HGNC:633]
ENSOMYG00000012961	0	2.43878	0.751	0.048	0	Erythrocytes	dhx37	DEAH (Asp-Glu-Ala-His) box polypeptide 37 [Source:ZFIN;Acc:ZDB-GENE-030131-4505]	gp1bb	glycoprotein Ib platelet subunit beta [Source:ZFIN;Acc:ZDB-GENE-081104-406]	GP1BB	glycoprotein Ib platelet subunit beta [Source:HGNC Symbol;Acc:HGNC:4440]
ENSOMYG00000038129	0	3.92446	0.707	0.03	0	Erythrocytes			si:ch211-250g4.3	si:ch211-250g4.3 [Source:ZFIN;Acc:ZDB-GENE-060503-506]	LAMA2	laminin subunit alpha 2 [Source:HGNC Symbol;Acc:HGNC:6482]
ENSOMYG00000032279	0	6.95328	0.676	0.003	0	Erythrocytes	aqp1a.1	aquaporin 1a (Colton blood group), tandem duplicate 1 [Source:ZFIN;Acc:ZDB-GENE-030131-7764]	aqp1a.1	aquaporin 1a (Colton blood group), tandem duplicate 1 [Source:ZFIN;Acc:ZDB-GENE-030131-7764]	AQP1	aquaporin 1 (Colton blood group) [Source:HGNC Symbol;Acc:HGNC:633]
ENSOMYG00000004013	0	2.79214	0.786	0.144	0	Erythrocytes	tmem14ca	transmembrane protein 14Ca [Source:ZFIN;Acc:ZDB-GENE-060825-156]	tmem14ca	transmembrane protein 14Ca [Source:NCBI gene;Acc:751728]	TMEM14C	transmembrane protein 14C [Source:HGNC Symbol;Acc:HGNC:20952]
ENSOMYG00000070982	0	6.43726	0.992	0.353	0	Erythrocytes	hbba2	hemoglobin, beta adult 2 [Source:ZFIN;Acc:ZDB-GENE-040801-164]	hbba2	hemoglobin, beta adult 2 [Source:ZFIN;Acc:ZDB-GENE-040801-164]	HBB	hemoglobin subunit beta [Source:HGNC Symbol;Acc:HGNC:4827]
ENSOMYG00000011447	0	2.94609	0.668	0.05	0	Erythrocytes			nt5c3a	5'-nucleotidase, cytosolic IIIA [Source:NCBI gene;Acc:321720]	NT5C3A	5'-nucleotidase, cytosolic IIIA [Source:HGNC Symbol;Acc:HGNC:17820]
ENSOMYG00000034389	0	6.12024	0.587	0.006	0	Erythrocytes	hbae4	hemoglobin alpha embryonic-4 [Source:ZFIN;Acc:ZDB-GENE-980526-286]	zgc:163057	zgc:163057 [Source:ZFIN;Acc:ZDB-GENE-070410-131]	HBZ	hemoglobin subunit zeta [Source:HGNC Symbol;Acc:HGNC:4835]
ENSOMYG00000063546	0	5.61183	0.585	0.006	0	Erythrocytes	klf1	Kruppel like factor 1 (erythroid) [Source:ZFIN;Acc:ZDB-GENE-980526-55]	klf1	Kruppel-like factor 1 (erythroid) [Source:ZFIN;Acc:ZDB-GENE-980526-55]	KLF4	Kruppel like factor 4 [Source:HGNC Symbol;Acc:HGNC:6348]
ENSOMYG00000022570	0	4.50779	0.591	0.013	0	Erythrocytes	UROS	uroporphyrinogen III synthase [Source:HGNC Symbol;Acc:HGNC:12592]	uros	uroporphyrinogen III synthase [Source:ZFIN;Acc:ZDB-GENE-040323-2]	UROS	uroporphyrinogen III synthase [Source:HGNC Symbol;Acc:HGNC:12592]
ENSOMYG00000013436	0	1.2883	0.777	0.201	0	Erythrocytes			selenoj	selenoprotein J [Source:ZFIN;Acc:ZDB-GENE-030131-4163]
ENSOMYG00000035326	0	5.49422	0.584	0.009	0	Erythrocytes			zgc:162941	zgc:162941 [Source:ZFIN;Acc:ZDB-GENE-030131-8517]	LYG2	lysozyme g2 [Source:HGNC Symbol;Acc:HGNC:29615]
ENSOMYG00000046348	0	1.71693	0.754	0.183	0	Erythrocytes	tspo	translocator protein [Source:ZFIN;Acc:ZDB-GENE-041010-125]	tspo	translocator protein [Source:ZFIN;Acc:ZDB-GENE-041010-125]	TSPO	translocator protein [Source:HGNC Symbol;Acc:HGNC:1158]
ENSOMYG00000011157	0	2.01977	0.805	0.262	0	Erythrocytes			prdx2	peroxiredoxin 2 [Source:ZFIN;Acc:ZDB-GENE-030326-2]	PRDX1	peroxiredoxin 1 [Source:HGNC Symbol;Acc:HGNC:9352]
ENSOMYG00000022749	0	4.16621	0.557	0.016	0	Erythrocytes	blvrb	biliverdin reductase B [Source:ZFIN;Acc:ZDB-GENE-030131-1516]	blvrb	biliverdin reductase B [Source:ZFIN;Acc:ZDB-GENE-030131-1516]	BLVRB	biliverdin reductase B [Source:HGNC Symbol;Acc:HGNC:1063]
ENSOMYG00000000107	0	2.99987	0.559	0.025	0	Erythrocytes	tmod4	tropomodulin 4 (muscle) [Source:ZFIN;Acc:ZDB-GENE-991019-9]	tmod4	tropomodulin 4 (muscle) [Source:ZFIN;Acc:ZDB-GENE-991019-9]	TMOD4	tropomodulin 4 [Source:HGNC Symbol;Acc:HGNC:11874]
ENSOMYG00000037060	0	5.10911	0.534	0.006	0	Erythrocytes	nmt1b	N-myristoyltransferase 1b [Source:ZFIN;Acc:ZDB-GENE-081222-3]	nmt1a	N-myristoyltransferase 1a [Source:ZFIN;Acc:ZDB-GENE-050522-477]	NMT1	N-myristoyltransferase 1 [Source:HGNC Symbol;Acc:HGNC:7857]
ENSOMYG00000021224	0	1.26597	0.673	0.163	0	Erythrocytes			fthl27	ferritin, heavy polypeptide-like 27 [Source:ZFIN;Acc:ZDB-GENE-040718-72]	FTH1	ferritin heavy chain 1 [Source:HGNC Symbol;Acc:HGNC:3976]
ENSOMYG00000050454	0	1.30389	0.663	0.163	0	Erythrocytes			gabarapl2	GABA(A) receptor-associated protein like 2 [Source:ZFIN;Acc:ZDB-GENE-040718-336]	GABARAPL2	GABA type A receptor associated protein like 2 [Source:HGNC Symbol;Acc:HGNC:13291]
ENSOMYG00000030346	0	6.11444	0.5	0.003	0	Erythrocytes			tbc1d2	TBC1 domain family, member 2 [Source:ZFIN;Acc:ZDB-GENE-140106-100]	TBC1D2	TBC1 domain family member 2 [Source:HGNC Symbol;Acc:HGNC:18026]
ENSOMYG00000043888	0	4.94412	0.494	0.008	0	Erythrocytes	slc25a37	solute carrier family 25 member 37 [Source:ZFIN;Acc:ZDB-GENE-031118-202]	slc25a37	solute carrier family 25 member 37 [Source:NCBI gene;Acc:387000]	SLC25A37	solute carrier family 25 member 37 [Source:HGNC Symbol;Acc:HGNC:29786]
ENSOMYG00000008322	0	4.28626	0.494	0.009	0	Erythrocytes			selenou1a	Danio rerio selenoprotein U 1a (selenou1a), transcript variant 2, mRNA. [Source:RefSeq mRNA;Acc:NM_001354552]	PRXL2A	peroxiredoxin like 2A [Source:HGNC Symbol;Acc:HGNC:28651]
ENSOMYG00000021000	0	4.04411	0.498	0.013	0	Erythrocytes	hmbsb	hydroxymethylbilane synthase, b [Source:ZFIN;Acc:ZDB-GENE-050522-491]	hmbsa	hydroxymethylbilane synthase a [Source:ZFIN;Acc:ZDB-GENE-040426-1375]	HMBS	hydroxymethylbilane synthase [Source:HGNC Symbol;Acc:HGNC:4982]
ENSOMYG00000007762	0	5.83194	0.487	0.005	0	Erythrocytes			ank1a	ankyrin 1, erythrocytic a [Source:ZFIN;Acc:ZDB-GENE-041010-44]	ANK1	ankyrin 1 [Source:HGNC Symbol;Acc:HGNC:492]
ENSOMYG00000042779	0	2.29188	0.56	0.08	0	Erythrocytes	CREG1	cellular repressor of E1A stimulated genes 1 [Source:HGNC Symbol;Acc:HGNC:2351]	creg1	cellular repressor of E1A-stimulated genes 1 [Source:ZFIN;Acc:ZDB-GENE-070112-2042]	CREG1	cellular repressor of E1A stimulated genes 1 [Source:HGNC Symbol;Acc:HGNC:2351]
ENSOMYG00000046920	0	5.72664	0.487	0.007	0	Erythrocytes	slc29a1a	solute carrier family 29 member 1a [Source:ZFIN;Acc:ZDB-GENE-050913-138]	slc29a1a	solute carrier family 29 member 1a [Source:ZFIN;Acc:ZDB-GENE-050913-138]	SLC29A1	solute carrier family 29 member 1 (Augustine blood group) [Source:HGNC Symbol;Acc:HGNC:11003]
ENSOMYG00000041497	0	3.75354	0.499	0.022	0	Erythrocytes	gstm.2	glutathione S-transferase mu tandem duplicate 2 [Source:ZFIN;Acc:ZDB-GENE-080218-30]	gstm.1	glutathione S-transferase mu, tandem duplicate 1 [Source:ZFIN;Acc:ZDB-GENE-030911-2]	GSTM1	glutathione S-transferase mu 1 [Source:HGNC Symbol;Acc:HGNC:4632]
ENSOMYG00000039299	0	2.14587	0.552	0.084	0	Erythrocytes	CREG1	cellular repressor of E1A stimulated genes 1 [Source:HGNC Symbol;Acc:HGNC:2351]	creg1	cellular repressor of E1A-stimulated genes 1 [Source:ZFIN;Acc:ZDB-GENE-070112-2042]	CREG1	cellular repressor of E1A stimulated genes 1 [Source:HGNC Symbol;Acc:HGNC:2351]
ENSOMYG00000046240	0	5.25831	0.466	0.005	0	Erythrocytes			metap2b	methionyl aminopeptidase 2b [Source:ZFIN;Acc:ZDB-GENE-030131-2172]	METAP2	methionyl aminopeptidase 2 [Source:HGNC Symbol;Acc:HGNC:16672]
ENSOMYG00000052290	0	4.998	0.462	0.006	0	Erythrocytes	rfesd	Rieske (Fe-S) domain containing [Source:ZFIN;Acc:ZDB-GENE-050417-254]	rfesd	Rieske (Fe-S) domain containing [Source:ZFIN;Acc:ZDB-GENE-050417-254]	RFESD	Rieske Fe-S domain containing [Source:HGNC Symbol;Acc:HGNC:29587]
ENSOMYG00000041869	0	3.35045	0.48	0.025	0	Erythrocytes	alad	aminolevulinate dehydratase [Source:ZFIN;Acc:ZDB-GENE-050417-123]	alad	aminolevulinate dehydratase [Source:ZFIN;Acc:ZDB-GENE-050417-123]	ALAD	aminolevulinate dehydratase [Source:HGNC Symbol;Acc:HGNC:395]
ENSOMYG00000015140	0	2.90727	0.494	0.041	0	Erythrocytes	tmem256	transmembrane protein 256 [Source:ZFIN;Acc:ZDB-GENE-050417-92]	tmem256	transmembrane protein 256 [Source:NCBI gene;Acc:550283]	TMEM256	transmembrane protein 256 [Source:HGNC Symbol;Acc:HGNC:28618]
ENSOMYG00000033316	0	2.85121	0.48	0.033	0	Erythrocytes	alad	aminolevulinate dehydratase [Source:ZFIN;Acc:ZDB-GENE-050417-123]	alad	aminolevulinate dehydratase [Source:ZFIN;Acc:ZDB-GENE-050417-123]	ALAD	aminolevulinate dehydratase [Source:HGNC Symbol;Acc:HGNC:395]
ENSOMYG00000022604	0	4.37347	0.45	0.008	0	Erythrocytes	gata1a	GATA binding protein 1a [Source:ZFIN;Acc:ZDB-GENE-980526-268]	gata1a	GATA binding protein 1a [Source:ZFIN;Acc:ZDB-GENE-980526-268]	GATA3	GATA binding protein 3 [Source:HGNC Symbol;Acc:HGNC:4172]
ENSOMYG00000031777	0	6.30183	0.443	0.003	0	Erythrocytes	rhd	Rh blood group, D antigen [Source:ZFIN;Acc:ZDB-GENE-051213-1]	rhd	Rh blood group, D antigen [Source:ZFIN;Acc:ZDB-GENE-051213-1]	RHCG	Rh family C glycoprotein [Source:HGNC Symbol;Acc:HGNC:18140]
ENSOMYG00000039714	0	1.20031	0.587	0.161	0	Erythrocytes	ak2	adenylate kinase 2 [Source:ZFIN;Acc:ZDB-GENE-030131-512]	ak2	adenylate kinase 2 [Source:NCBI gene;Acc:321793]	AK2	adenylate kinase 2 [Source:HGNC Symbol;Acc:HGNC:362]
ENSOMYG00000045694	0	1.34979	0.521	0.096	0	Erythrocytes			serbp1b	SERPINE1 mRNA binding protein 1b [Source:ZFIN;Acc:ZDB-GENE-031118-196]	SERBP1	SERPINE1 mRNA binding protein 1 [Source:HGNC Symbol;Acc:HGNC:17860]
ENSOMYG00000019529	0	3.80444	0.438	0.014	0	Erythrocytes	hmbsb	hydroxymethylbilane synthase, b [Source:ZFIN;Acc:ZDB-GENE-050522-491]	hmbsb	hydroxymethylbilane synthase, b [Source:ZFIN;Acc:ZDB-GENE-050522-491]	HMBS	hydroxymethylbilane synthase [Source:HGNC Symbol;Acc:HGNC:4982]
ENSOMYG00000014660	0	3.12974	0.475	0.054	0	Erythrocytes	tuba8l4	tubulin, alpha 8 like 4 [Source:ZFIN;Acc:ZDB-GENE-040426-860]	tuba8l4	tubulin, alpha 8 like 4 [Source:ZFIN;Acc:ZDB-GENE-040426-860]	TUBA1A	tubulin alpha 1a [Source:HGNC Symbol;Acc:HGNC:20766]
ENSOMYG00000045957	0	3.55724	0.436	0.018	0	Erythrocytes	urod	uroporphyrinogen decarboxylase [Source:ZFIN;Acc:ZDB-GENE-000208-18]	urod	uroporphyrinogen decarboxylase [Source:NCBI gene;Acc:30617]	UROD	uroporphyrinogen decarboxylase [Source:HGNC Symbol;Acc:HGNC:12591]
ENSOMYG00000028007	0	1.39933	0.475	0.059	0	Erythrocytes	hmbsa	hydroxymethylbilane synthase a [Source:ZFIN;Acc:ZDB-GENE-040426-1375]	hmbsb	hydroxymethylbilane synthase, b [Source:ZFIN;Acc:ZDB-GENE-050522-491]	HMBS	hydroxymethylbilane synthase [Source:HGNC Symbol;Acc:HGNC:4982]
ENSOMYG00000008870	0	4.74601	0.421	0.007	0	Erythrocytes			atp1b1b	ATPase Na+/K+ transporting subunit beta 1b [Source:ZFIN;Acc:ZDB-GENE-001127-4]	ATP1B1	ATPase Na+/K+ transporting subunit beta 1 [Source:HGNC Symbol;Acc:HGNC:804]
ENSOMYG00000060099	0	4.74477	0.42	0.007	0	Erythrocytes			atp1b1b	ATPase Na+/K+ transporting subunit beta 1b [Source:ZFIN;Acc:ZDB-GENE-001127-4]	ATP1B1	ATPase Na+/K+ transporting subunit beta 1 [Source:HGNC Symbol;Acc:HGNC:804]
ENSOMYG00000027922	0	4.90632	0.419	0.007	0	Erythrocytes	rhag	Rh associated glycoprotein [Source:ZFIN;Acc:ZDB-GENE-030131-8229]	rhag	Rh associated glycoprotein [Source:ZFIN;Acc:ZDB-GENE-030131-8229]	RHAG	Rh associated glycoprotein [Source:HGNC Symbol;Acc:HGNC:10006]
ENSOMYG00000037560	0	7.02969	0.413	0.005	0	Erythrocytes			prss16	serine protease 16 [Source:ZFIN;Acc:ZDB-GENE-070112-732]	PRSS16	serine protease 16 [Source:HGNC Symbol;Acc:HGNC:9480]
ENSOMYG00000046227	0	2.54323	0.419	0.013	0	Erythrocytes	gp1bb	glycoprotein Ib platelet subunit beta [Source:ZFIN;Acc:ZDB-GENE-081104-406]	gp1bb	glycoprotein Ib platelet subunit beta [Source:ZFIN;Acc:ZDB-GENE-081104-406]	GP1BB	glycoprotein Ib platelet subunit beta [Source:HGNC Symbol;Acc:HGNC:4440]
ENSOMYG00000021125	0	1.92262	0.591	0.189	0	Erythrocytes			fthl27	ferritin, heavy polypeptide-like 27 [Source:ZFIN;Acc:ZDB-GENE-040718-72]	FTH1	ferritin heavy chain 1 [Source:HGNC Symbol;Acc:HGNC:3976]
ENSOMYG00000063734	0	5.76069	0.996	0.596	0	Erythrocytes			si:ch211-5k11.8	si:ch211-5k11.8 [Source:ZFIN;Acc:ZDB-GENE-131121-640]	HBZ	hemoglobin subunit zeta [Source:HGNC Symbol;Acc:HGNC:4835]
ENSOMYG00000012500	0	4.28863	0.404	0.008	0	Erythrocytes	zgc:66433	zgc:66433 [Source:ZFIN;Acc:ZDB-GENE-030131-9832]	zgc:66433	zgc:66433 [Source:ZFIN;Acc:ZDB-GENE-030131-9832]	CRACDL	CRACD like [Source:HGNC Symbol;Acc:HGNC:33454]
ENSOMYG00000067255	0	3.01592	0.421	0.025	0	Erythrocytes			nfixa	nuclear factor I/Xa [Source:ZFIN;Acc:ZDB-GENE-080722-15]	NFIA	nuclear factor I A [Source:HGNC Symbol;Acc:HGNC:7784]
ENSOMYG00000076969	0	1.74591	0.471	0.088	0	Erythrocytes	rex1bd	required for excision 1-B domain containing [Source:ZFIN;Acc:ZDB-GENE-081031-40]	rex1bd	required for excision 1-B domain containing [Source:ZFIN;Acc:ZDB-GENE-081031-40]	REX1BD	required for excision 1-B domain containing [Source:HGNC Symbol;Acc:HGNC:26098]
ENSOMYG00000050973	0	2.94664	0.404	0.025	0	Erythrocytes			nfixa	nuclear factor I/Xa [Source:ZFIN;Acc:ZDB-GENE-080722-15]	NFIX	nuclear factor I X [Source:HGNC Symbol;Acc:HGNC:7788]
ENSOMYG00000023375	0	4.02449	0.386	0.009	0	Erythrocytes	UROS	uroporphyrinogen III synthase [Source:HGNC Symbol;Acc:HGNC:12592]	uros	uroporphyrinogen III synthase [Source:ZFIN;Acc:ZDB-GENE-040323-2]	UROS	uroporphyrinogen III synthase [Source:HGNC Symbol;Acc:HGNC:12592]
ENSOMYG00000032388	0	1.85952	0.423	0.048	0	Erythrocytes	ncoa4	nuclear receptor coactivator 4 [Source:ZFIN;Acc:ZDB-GENE-040426-689]	ncoa4	nuclear receptor coactivator 4 [Source:ZFIN;Acc:ZDB-GENE-040426-689]	NCOA4	nuclear receptor coactivator 4 [Source:HGNC Symbol;Acc:HGNC:7671]
ENSOMYG00000020355	0	1.77578	0.461	0.088	0	Erythrocytes			bida	BH3 interacting domain death agonist [Source:ZFIN;Acc:ZDB-GENE-050419-35]	BID	BH3 interacting domain death agonist [Source:HGNC Symbol;Acc:HGNC:1050]
ENSOMYG00000006884	0	2.42192	0.399	0.04	0	Erythrocytes			adka	adenosine kinase a [Source:ZFIN;Acc:ZDB-GENE-030425-3]	ADK	adenosine kinase [Source:HGNC Symbol;Acc:HGNC:257]
ENSOMYG00000025689	0	1.94089	0.403	0.05	0	Erythrocytes	vdac3	voltage-dependent anion channel 3 [Source:ZFIN;Acc:ZDB-GENE-040426-2380]	vdac3	voltage-dependent anion channel 3 [Source:ZFIN;Acc:ZDB-GENE-040426-2380]	VDAC2	voltage dependent anion channel 2 [Source:HGNC Symbol;Acc:HGNC:12672]
ENSOMYG00000017940	0	3.30444	0.34	0.012	0	Erythrocytes	gata1a	GATA binding protein 1a [Source:ZFIN;Acc:ZDB-GENE-980526-268]	gata1a	GATA binding protein 1a [Source:ZFIN;Acc:ZDB-GENE-980526-268]	GATA3	GATA binding protein 3 [Source:HGNC Symbol;Acc:HGNC:4172]
ENSOMYG00000033976	0	2.21523	0.366	0.038	0	Erythrocytes			tacc3	transforming, acidic coiled-coil containing protein 3 [Source:ZFIN;Acc:ZDB-GENE-050522-327]	TACC3	transforming acidic coiled-coil containing protein 3 [Source:HGNC Symbol;Acc:HGNC:11524]
ENSOMYG00000032632	0	5.97743	0.328	0.002	0	Erythrocytes			rnf151	ring finger protein 151 [Source:ZFIN;Acc:ZDB-GENE-121214-234]	RNF151	ring finger protein 151 [Source:HGNC Symbol;Acc:HGNC:23235]
ENSOMYG00000041128	0	3.83555	0.33	0.01	0	Erythrocytes	hdr	hematopoietic death receptor [Source:ZFIN;Acc:ZDB-GENE-030826-5]	hdr	hematopoietic death receptor [Source:ZFIN;Acc:ZDB-GENE-030826-5]	TNFRSF10A	TNF receptor superfamily member 10a [Source:HGNC Symbol;Acc:HGNC:11904]
ENSOMYG00000038286	0	6.39665	0.322	0.002	0	Erythrocytes	tmem26b	transmembrane protein 26b [Source:ZFIN;Acc:ZDB-GENE-080204-66]	tmem26a	transmembrane protein 26a [Source:ZFIN;Acc:ZDB-GENE-101223-2]	TMEM26	transmembrane protein 26 [Source:HGNC Symbol;Acc:HGNC:28550]
ENSOMYG00000020018	0	5.8388	0.32	0.002	0	Erythrocytes			rnf151	ring finger protein 151 [Source:ZFIN;Acc:ZDB-GENE-121214-234]	RNF151	ring finger protein 151 [Source:HGNC Symbol;Acc:HGNC:23235]
ENSOMYG00000030623	0	1.04224	0.376	0.059	0	Erythrocytes			fech	ferrochelatase [Source:ZFIN;Acc:ZDB-GENE-000928-1]	FECH	ferrochelatase [Source:HGNC Symbol;Acc:HGNC:3647]
ENSOMYG00000021598	0	4.29669	0.324	0.009	0	Erythrocytes	dmtn	dematin actin binding protein [Source:ZFIN;Acc:ZDB-GENE-030131-9438]	dmtn	dematin actin binding protein [Source:ZFIN;Acc:ZDB-GENE-030131-9438]	DMTN	dematin actin binding protein [Source:HGNC Symbol;Acc:HGNC:3382]
ENSOMYG00000042940	0	6.17364	0.998	0.688	0	Erythrocytes	hbaa2	hemoglobin, alpha adult 2 [Source:ZFIN;Acc:ZDB-GENE-081104-38]	si:ch211-5k11.8	si:ch211-5k11.8 [Source:ZFIN;Acc:ZDB-GENE-131121-640]	HBZ	hemoglobin subunit zeta [Source:HGNC Symbol;Acc:HGNC:4835]
ENSOMYG00000048181	0	3.14506	0.333	0.026	0	Erythrocytes	mgst1.1	microsomal glutathione S-transferase 1.1 [Source:ZFIN;Acc:ZDB-GENE-041010-30]	mgst1.1	microsomal glutathione S-transferase 1.1 [Source:ZFIN;Acc:ZDB-GENE-041010-30]	MGST1	microsomal glutathione S-transferase 1 [Source:HGNC Symbol;Acc:HGNC:7061]
ENSOMYG00000041974	0	1.78571	0.34	0.042	0	Erythrocytes			cat	catalase [Source:NCBI gene;Acc:30068]	CAT	catalase [Source:HGNC Symbol;Acc:HGNC:1516]
ENSOMYG00000034240	0	1.07626	0.423	0.132	0	Erythrocytes			rbm38	RNA binding motif protein 38 [Source:ZFIN;Acc:ZDB-GENE-030131-5923]	RBM38	RNA binding motif protein 38 [Source:HGNC Symbol;Acc:HGNC:15818]
ENSOMYG00000021293	0	3.165	0.305	0.015	0	Erythrocytes	FRRS1	ferric chelate reductase 1 [Source:HGNC Symbol;Acc:HGNC:27622]	frrs1a	ferric-chelate reductase 1a [Source:ZFIN;Acc:ZDB-GENE-070705-45]	FRRS1	ferric chelate reductase 1 [Source:HGNC Symbol;Acc:HGNC:27622]
ENSOMYG00000022104	0	2.43318	0.306	0.021	0	Erythrocytes			eif2ak1	eukaryotic translation initiation factor 2-alpha kinase 1 [Source:ZFIN;Acc:ZDB-GENE-061013-268]	EIF2AK1	eukaryotic translation initiation factor 2 alpha kinase 1 [Source:HGNC Symbol;Acc:HGNC:24921]
ENSOMYG00000011356	0	3.23183	0.284	0.009	0	Erythrocytes	fam210b	family with sequence similarity 210 member B [Source:ZFIN;Acc:ZDB-GENE-050913-122]	fam210b	family with sequence similarity 210 member B [Source:ZFIN;Acc:ZDB-GENE-050913-122]	FAM210B	family with sequence similarity 210 member B [Source:HGNC Symbol;Acc:HGNC:16102]
ENSOMYG00000001703	0	3.51896	0.284	0.01	0	Erythrocytes	ppox	protoporphyrinogen oxidase [Source:ZFIN;Acc:ZDB-GENE-051120-90]	ppox	protoporphyrinogen oxidase [Source:ZFIN;Acc:ZDB-GENE-051120-90]	PPOX	protoporphyrinogen oxidase [Source:HGNC Symbol;Acc:HGNC:9280]
ENSOMYG00000068143	0	4.31302	0.281	0.008	0	Erythrocytes		microsomal glutathione S-transferase 1 [Source:HGNC Symbol;Acc:HGNC:7061]	mgst1.2	microsomal glutathione S-transferase 1.2 [Source:ZFIN;Acc:ZDB-GENE-040704-59]	MGST1	microsomal glutathione S-transferase 1 [Source:HGNC Symbol;Acc:HGNC:7061]
ENSOMYG00000047474	0	2.584	0.303	0.031	0	Erythrocytes	tuba8l4	tubulin, alpha 8 like 4 [Source:ZFIN;Acc:ZDB-GENE-040426-860]	tuba8l4	tubulin, alpha 8 like 4 [Source:ZFIN;Acc:ZDB-GENE-040426-860]	TUBA1A	tubulin alpha 1a [Source:HGNC Symbol;Acc:HGNC:20766]
ENSOMYG00000031802	0	4.94754	0.276	0.006	0	Erythrocytes			sptb	spectrin, beta, erythrocytic [Source:ZFIN;Acc:ZDB-GENE-000906-1]	SPTBN1	spectrin beta, non-erythrocytic 1 [Source:HGNC Symbol;Acc:HGNC:11275]
ENSOMYG00000011602	0	6.74336	0.27	0.001	0	Erythrocytes	nmes1		C18H15orf48	zgc:153317 [Source:ZFIN;Acc:ZDB-GENE-060825-309]	C15orf48	chromosome 15 open reading frame 48 [Source:HGNC Symbol;Acc:HGNC:29898]
ENSOMYG00000009194	0	4.87634	0.272	0.004	0	Erythrocytes	ca2		cahz	carbonic anhydrase [Source:NCBI gene;Acc:30331]	CA2	carbonic anhydrase 2 [Source:HGNC Symbol;Acc:HGNC:1373]
ENSOMYG00000050405	0	1.20891	0.316	0.052	0	Erythrocytes			anp32b	acidic (leucine-rich) nuclear phosphoprotein 32 family, member B [Source:ZFIN;Acc:ZDB-GENE-030131-719]	ANP32B	acidic nuclear phosphoprotein 32 family member B [Source:HGNC Symbol;Acc:HGNC:16677]
ENSOMYG00000018555	0	1.57148	0.346	0.083	0	Erythrocytes	tmem205	transmembrane protein 205 [Source:ZFIN;Acc:ZDB-GENE-070112-1692]	tmem205	transmembrane protein 205 [Source:NCBI gene;Acc:791204]	TMEM205	transmembrane protein 205 [Source:HGNC Symbol;Acc:HGNC:29631]
ENSOMYG00000041528	0	1.41613	0.315	0.055	0	Erythrocytes	ccndbp1	cyclin D-type binding-protein 1 [Source:ZFIN;Acc:ZDB-GENE-070410-17]	ccndbp1	cyclin D-type binding-protein 1 [Source:NCBI gene;Acc:553373]	CCNDBP1	cyclin D1 binding protein 1 [Source:HGNC Symbol;Acc:HGNC:1587]
ENSOMYG00000033620	0	3.32873	0.267	0.011	0	Erythrocytes			sult1st3	sulfotransferase family 1, cytosolic sulfotransferase 3 [Source:NCBI gene;Acc:368270]	SULT1A1	sulfotransferase family 1A member 1 [Source:HGNC Symbol;Acc:HGNC:11453]
ENSOMYG00000009277	0	1.73127	0.286	0.032	0	Erythrocytes	plpbp	pyridoxal phosphate binding protein [Source:ZFIN;Acc:ZDB-GENE-030131-1378]	plpbp	pyridoxal phosphate binding protein [Source:ZFIN;Acc:ZDB-GENE-030131-1378]	PLPBP	pyridoxal phosphate binding protein [Source:HGNC Symbol;Acc:HGNC:9457]
ENSOMYG00000065069	0	3.37771	0.27	0.016	0	Erythrocytes			wbp4	WW domain binding protein 4 [Source:ZFIN;Acc:ZDB-GENE-050522-342]	WBP4	WW domain binding protein 4 [Source:HGNC Symbol;Acc:HGNC:12739]
ENSOMYG00000032431	0	3.37704	0.261	0.008	0	Erythrocytes	gfi1b	growth factor independent 1B transcription repressor [Source:ZFIN;Acc:ZDB-GENE-091118-129]	gfi1b	growth factor independent 1B transcription repressor [Source:ZFIN;Acc:ZDB-GENE-091118-129]	GFI1B	growth factor independent 1B transcriptional repressor [Source:HGNC Symbol;Acc:HGNC:4238]
ENSOMYG00000022258	0	5.89502	0.253	0.002	0	Erythrocytes			cat	catalase [Source:NCBI gene;Acc:30068]	CAT	catalase [Source:HGNC Symbol;Acc:HGNC:1516]
ENSOMYG00000009577	0	6.06337	0.25	0.001	0	Erythrocytes			cdhr1a	cadherin-related family member 1a [Source:NCBI gene;Acc:449008]	CDHR1	cadherin related family member 1 [Source:HGNC Symbol;Acc:HGNC:14550]
ENSOMYG00000006043	0	6.05201	0.252	0.004	0	Erythrocytes			isg15	ISG15 ubiquitin like modifier [Source:ZFIN;Acc:ZDB-GENE-021211-1]	UBB	ubiquitin B [Source:HGNC Symbol;Acc:HGNC:12463]
ENSOMYG00000036218	0	1.88533	0.264	0.03	0	Erythrocytes			frk	fyn-related Src family tyrosine kinase [Source:ZFIN;Acc:ZDB-GENE-110411-7]	FRK	fyn related Src family tyrosine kinase [Source:HGNC Symbol;Acc:HGNC:3955]
ENSOMYG00000015988	0	1.69713	0.25	0.018	0	Erythrocytes			tgm2b	transglutaminase 2b [Source:ZFIN;Acc:ZDB-GENE-030131-2576]	TGM2	transglutaminase 2 [Source:HGNC Symbol;Acc:HGNC:11778]
ENSOMYG00000044417	0	5.73556	1	0.803	0	Erythrocytes			hbba1	hemoglobin, beta adult 1 [Source:NCBI gene;Acc:30216]	HBB	hemoglobin subunit beta [Source:HGNC Symbol;Acc:HGNC:4827]
ENSOMYG00000035352	0	6.13894	0.999	0.807	0	Erythrocytes			hbba2	hemoglobin, beta adult 2 [Source:ZFIN;Acc:ZDB-GENE-040801-164]		novel protein
ENSOMYG00000035454	0	6.01865	0.999	0.821	0	Erythrocytes			si:ch211-5k11.8	si:ch211-5k11.8 [Source:ZFIN;Acc:ZDB-GENE-131121-640]	HBZ	hemoglobin subunit zeta [Source:HGNC Symbol;Acc:HGNC:4835]
ENSOMYG00000024442	0	1.77718	0.991	0.875	0	Erythrocytes	frih		fth1a	ferritin, heavy polypeptide 1a [Source:ZFIN;Acc:ZDB-GENE-000831-2]	FTH1	ferritin heavy chain 1 [Source:HGNC Symbol;Acc:HGNC:3976]
ENSOMYG00000021368	4.75e-110	1.10306	0.434	0.257	1.43e-105	Erythrocytes			fthl27	ferritin, heavy polypeptide-like 27 [Source:ZFIN;Acc:ZDB-GENE-040718-72]	FTH1	ferritin heavy chain 1 [Source:HGNC Symbol;Acc:HGNC:3976]
ENSOMYG00000026041	0	6.47493	0.894	0.044	0	Monocytes		si:ch211-194m7.5 [Source:ZFIN;Acc:ZDB-GENE-120709-88]	si:ch211-194m7.5	si:ch211-194m7.5 [Source:ZFIN;Acc:ZDB-GENE-120709-88]	OLFM4	olfactomedin 4 [Source:HGNC Symbol;Acc:HGNC:17190]
ENSOMYG00000018663	0	5.28589	0.852	0.05	0	Monocytes			krt18a.1	keratin 18a, tandem duplicate 1 [Source:NCBI gene;Acc:352912]	KRT18	keratin 18 [Source:HGNC Symbol;Acc:HGNC:6430]
ENSOMYG00000075133	0	4.46076	0.799	0.054	0	Monocytes			ahnak	AHNAK nucleoprotein [Source:ZFIN;Acc:ZDB-GENE-030131-8719]	AHNAK	AHNAK nucleoprotein [Source:HGNC Symbol;Acc:HGNC:347]
ENSOMYG00000008550	0	4.08926	0.836	0.097	0	Monocytes	psap	prosaposin [Source:ZFIN;Acc:ZDB-GENE-020108-1]	psap	prosaposin [Source:ZFIN;Acc:ZDB-GENE-020108-1]	PSAP	prosaposin [Source:HGNC Symbol;Acc:HGNC:9498]
ENSOMYG00000045187	0	5.92235	0.756	0.025	0	Monocytes			emp1	epithelial membrane protein 1 [Source:ZFIN;Acc:ZDB-GENE-070822-2]	EMP2	epithelial membrane protein 2 [Source:HGNC Symbol;Acc:HGNC:3334]
ENSOMYG00000022872	0	4.63918	0.783	0.064	0	Monocytes			nuggc.3	nuclear GTPase, germinal center associated, tandem duplicate 3 [Source:ZFIN;Acc:ZDB-GENE-061207-67]	NUGGC	nuclear GTPase, germinal center associated [Source:HGNC Symbol;Acc:HGNC:33550]
ENSOMYG00000005077	0	6.36223	0.746	0.033	0	Monocytes	timp2b	TIMP metallopeptidase inhibitor 2b [Source:ZFIN;Acc:ZDB-GENE-040426-2655]	timp2a	TIMP metallopeptidase inhibitor 2a [Source:ZFIN;Acc:ZDB-GENE-030612-1]	TIMP2	TIMP metallopeptidase inhibitor 2 [Source:HGNC Symbol;Acc:HGNC:11821]
ENSOMYG00000002803	0	2.45596	0.817	0.156	0	Monocytes			aif1l	allograft inflammatory factor 1-like [Source:ZFIN;Acc:ZDB-GENE-030131-9646]	AIF1	allograft inflammatory factor 1 [Source:HGNC Symbol;Acc:HGNC:352]
ENSOMYG00000011148	0	2.45382	0.817	0.156	0	Monocytes			aif1l	allograft inflammatory factor 1-like [Source:ZFIN;Acc:ZDB-GENE-030131-9646]	AIF1	allograft inflammatory factor 1 [Source:HGNC Symbol;Acc:HGNC:352]
ENSOMYG00000008121	0	6.58809	0.666	0.013	0	Monocytes	si:ch211-194m7.8	si:ch211-147m6.1 [Source:ZFIN;Acc:ZDB-GENE-131120-57]	si:ch211-194m7.8	si:ch211-194m7.8 [Source:ZFIN;Acc:ZDB-GENE-120709-95]	OLFM4	olfactomedin 4 [Source:HGNC Symbol;Acc:HGNC:17190]
ENSOMYG00000042016	0	3.21896	0.818	0.173	0	Monocytes	s100a10a	S100 calcium binding protein A10a [Source:ZFIN;Acc:ZDB-GENE-041010-35]	s100a10b	S100 calcium binding protein A10b [Source:ZFIN;Acc:ZDB-GENE-040426-1937]	S100A1	S100 calcium binding protein A1 [Source:HGNC Symbol;Acc:HGNC:10486]
ENSOMYG00000059345	0	5.29182	0.661	0.023	0	Monocytes			ccl35.1	chemokine (C-C motif) ligand 35, duplicate 1 [Source:ZFIN;Acc:ZDB-GENE-081022-33]	CCL24	C-C motif chemokine ligand 24 [Source:HGNC Symbol;Acc:HGNC:10623]
ENSOMYG00000027498	0	6.60987	0.646	0.008	0	Monocytes	stoml3b	stomatin (EPB72)-like 3b [Source:ZFIN;Acc:ZDB-GENE-050417-366]	stoml3b	stomatin (EPB72)-like 3b [Source:ZFIN;Acc:ZDB-GENE-050417-366]	STOM	stomatin [Source:HGNC Symbol;Acc:HGNC:3383]
ENSOMYG00000003648	0	2.94652	0.866	0.233	0	Monocytes			lyz	lysozyme [Source:ZFIN;Acc:ZDB-GENE-020515-2]	LYZ	lysozyme [Source:HGNC Symbol;Acc:HGNC:6740]
ENSOMYG00000011899	0	2.68209	0.912	0.281	0	Monocytes			mhc2b	major histocompatibility complex class II integral membrane beta chain gene [Source:ZFIN;Acc:ZDB-GENE-030616-319]	HLA-DPB1	major histocompatibility complex, class II, DP beta 1 [Source:HGNC Symbol;Acc:HGNC:4940]
ENSOMYG00000015975	0	4.01602	0.685	0.056	0	Monocytes			grna	granulin a [Source:ZFIN;Acc:ZDB-GENE-030131-8434]	GRN	granulin precursor [Source:HGNC Symbol;Acc:HGNC:4601]
ENSOMYG00000057091	0	2.59784	0.879	0.251	0	Monocytes	krt5	keratin 5 [Source:ZFIN;Acc:ZDB-GENE-991110-23]	krt4	keratin 4 [Source:ZFIN;Acc:ZDB-GENE-000607-83]	KRT8	keratin 8 [Source:HGNC Symbol;Acc:HGNC:6446]
ENSOMYG00000042652	0	2.0587	0.85	0.223	0	Monocytes	cd74b		cd74b	CD74 molecule, major histocompatibility complex, class II invariant chain b [Source:ZFIN;Acc:ZDB-GENE-990910-10]	CD74	CD74 molecule [Source:HGNC Symbol;Acc:HGNC:1697]
ENSOMYG00000065270	0	2.8384	0.816	0.197	0	Monocytes	lyz2		lyz	lysozyme [Source:ZFIN;Acc:ZDB-GENE-020515-2]	LYZ	lysozyme [Source:HGNC Symbol;Acc:HGNC:6740]
ENSOMYG00000013423	0	5.64813	0.628	0.017	0	Monocytes	EMP1	epithelial membrane protein 1 [Source:HGNC Symbol;Acc:HGNC:3333]	emp1	epithelial membrane protein 1 [Source:ZFIN;Acc:ZDB-GENE-070822-2]	EMP2	epithelial membrane protein 2 [Source:HGNC Symbol;Acc:HGNC:3334]
ENSOMYG00000033910	0	3.73692	0.683	0.073	0	Monocytes	ctsla		ctsla	cathepsin La [Source:ZFIN;Acc:ZDB-GENE-030131-106]	CTSL	cathepsin L [Source:HGNC Symbol;Acc:HGNC:2537]
ENSOMYG00000048933	0	5.02427	0.632	0.022	0	Monocytes			crp7	C-reactive protein 7 [Source:ZFIN;Acc:ZDB-GENE-070822-13]	APCS	amyloid P component, serum [Source:HGNC Symbol;Acc:HGNC:584]
ENSOMYG00000042849	0	3.56114	0.662	0.059	0	Monocytes	lbp/bpi-2		bpifcl	BPI fold containing family C, like [Source:ZFIN;Acc:ZDB-GENE-070912-360]	BPI	bactericidal permeability increasing protein [Source:HGNC Symbol;Acc:HGNC:1095]
ENSOMYG00000017081	0	2.69133	0.826	0.223	0	Monocytes	cathy	cathepsin Z [Source:ZFIN;Acc:ZDB-GENE-041010-139]	ctsz	cathepsin Z [Source:ZFIN;Acc:ZDB-GENE-041010-139]	CTSZ	cathepsin Z [Source:HGNC Symbol;Acc:HGNC:2547]
ENSOMYG00000044298	0	4.49537	0.642	0.039	0	Monocytes		si:ch1073-406l10.2 [Source:ZFIN;Acc:ZDB-GENE-141212-315]	si:ch1073-406l10.2	si:ch1073-406l10.2 [Source:ZFIN;Acc:ZDB-GENE-141212-315]	RARRES2	retinoic acid receptor responder 2 [Source:HGNC Symbol;Acc:HGNC:9868]
ENSOMYG00000046840	0	2.99206	0.709	0.111	0	Monocytes	ifi30a	IFI30 lysosomal thiol reductase a [Source:ZFIN;Acc:ZDB-GENE-030131-8447]	ifi30	IFI30 lysosomal thiol reductase [Source:NCBI gene;Acc:336503]	IFI30	IFI30 lysosomal thiol reductase [Source:HGNC Symbol;Acc:HGNC:5398]
ENSOMYG00000031393	0	3.89147	0.647	0.05	0	Monocytes			ctsh	cathepsin H [Source:ZFIN;Acc:ZDB-GENE-030131-3539]	CTSH	cathepsin H [Source:HGNC Symbol;Acc:HGNC:2535]
ENSOMYG00000008541	0	2.73889	0.976	0.387	0	Monocytes			cd74a	CD74 molecule, major histocompatibility complex, class II invariant chain a [Source:ZFIN;Acc:ZDB-GENE-000901-1]	CD74	CD74 molecule [Source:HGNC Symbol;Acc:HGNC:1697]
ENSOMYG00000021756	0	1.84361	0.934	0.346	0	Monocytes			cd74a	CD74 molecule, major histocompatibility complex, class II invariant chain a [Source:ZFIN;Acc:ZDB-GENE-000901-1]	CD74	CD74 molecule [Source:HGNC Symbol;Acc:HGNC:1697]
ENSOMYG00000055809	0	2.22375	0.825	0.239	0	Monocytes	anxa5b	annexin A5b [Source:ZFIN;Acc:ZDB-GENE-030131-9076]	anxa5b	annexin A5b [Source:ZFIN;Acc:ZDB-GENE-030131-9076]	ANXA5	annexin A5 [Source:HGNC Symbol;Acc:HGNC:543]
ENSOMYG00000026267	0	2.83706	0.732	0.15	0	Monocytes			ctsba	cathepsin Ba [Source:ZFIN;Acc:ZDB-GENE-040426-2650]	CTSB	cathepsin B [Source:HGNC Symbol;Acc:HGNC:2527]
ENSOMYG00000011761	0	3.06659	0.943	0.366	0	Monocytes	CTSS	cathepsin S [Source:HGNC Symbol;Acc:HGNC:2545]	ctss2.1	cathepsin S, ortholog2, tandem duplicate 1 [Source:ZFIN;Acc:ZDB-GENE-050522-559]	CTSS	cathepsin S [Source:HGNC Symbol;Acc:HGNC:2545]
ENSOMYG00000039209	0	2.06832	0.744	0.169	0	Monocytes	anxa5b	annexin A5b [Source:ZFIN;Acc:ZDB-GENE-030131-9076]	anxa5b	annexin A5b [Source:ZFIN;Acc:ZDB-GENE-030131-9076]	ANXA5	annexin A5 [Source:HGNC Symbol;Acc:HGNC:543]
ENSOMYG00000039041	0	5.9375	0.582	0.011	0	Monocytes			si:ch73-368j24.17	si:ch73-368j24.17 [Source:ZFIN;Acc:ZDB-GENE-160113-31]	FCGR1A	Fc fragment of IgG receptor Ia [Source:HGNC Symbol;Acc:HGNC:3613]
ENSOMYG00000061715	0	5.19225	0.584	0.018	0	Monocytes			ccl35.1	chemokine (C-C motif) ligand 35, duplicate 1 [Source:ZFIN;Acc:ZDB-GENE-081022-33]	CCL24	C-C motif chemokine ligand 24 [Source:HGNC Symbol;Acc:HGNC:10623]
ENSOMYG00000029302	0	4.3358	0.625	0.066	0	Monocytes			asgrl2	asialoglycoprotein receptor-like 2 [Source:ZFIN;Acc:ZDB-GENE-080917-52]	CLEC10A	C-type lectin domain containing 10A [Source:HGNC Symbol;Acc:HGNC:16916]
ENSOMYG00000011927	0	1.85035	0.917	0.36	0	Monocytes			si:busm1-194e12.11	si:busm1-194e12.11 [Source:ZFIN;Acc:ZDB-GENE-030616-318]	HLA-DPA1	major histocompatibility complex, class II, DP alpha 1 [Source:HGNC Symbol;Acc:HGNC:4938]
ENSOMYG00000047220	0	3.5374	0.608	0.056	0	Monocytes	zgc:152830	zgc:152830 [Source:ZFIN;Acc:ZDB-GENE-090312-55]	zgc:152830	zgc:152830 [Source:ZFIN;Acc:ZDB-GENE-090312-55]	LAP3	leucine aminopeptidase 3 [Source:HGNC Symbol;Acc:HGNC:18449]
ENSOMYG00000005161	0	4.0035	0.583	0.037	0	Monocytes	glud1b	glutamate dehydrogenase 1b [Source:ZFIN;Acc:ZDB-GENE-030828-1]	glud1b	glutamate dehydrogenase 1b [Source:ZFIN;Acc:ZDB-GENE-030828-1]	GLUD1	glutamate dehydrogenase 1 [Source:HGNC Symbol;Acc:HGNC:4335]
ENSOMYG00000025243	0	5.53434	0.553	0.011	0	Monocytes	anxa1a	annexin A1a [Source:ZFIN;Acc:ZDB-GENE-030131-6664]	anxa1a	annexin A1a [Source:ZFIN;Acc:ZDB-GENE-030131-6664]	ANXA1	annexin A1 [Source:HGNC Symbol;Acc:HGNC:533]
ENSOMYG00000003805	0	1.76506	0.738	0.209	0	Monocytes	CKB	creatine kinase B [Source:HGNC Symbol;Acc:HGNC:1991]	ckbb	creatine kinase, brain b [Source:ZFIN;Acc:ZDB-GENE-020103-2]	CKB	creatine kinase B [Source:HGNC Symbol;Acc:HGNC:1991]
ENSOMYG00000007580	0	2.232	0.659	0.132	0	Monocytes	ptpn18	protein tyrosine phosphatase non-receptor type 18 [Source:ZFIN;Acc:ZDB-GENE-050320-12]	ptpn18	protein tyrosine phosphatase non-receptor type 18 [Source:ZFIN;Acc:ZDB-GENE-050320-12]	PTPN18	protein tyrosine phosphatase non-receptor type 18 [Source:HGNC Symbol;Acc:HGNC:9649]
ENSOMYG00000064316	0	1.97823	0.885	0.358	0	Monocytes	ifm3		ifitm1	interferon induced transmembrane protein 1 [Source:ZFIN;Acc:ZDB-GENE-060526-259]	IFITM3	interferon induced transmembrane protein 3 [Source:HGNC Symbol;Acc:HGNC:5414]
ENSOMYG00000018833	0	2.09018	0.68	0.153	0	Monocytes			capn1a	calpain 1, (mu/I) large subunit a [Source:ZFIN;Acc:ZDB-GENE-040426-1263]	CAPN1	calpain 1 [Source:HGNC Symbol;Acc:HGNC:1476]
ENSOMYG00000042751	0	3.92379	0.577	0.055	0	Monocytes			ifitm1	interferon induced transmembrane protein 1 [Source:ZFIN;Acc:ZDB-GENE-060526-259]	IFITM3	interferon induced transmembrane protein 3 [Source:HGNC Symbol;Acc:HGNC:5414]
ENSOMYG00000010563	0	1.46266	0.723	0.214	0	Monocytes			grn2	granulin 2 [Source:ZFIN;Acc:ZDB-GENE-050522-264]	GRN	granulin precursor [Source:HGNC Symbol;Acc:HGNC:4601]
ENSOMYG00000020972	0	3.07565	0.589	0.082	0	Monocytes	cndp2	carnosine dipeptidase 2 [Source:ZFIN;Acc:ZDB-GENE-030131-5499]	cndp2	carnosine dipeptidase 2 [Source:ZFIN;Acc:ZDB-GENE-030131-5499]	CNDP2	carnosine dipeptidase 2 [Source:HGNC Symbol;Acc:HGNC:24437]
ENSOMYG00000024194	0	2.67011	0.619	0.113	0	Monocytes		extended synaptotagmin-like protein 1a [Source:ZFIN;Acc:ZDB-GENE-090311-55]	esyt1a	extended synaptotagmin-like protein 1a [Source:ZFIN;Acc:ZDB-GENE-090311-55]	ESYT1	extended synaptotagmin 1 [Source:HGNC Symbol;Acc:HGNC:29534]
ENSOMYG00000030336	0	4.75276	0.522	0.017	0	Monocytes			c1r	complement component 1, r subcomponent [Source:ZFIN;Acc:ZDB-GENE-050913-24]	C1S	complement C1s [Source:HGNC Symbol;Acc:HGNC:1247]
ENSOMYG00000060407	0	4.33764	0.53	0.025	0	Monocytes			si:ch211-195h23.3	si:ch211-195h23.3 [Source:ZFIN;Acc:ZDB-GENE-070912-174]	NUGGC	nuclear GTPase, germinal center associated [Source:HGNC Symbol;Acc:HGNC:33550]
ENSOMYG00000047292	0	2.64742	0.67	0.166	0	Monocytes	cpi1	zgc:153704 [Source:ZFIN;Acc:ZDB-GENE-060929-1114]	cst14a.2	cystatin 14a, tandem duplicate 2 [Source:ZFIN;Acc:ZDB-GENE-040426-1065]	CSTB	cystatin B [Source:HGNC Symbol;Acc:HGNC:2482]
ENSOMYG00000019658	0	2.70142	0.58	0.078	0	Monocytes			selenop	selenoprotein P [Source:NCBI gene;Acc:352931]	SELENOP	selenoprotein P [Source:HGNC Symbol;Acc:HGNC:10751]
ENSOMYG00000029880	0	5.95642	0.512	0.012	0	Monocytes	pleca	plectin a [Source:ZFIN;Acc:ZDB-GENE-030131-8984]	pleca	plectin a [Source:ZFIN;Acc:ZDB-GENE-030131-8984]	PLEC	plectin [Source:HGNC Symbol;Acc:HGNC:9069]
ENSOMYG00000069154	0	5.34578	0.512	0.016	0	Monocytes	jdp2b	Jun dimerization protein 2b [Source:ZFIN;Acc:ZDB-GENE-040718-197]	jdp2a	Jun dimerization protein 2a [Source:ZFIN;Acc:ZDB-GENE-131127-459]	JDP2	Jun dimerization protein 2 [Source:HGNC Symbol;Acc:HGNC:17546]
ENSOMYG00000063761	0	3.31619	0.678	0.187	0	Monocytes			hspb11	heat shock protein, alpha-crystallin-related, b11 [Source:NCBI gene;Acc:796767]	CRYAB	crystallin alpha B [Source:HGNC Symbol;Acc:HGNC:2389]
ENSOMYG00000040372	0	1.68377	0.658	0.171	0	Monocytes	ctsc	cathepsin C [Source:ZFIN;Acc:ZDB-GENE-030619-9]	ctsc	cathepsin C [Source:ZFIN;Acc:ZDB-GENE-030619-9]	CTSC	cathepsin C [Source:HGNC Symbol;Acc:HGNC:2528]
ENSOMYG00000037646	0	5.19631	0.5	0.015	0	Monocytes			ahnak	AHNAK nucleoprotein [Source:ZFIN;Acc:ZDB-GENE-030131-8719]	AHNAK	AHNAK nucleoprotein [Source:HGNC Symbol;Acc:HGNC:347]
ENSOMYG00000007274	0	1.45956	0.771	0.287	0	Monocytes			CR352234.3	filamin A, alpha (actin binding protein 280) [Source:NCBI gene;Acc:562529]	FLNB	filamin B [Source:HGNC Symbol;Acc:HGNC:3755]
ENSOMYG00000003189	0	6.38792	0.492	0.01	0	Monocytes	chi		chia.3	chitinase, acidic.3 [Source:ZFIN;Acc:ZDB-GENE-040426-2891]	CHIA	chitinase acidic [Source:HGNC Symbol;Acc:HGNC:17432]
ENSOMYG00000041054	0	2.12702	0.682	0.201	0	Monocytes			cst3	cystatin C (amyloid angiopathy and cerebral hemorrhage) [Source:ZFIN;Acc:ZDB-GENE-030131-373]	CST3	cystatin C [Source:HGNC Symbol;Acc:HGNC:2475]
ENSOMYG00000040660	0	1.4611	0.662	0.181	0	Monocytes			cebpa	CCAAT enhancer binding protein alpha [Source:ZFIN;Acc:ZDB-GENE-020111-2]	CEBPA	CCAAT enhancer binding protein alpha [Source:HGNC Symbol;Acc:HGNC:1833]
ENSOMYG00000014984	0	1.69934	0.846	0.365	0	Monocytes			zgc:152830	zgc:152830 [Source:ZFIN;Acc:ZDB-GENE-090312-55]	LAP3	leucine aminopeptidase 3 [Source:HGNC Symbol;Acc:HGNC:18449]
ENSOMYG00000036874	0	2.46529	0.598	0.123	0	Monocytes	prdx6	peroxiredoxin 6 [Source:ZFIN;Acc:ZDB-GENE-040426-1778]	prdx6	peroxiredoxin 6 [Source:ZFIN;Acc:ZDB-GENE-040426-1778]	PRDX6	peroxiredoxin 6 [Source:HGNC Symbol;Acc:HGNC:16753]
ENSOMYG00000016420	0	1.46371	0.82	0.346	0	Monocytes	anxa1a	annexin A1a [Source:ZFIN;Acc:ZDB-GENE-030131-6664]	anxa1a	annexin A1a [Source:ZFIN;Acc:ZDB-GENE-030131-6664]	ANXA1	annexin A1 [Source:HGNC Symbol;Acc:HGNC:533]
ENSOMYG00000023422	0	1.45337	0.649	0.176	0	Monocytes			cebpa	CCAAT enhancer binding protein alpha [Source:ZFIN;Acc:ZDB-GENE-020111-2]	CEBPA	CCAAT enhancer binding protein alpha [Source:HGNC Symbol;Acc:HGNC:1833]
ENSOMYG00000013483	0	3.87658	0.518	0.047	0	Monocytes	grna	granulin a [Source:ZFIN;Acc:ZDB-GENE-030131-8434]	grna	granulin a [Source:ZFIN;Acc:ZDB-GENE-030131-8434]	GRN	granulin precursor [Source:HGNC Symbol;Acc:HGNC:4601]
ENSOMYG00000049519	0	2.15517	0.918	0.447	0	Monocytes	iip		ifitm1	interferon induced transmembrane protein 1 [Source:ZFIN;Acc:ZDB-GENE-060526-259]	IFITM3	interferon induced transmembrane protein 3 [Source:HGNC Symbol;Acc:HGNC:5414]
ENSOMYG00000006791	0	1.57877	0.822	0.352	0	Monocytes	atp6v0cb	ATPase H+ transporting V0 subunit cb [Source:ZFIN;Acc:ZDB-GENE-030131-4127]	atp6v0cb	ATPase H+ transporting V0 subunit cb [Source:ZFIN;Acc:ZDB-GENE-030131-4127]	ATP6V0C	ATPase H+ transporting V0 subunit c [Source:HGNC Symbol;Acc:HGNC:855]
ENSOMYG00000035754	0	4.86578	0.491	0.021	0	Monocytes	tgfbi	transforming growth factor, beta-induced [Source:ZFIN;Acc:ZDB-GENE-030131-73]	tgfbi	transforming growth factor, beta-induced [Source:ZFIN;Acc:ZDB-GENE-030131-73]	TGFBI	transforming growth factor beta induced [Source:HGNC Symbol;Acc:HGNC:11771]
ENSOMYG00000045139	0	1.18907	0.858	0.392	0	Monocytes			krt18b	keratin 18b [Source:ZFIN;Acc:ZDB-GENE-040426-1508]	KRT18	keratin 18 [Source:HGNC Symbol;Acc:HGNC:6430]
ENSOMYG00000045713	0	3.3808	0.522	0.059	0	Monocytes	ctsba	cathepsin Ba [Source:ZFIN;Acc:ZDB-GENE-040426-2650]	ctsba	cathepsin Ba [Source:ZFIN;Acc:ZDB-GENE-040426-2650]	CTSB	cathepsin B [Source:HGNC Symbol;Acc:HGNC:2527]
ENSOMYG00000010836	0	4.42717	0.49	0.029	0	Monocytes	grna	granulin a [Source:ZFIN;Acc:ZDB-GENE-030131-8434]	grna	granulin a [Source:ZFIN;Acc:ZDB-GENE-030131-8434]	GRN	granulin precursor [Source:HGNC Symbol;Acc:HGNC:4601]
ENSOMYG00000021186	0	3.68524	0.501	0.043	0	Monocytes	lbp/bpi-1		bpifcl	BPI fold containing family C, like [Source:ZFIN;Acc:ZDB-GENE-070912-360]	BPI	bactericidal permeability increasing protein [Source:HGNC Symbol;Acc:HGNC:1095]
ENSOMYG00000021583	0	1.26541	0.681	0.23	0	Monocytes	fosb	FBJ murine osteosarcoma viral oncogene homolog B [Source:ZFIN;Acc:ZDB-GENE-041114-181]	fosb	FBJ murine osteosarcoma viral oncogene homolog B [Source:ZFIN;Acc:ZDB-GENE-041114-181]	FOSL2	FOS like 2, AP-1 transcription factor subunit [Source:HGNC Symbol;Acc:HGNC:3798]
ENSOMYG00000007947	0	1.53438	0.676	0.229	0	Monocytes	vatg1	ATPase H+ transporting V1 subunit G1 [Source:ZFIN;Acc:ZDB-GENE-030131-6965]	atp6v1g1	ATPase H+ transporting V1 subunit G1 [Source:ZFIN;Acc:ZDB-GENE-030131-6965]	ATP6V1G1	ATPase H+ transporting V1 subunit G1 [Source:HGNC Symbol;Acc:HGNC:864]
ENSOMYG00000013495	0	1.37659	0.796	0.349	0	Monocytes			CABZ01109021.1		CD9	CD9 molecule [Source:HGNC Symbol;Acc:HGNC:1709]
ENSOMYG00000026069	0	2.86446	0.498	0.054	0	Monocytes	ccl4		ccl35.1	chemokine (C-C motif) ligand 35, duplicate 1 [Source:ZFIN;Acc:ZDB-GENE-081022-33]	CCL3L1	C-C motif chemokine ligand 3 like 1 [Source:HGNC Symbol;Acc:HGNC:10628]
ENSOMYG00000018722	0	1.84881	0.636	0.192	0	Monocytes	psap	prosaposin [Source:ZFIN;Acc:ZDB-GENE-020108-1]	psap	prosaposin [Source:ZFIN;Acc:ZDB-GENE-020108-1]	PSAP	prosaposin [Source:HGNC Symbol;Acc:HGNC:9498]
ENSOMYG00000074973	0	6.89516	0.446	0.003	0	Monocytes	xdh	xanthine dehydrogenase [Source:ZFIN;Acc:ZDB-GENE-070719-9]	xdh	xanthine dehydrogenase [Source:ZFIN;Acc:ZDB-GENE-070719-9]	XDH	xanthine dehydrogenase [Source:HGNC Symbol;Acc:HGNC:12805]
ENSOMYG00000061983	0	1.0512	0.675	0.233	0	Monocytes			sftpbb	surfactant protein Bb [Source:NCBI gene;Acc:100001978]	PSAP	prosaposin [Source:HGNC Symbol;Acc:HGNC:9498]
ENSOMYG00000025698	0	2.41752	0.552	0.11	0	Monocytes			CR855334.2	si:ch211-212k18.7 [Source:NCBI gene;Acc:100000085]	CD68	CD68 molecule [Source:HGNC Symbol;Acc:HGNC:1693]
ENSOMYG00000044151	0	1.84617	0.568	0.13	0	Monocytes			ctsl.1	cathepsin L.1 [Source:ZFIN;Acc:ZDB-GENE-040718-61]	CTSS	cathepsin S [Source:HGNC Symbol;Acc:HGNC:2545]
ENSOMYG00000022901	0	4.9499	0.483	0.048	0	Monocytes			c1qb	complement component 1, q subcomponent, B chain [Source:ZFIN;Acc:ZDB-GENE-040801-223]	C1QA	complement C1q A chain [Source:HGNC Symbol;Acc:HGNC:1241]
ENSOMYG00000011790	0	3.84571	0.471	0.037	0	Monocytes	ctsk	cathepsin K [Source:ZFIN;Acc:ZDB-GENE-001205-4]	ctsk	cathepsin K [Source:ZFIN;Acc:ZDB-GENE-001205-4]	CTSK	cathepsin K [Source:HGNC Symbol;Acc:HGNC:2536]
ENSOMYG00000073327	0	4.30604	0.454	0.021	0	Monocytes			ccl39.1	chemokine (C-C motif) ligand 39, duplicate 1 [Source:ZFIN;Acc:ZDB-GENE-131127-149]	CCL3	C-C motif chemokine ligand 3 [Source:HGNC Symbol;Acc:HGNC:10627]
ENSOMYG00000002347	0	1.99072	0.562	0.134	0	Monocytes	klf2b	Kruppel like factor 2b [Source:ZFIN;Acc:ZDB-GENE-011109-2]	klf2a	Kruppel-like factor 2a [Source:ZFIN;Acc:ZDB-GENE-011109-1]	KLF2	Kruppel like factor 2 [Source:HGNC Symbol;Acc:HGNC:6347]
ENSOMYG00000002207	0	1.20695	0.707	0.283	0	Monocytes	fosab	v-fos FBJ murine osteosarcoma viral oncogene homolog Ab [Source:ZFIN;Acc:ZDB-GENE-031222-4]	fosab	v-fos FBJ murine osteosarcoma viral oncogene homolog Ab [Source:ZFIN;Acc:ZDB-GENE-031222-4]	FOS	Fos proto-oncogene, AP-1 transcription factor subunit [Source:HGNC Symbol;Acc:HGNC:3796]
ENSOMYG00000012109	0	1.89842	0.546	0.125	0	Monocytes	hsd17b14	hydroxysteroid (17-beta) dehydrogenase 14 [Source:ZFIN;Acc:ZDB-GENE-040801-24]	hsd17b14	hydroxysteroid (17-beta) dehydrogenase 14 [Source:ZFIN;Acc:ZDB-GENE-040801-24]	HSD17B14	hydroxysteroid 17-beta dehydrogenase 14 [Source:HGNC Symbol;Acc:HGNC:23238]
ENSOMYG00000006034	0	1.82835	0.541	0.121	0	Monocytes	dnase2	deoxyribonuclease II, lysosomal [Source:ZFIN;Acc:ZDB-GENE-010724-16]	dnase2	deoxyribonuclease II, lysosomal [Source:ZFIN;Acc:ZDB-GENE-010724-16]	DNASE2	deoxyribonuclease 2, lysosomal [Source:HGNC Symbol;Acc:HGNC:2960]
ENSOMYG00000047172	0	1.17637	0.612	0.193	0	Monocytes	c5ar	complement C5a receptor 1 [Source:ZFIN;Acc:ZDB-GENE-190430-1]	CABZ01041494.1	C5a anaphylatoxin chemotactic receptor [Source:NCBI gene;Acc:100000959]	C5AR1	complement C5a receptor 1 [Source:HGNC Symbol;Acc:HGNC:1338]
ENSOMYG00000006135	0	1.6433	0.726	0.308	0	Monocytes	leg		lgals2a	lectin, galactoside-binding, soluble, 2a [Source:ZFIN;Acc:ZDB-GENE-050318-2]	LGALS1	galectin 1 [Source:HGNC Symbol;Acc:HGNC:6561]
ENSOMYG00000003918	0	1.20632	0.762	0.345	0	Monocytes	atp5mc1	ATP synthase membrane subunit c locus 1 [Source:ZFIN;Acc:ZDB-GENE-040426-1966]	atp5mc1	ATP synthase membrane subunit c locus 1 [Source:ZFIN;Acc:ZDB-GENE-040426-1966]	ATP5MC3	ATP synthase membrane subunit c locus 3 [Source:HGNC Symbol;Acc:HGNC:843]
ENSOMYG00000037620	0	4.43274	0.429	0.016	0	Monocytes			ahnak	AHNAK nucleoprotein [Source:ZFIN;Acc:ZDB-GENE-030131-8719]	AHNAK	AHNAK nucleoprotein [Source:HGNC Symbol;Acc:HGNC:347]
ENSOMYG00000023623	0	2.23626	0.518	0.107	0	Monocytes	ctsa	cathepsin A [Source:ZFIN;Acc:ZDB-GENE-030131-537]	ctsa	cathepsin A [Source:ZFIN;Acc:ZDB-GENE-030131-537]	CTSA	cathepsin A [Source:HGNC Symbol;Acc:HGNC:9251]
ENSOMYG00000000673	0	1.28617	0.711	0.3	0	Monocytes		S100 calcium binding protein A10a [Source:ZFIN;Acc:ZDB-GENE-041010-35]	s100a10b	S100 calcium binding protein A10b [Source:ZFIN;Acc:ZDB-GENE-040426-1937]	S100A1	S100 calcium binding protein A1 [Source:HGNC Symbol;Acc:HGNC:10486]
ENSOMYG00000035169	0	1.44978	0.589	0.182	0	Monocytes	RIDA	reactive intermediate imine deaminase A homolog [Source:HGNC Symbol;Acc:HGNC:16897]	rida	reactive intermediate imine deaminase A homolog [Source:ZFIN;Acc:ZDB-GENE-040718-315]	RIDA	reactive intermediate imine deaminase A homolog [Source:HGNC Symbol;Acc:HGNC:16897]
ENSOMYG00000000828	0	7.07473	0.409	0.004	0	Monocytes	cd209		si:ch73-86n18.1	si:ch73-86n18.1 [Source:ZFIN;Acc:ZDB-GENE-141216-19]	CLEC4E	C-type lectin domain family 4 member E [Source:HGNC Symbol;Acc:HGNC:14555]
ENSOMYG00000026652	0	1.28107	0.598	0.204	0	Monocytes			gdi2	GDP dissociation inhibitor 2 [Source:ZFIN;Acc:ZDB-GENE-030131-2485]	GDI2	GDP dissociation inhibitor 2 [Source:HGNC Symbol;Acc:HGNC:4227]
ENSOMYG00000012312	0	1.08469	0.714	0.328	0	Monocytes	glrx	glutaredoxin (thioltransferase) [Source:ZFIN;Acc:ZDB-GENE-041010-11]	glrx	glutaredoxin (thioltransferase) [Source:ZFIN;Acc:ZDB-GENE-041010-11]	GLRX	glutaredoxin [Source:HGNC Symbol;Acc:HGNC:4330]
ENSOMYG00000043003	0	2.361	0.453	0.068	0	Monocytes			bpifcl	BPI fold containing family C, like [Source:ZFIN;Acc:ZDB-GENE-070912-360]	LBP	lipopolysaccharide binding protein [Source:HGNC Symbol;Acc:HGNC:6517]
ENSOMYG00000021454	0	1.15682	0.68	0.296	0	Monocytes	atp5mc1	ATP synthase membrane subunit c locus 1 [Source:ZFIN;Acc:ZDB-GENE-040426-1966]	atp5mc1	ATP synthase membrane subunit c locus 1 [Source:ZFIN;Acc:ZDB-GENE-040426-1966]	ATP5MC3	ATP synthase membrane subunit c locus 3 [Source:HGNC Symbol;Acc:HGNC:843]
ENSOMYG00000019550	0	1.04711	0.612	0.231	0	Monocytes	prdx1	peroxiredoxin 1 [Source:ZFIN;Acc:ZDB-GENE-050320-35]	prdx1	peroxiredoxin 1 [Source:ZFIN;Acc:ZDB-GENE-050320-35]	PRDX1	peroxiredoxin 1 [Source:HGNC Symbol;Acc:HGNC:9352]
ENSOMYG00000047299	0	1.42611	0.668	0.292	0	Monocytes	nfkbiab	nuclear factor of kappa light polypeptide gene enhancer in B-cells inhibitor, alpha b [Source:ZFIN;Acc:ZDB-GENE-030131-1819]	nfkbiab	nuclear factor of kappa light polypeptide gene enhancer in B-cells inhibitor, alpha b [Source:ZFIN;Acc:ZDB-GENE-030131-1819]	NFKBIA	NFKB inhibitor alpha [Source:HGNC Symbol;Acc:HGNC:7797]
ENSOMYG00000004688	0	1.34928	0.556	0.181	0	Monocytes	itm2bb	integral membrane protein 2Bb [Source:ZFIN;Acc:ZDB-GENE-040426-2139]	itm2ba	integral membrane protein 2Ba [Source:ZFIN;Acc:ZDB-GENE-030131-2352]	ITM2B	integral membrane protein 2B [Source:HGNC Symbol;Acc:HGNC:6174]
ENSOMYG00000002184	0	1.23276	0.565	0.19	0	Monocytes	ahcy	adenosylhomocysteinase [Source:ZFIN;Acc:ZDB-GENE-031219-6]	ahcy	adenosylhomocysteinase [Source:ZFIN;Acc:ZDB-GENE-031219-6]	AHCY	adenosylhomocysteinase [Source:HGNC Symbol;Acc:HGNC:343]
ENSOMYG00000000760	0	1.1551	0.628	0.254	0	Monocytes			COX5B	zgc:86599 [Source:ZFIN;Acc:ZDB-GENE-040625-180]	COX5B	cytochrome c oxidase subunit 5B [Source:HGNC Symbol;Acc:HGNC:2269]
ENSOMYG00000009366	0	1.09245	0.797	0.426	0	Monocytes	ndkb		nme2b.1	NME/NM23 nucleoside diphosphate kinase 2b, tandem duplicate 1 [Source:ZFIN;Acc:ZDB-GENE-000210-32]	NME2	NME/NM23 nucleoside diphosphate kinase 2 [Source:HGNC Symbol;Acc:HGNC:7850]
ENSOMYG00000043631	0	3.53809	0.405	0.034	0	Monocytes			si:ch73-368j24.17	si:ch73-368j24.17 [Source:ZFIN;Acc:ZDB-GENE-160113-31]	FCRL5	Fc receptor like 5 [Source:HGNC Symbol;Acc:HGNC:18508]
ENSOMYG00000014508	0	1.82479	0.454	0.086	0	Monocytes	si:cabz01074946.1	si:cabz01074946.1 [Source:ZFIN;Acc:ZDB-GENE-160113-134]	si:cabz01074946.1	si:cabz01074946.1 [Source:ZFIN;Acc:ZDB-GENE-160113-134]	SLAMF8	SLAM family member 8 [Source:HGNC Symbol;Acc:HGNC:21391]
ENSOMYG00000040099	0	1.21707	0.537	0.172	0	Monocytes			rhogb	ras homolog family member Gb [Source:ZFIN;Acc:ZDB-GENE-030131-8877]	RHOG	ras homolog family member G [Source:HGNC Symbol;Acc:HGNC:672]
ENSOMYG00000017011	0	3.06403	0.411	0.048	0	Monocytes			klf4	Kruppel-like factor 4 [Source:ZFIN;Acc:ZDB-GENE-111014-1]	KLF4	Kruppel like factor 4 [Source:HGNC Symbol;Acc:HGNC:6348]
ENSOMYG00000032686	0	1.02063	0.582	0.221	0	Monocytes			lgals9l3	lectin, galactoside-binding, soluble, 9 (galectin 9)-like 3 [Source:ZFIN;Acc:ZDB-GENE-040718-159]	LGALS9	galectin 9 [Source:HGNC Symbol;Acc:HGNC:6570]
ENSOMYG00000033953	0	1.00023	0.534	0.175	0	Monocytes			gig2i	grass carp reovirus (GCRV)-induced gene 2i [Source:ZFIN;Acc:ZDB-GENE-120409-1]	PARP10	poly(ADP-ribose) polymerase family member 10 [Source:HGNC Symbol;Acc:HGNC:25895]
ENSOMYG00000032556	0	1.22464	0.523	0.164	0	Monocytes	eef1db	eukaryotic translation elongation factor 1 delta b (guanine nucleotide exchange protein) [Source:ZFIN;Acc:ZDB-GENE-030131-6544]	eef1db	eukaryotic translation elongation factor 1 delta b (guanine nucleotide exchange protein) [Source:ZFIN;Acc:ZDB-GENE-030131-6544]	EEF1D	eukaryotic translation elongation factor 1 delta [Source:HGNC Symbol;Acc:HGNC:3211]
ENSOMYG00000045180	0	1.05233	0.538	0.181	0	Monocytes			CABZ01109021.1		CD9	CD9 molecule [Source:HGNC Symbol;Acc:HGNC:1709]
ENSOMYG00000065267	0	1.34734	0.523	0.166	0	Monocytes	calm1b	calmodulin 1b [Source:ZFIN;Acc:ZDB-GENE-030804-2]	calm2a	calmodulin 2a (phosphorylase kinase, delta) [Source:ZFIN;Acc:ZDB-GENE-030804-3]	CALM3	calmodulin 3 [Source:HGNC Symbol;Acc:HGNC:1449]
ENSOMYG00000032978	0	5.77978	0.358	0.005	0	Monocytes	gsna	gelsolin a [Source:ZFIN;Acc:ZDB-GENE-030131-9653]	gsna	gelsolin a [Source:ZFIN;Acc:ZDB-GENE-030131-9653]	GSN	gelsolin [Source:HGNC Symbol;Acc:HGNC:4620]
ENSOMYG00000021243	0	1.27213	0.563	0.21	0	Monocytes	cd99	CD99 molecule [Source:ZFIN;Acc:ZDB-GENE-061103-391]	cd99	CD99 molecule [Source:ZFIN;Acc:ZDB-GENE-061103-391]	CD99L2	CD99 molecule like 2 [Source:HGNC Symbol;Acc:HGNC:18237]
ENSOMYG00000029817	0	2.61759	0.41	0.06	0	Monocytes			akr1b1.2	aldo-keto reductase family 1, member B1 (aldose reductase), tandem duplicate 2 [Source:ZFIN;Acc:ZDB-GENE-041210-132]	AKR1B10	aldo-keto reductase family 1 member B10 [Source:HGNC Symbol;Acc:HGNC:382]
ENSOMYG00000001432	0	1.46233	0.478	0.129	0	Monocytes			alas1	aminolevulinate, delta-, synthase 1 [Source:ZFIN;Acc:ZDB-GENE-001229-2]	ALAS1	5'-aminolevulinate synthase 1 [Source:HGNC Symbol;Acc:HGNC:396]
ENSOMYG00000030246	0	4.26447	0.369	0.021	0	Monocytes			arhgef15	Rho guanine nucleotide exchange factor (GEF) 15 [Source:ZFIN;Acc:ZDB-GENE-060526-292]	NGEF	neuronal guanine nucleotide exchange factor [Source:HGNC Symbol;Acc:HGNC:7807]
ENSOMYG00000014585	0	5.74911	0.356	0.009	0	Monocytes	mpeg1.1	macrophage expressed 1, tandem duplicate 3 [Source:ZFIN;Acc:ZDB-GENE-081105-5]	mpeg1.1	macrophage expressed 1, tandem duplicate 1 [Source:ZFIN;Acc:ZDB-GENE-030131-7347]	MPEG1	macrophage expressed 1 [Source:HGNC Symbol;Acc:HGNC:29619]
ENSOMYG00000039694	0	3.13178	0.382	0.036	0	Monocytes			slc35f6	solute carrier family 35 member F6 [Source:ZFIN;Acc:ZDB-GENE-040718-297]	SLC35F6	solute carrier family 35 member F6 [Source:HGNC Symbol;Acc:HGNC:26055]
ENSOMYG00000029741	0	1.29886	0.563	0.224	0	Monocytes	CTSD	cathepsin D [Source:HGNC Symbol;Acc:HGNC:2529]	ctsd	cathepsin D [Source:ZFIN;Acc:ZDB-GENE-010131-8]	CTSD	cathepsin D [Source:HGNC Symbol;Acc:HGNC:2529]
ENSOMYG00000031828	0	1.66856	0.427	0.088	0	Monocytes	JUND	JunD proto-oncogene, AP-1 transcription factor subunit [Source:HGNC Symbol;Acc:HGNC:6206]	jund	JunD proto-oncogene, AP-1 transcription factor subunit [Source:ZFIN;Acc:ZDB-GENE-070725-2]	JUND	JunD proto-oncogene, AP-1 transcription factor subunit [Source:HGNC Symbol;Acc:HGNC:6206]
ENSOMYG00000001911	0	1.46882	0.47	0.133	0	Monocytes	trpv1	transient receptor potential cation channel, subfamily V, member 1 [Source:ZFIN;Acc:ZDB-GENE-030912-8]	trpv1	transient receptor potential cation channel, subfamily V, member 1 [Source:ZFIN;Acc:ZDB-GENE-030912-8]	TRPV1	transient receptor potential cation channel subfamily V member 1 [Source:HGNC Symbol;Acc:HGNC:12716]
ENSOMYG00000013193	0	1.51172	0.482	0.146	0	Monocytes	ssrb	signal sequence receptor, beta [Source:ZFIN;Acc:ZDB-GENE-010413-1]	ssr2	signal sequence receptor, beta [Source:ZFIN;Acc:ZDB-GENE-010413-1]	SSR2	signal sequence receptor subunit 2 [Source:HGNC Symbol;Acc:HGNC:11324]
ENSOMYG00000049997	0	2.57212	0.404	0.07	0	Monocytes	s1	keratin 8 [Source:ZFIN;Acc:ZDB-GENE-030411-5]	krt8	keratin 8 [Source:NCBI gene;Acc:797433]	KRT8	keratin 8 [Source:HGNC Symbol;Acc:HGNC:6446]
ENSOMYG00000077225	0	2.57169	0.385	0.053	0	Monocytes	rgs13b	regulator of G protein signaling 13b [Source:ZFIN;Acc:ZDB-GENE-110914-230]	RGS13	si:ch211-117l17.5 [Source:ZFIN;Acc:ZDB-GENE-110914-230]	RGS1	regulator of G protein signaling 1 [Source:HGNC Symbol;Acc:HGNC:9991]
ENSOMYG00000021368	0	1.60612	0.571	0.24	0	Monocytes			fthl27	ferritin, heavy polypeptide-like 27 [Source:ZFIN;Acc:ZDB-GENE-040718-72]	FTH1	ferritin heavy chain 1 [Source:HGNC Symbol;Acc:HGNC:3976]
ENSOMYG00000035191	0	4.0731	0.353	0.022	0	Monocytes			nuggc.3	nuclear GTPase, germinal center associated, tandem duplicate 3 [Source:ZFIN;Acc:ZDB-GENE-061207-67]	NUGGC	nuclear GTPase, germinal center associated [Source:HGNC Symbol;Acc:HGNC:33550]
ENSOMYG00000037556	0	1.76704	0.436	0.11	0	Monocytes			napsa	napsin A aspartic peptidase [Source:ZFIN;Acc:ZDB-GENE-030131-8690]	CTSD	cathepsin D [Source:HGNC Symbol;Acc:HGNC:2529]
ENSOMYG00000044815	0	3.45861	0.357	0.034	0	Monocytes	PEPD	peptidase D [Source:HGNC Symbol;Acc:HGNC:8840]	pepd	peptidase D [Source:ZFIN;Acc:ZDB-GENE-030131-9444]	PEPD	peptidase D [Source:HGNC Symbol;Acc:HGNC:8840]
ENSOMYG00000031901	0	1.28755	0.474	0.152	0	Monocytes	nfip1	Nedd4 family interacting protein 1 [Source:HGNC Symbol;Acc:HGNC:17592]	ndfip1l	Nedd4 family interacting protein 1, like [Source:NCBI gene;Acc:436776]	NDFIP1	Nedd4 family interacting protein 1 [Source:HGNC Symbol;Acc:HGNC:17592]
ENSOMYG00000029885	0	1.80212	0.42	0.1	0	Monocytes	fosab	v-fos FBJ murine osteosarcoma viral oncogene homolog Ab [Source:ZFIN;Acc:ZDB-GENE-031222-4]	fosab	v-fos FBJ murine osteosarcoma viral oncogene homolog Ab [Source:ZFIN;Acc:ZDB-GENE-031222-4]	FOS	Fos proto-oncogene, AP-1 transcription factor subunit [Source:HGNC Symbol;Acc:HGNC:3796]
ENSOMYG00000030790	0	1.06978	0.491	0.173	0	Monocytes			edf1	endothelial differentiation-related factor 1 [Source:NCBI gene;Acc:793036]	EDF1	endothelial differentiation related factor 1 [Source:HGNC Symbol;Acc:HGNC:3164]
ENSOMYG00000024697	0	2.33259	0.4	0.082	0	Monocytes	id2a	inhibitor of DNA binding 2a [Source:ZFIN;Acc:ZDB-GENE-020910-1]	id2a	inhibitor of DNA binding 2a [Source:ZFIN;Acc:ZDB-GENE-020910-1]	ID2	inhibitor of DNA binding 2 [Source:HGNC Symbol;Acc:HGNC:5361]
ENSOMYG00000022444	0	5.45768	0.327	0.01	0	Monocytes	il-8		cxcl8a	chemokine (C-X-C motif) ligand 8a [Source:ZFIN;Acc:ZDB-GENE-081104-317]	CXCL2	C-X-C motif chemokine ligand 2 [Source:HGNC Symbol;Acc:HGNC:4603]
ENSOMYG00000000789	0	3.56273	0.347	0.03	0	Monocytes	cpvl	carboxypeptidase vitellogenic like [Source:ZFIN;Acc:ZDB-GENE-031219-2]	cpvl	carboxypeptidase vitellogenic like [Source:ZFIN;Acc:ZDB-GENE-031219-2]	CPVL	carboxypeptidase vitellogenic like [Source:HGNC Symbol;Acc:HGNC:14399]
ENSOMYG00000062170	0	5.12756	0.328	0.013	0	Monocytes	c1qa	complement component 1, q subcomponent, A chain [Source:ZFIN;Acc:ZDB-GENE-050522-86]	c1qa	complement component 1, q subcomponent, A chain [Source:ZFIN;Acc:ZDB-GENE-050522-86]	C1QA	complement C1q A chain [Source:HGNC Symbol;Acc:HGNC:1241]
ENSOMYG00000003511	0	1.9093	0.39	0.079	0	Monocytes	FLNB	filamin B [Source:HGNC Symbol;Acc:HGNC:3755]	flncb	filamin C, gamma b (actin binding protein 280) [Source:ZFIN;Acc:ZDB-GENE-041008-175]	FLNB	filamin B [Source:HGNC Symbol;Acc:HGNC:3755]
ENSOMYG00000043460	0	2.30604	0.363	0.052	0	Monocytes	slc31a2	solute carrier family 31 member 2 [Source:ZFIN;Acc:ZDB-GENE-030925-25]	slc31a2	solute carrier family 31 member 2 [Source:ZFIN;Acc:ZDB-GENE-030925-25]	SLC31A2	solute carrier family 31 member 2 [Source:HGNC Symbol;Acc:HGNC:11017]
ENSOMYG00000025252	0	5.21356	0.318	0.011	0	Monocytes	lrp1ab	low density lipoprotein receptor-related protein 1Ab [Source:ZFIN;Acc:ZDB-GENE-030131-7126]	lrp1ab	low density lipoprotein receptor-related protein 1Ab [Source:ZFIN;Acc:ZDB-GENE-030131-7126]	LRP1	LDL receptor related protein 1 [Source:HGNC Symbol;Acc:HGNC:6692]
ENSOMYG00000069263	0	5.80292	0.31	0.004	0	Monocytes			ccl35.1	chemokine (C-C motif) ligand 35, duplicate 1 [Source:ZFIN;Acc:ZDB-GENE-081022-33]	CCL7	C-C motif chemokine ligand 7 [Source:HGNC Symbol;Acc:HGNC:10634]
ENSOMYG00000058907	0	1.87303	0.384	0.083	0	Monocytes	rnaseka	ribonuclease, RNase K a [Source:ZFIN;Acc:ZDB-GENE-060825-301]	rnaseka	ribonuclease, RNase K a [Source:NCBI gene;Acc:751692]	RNASEK	ribonuclease K [Source:HGNC Symbol;Acc:HGNC:33911]
ENSOMYG00000001814	0	4.0673	0.313	0.015	0	Monocytes	HLX	H2.0 like homeobox [Source:HGNC Symbol;Acc:HGNC:4978]	hlx1	H2.0-like homeo box 1 (Drosophila) [Source:ZFIN;Acc:ZDB-GENE-030131-5304]	HLX	H2.0 like homeobox [Source:HGNC Symbol;Acc:HGNC:4978]
ENSOMYG00000005462	0	1.07594	0.435	0.138	0	Monocytes			lgals2a	lectin, galactoside-binding, soluble, 2a [Source:ZFIN;Acc:ZDB-GENE-050318-2]	LGALS1	galectin 1 [Source:HGNC Symbol;Acc:HGNC:6561]
ENSOMYG00000027472	0	4.15391	0.315	0.018	0	Monocytes			si:ch1073-385f13.3	si:ch1073-385f13.3 [Source:ZFIN;Acc:ZDB-GENE-131127-357]	PML	PML nuclear body scaffold [Source:HGNC Symbol;Acc:HGNC:9113]
ENSOMYG00000021125	0	1.6126	0.496	0.205	0	Monocytes			fthl27	ferritin, heavy polypeptide-like 27 [Source:ZFIN;Acc:ZDB-GENE-040718-72]	FTH1	ferritin heavy chain 1 [Source:HGNC Symbol;Acc:HGNC:3976]
ENSOMYG00000022498	0	4.53751	0.302	0.011	0	Monocytes	hmox1a	heme oxygenase 1a [Source:ZFIN;Acc:ZDB-GENE-030131-3102]	hmox1a	heme oxygenase 1a [Source:ZFIN;Acc:ZDB-GENE-030131-3102]	HMOX1	heme oxygenase 1 [Source:HGNC Symbol;Acc:HGNC:5013]
ENSOMYG00000038515	0	1.46788	0.43	0.139	0	Monocytes	ppt1	palmitoyl-protein thioesterase 1 (ceroid-lipofuscinosis, neuronal 1, infantile) [Source:ZFIN;Acc:ZDB-GENE-040426-2653]	ppt1	palmitoyl-protein thioesterase 1 (ceroid-lipofuscinosis, neuronal 1, infantile) [Source:ZFIN;Acc:ZDB-GENE-040426-2653]	PPT1	palmitoyl-protein thioesterase 1 [Source:HGNC Symbol;Acc:HGNC:9325]
ENSOMYG00000020676	0	2.55224	0.341	0.052	0	Monocytes			naga	N-acetylgalactosaminidase, alpha [Source:ZFIN;Acc:ZDB-GENE-051113-256]	NAGA	alpha-N-acetylgalactosaminidase [Source:HGNC Symbol;Acc:HGNC:7631]
ENSOMYG00000048724	0	1.14701	0.494	0.206	0	Monocytes			CABZ01059408.1		GIMAP4	GTPase, IMAP family member 4 [Source:HGNC Symbol;Acc:HGNC:21872]
ENSOMYG00000038526	0	1.34292	0.363	0.076	0	Monocytes		glutaminyl-peptide cyclotransferase [Source:ZFIN;Acc:ZDB-GENE-130827-1]	qpct	glutaminyl-peptide cyclotransferase [Source:ZFIN;Acc:ZDB-GENE-130827-1]	QPCT	glutaminyl-peptide cyclotransferase [Source:HGNC Symbol;Acc:HGNC:9753]
ENSOMYG00000019036	0	3.24454	0.319	0.033	0	Monocytes	ATP6V1A	ATPase H+ transporting V1 subunit A [Source:HGNC Symbol;Acc:HGNC:851]	atp6v1ab	ATPase H+ transporting V1 subunit Ab [Source:ZFIN;Acc:ZDB-GENE-030131-9529]	ATP6V1A	ATPase H+ transporting V1 subunit A [Source:HGNC Symbol;Acc:HGNC:851]
ENSOMYG00000005776	0	1.41277	0.36	0.074	0	Monocytes	cebpb	CCAAT enhancer binding protein beta [Source:ZFIN;Acc:ZDB-GENE-020111-3]	cebpb	CCAAT enhancer binding protein beta [Source:ZFIN;Acc:ZDB-GENE-020111-3]	CEBPB	CCAAT enhancer binding protein beta [Source:HGNC Symbol;Acc:HGNC:1834]
ENSOMYG00000075201	0	2.80272	0.336	0.052	0	Monocytes			tymp	thymidine phosphorylase [Source:ZFIN;Acc:ZDB-GENE-100415-1]	TYMP	thymidine phosphorylase [Source:HGNC Symbol;Acc:HGNC:3148]
ENSOMYG00000026672	0	1.68096	0.367	0.083	0	Monocytes	fuca2	alpha-L-fucosidase 2 [Source:ZFIN;Acc:ZDB-GENE-040822-39]	fuca2	alpha-L-fucosidase 2 [Source:ZFIN;Acc:ZDB-GENE-040822-39]	FUCA2	alpha-L-fucosidase 2 [Source:HGNC Symbol;Acc:HGNC:4008]
ENSOMYG00000022788	0	1.78863	0.37	0.089	0	Monocytes			stt3a	STT3 oligosaccharyltransferase complex catalytic subunit A [Source:ZFIN;Acc:ZDB-GENE-021015-3]	STT3A	STT3 oligosaccharyltransferase complex catalytic subunit A [Source:HGNC Symbol;Acc:HGNC:6172]
ENSOMYG00000025485	0	3.96691	0.292	0.011	0	Monocytes	parvb	parvin, beta [Source:ZFIN;Acc:ZDB-GENE-030131-4411]	parvb	parvin, beta [Source:ZFIN;Acc:ZDB-GENE-030131-4411]	PARVB	parvin beta [Source:HGNC Symbol;Acc:HGNC:14653]
ENSOMYG00000026050	0	3.59918	0.308	0.028	0	Monocytes	soul5	heme-binding protein soul5 [Source:ZFIN;Acc:ZDB-GENE-110718-2]	soul5	heme-binding protein soul5 [Source:ZFIN;Acc:ZDB-GENE-110718-2]	HEBP2	heme binding protein 2 [Source:HGNC Symbol;Acc:HGNC:15716]
ENSOMYG00000009477	0	2.07851	0.341	0.062	0	Monocytes	atp6v1ba	ATPase, H+ transporting, lysosomal, V1 subunit B, member a [Source:ZFIN;Acc:ZDB-GENE-030711-3]	atp6v1ba	ATPase, H+ transporting, lysosomal, V1 subunit B, member a [Source:ZFIN;Acc:ZDB-GENE-030711-3]	ATP6V1B2	ATPase H+ transporting V1 subunit B2 [Source:HGNC Symbol;Acc:HGNC:854]
ENSOMYG00000006881	0	2.39919	0.311	0.032	0	Monocytes		receptor-interacting serine-threonine kinase 3 [Source:ZFIN;Acc:ZDB-GENE-071115-4]	ripk3	receptor-interacting serine-threonine kinase 3 [Source:ZFIN;Acc:ZDB-GENE-071115-4]	RIPK4	receptor interacting serine/threonine kinase 4 [Source:HGNC Symbol;Acc:HGNC:496]
ENSOMYG00000041958	0	2.84695	0.317	0.039	0	Monocytes		ectonucleoside triphosphate diphosphohydrolase 2b [Source:ZFIN;Acc:ZDB-GENE-061013-2]	entpd2a.1	ectonucleoside triphosphate diphosphohydrolase 2a, tandem duplicate 1 [Source:ZFIN;Acc:ZDB-GENE-040724-187]	ENTPD2	ectonucleoside triphosphate diphosphohydrolase 2 [Source:HGNC Symbol;Acc:HGNC:3364]
ENSOMYG00000040815	0	1.57522	0.367	0.092	0	Monocytes			ctsc	cathepsin C [Source:ZFIN;Acc:ZDB-GENE-030619-9]	CTSC	cathepsin C [Source:HGNC Symbol;Acc:HGNC:2528]
ENSOMYG00000056974	0	1.09304	0.375	0.101	0	Monocytes			ddt	D-dopachrome tautomerase [Source:ZFIN;Acc:ZDB-GENE-040625-160]	DDT	D-dopachrome tautomerase [Source:HGNC Symbol;Acc:HGNC:2732]
ENSOMYG00000047152	0	6.26244	0.28	0.006	0	Monocytes			csf1ra	colony stimulating factor 1 receptor, a [Source:NCBI gene;Acc:64274]	CSF1R	colony stimulating factor 1 receptor [Source:HGNC Symbol;Acc:HGNC:2433]
ENSOMYG00000058923	0	1.12115	0.471	0.197	0	Monocytes			ctsd	cathepsin D [Source:ZFIN;Acc:ZDB-GENE-010131-8]	CTSD	cathepsin D [Source:HGNC Symbol;Acc:HGNC:2529]
ENSOMYG00000012192	0	1.47488	0.372	0.099	0	Monocytes	angptl4	angiopoietin-like 4 [Source:ZFIN;Acc:ZDB-GENE-041111-222]	angptl4	angiopoietin-like 4 [Source:ZFIN;Acc:ZDB-GENE-041111-222]	ANGPTL4	angiopoietin like 4 [Source:HGNC Symbol;Acc:HGNC:16039]
ENSOMYG00000044376	0	6.1847	0.273	0.002	0	Monocytes		gelsolin a [Source:ZFIN;Acc:ZDB-GENE-030131-9653]	gsna	gelsolin a [Source:ZFIN;Acc:ZDB-GENE-030131-9653]	GSN	gelsolin [Source:HGNC Symbol;Acc:HGNC:4620]
ENSOMYG00000028202	0	2.06985	0.333	0.065	0	Monocytes			rab11fip1a	RAB11 family interacting protein 1 (class I) a [Source:ZFIN;Acc:ZDB-GENE-051113-116]	RAB11FIP1	RAB11 family interacting protein 1 [Source:HGNC Symbol;Acc:HGNC:30265]
ENSOMYG00000027660	0	1.38262	0.378	0.113	0	Monocytes			tmem258	transmembrane protein 258 [Source:NCBI gene;Acc:393742]	TMEM258	transmembrane protein 258 [Source:HGNC Symbol;Acc:HGNC:1164]
ENSOMYG00000009409	0	2.94524	0.304	0.04	0	Monocytes	ccl25b	chemokine (C-C motif) ligand 25b [Source:ZFIN;Acc:ZDB-GENE-110222-2]	ccl25b	chemokine (C-C motif) ligand 25b [Source:ZFIN;Acc:ZDB-GENE-110222-2]	CCL25	C-C motif chemokine ligand 25 [Source:HGNC Symbol;Acc:HGNC:10624]
ENSOMYG00000001013	0	6.5486	0.265	0.002	0	Monocytes	cxcr3.2	chemokine (C-X-C motif) receptor 3, tandem duplicate 2 [Source:ZFIN;Acc:ZDB-GENE-041114-186]	cxcr3.2	chemokine (C-X-C motif) receptor 3, tandem duplicate 2 [Source:NCBI gene;Acc:791973]	CXCR3	C-X-C motif chemokine receptor 3 [Source:HGNC Symbol;Acc:HGNC:4540]
ENSOMYG00000041099	0	1.12499	0.401	0.139	0	Monocytes	fabp3	fatty acid binding protein 3, muscle and heart [Source:ZFIN;Acc:ZDB-GENE-020318-2]	fabp3	fatty acid binding protein 3, muscle and heart [Source:ZFIN;Acc:ZDB-GENE-020318-2]	FABP3	fatty acid binding protein 3 [Source:HGNC Symbol;Acc:HGNC:3557]
ENSOMYG00000041192	0	3.92771	0.286	0.024	0	Monocytes			csf1ra	colony stimulating factor 1 receptor, a [Source:NCBI gene;Acc:64274]	CSF1R	colony stimulating factor 1 receptor [Source:HGNC Symbol;Acc:HGNC:2433]
ENSOMYG00000035519	0	1.85577	0.314	0.054	0	Monocytes	APP	amyloid beta precursor protein [Source:HGNC Symbol;Acc:HGNC:620]	appb	amyloid beta (A4) precursor protein b [Source:ZFIN;Acc:ZDB-GENE-020220-1]	APLP2	amyloid beta precursor like protein 2 [Source:HGNC Symbol;Acc:HGNC:598]
ENSOMYG00000041781	0	1.07674	0.397	0.137	0	Monocytes	ssr3	signal sequence receptor, gamma [Source:ZFIN;Acc:ZDB-GENE-030131-9134]	ssr3	signal sequence receptor, gamma [Source:ZFIN;Acc:ZDB-GENE-030131-9134]	SSR3	signal sequence receptor subunit 3 [Source:HGNC Symbol;Acc:HGNC:11325]
ENSOMYG00000068525	0	1.18914	0.383	0.124	0	Monocytes	ssr3	signal sequence receptor, gamma [Source:ZFIN;Acc:ZDB-GENE-030131-9134]	ssr3	signal sequence receptor, gamma [Source:ZFIN;Acc:ZDB-GENE-030131-9134]	SSR3	signal sequence receptor subunit 3 [Source:HGNC Symbol;Acc:HGNC:11325]
ENSOMYG00000015590	0	1.08881	0.411	0.153	0	Monocytes			sec61g	SEC61 translocon gamma subunit [Source:ZFIN;Acc:ZDB-GENE-040718-203]	SEC61G	SEC61 translocon subunit gamma [Source:HGNC Symbol;Acc:HGNC:18277]
ENSOMYG00000075021	0	3.19568	0.284	0.026	0	Monocytes	zgc:153184	zgc:153184 [Source:ZFIN;Acc:ZDB-GENE-060825-136]	zgc:153184	zgc:153184 [Source:ZFIN;Acc:ZDB-GENE-060825-136]	RCSD1	RCSD domain containing 1 [Source:HGNC Symbol;Acc:HGNC:28310]
ENSOMYG00000056584	0	1.83357	0.33	0.074	0	Monocytes	ccl25b	chemokine (C-C motif) ligand 25b [Source:ZFIN;Acc:ZDB-GENE-110222-2]	ccl25b	chemokine (C-C motif) ligand 25b [Source:ZFIN;Acc:ZDB-GENE-110222-2]	CCL25	C-C motif chemokine ligand 25 [Source:HGNC Symbol;Acc:HGNC:10624]
ENSOMYG00000011211	0	1.26867	0.868	0.612	0	Monocytes	RPS2	ribosomal protein S2 [Source:HGNC Symbol;Acc:HGNC:10404]	rps2	ribosomal protein S2 [Source:ZFIN;Acc:ZDB-GENE-040426-2454]	RPS2	ribosomal protein S2 [Source:HGNC Symbol;Acc:HGNC:10404]
ENSOMYG00000032720	0	1.64883	0.333	0.077	0	Monocytes	atp6v1g1	ATPase H+ transporting V1 subunit G1 [Source:ZFIN;Acc:ZDB-GENE-030131-6965]	atp6v1g1	ATPase H+ transporting V1 subunit G1 [Source:ZFIN;Acc:ZDB-GENE-030131-6965]	ATP6V1G1	ATPase H+ transporting V1 subunit G1 [Source:HGNC Symbol;Acc:HGNC:864]
ENSOMYG00000036668	0	3.45464	0.277	0.023	0	Monocytes			lgmn	legumain [Source:ZFIN;Acc:ZDB-GENE-021030-1]	LGMN	legumain [Source:HGNC Symbol;Acc:HGNC:9472]
ENSOMYG00000001038	0	1.46713	0.348	0.096	0	Monocytes	idh2	isocitrate dehydrogenase (NADP(+)) 2 [Source:ZFIN;Acc:ZDB-GENE-031118-95]	idh2	isocitrate dehydrogenase (NADP(+)) 2 [Source:ZFIN;Acc:ZDB-GENE-031118-95]	IDH2	isocitrate dehydrogenase (NADP(+)) 2 [Source:HGNC Symbol;Acc:HGNC:5383]
ENSOMYG00000003358	0	1.26774	0.36	0.109	0	Monocytes	krtcap2	keratinocyte associated protein 2 [Source:ZFIN;Acc:ZDB-GENE-060825-91]	krtcap2	keratinocyte associated protein 2 [Source:ZFIN;Acc:ZDB-GENE-060825-91]	KRTCAP2	keratinocyte associated protein 2 [Source:HGNC Symbol;Acc:HGNC:28942]
ENSOMYG00000004614	0	3.32312	0.275	0.024	0	Monocytes			nuggc.3	nuclear GTPase, germinal center associated, tandem duplicate 3 [Source:ZFIN;Acc:ZDB-GENE-061207-67]	NUGGC	nuclear GTPase, germinal center associated [Source:HGNC Symbol;Acc:HGNC:33550]
ENSOMYG00000007349	0	1.035	0.374	0.124	0	Monocytes	nop10	NOP10 ribonucleoprotein homolog (yeast) [Source:ZFIN;Acc:ZDB-GENE-041007-4]	nop10	NOP10 ribonucleoprotein homolog (yeast) [Source:NCBI gene;Acc:445391]	NOP10	NOP10 ribonucleoprotein [Source:HGNC Symbol;Acc:HGNC:14378]
ENSOMYG00000042950	0	3.50458	0.271	0.021	0	Monocytes	bag3	BCL2 associated athanogene 3 [Source:ZFIN;Acc:ZDB-GENE-040801-40]	bag3	BCL2 associated athanogene 3 [Source:ZFIN;Acc:ZDB-GENE-040801-40]	BAG3	BAG cochaperone 3 [Source:HGNC Symbol;Acc:HGNC:939]
ENSOMYG00000068967	0	2.38617	0.286	0.036	0	Monocytes	unc93b1	unc-93 homolog B1, TLR signaling regulator [Source:ZFIN;Acc:ZDB-GENE-130424-1]	unc93b1	unc-93 homolog B1, TLR signaling regulator [Source:ZFIN;Acc:ZDB-GENE-130424-1]	UNC93B1	unc-93 homolog B1, TLR signaling regulator [Source:HGNC Symbol;Acc:HGNC:13481]
ENSOMYG00000005412	0	2.3352	0.286	0.036	0	Monocytes	unc93b1	unc-93 homolog B1, TLR signaling regulator [Source:ZFIN;Acc:ZDB-GENE-130424-1]	unc93b1	unc-93 homolog B1, TLR signaling regulator [Source:ZFIN;Acc:ZDB-GENE-130424-1]	UNC93B1	unc-93 homolog B1, TLR signaling regulator [Source:HGNC Symbol;Acc:HGNC:13481]
ENSOMYG00000021374	0	3.43304	0.267	0.019	0	Monocytes			CABZ01111959.1		SEMA7A	semaphorin 7A (John Milton Hagen blood group) [Source:HGNC Symbol;Acc:HGNC:10741]
ENSOMYG00000034471	0	1.51107	0.317	0.07	0	Monocytes			abcf2a	ATP-binding cassette, sub-family F (GCN20), member 2a [Source:ZFIN;Acc:ZDB-GENE-030131-8714]	ABCF2-H2BE1	ABCF2-H2BE1 readthrough [Source:HGNC Symbol;Acc:HGNC:54751]
ENSOMYG00000032833	0	1.81889	0.313	0.067	0	Monocytes	idh2	isocitrate dehydrogenase (NADP(+)) 2 [Source:ZFIN;Acc:ZDB-GENE-031118-95]	idh1	isocitrate dehydrogenase (NADP(+)) 1 [Source:ZFIN;Acc:ZDB-GENE-031006-1]	IDH2	isocitrate dehydrogenase (NADP(+)) 2 [Source:HGNC Symbol;Acc:HGNC:5383]
ENSOMYG00000029811	0	3.35486	0.263	0.017	0	Monocytes	jdp2b	Jun dimerization protein 2b [Source:ZFIN;Acc:ZDB-GENE-040718-197]	jdp2a	Jun dimerization protein 2a [Source:ZFIN;Acc:ZDB-GENE-131127-459]	JDP2	Jun dimerization protein 2 [Source:HGNC Symbol;Acc:HGNC:17546]
ENSOMYG00000074173	0	1.41548	0.318	0.073	0	Monocytes	zyx	zyxin [Source:ZFIN;Acc:ZDB-GENE-070928-18]	zyx	zyxin [Source:ZFIN;Acc:ZDB-GENE-070928-18]	ZYX	zyxin [Source:HGNC Symbol;Acc:HGNC:13200]
ENSOMYG00000024994	0	1.85324	0.309	0.064	0	Monocytes	brd2a	bromodomain containing 2a [Source:ZFIN;Acc:ZDB-GENE-990415-248]	brd2a	bromodomain containing 2a [Source:ZFIN;Acc:ZDB-GENE-990415-248]	BRD2	bromodomain containing 2 [Source:HGNC Symbol;Acc:HGNC:1103]
ENSOMYG00000039693	0	2.00279	0.284	0.04	0	Monocytes		immune-related, lectin-like receptor 4 [Source:ZFIN;Acc:ZDB-GENE-050311-5]	illr4	immune-related, lectin-like receptor 4 [Source:ZFIN;Acc:ZDB-GENE-050311-5]	CLEC17A	C-type lectin domain containing 17A [Source:HGNC Symbol;Acc:HGNC:34520]
ENSOMYG00000012636	0	1.24349	0.362	0.122	0	Monocytes	DYNC1H1	dynein cytoplasmic 1 heavy chain 1 [Source:HGNC Symbol;Acc:HGNC:2961]	AL807739.1	dynein, axonemal, heavy chain 6 [Source:NCBI gene;Acc:100148193]	DYNC1H1	dynein cytoplasmic 1 heavy chain 1 [Source:HGNC Symbol;Acc:HGNC:2961]
ENSOMYG00000024949	0	1.04545	0.367	0.129	0	Monocytes			atp6ap2	ATPase H+ transporting accessory protein 2 [Source:ZFIN;Acc:ZDB-GENE-040426-1960]	ATP6AP2	ATPase H+ transporting accessory protein 2 [Source:HGNC Symbol;Acc:HGNC:18305]
ENSOMYG00000030416	0	2.30494	0.271	0.034	0	Monocytes			tcirg1b	T cell immune regulator 1, ATPase H+ transporting V0 subunit a3b [Source:ZFIN;Acc:ZDB-GENE-040426-2022]	ATP6V0A2	ATPase H+ transporting V0 subunit a2 [Source:HGNC Symbol;Acc:HGNC:18481]
ENSOMYG00000060789	0	1.03856	0.353	0.117	0	Monocytes	CORO7	coronin 7 [Source:HGNC Symbol;Acc:HGNC:26161]	pam16	presequence translocase associated motor 16 [Source:NCBI gene;Acc:393777]	PAM16	presequence translocase associated motor 16 [Source:HGNC Symbol;Acc:HGNC:29679]
ENSOMYG00000026568	0	1.29617	0.299	0.064	0	Monocytes			pld3	phospholipase D family, member 3 [Source:ZFIN;Acc:ZDB-GENE-050419-212]	PLD4	phospholipase D family member 4 [Source:HGNC Symbol;Acc:HGNC:23792]
ENSOMYG00000007072	0	1.63161	0.309	0.077	0	Monocytes	atp6ap1b	ATPase H+ transporting accessory protein 1b [Source:ZFIN;Acc:ZDB-GENE-020423-2]	atp6ap1b	ATPase H+ transporting accessory protein 1b [Source:ZFIN;Acc:ZDB-GENE-020423-2]	ATP6AP1	ATPase H+ transporting accessory protein 1 [Source:HGNC Symbol;Acc:HGNC:868]
ENSOMYG00000028428	0	2.02301	0.279	0.048	0	Monocytes	abi1a	abl-interactor 1a [Source:ZFIN;Acc:ZDB-GENE-040426-1701]	abi1a	abl-interactor 1a [Source:ZFIN;Acc:ZDB-GENE-040426-1701]	ABI1	abl interactor 1 [Source:HGNC Symbol;Acc:HGNC:11320]
ENSOMYG00000030785	0	1.2811	0.327	0.097	0	Monocytes	snx1a	sorting nexin 1a [Source:ZFIN;Acc:ZDB-GENE-060302-3]	snx1a	sorting nexin 1a [Source:ZFIN;Acc:ZDB-GENE-060302-3]	SNX1	sorting nexin 1 [Source:HGNC Symbol;Acc:HGNC:11172]
ENSOMYG00000024388	0	2.08802	0.264	0.035	0	Monocytes			pld3	phospholipase D family, member 3 [Source:ZFIN;Acc:ZDB-GENE-050419-212]	PLD4	phospholipase D family member 4 [Source:HGNC Symbol;Acc:HGNC:23792]
ENSOMYG00000020301	0	1.97122	0.287	0.059	0	Monocytes			tpp1	tripeptidyl peptidase I [Source:NCBI gene;Acc:798347]	TPP1	tripeptidyl peptidase 1 [Source:HGNC Symbol;Acc:HGNC:2073]
ENSOMYG00000002596	0	1.36752	0.362	0.135	0	Monocytes	serpine1	serpin peptidase inhibitor, clade E (nexin, plasminogen activator inhibitor type 1), member 1 [Source:ZFIN;Acc:ZDB-GENE-070912-60]	serpine1	serpin peptidase inhibitor, clade E (nexin, plasminogen activator inhibitor type 1), member 1 [Source:ZFIN;Acc:ZDB-GENE-070912-60]	SERPINE1	serpin family E member 1 [Source:HGNC Symbol;Acc:HGNC:8583]
ENSOMYG00000035707	0	1.12539	0.333	0.107	0	Monocytes			cd44b	CD44 molecule (Indian blood group) b [Source:ZFIN;Acc:ZDB-GENE-110429-2]	CD44	CD44 molecule (Indian blood group) [Source:HGNC Symbol;Acc:HGNC:1681]
ENSOMYG00000006214	0	1.05711	0.289	0.064	0	Monocytes	SLC46A2	solute carrier family 46 member 2 [Source:HGNC Symbol;Acc:HGNC:16055]	slc46a2	solute carrier family 46 member 2 [Source:ZFIN;Acc:ZDB-GENE-170126-3]	SLC46A2	solute carrier family 46 member 2 [Source:HGNC Symbol;Acc:HGNC:16055]
ENSOMYG00000070516	0	1.12392	0.3	0.08	0	Monocytes		family with sequence similarity 49 member A, like [Source:ZFIN;Acc:ZDB-GENE-040801-125]	fam49al	family with sequence similarity 49 member A, like [Source:ZFIN;Acc:ZDB-GENE-040801-125]	CYRIA	CYFIP related Rac1 interactor A [Source:HGNC Symbol;Acc:HGNC:25373]
ENSOMYG00000046499	0	1.45208	0.259	0.041	0	Monocytes	sat1a.2	spermidine/spermine N1-acetyltransferase 1a, duplicate 2 [Source:ZFIN;Acc:ZDB-GENE-040704-4]	sat1a.2	spermidine/spermine N1-acetyltransferase 1a, duplicate 2 [Source:NCBI gene;Acc:431716]	SAT1	spermidine/spermine N1-acetyltransferase 1 [Source:HGNC Symbol;Acc:HGNC:10540]
ENSOMYG00000038319	0	1.06805	0.327	0.11	0	Monocytes	ppt1	palmitoyl-protein thioesterase 1 (ceroid-lipofuscinosis, neuronal 1, infantile) [Source:ZFIN;Acc:ZDB-GENE-040426-2653]	ppt1	palmitoyl-protein thioesterase 1 (ceroid-lipofuscinosis, neuronal 1, infantile) [Source:ZFIN;Acc:ZDB-GENE-040426-2653]	PPT1	palmitoyl-protein thioesterase 1 [Source:HGNC Symbol;Acc:HGNC:9325]
ENSOMYG00000012376	0	2.48045	0.25	0.034	0	Monocytes	cryl1	crystallin, lambda 1 [Source:ZFIN;Acc:ZDB-GENE-060810-7]	cryl1	crystallin, lambda 1 [Source:ZFIN;Acc:ZDB-GENE-060810-7]	CRYL1	crystallin lambda 1 [Source:HGNC Symbol;Acc:HGNC:18246]
ENSOMYG00000049461	0	2.38412	0.255	0.041	0	Monocytes			tmem176l.1	transmembrane protein 176l.1 [Source:ZFIN;Acc:ZDB-GENE-080829-11]	MS4A12	membrane spanning 4-domains A12 [Source:HGNC Symbol;Acc:HGNC:13370]
ENSOMYG00000038173	0	1.77737	0.297	0.083	0	Monocytes			tex15	testis expressed 15 [Source:ZFIN;Acc:ZDB-GENE-091204-395]	TEX15	testis expressed 15, meiosis and synapsis associated [Source:HGNC Symbol;Acc:HGNC:11738]
ENSOMYG00000025611	0	1.95212	0.257	0.046	0	Monocytes	gnsb	glucosamine (N-acetyl)-6-sulfatase (Sanfilippo disease IIID), b [Source:ZFIN;Acc:ZDB-GENE-030131-5846]	gnsb	glucosamine (N-acetyl)-6-sulfatase (Sanfilippo disease IIID), b [Source:ZFIN;Acc:ZDB-GENE-030131-5846]	GNS	glucosamine (N-acetyl)-6-sulfatase [Source:HGNC Symbol;Acc:HGNC:4422]
ENSOMYG00000006097	0	1.01817	0.317	0.107	0	Monocytes			rps3	ribosomal protein S3 [Source:ZFIN;Acc:ZDB-GENE-030131-8494]	RPS3	ribosomal protein S3 [Source:HGNC Symbol;Acc:HGNC:10420]
ENSOMYG00000031240	0	1.60841	0.269	0.059	0	Monocytes		enolase superfamily member 1 [Source:HGNC Symbol;Acc:HGNC:30365]	enosf1	enolase superfamily member 1 [Source:ZFIN;Acc:ZDB-GENE-060929-780]	ENOSF1	enolase superfamily member 1 [Source:HGNC Symbol;Acc:HGNC:30365]
ENSOMYG00000049085	0	1.27507	0.286	0.077	0	Monocytes			rab7b	RAB7b, member RAS oncogene family [Source:ZFIN;Acc:ZDB-GENE-180906-1]	RAB7A	RAB7A, member RAS oncogene family [Source:HGNC Symbol;Acc:HGNC:9788]
ENSOMYG00000035075	0	1.01686	0.33	0.122	0	Monocytes	PSMA8	proteasome 20S subunit alpha 8 [Source:HGNC Symbol;Acc:HGNC:22985]	psma8	proteasome 20S subunit alpha 8 [Source:ZFIN;Acc:ZDB-GENE-040426-2194]	PSMA8	proteasome 20S subunit alpha 8 [Source:HGNC Symbol;Acc:HGNC:22985]
ENSOMYG00000008241	0	1.76874	0.262	0.056	0	Monocytes		C-C motif chemokine ligand 22 [Source:HGNC Symbol;Acc:HGNC:10621]	ccl35.2	chemokine (C-C motif) ligand 35, duplicate 2 [Source:ZFIN;Acc:ZDB-GENE-140718-1]	CCL4	C-C motif chemokine ligand 4 [Source:HGNC Symbol;Acc:HGNC:10630]
ENSOMYG00000068231	0	1.03554	0.305	0.1	0	Monocytes	mdh1ab	malate dehydrogenase 1Ab, NAD (soluble) [Source:ZFIN;Acc:ZDB-GENE-030131-7655]	mdh1aa	malate dehydrogenase 1Aa, NAD (soluble) [Source:ZFIN;Acc:ZDB-GENE-040204-1]	MDH1	malate dehydrogenase 1 [Source:HGNC Symbol;Acc:HGNC:6970]
ENSOMYG00000015379	0	1.23272	0.268	0.066	0	Monocytes	rmi2	RecQ mediated genome instability 2 [Source:ZFIN;Acc:ZDB-GENE-131125-13]	rmi2	RecQ mediated genome instability 2 [Source:ZFIN;Acc:ZDB-GENE-131125-13]	RMI2	RecQ mediated genome instability 2 [Source:HGNC Symbol;Acc:HGNC:28349]
ENSOMYG00000010293	0	1.63746	0.268	0.066	0	Monocytes			CU984600.2	si:dkeyp-118h9.7 [Source:NCBI gene;Acc:555303]	SACS	sacsin molecular chaperone [Source:HGNC Symbol;Acc:HGNC:10519]
ENSOMYG00000046934	0	1.22859	0.323	0.121	0	Monocytes	DIAPH2	diaphanous related formin 2 [Source:HGNC Symbol;Acc:HGNC:2877]	diaph2	diaphanous-related formin 2 [Source:ZFIN;Acc:ZDB-GENE-090115-1]	DIAPH2	diaphanous related formin 2 [Source:HGNC Symbol;Acc:HGNC:2877]
ENSOMYG00000000871	0	1.79208	0.257	0.056	0	Monocytes	mdh1ab	malate dehydrogenase 1Ab, NAD (soluble) [Source:ZFIN;Acc:ZDB-GENE-030131-7655]	mdh1aa	malate dehydrogenase 1Aa, NAD (soluble) [Source:ZFIN;Acc:ZDB-GENE-040204-1]	MDH1	malate dehydrogenase 1 [Source:HGNC Symbol;Acc:HGNC:6970]
ENSOMYG00000035353	0	1.18719	0.272	0.071	0	Monocytes			ptgr1	prostaglandin reductase 1 [Source:ZFIN;Acc:ZDB-GENE-041212-80]	PTGR1	prostaglandin reductase 1 [Source:HGNC Symbol;Acc:HGNC:18429]
ENSOMYG00000068676	0	1.28849	0.261	0.062	0	Monocytes		thymopoietin a [Source:ZFIN;Acc:ZDB-GENE-030131-6003]	tmpoa	thymopoietin a [Source:ZFIN;Acc:ZDB-GENE-030131-6003]	TMPO	thymopoietin [Source:HGNC Symbol;Acc:HGNC:11875]
ENSOMYG00000022508	0	1.85898	0.253	0.058	0	Monocytes	gdh03		glud1b	glutamate dehydrogenase 1b [Source:ZFIN;Acc:ZDB-GENE-030828-1]	GLUD1	glutamate dehydrogenase 1 [Source:HGNC Symbol;Acc:HGNC:4335]
ENSOMYG00000028802	0	1.1361	0.293	0.099	0	Monocytes	pldn	biogenesis of lysosomal organelles complex-1, subunit 6, pallidin [Source:ZFIN;Acc:ZDB-GENE-070112-1862]	bloc1s6	biogenesis of lysosomal organelles complex-1, subunit 6, pallidin [Source:ZFIN;Acc:ZDB-GENE-070112-1862]	BLOC1S6	biogenesis of lysosomal organelles complex 1 subunit 6 [Source:HGNC Symbol;Acc:HGNC:8549]
ENSOMYG00000020355	0	1.23882	0.303	0.113	0	Monocytes			bida	BH3 interacting domain death agonist [Source:ZFIN;Acc:ZDB-GENE-050419-35]	BID	BH3 interacting domain death agonist [Source:HGNC Symbol;Acc:HGNC:1050]
ENSOMYG00000051231	0	1.34809	0.251	0.065	0	Monocytes			ca6	carbonic anhydrase VI [Source:ZFIN;Acc:ZDB-GENE-030131-7091]	CA6	carbonic anhydrase 6 [Source:HGNC Symbol;Acc:HGNC:1380]
ENSOMYG00000040336	0	1.05621	0.277	0.093	0	Monocytes			psmc1b	proteasome 26S subunit, ATPase 1b [Source:ZFIN;Acc:ZDB-GENE-040625-69]	PSMC1	proteasome 26S subunit, ATPase 1 [Source:HGNC Symbol;Acc:HGNC:9547]
ENSOMYG00000020231	0	1.03009	0.279	0.096	0	Monocytes	snd1	staphylococcal nuclease and tudor domain containing 1 [Source:ZFIN;Acc:ZDB-GENE-030131-3124]	snd1	staphylococcal nuclease and tudor domain containing 1 [Source:NCBI gene;Acc:324404]	SND1	staphylococcal nuclease and tudor domain containing 1 [Source:HGNC Symbol;Acc:HGNC:30646]
ENSOMYG00000038886	0	1.11066	0.264	0.082	0	Monocytes	calm1b	calmodulin 1b [Source:ZFIN;Acc:ZDB-GENE-030804-2]	calm2a	calmodulin 2a (phosphorylase kinase, delta) [Source:ZFIN;Acc:ZDB-GENE-030804-3]	CALM3	calmodulin 3 [Source:HGNC Symbol;Acc:HGNC:1449]
ENSOMYG00000001482	0	1.23414	0.267	0.088	0	Monocytes			rpn1	ribophorin I [Source:ZFIN;Acc:ZDB-GENE-030131-4286]	RPN1	ribophorin I [Source:HGNC Symbol;Acc:HGNC:10381]
ENSOMYG00000032024	0	1.16057	0.269	0.1	0	Monocytes	ncoa4	nuclear receptor coactivator 4 [Source:ZFIN;Acc:ZDB-GENE-040426-689]	ncoa4	nuclear receptor coactivator 4 [Source:ZFIN;Acc:ZDB-GENE-040426-689]	NCOA4	nuclear receptor coactivator 4 [Source:HGNC Symbol;Acc:HGNC:7671]
ENSOMYG00000037055	3.49e-280	1.10444	0.292	0.116	1.05e-275	Monocytes	gm2a	ganglioside GM2 activator [Source:ZFIN;Acc:ZDB-GENE-050417-373]	gm2a	GM2 ganglioside activator [Source:ZFIN;Acc:ZDB-GENE-050417-373]	GM2A	GM2 ganglioside activator [Source:HGNC Symbol;Acc:HGNC:4367]
ENSOMYG00000041099	0	3.32497	0.901	0.148	0	HSC-Like	fabp3	fatty acid binding protein 3, muscle and heart [Source:ZFIN;Acc:ZDB-GENE-020318-2]	fabp3	fatty acid binding protein 3, muscle and heart [Source:ZFIN;Acc:ZDB-GENE-020318-2]	FABP3	fatty acid binding protein 3 [Source:HGNC Symbol;Acc:HGNC:3557]
ENSOMYG00000012585	0	2.22167	0.828	0.186	0	HSC-Like	nop56	NOP56 ribonucleoprotein homolog [Source:ZFIN;Acc:ZDB-GENE-040109-1]	nop56	NOP56 ribonucleoprotein homolog [Source:ZFIN;Acc:ZDB-GENE-040109-1]	NOP56	NOP56 ribonucleoprotein [Source:HGNC Symbol;Acc:HGNC:15911]
ENSOMYG00000031691	0	1.88816	0.832	0.214	0	HSC-Like			nme2b.1	NME/NM23 nucleoside diphosphate kinase 2b, tandem duplicate 1 [Source:ZFIN;Acc:ZDB-GENE-000210-32]	NME2	NME/NM23 nucleoside diphosphate kinase 2 [Source:HGNC Symbol;Acc:HGNC:7850]
ENSOMYG00000006482	0	1.81305	0.858	0.273	0	HSC-Like	sodc		sod1	superoxide dismutase 1, soluble [Source:NCBI gene;Acc:30553]	SOD1	superoxide dismutase 1 [Source:HGNC Symbol;Acc:HGNC:11179]
ENSOMYG00000036196	0	1.95837	0.785	0.203	0	HSC-Like		SNU13 homolog, small nuclear ribonucleoprotein b (U4/U6.U5) [Source:ZFIN;Acc:ZDB-GENE-030131-9670]	snu13b	SNU13 homolog, small nuclear ribonucleoprotein b (U4/U6.U5) [Source:ZFIN;Acc:ZDB-GENE-030131-9670]	SNU13	small nuclear ribonucleoprotein 13 [Source:HGNC Symbol;Acc:HGNC:7819]
ENSOMYG00000023393	0	4.84751	0.6	0.033	0	HSC-Like	sb:cb81	sb:cb81 [Source:ZFIN;Acc:ZDB-GENE-030131-9939]	sb:cb81	sb:cb81 [Source:ZFIN;Acc:ZDB-GENE-030131-9939]	ZFP36L1	ZFP36 ring finger protein like 1 [Source:HGNC Symbol;Acc:HGNC:1107]
ENSOMYG00000037885	0	1.42641	0.83	0.268	0	HSC-Like	DDX21	DExD-box helicase 21 [Source:HGNC Symbol;Acc:HGNC:2744]	ddx21	DEAD (Asp-Glu-Ala-Asp) box helicase 21 [Source:ZFIN;Acc:ZDB-GENE-031113-10]	DDX21	DExD-box helicase 21 [Source:HGNC Symbol;Acc:HGNC:2744]
ENSOMYG00000021733	0	3.63032	0.611	0.061	0	HSC-Like	sb:cb81	sb:cb81 [Source:ZFIN;Acc:ZDB-GENE-030131-9939]	sb:cb81	sb:cb81 [Source:ZFIN;Acc:ZDB-GENE-030131-9939]	ZFP36L1	ZFP36 ring finger protein like 1 [Source:HGNC Symbol;Acc:HGNC:1107]
ENSOMYG00000034562	0	2.19731	0.686	0.142	0	HSC-Like	zgc:103482	zgc:103482 [Source:ZFIN;Acc:ZDB-GENE-041010-115]	zgc:103482	zgc:103482 [Source:ZFIN;Acc:ZDB-GENE-041010-115]	HABP4	hyaluronan binding protein 4 [Source:HGNC Symbol;Acc:HGNC:17062]
ENSOMYG00000022798	0	3.44829	0.614	0.07	0	HSC-Like	cox5b2	cytochrome c oxidase subunit 5B2 [Source:ZFIN;Acc:ZDB-GENE-060825-71]	cox5b2	cytochrome c oxidase subunit 5B2 [Source:ZFIN;Acc:ZDB-GENE-060825-71]	COX5B	cytochrome c oxidase subunit 5B [Source:HGNC Symbol;Acc:HGNC:2269]
ENSOMYG00000014047	0	1.36401	0.766	0.224	0	HSC-Like	GTPBP4	GTP binding protein 4 [Source:HGNC Symbol;Acc:HGNC:21535]	gtpbp4	GTP binding protein 4 [Source:ZFIN;Acc:ZDB-GENE-030131-5982]	GTPBP4	GTP binding protein 4 [Source:HGNC Symbol;Acc:HGNC:21535]
ENSOMYG00000002184	0	1.55054	0.754	0.219	0	HSC-Like	ahcy	adenosylhomocysteinase [Source:ZFIN;Acc:ZDB-GENE-031219-6]	ahcy	adenosylhomocysteinase [Source:ZFIN;Acc:ZDB-GENE-031219-6]	AHCY	adenosylhomocysteinase [Source:HGNC Symbol;Acc:HGNC:343]
ENSOMYG00000034225	0	1.25706	0.808	0.285	0	HSC-Like			rpl4	ribosomal protein L4 [Source:ZFIN;Acc:ZDB-GENE-030131-9034]	RPL4	ribosomal protein L4 [Source:HGNC Symbol;Acc:HGNC:10353]
ENSOMYG00000047420	0	1.74293	0.655	0.134	0	HSC-Like			dkc1	dyskeratosis congenita 1, dyskerin [Source:ZFIN;Acc:ZDB-GENE-031118-120]	DKC1	dyskerin pseudouridine synthase 1 [Source:HGNC Symbol;Acc:HGNC:2890]
ENSOMYG00000076364	0	1.20892	0.849	0.333	0	HSC-Like	spink2.1	serine peptidase inhibitor, Kazal type 2, tandem duplicate 1 [Source:ZFIN;Acc:ZDB-GENE-070112-972]	spink2.1	serine peptidase inhibitor, Kazal type 2, tandem duplicate 1 [Source:ZFIN;Acc:ZDB-GENE-070112-972]	SPINK2	serine peptidase inhibitor Kazal type 2 [Source:HGNC Symbol;Acc:HGNC:11245]
ENSOMYG00000039435	0	1.15053	0.902	0.388	0	HSC-Like			eif3k	eukaryotic translation initiation factor 3, subunit K [Source:NCBI gene;Acc:550245]	EIF3K	eukaryotic translation initiation factor 3 subunit K [Source:HGNC Symbol;Acc:HGNC:24656]
ENSOMYG00000009366	0	1.93322	0.966	0.455	0	HSC-Like	ndkb		nme2b.1	NME/NM23 nucleoside diphosphate kinase 2b, tandem duplicate 1 [Source:ZFIN;Acc:ZDB-GENE-000210-32]	NME2	NME/NM23 nucleoside diphosphate kinase 2 [Source:HGNC Symbol;Acc:HGNC:7850]
ENSOMYG00000017614	0	1.18123	0.87	0.363	0	HSC-Like	ybx1	Y box binding protein 1 [Source:ZFIN;Acc:ZDB-GENE-000629-3]	ybx1	Y box binding protein 1 [Source:ZFIN;Acc:ZDB-GENE-000629-3]	YBX1	Y-box binding protein 1 [Source:HGNC Symbol;Acc:HGNC:8014]
ENSOMYG00000022173	0	1.51879	0.95	0.444	0	HSC-Like			rpl36a	ribosomal protein L36A [Source:NCBI gene;Acc:195819]	RPL36A	ribosomal protein L36a [Source:HGNC Symbol;Acc:HGNC:10359]
ENSOMYG00000051801	0	1.58741	0.733	0.229	0	HSC-Like	prmt1	protein arginine methyltransferase 1 [Source:ZFIN;Acc:ZDB-GENE-030131-693]	prmt1	protein arginine methyltransferase 1 [Source:ZFIN;Acc:ZDB-GENE-030131-693]	PRMT1	protein arginine methyltransferase 1 [Source:HGNC Symbol;Acc:HGNC:5187]
ENSOMYG00000055733	0	2.00146	0.619	0.115	0	HSC-Like			nop58	NOP58 ribonucleoprotein homolog (yeast) [Source:ZFIN;Acc:ZDB-GENE-040426-2140]	NOP58	NOP58 ribonucleoprotein [Source:HGNC Symbol;Acc:HGNC:29926]
ENSOMYG00000001566	0	1.26232	0.74	0.245	0	HSC-Like	fbl	fibrillarin [Source:ZFIN;Acc:ZDB-GENE-040426-1936]	fbl	fibrillarin [Source:ZFIN;Acc:ZDB-GENE-040426-1936]	FBL	fibrillarin [Source:HGNC Symbol;Acc:HGNC:3599]
ENSOMYG00000063761	0	1.49782	0.722	0.23	0	HSC-Like			hspb11	heat shock protein, alpha-crystallin-related, b11 [Source:NCBI gene;Acc:796767]	CRYAB	crystallin alpha B [Source:HGNC Symbol;Acc:HGNC:2389]
ENSOMYG00000045927	0	2.19464	0.586	0.094	0	HSC-Like	rsl1d1	ribosomal L1 domain containing 1 [Source:ZFIN;Acc:ZDB-GENE-130603-67]	rsl1d1	ribosomal L1 domain containing 1 [Source:ZFIN;Acc:ZDB-GENE-130603-67]	RSL1D1	ribosomal L1 domain containing 1 [Source:HGNC Symbol;Acc:HGNC:24534]
ENSOMYG00000019186	0	2.04893	0.592	0.104	0	HSC-Like	rpl7l1	ribosomal protein L7-like 1 [Source:ZFIN;Acc:ZDB-GENE-030131-970]	rpl7l1	ribosomal protein L7-like 1 [Source:ZFIN;Acc:ZDB-GENE-030131-970]	RPL7L1	ribosomal protein L7 like 1 [Source:HGNC Symbol;Acc:HGNC:21370]
ENSOMYG00000017385	0	1.29849	0.76	0.276	0	HSC-Like	ATP5MC3	ATP synthase membrane subunit c locus 3 [Source:HGNC Symbol;Acc:HGNC:843]	atp5mc3b	ATP synthase membrane subunit c locus 3b [Source:ZFIN;Acc:ZDB-GENE-020814-1]	ATP5MC3	ATP synthase membrane subunit c locus 3 [Source:HGNC Symbol;Acc:HGNC:843]
ENSOMYG00000001770	0	1.21894	0.908	0.429	0	HSC-Like	ncl	nucleolin [Source:ZFIN;Acc:ZDB-GENE-030131-6986]	ncl	nucleolin [Source:ZFIN;Acc:ZDB-GENE-030131-6986]	NCL	nucleolin [Source:HGNC Symbol;Acc:HGNC:7667]
ENSOMYG00000024058	0	2.12563	0.565	0.091	0	HSC-Like			dkc1	dyskeratosis congenita 1, dyskerin [Source:ZFIN;Acc:ZDB-GENE-031118-120]	DKC1	dyskerin pseudouridine synthase 1 [Source:HGNC Symbol;Acc:HGNC:2890]
ENSOMYG00000022982	0	2.13705	0.552	0.086	0	HSC-Like			npm1a	nucleophosmin 1a [Source:ZFIN;Acc:ZDB-GENE-021028-1]	NPM1	nucleophosmin 1 [Source:HGNC Symbol;Acc:HGNC:7910]
ENSOMYG00000012619	0	1.62167	0.589	0.125	0	HSC-Like	llph	LLP homolog, long-term synaptic facilitation factor [Source:ZFIN;Acc:ZDB-GENE-051030-30]	llph	LLP homolog, long-term synaptic facilitation factor [Source:NCBI gene;Acc:100003313]	LLPH	LLP homolog, long-term synaptic facilitation factor [Source:HGNC Symbol;Acc:HGNC:28229]
ENSOMYG00000036936	0	1.83002	0.574	0.11	0	HSC-Like			nop58	NOP58 ribonucleoprotein homolog (yeast) [Source:ZFIN;Acc:ZDB-GENE-040426-2140]	NOP58	NOP58 ribonucleoprotein [Source:HGNC Symbol;Acc:HGNC:29926]
ENSOMYG00000007402	0	1.11427	0.694	0.231	0	HSC-Like	stmn1a	stathmin 1a [Source:ZFIN;Acc:ZDB-GENE-031006-14]	stmn1b	stathmin 1b [Source:ZFIN;Acc:ZDB-GENE-050417-397]	STMN1	stathmin 1 [Source:HGNC Symbol;Acc:HGNC:6510]
ENSOMYG00000006171	0	1.5304	0.658	0.207	0	HSC-Like	tmem14ca	transmembrane protein 14Ca [Source:ZFIN;Acc:ZDB-GENE-060825-156]	tmem14ca	transmembrane protein 14Ca [Source:NCBI gene;Acc:751728]	TMEM14C	transmembrane protein 14C [Source:HGNC Symbol;Acc:HGNC:20952]
ENSOMYG00000047285	0	2.70064	0.506	0.056	0	HSC-Like	npm1a	nucleophosmin 1a [Source:ZFIN;Acc:ZDB-GENE-021028-1]	npm1a	nucleophosmin 1a [Source:ZFIN;Acc:ZDB-GENE-021028-1]	NPM1	nucleophosmin 1 [Source:HGNC Symbol;Acc:HGNC:7910]
ENSOMYG00000021272	0	1.06091	0.641	0.193	0	HSC-Like	btf3l4	basic transcription factor 3-like 4 [Source:ZFIN;Acc:ZDB-GENE-040426-1650]	btf3l4	basic transcription factor 3-like 4 [Source:NCBI gene;Acc:393667]	BTF3L4	basic transcription factor 3 like 4 [Source:HGNC Symbol;Acc:HGNC:30547]
ENSOMYG00000059980	0	2.20627	0.532	0.085	0	HSC-Like	atic	5-aminoimidazole-4-carboxamide ribonucleotide formyltransferase/IMP cyclohydrolase [Source:ZFIN;Acc:ZDB-GENE-011212-4]	atic	5-aminoimidazole-4-carboxamide ribonucleotide formyltransferase/IMP cyclohydrolase [Source:ZFIN;Acc:ZDB-GENE-011212-4]	ATIC	5-aminoimidazole-4-carboxamide ribonucleotide formyltransferase/IMP cyclohydrolase [Source:HGNC Symbol;Acc:HGNC:794]
ENSOMYG00000007349	0	1.56356	0.586	0.141	0	HSC-Like	nop10	NOP10 ribonucleoprotein homolog (yeast) [Source:ZFIN;Acc:ZDB-GENE-041007-4]	nop10	NOP10 ribonucleoprotein homolog (yeast) [Source:NCBI gene;Acc:445391]	NOP10	NOP10 ribonucleoprotein [Source:HGNC Symbol;Acc:HGNC:14378]
ENSOMYG00000008455	0	1.1266	0.608	0.17	0	HSC-Like	4ebp2		eif4ebp1	eukaryotic translation initiation factor 4E binding protein 1 [Source:ZFIN;Acc:ZDB-GENE-030131-2332]	EIF4EBP2	eukaryotic translation initiation factor 4E binding protein 2 [Source:HGNC Symbol;Acc:HGNC:3289]
ENSOMYG00000006723	0	1.89447	0.534	0.099	0	HSC-Like	znf593	zinc finger protein 593 [Source:ZFIN;Acc:ZDB-GENE-040426-1789]	znf593	zinc finger protein 593 [Source:ZFIN;Acc:ZDB-GENE-040426-1789]	ZNF593	zinc finger protein 593 [Source:HGNC Symbol;Acc:HGNC:30943]
ENSOMYG00000038972	0	2.1412	0.501	0.072	0	HSC-Like	nmd3	NMD3 ribosome export adaptor [Source:ZFIN;Acc:ZDB-GENE-050320-149]	nmd3	NMD3 ribosome export adaptor [Source:NCBI gene;Acc:541444]	NMD3	NMD3 ribosome export adaptor [Source:HGNC Symbol;Acc:HGNC:24250]
ENSOMYG00000013146	0	3.01577	0.472	0.047	0	HSC-Like	nudt1	nudix (nucleoside diphosphate linked moiety X)-type motif 1 [Source:ZFIN;Acc:ZDB-GENE-040426-2757]	nudt1	nudix (nucleoside diphosphate linked moiety X)-type motif 1 [Source:ZFIN;Acc:ZDB-GENE-040426-2757]	NUDT1	nudix hydrolase 1 [Source:HGNC Symbol;Acc:HGNC:8048]
ENSOMYG00000013432	0	1.85814	0.509	0.084	0	HSC-Like			pes	pescadillo [Source:NCBI gene;Acc:30228]	PES1	pescadillo ribosomal biogenesis factor 1 [Source:HGNC Symbol;Acc:HGNC:8848]
ENSOMYG00000076839	0	3.53421	0.463	0.039	0	HSC-Like			CABZ01069162.1		PGBD4	piggyBac transposable element derived 4 [Source:HGNC Symbol;Acc:HGNC:19401]
ENSOMYG00000013688	0	1.77654	0.528	0.108	0	HSC-Like	pa2g4b	proliferation-associated 2G4, b [Source:ZFIN;Acc:ZDB-GENE-030131-2182]	pa2g4a	proliferation-associated 2G4, a [Source:ZFIN;Acc:ZDB-GENE-030616-161]	PA2G4	proliferation-associated 2G4 [Source:HGNC Symbol;Acc:HGNC:8550]
ENSOMYG00000036356	0	1.40517	0.54	0.12	0	HSC-Like	nop53	NOP53 ribosome biogenesis factor [Source:ZFIN;Acc:ZDB-GENE-051120-21]	nop53	NOP53 ribosome biogenesis factor [Source:ZFIN;Acc:ZDB-GENE-051120-21]	NOP53	NOP53 ribosome biogenesis factor [Source:HGNC Symbol;Acc:HGNC:4333]
ENSOMYG00000065281	0	3.60745	0.456	0.038	0	HSC-Like			CABZ01069162.1		PGBD4	piggyBac transposable element derived 4 [Source:HGNC Symbol;Acc:HGNC:19401]
ENSOMYG00000020142	0	1.02083	0.579	0.164	0	HSC-Like	RSL24D1	ribosomal L24 domain containing 1 [Source:HGNC Symbol;Acc:HGNC:18479]	rsl24d1	ribosomal L24 domain containing 1 [Source:NCBI gene;Acc:406266]	RSL24D1	ribosomal L24 domain containing 1 [Source:HGNC Symbol;Acc:HGNC:18479]
ENSOMYG00000000833	0	1.10229	0.95	0.538	0	HSC-Like		FAU ubiquitin like and ribosomal protein S30 fusion a [Source:ZFIN;Acc:ZDB-GENE-040426-1700]	faua	FAU ubiquitin like and ribosomal protein S30 fusion a [Source:ZFIN;Acc:ZDB-GENE-040426-1700]	FAU	FAU ubiquitin like and ribosomal protein S30 fusion [Source:HGNC Symbol;Acc:HGNC:3597]
ENSOMYG00000018371	0	2.28089	0.476	0.066	0	HSC-Like	nhp2	NHP2 ribonucleoprotein homolog (yeast) [Source:ZFIN;Acc:ZDB-GENE-030131-533]	nhp2	NHP2 ribonucleoprotein homolog (yeast) [Source:NCBI gene;Acc:100003787]	NHP2	NHP2 ribonucleoprotein [Source:HGNC Symbol;Acc:HGNC:14377]
ENSOMYG00000042997	0	1.20041	0.954	0.544	0	HSC-Like	RPL35	ribosomal protein L35 [Source:HGNC Symbol;Acc:HGNC:10344]	rpl35	ribosomal protein L35 [Source:NCBI gene;Acc:192299]	RPL35	ribosomal protein L35 [Source:HGNC Symbol;Acc:HGNC:10344]
ENSOMYG00000037569	0	1.50238	0.966	0.558	0	HSC-Like	BTF3	basic transcription factor 3 [Source:HGNC Symbol;Acc:HGNC:1125]	btf3	basic transcription factor 3 [Source:ZFIN;Acc:ZDB-GENE-030131-8731]	BTF3	basic transcription factor 3 [Source:HGNC Symbol;Acc:HGNC:1125]
ENSOMYG00000014512	0	1.84718	0.544	0.137	0	HSC-Like			si:ch211-141e20.2	si:ch211-141e20.2 [Source:ZFIN;Acc:ZDB-GENE-070912-75]	NECTIN3	nectin cell adhesion molecule 3 [Source:HGNC Symbol;Acc:HGNC:17664]
ENSOMYG00000056584	0	2.06505	0.496	0.093	0	HSC-Like	ccl25b	chemokine (C-C motif) ligand 25b [Source:ZFIN;Acc:ZDB-GENE-110222-2]	ccl25b	chemokine (C-C motif) ligand 25b [Source:ZFIN;Acc:ZDB-GENE-110222-2]	CCL25	C-C motif chemokine ligand 25 [Source:HGNC Symbol;Acc:HGNC:10624]
ENSOMYG00000019268	0	1.36768	0.546	0.145	0	HSC-Like			ddx39ab	DEAD (Asp-Glu-Ala-Asp) box polypeptide 39Ab [Source:ZFIN;Acc:ZDB-GENE-040426-2902]	DDX39A	DExD-box helicase 39A [Source:HGNC Symbol;Acc:HGNC:17821]
ENSOMYG00000014161	0	4.44968	0.415	0.014	0	HSC-Like	matn3b	matrilin 3b [Source:ZFIN;Acc:ZDB-GENE-050221-9]	matn3a	matrilin 3a [Source:ZFIN;Acc:ZDB-GENE-040822-21]	MATN3	matrilin 3 [Source:HGNC Symbol;Acc:HGNC:6909]
ENSOMYG00000035715	0	1.29247	0.958	0.558	0	HSC-Like			eef1g	eukaryotic translation elongation factor 1 gamma [Source:NCBI gene;Acc:195822]	EEF1G	eukaryotic translation elongation factor 1 gamma [Source:HGNC Symbol;Acc:HGNC:3213]
ENSOMYG00000072034	0	1.5481	0.537	0.138	0	HSC-Like	metB	metallothionein 2 [Source:ZFIN;Acc:ZDB-GENE-030131-4174]	mt2	metallothionein 2 [Source:NCBI gene;Acc:100174951]	MT1X	metallothionein 1X [Source:HGNC Symbol;Acc:HGNC:7405]
ENSOMYG00000030648	0	1.17396	0.543	0.144	0	HSC-Like	lrrc47	leucine rich repeat containing 47 [Source:ZFIN;Acc:ZDB-GENE-060503-289]	lrrc47	leucine rich repeat containing 47 [Source:ZFIN;Acc:ZDB-GENE-060503-289]	LRRC47	leucine rich repeat containing 47 [Source:HGNC Symbol;Acc:HGNC:29207]
ENSOMYG00000042802	0	1.15526	0.962	0.563	0	HSC-Like		ribosomal protein S27, isoform 1 [Source:ZFIN;Acc:ZDB-GENE-050522-549]	rps27.2	ribosomal protein S27, isoform 2 [Source:ZFIN;Acc:ZDB-GENE-040426-1735]	RPS27	ribosomal protein S27 [Source:HGNC Symbol;Acc:HGNC:10416]
ENSOMYG00000046709	0	1.56741	0.964	0.568	0	HSC-Like	uba52	ubiquitin A-52 residue ribosomal protein fusion product 1 [Source:ZFIN;Acc:ZDB-GENE-051023-7]	uba52	ubiquitin A-52 residue ribosomal protein fusion product 1 [Source:ZFIN;Acc:ZDB-GENE-051023-7]	UBA52	ubiquitin A-52 residue ribosomal protein fusion product 1 [Source:HGNC Symbol;Acc:HGNC:12458]
ENSOMYG00000013636	0	1.7772	0.482	0.087	0	HSC-Like	llph	LLP homolog, long-term synaptic facilitation factor [Source:ZFIN;Acc:ZDB-GENE-051030-30]	llph	LLP homolog, long-term synaptic facilitation factor [Source:NCBI gene;Acc:100003313]	LLPH	LLP homolog, long-term synaptic facilitation factor [Source:HGNC Symbol;Acc:HGNC:28229]
ENSOMYG00000029951	0	1.41424	0.543	0.157	0	HSC-Like	snrpe	small nuclear ribonucleoprotein polypeptide E [Source:ZFIN;Acc:ZDB-GENE-040426-1112]	snrpe	small nuclear ribonucleoprotein polypeptide E [Source:NCBI gene;Acc:393979]	SNRPE	small nuclear ribonucleoprotein polypeptide E [Source:HGNC Symbol;Acc:HGNC:11161]
ENSOMYG00000010104	0	1.06558	0.507	0.122	0	HSC-Like	apex1	APEX nuclease (multifunctional DNA repair enzyme) 1 [Source:ZFIN;Acc:ZDB-GENE-040426-2761]	apex1	APEX nuclease (multifunctional DNA repair enzyme) 1 [Source:NCBI gene;Acc:406730]	APEX1	apurinic/apyrimidinic endodeoxyribonuclease 1 [Source:HGNC Symbol;Acc:HGNC:587]
ENSOMYG00000016947	0	1.19998	0.956	0.573	0	HSC-Like			eef2b	eukaryotic translation elongation factor 2b [Source:ZFIN;Acc:ZDB-GENE-030131-5128]	EEF2	eukaryotic translation elongation factor 2 [Source:HGNC Symbol;Acc:HGNC:3214]
ENSOMYG00000019648	0	1.16978	0.514	0.131	0	HSC-Like	hspd1	heat shock 60 protein 1 [Source:ZFIN;Acc:ZDB-GENE-021206-1]	hspd1	heat shock 60 protein 1 [Source:ZFIN;Acc:ZDB-GENE-021206-1]	HSPD1	heat shock protein family D (Hsp60) member 1 [Source:HGNC Symbol;Acc:HGNC:5261]
ENSOMYG00000038653	0	2.23477	0.448	0.067	0	HSC-Like			npm3	nucleophosmin/nucleoplasmin, 3 [Source:ZFIN;Acc:ZDB-GENE-050320-50]	NPM3	nucleophosmin/nucleoplasmin 3 [Source:HGNC Symbol;Acc:HGNC:7931]
ENSOMYG00000004527	0	1.78312	0.462	0.083	0	HSC-Like	ftsj3	FtsJ RNA 2'-O-methyltransferase 3 [Source:ZFIN;Acc:ZDB-GENE-030131-9828]	ftsj3	FtsJ RNA 2'-O-methyltransferase 3 [Source:ZFIN;Acc:ZDB-GENE-030131-9828]	FTSJ3	FtsJ RNA 2'-O-methyltransferase 3 [Source:HGNC Symbol;Acc:HGNC:17136]
ENSOMYG00000033490	0	1.95663	0.482	0.104	0	HSC-Like	prdx5	peroxiredoxin 5 [Source:ZFIN;Acc:ZDB-GENE-050522-159]	prdx5	peroxiredoxin 5 [Source:ZFIN;Acc:ZDB-GENE-050522-159]	PRDX5	peroxiredoxin 5 [Source:HGNC Symbol;Acc:HGNC:9355]
ENSOMYG00000015021	0	1.74782	0.438	0.068	0	HSC-Like			sdad1	SDA1 domain containing 1 [Source:NCBI gene;Acc:286746]	SDAD1	SDA1 domain containing 1 [Source:HGNC Symbol;Acc:HGNC:25537]
ENSOMYG00000010422	0	1.97576	0.441	0.073	0	HSC-Like	RPL5	ribosomal protein L5 [Source:HGNC Symbol;Acc:HGNC:10360]	rpl5b	ribosomal protein L5b [Source:ZFIN;Acc:ZDB-GENE-040625-93]	RPL5	ribosomal protein L5 [Source:HGNC Symbol;Acc:HGNC:10360]
ENSOMYG00000014416	0	1.19309	0.962	0.594	0	HSC-Like	rplp1	ribosomal protein lateral stalk subunit P1 [Source:ZFIN;Acc:ZDB-GENE-030131-8663]	rplp1	ribosomal protein, large, P1 [Source:ZFIN;Acc:ZDB-GENE-030131-8663]	RPLP1	ribosomal protein lateral stalk subunit P1 [Source:HGNC Symbol;Acc:HGNC:10372]
ENSOMYG00000001914	0	2.80909	0.418	0.051	0	HSC-Like			zgc:172120	zgc:172120 [Source:ZFIN;Acc:ZDB-GENE-080204-46]	VTCN1	V-set domain containing T cell activation inhibitor 1 [Source:HGNC Symbol;Acc:HGNC:28873]
ENSOMYG00000012859	0	2.20316	0.422	0.056	0	HSC-Like		MRT4 homolog, ribosome maturation factor [Source:ZFIN;Acc:ZDB-GENE-050417-142]	mrto4	MRT4 homolog, ribosome maturation factor [Source:ZFIN;Acc:ZDB-GENE-050417-142]	MRTO4	MRT4 homolog, ribosome maturation factor [Source:HGNC Symbol;Acc:HGNC:18477]
ENSOMYG00000012257	0	2.2803	0.417	0.052	0	HSC-Like	znhit3	zinc finger, HIT-type containing 3 [Source:ZFIN;Acc:ZDB-GENE-040426-1114]	znhit3	zinc finger, HIT-type containing 3 [Source:NCBI gene;Acc:393243]	ZNHIT3	zinc finger HIT-type containing 3 [Source:HGNC Symbol;Acc:HGNC:12309]
ENSOMYG00000024072	0	1.54992	0.456	0.091	0	HSC-Like	prmt1	protein arginine methyltransferase 1 [Source:ZFIN;Acc:ZDB-GENE-030131-693]	prmt1	protein arginine methyltransferase 1 [Source:ZFIN;Acc:ZDB-GENE-030131-693]	PRMT1	protein arginine methyltransferase 1 [Source:HGNC Symbol;Acc:HGNC:5187]
ENSOMYG00000024947	0	3.60773	0.391	0.029	0	HSC-Like			CABZ01069162.1		PGBD4	piggyBac transposable element derived 4 [Source:HGNC Symbol;Acc:HGNC:19401]
ENSOMYG00000017011	0	2.11796	0.439	0.08	0	HSC-Like			klf4	Kruppel-like factor 4 [Source:ZFIN;Acc:ZDB-GENE-111014-1]	KLF4	Kruppel like factor 4 [Source:HGNC Symbol;Acc:HGNC:6348]
ENSOMYG00000061659	0	1.30381	0.458	0.099	0	HSC-Like	myb	v-myb avian myeloblastosis viral oncogene homolog [Source:ZFIN;Acc:ZDB-GENE-991110-14]	myb	v-myb avian myeloblastosis viral oncogene homolog [Source:ZFIN;Acc:ZDB-GENE-991110-14]	MYB	MYB proto-oncogene, transcription factor [Source:HGNC Symbol;Acc:HGNC:7545]
ENSOMYG00000012938	0	2.0481	0.415	0.057	0	HSC-Like			mybbp1a	MYB binding protein (P160) 1a [Source:NCBI gene;Acc:321277]	MYBBP1A	MYB binding protein 1a [Source:HGNC Symbol;Acc:HGNC:7546]
ENSOMYG00000036861	0	1.08683	0.474	0.117	0	HSC-Like	jun	Jun proto-oncogene, AP-1 transcription factor subunit [Source:ZFIN;Acc:ZDB-GENE-030131-7859]	jun	Jun proto-oncogene, AP-1 transcription factor subunit [Source:ZFIN;Acc:ZDB-GENE-030131-7859]	JUN	Jun proto-oncogene, AP-1 transcription factor subunit [Source:HGNC Symbol;Acc:HGNC:6204]
ENSOMYG00000011893	0	2.70589	0.387	0.034	0	HSC-Like	RPF2	ribosome production factor 2 homolog [Source:HGNC Symbol;Acc:HGNC:20870]	rpf2	ribosome production factor 2 homolog [Source:ZFIN;Acc:ZDB-GENE-040426-2501]	RPF2	ribosome production factor 2 homolog [Source:HGNC Symbol;Acc:HGNC:20870]
ENSOMYG00000042655	0	1.4556	0.435	0.083	0	HSC-Like	wdr43	WD repeat domain 43 [Source:ZFIN;Acc:ZDB-GENE-021231-3]	wdr43	WD repeat domain 43 [Source:ZFIN;Acc:ZDB-GENE-021231-3]	WDR43	WD repeat domain 43 [Source:HGNC Symbol;Acc:HGNC:28945]
ENSOMYG00000000152	0	1.26045	0.444	0.093	0	HSC-Like			rrp1	ribosomal RNA processing 1 [Source:ZFIN;Acc:ZDB-GENE-030131-9837]	RRP1B	ribosomal RNA processing 1B [Source:HGNC Symbol;Acc:HGNC:23818]
ENSOMYG00000033472	0	1.24727	0.962	0.612	0	HSC-Like			si:ch211-248l17.3	si:ch211-248l17.3 [Source:ZFIN;Acc:ZDB-GENE-120709-105]	RPL27A	ribosomal protein L27a [Source:HGNC Symbol;Acc:HGNC:10329]
ENSOMYG00000039935	0	2.60931	0.388	0.04	0	HSC-Like	fli1	Fli-1 proto-oncogene, ETS transcription factor [Source:ZFIN;Acc:ZDB-GENE-980526-426]	fli1a	Fli-1 proto-oncogene, ETS transcription factor a [Source:ZFIN;Acc:ZDB-GENE-980526-426]	FLI1	Fli-1 proto-oncogene, ETS transcription factor [Source:HGNC Symbol;Acc:HGNC:3749]
ENSOMYG00000028161	0	2.38158	0.396	0.049	0	HSC-Like		MRT4 homolog, ribosome maturation factor [Source:ZFIN;Acc:ZDB-GENE-050417-142]	mrto4	MRT4 homolog, ribosome maturation factor [Source:ZFIN;Acc:ZDB-GENE-050417-142]	MRTO4	MRT4 homolog, ribosome maturation factor [Source:HGNC Symbol;Acc:HGNC:18477]
ENSOMYG00000002273	0	1.48746	0.418	0.074	0	HSC-Like	grwd1	glutamate-rich WD repeat containing 1 [Source:ZFIN;Acc:ZDB-GENE-030131-9844]	grwd1	glutamate-rich WD repeat containing 1 [Source:ZFIN;Acc:ZDB-GENE-030131-9844]	GRWD1	glutamate rich WD repeat containing 1 [Source:HGNC Symbol;Acc:HGNC:21270]
ENSOMYG00000005171	0	1.53971	0.443	0.1	0	HSC-Like			eif5a	eukaryotic translation initiation factor 5A [Source:ZFIN;Acc:ZDB-GENE-040426-2229]	EIF5A	eukaryotic translation initiation factor 5A [Source:HGNC Symbol;Acc:HGNC:3300]
ENSOMYG00000027365	0	2.04324	0.402	0.06	0	HSC-Like	fbl	fibrillarin [Source:ZFIN;Acc:ZDB-GENE-040426-1936]	fbl	fibrillarin [Source:ZFIN;Acc:ZDB-GENE-040426-1936]	FBL	fibrillarin [Source:HGNC Symbol;Acc:HGNC:3599]
ENSOMYG00000026055	0	1.99277	0.399	0.06	0	HSC-Like	SSB	small RNA binding exonuclease protection factor La [Source:HGNC Symbol;Acc:HGNC:11316]	ssb	small RNA binding exonuclease protection factor La [Source:ZFIN;Acc:ZDB-GENE-030131-223]	SSB	small RNA binding exonuclease protection factor La [Source:HGNC Symbol;Acc:HGNC:11316]
ENSOMYG00000020948	0	1.39561	0.436	0.098	0	HSC-Like			ddx39ab	DEAD (Asp-Glu-Ala-Asp) box polypeptide 39Ab [Source:ZFIN;Acc:ZDB-GENE-040426-2902]	DDX39B	DExD-box helicase 39B [Source:HGNC Symbol;Acc:HGNC:13917]
ENSOMYG00000041565	0	2.11306	0.37	0.039	0	HSC-Like	GATA2	GATA binding protein 2 [Source:HGNC Symbol;Acc:HGNC:4171]	gata2a	GATA binding protein 2a [Source:ZFIN;Acc:ZDB-GENE-980526-260]	GATA2	GATA binding protein 2 [Source:HGNC Symbol;Acc:HGNC:4171]
ENSOMYG00000006237	0	1.4492	0.981	0.654	0	HSC-Like			rpl10	ribosomal protein L10 [Source:NCBI gene;Acc:336712]	RPL10	ribosomal protein L10 [Source:HGNC Symbol;Acc:HGNC:10298]
ENSOMYG00000026661	0	1.63688	0.388	0.068	0	HSC-Like	DDX18	DEAD-box helicase 18 [Source:HGNC Symbol;Acc:HGNC:2741]	ddx18	DEAD (Asp-Glu-Ala-Asp) box polypeptide 18 [Source:ZFIN;Acc:ZDB-GENE-030131-9685]	DDX18	DEAD-box helicase 18 [Source:HGNC Symbol;Acc:HGNC:2741]
ENSOMYG00000042751	0	1.82301	0.425	0.108	0	HSC-Like			ifitm1	interferon induced transmembrane protein 1 [Source:ZFIN;Acc:ZDB-GENE-060526-259]	IFITM3	interferon induced transmembrane protein 3 [Source:HGNC Symbol;Acc:HGNC:5414]
ENSOMYG00000017805	0	3.69625	0.342	0.027	0	HSC-Like	spata6	spermatogenesis associated 6 [Source:ZFIN;Acc:ZDB-GENE-050417-351]	spata6	spermatogenesis associated 6 [Source:ZFIN;Acc:ZDB-GENE-050417-351]	SPATA6	spermatogenesis associated 6 [Source:HGNC Symbol;Acc:HGNC:18309]
ENSOMYG00000067464	0	1.56377	0.376	0.063	0	HSC-Like			tagln2	transgelin 2 [Source:ZFIN;Acc:ZDB-GENE-020802-2]	TAGLN	transgelin [Source:HGNC Symbol;Acc:HGNC:11553]
ENSOMYG00000047321	0	3.83636	0.326	0.016	0	HSC-Like	fli1	Fli-1 proto-oncogene, ETS transcription factor [Source:ZFIN;Acc:ZDB-GENE-980526-426]	fli1a	Fli-1 proto-oncogene, ETS transcription factor a [Source:ZFIN;Acc:ZDB-GENE-980526-426]	FLI1	Fli-1 proto-oncogene, ETS transcription factor [Source:HGNC Symbol;Acc:HGNC:3749]
ENSOMYG00000032833	0	1.49149	0.391	0.088	0	HSC-Like	idh2	isocitrate dehydrogenase (NADP(+)) 2 [Source:ZFIN;Acc:ZDB-GENE-031118-95]	idh1	isocitrate dehydrogenase (NADP(+)) 1 [Source:ZFIN;Acc:ZDB-GENE-031006-1]	IDH2	isocitrate dehydrogenase (NADP(+)) 2 [Source:HGNC Symbol;Acc:HGNC:5383]
ENSOMYG00000031116	0	1.54894	0.362	0.06	0	HSC-Like	nob1	NIN1 (RPN12) binding protein 1 homolog [Source:ZFIN;Acc:ZDB-GENE-030131-3112]	nob1	NIN1 (RPN12) binding protein 1 homolog [Source:ZFIN;Acc:ZDB-GENE-030131-3112]	NOB1	NIN1 (RPN12) binding protein 1 homolog [Source:HGNC Symbol;Acc:HGNC:29540]
ENSOMYG00000035754	0	1.69495	0.365	0.068	0	HSC-Like	tgfbi	transforming growth factor, beta-induced [Source:ZFIN;Acc:ZDB-GENE-030131-73]	tgfbi	transforming growth factor, beta-induced [Source:ZFIN;Acc:ZDB-GENE-030131-73]	TGFBI	transforming growth factor beta induced [Source:HGNC Symbol;Acc:HGNC:11771]
ENSOMYG00000066000	0	1.22016	0.374	0.077	0	HSC-Like	HHEX	hematopoietically expressed homeobox [Source:HGNC Symbol;Acc:HGNC:4901]	hhex		HHEX	hematopoietically expressed homeobox [Source:HGNC Symbol;Acc:HGNC:4901]
ENSOMYG00000046666	0	1.45754	0.364	0.068	0	HSC-Like			hmgb1b	high mobility group box 1b [Source:ZFIN;Acc:ZDB-GENE-030131-8480]	HMGB1	high mobility group box 1 [Source:HGNC Symbol;Acc:HGNC:4983]
ENSOMYG00000038163	0	1.28088	0.982	0.686	0	HSC-Like	rps13	ribosomal protein S13 [Source:ZFIN;Acc:ZDB-GENE-040625-52]	rps13	ribosomal protein S13 [Source:ZFIN;Acc:ZDB-GENE-040625-52]	RPS13	ribosomal protein S13 [Source:HGNC Symbol;Acc:HGNC:10386]
ENSOMYG00000020201	0	1.47898	0.373	0.078	0	HSC-Like	if6	eukaryotic translation initiation factor 6 [Source:ZFIN;Acc:ZDB-GENE-031118-110]	eif6	eukaryotic translation initiation factor 6 [Source:NCBI gene;Acc:386850]	EIF6	eukaryotic translation initiation factor 6 [Source:HGNC Symbol;Acc:HGNC:6159]
ENSOMYG00000004302	0	1.76536	0.353	0.058	0	HSC-Like	EBNA1BP2	EBNA1 binding protein 2 [Source:HGNC Symbol;Acc:HGNC:15531]	ebna1bp2	EBNA1 binding protein 2 [Source:ZFIN;Acc:ZDB-GENE-030131-6989]	EBNA1BP2	EBNA1 binding protein 2 [Source:HGNC Symbol;Acc:HGNC:15531]
ENSOMYG00000032714	0	2.07263	0.345	0.051	0	HSC-Like	RPL3L	ribosomal protein L3 like [Source:HGNC Symbol;Acc:HGNC:10351]	rpl3	ribosomal protein L3 [Source:ZFIN;Acc:ZDB-GENE-030131-1291]	RPL3	ribosomal protein L3 [Source:HGNC Symbol;Acc:HGNC:10332]
ENSOMYG00000042316	0	1.59111	0.348	0.056	0	HSC-Like	ppan	peter pan homolog [Source:ZFIN;Acc:ZDB-GENE-030114-4]	ppan	peter pan homolog [Source:ZFIN;Acc:ZDB-GENE-030114-4]	PPAN-P2RY11	PPAN-P2RY11 readthrough [Source:HGNC Symbol;Acc:HGNC:33526]
ENSOMYG00000043394	0	2.32002	0.321	0.034	0	HSC-Like	msi2a	musashi RNA-binding protein 2a [Source:ZFIN;Acc:ZDB-GENE-030826-25]	msi2b	musashi RNA-binding protein 2b [Source:ZFIN;Acc:ZDB-GENE-040426-1268]	MSI2	musashi RNA binding protein 2 [Source:HGNC Symbol;Acc:HGNC:18585]
ENSOMYG00000037665	0	1.16874	0.987	0.7	0	HSC-Like	eef1g	eukaryotic translation elongation factor 1 gamma [Source:ZFIN;Acc:ZDB-GENE-020423-3]	eef1g	eukaryotic translation elongation factor 1 gamma [Source:NCBI gene;Acc:195822]	EEF1G	eukaryotic translation elongation factor 1 gamma [Source:HGNC Symbol;Acc:HGNC:3213]
ENSOMYG00000020051	0	2.07203	0.334	0.048	0	HSC-Like	RPL3L	ribosomal protein L3 like [Source:HGNC Symbol;Acc:HGNC:10351]	rpl3	ribosomal protein L3 [Source:ZFIN;Acc:ZDB-GENE-030131-1291]	RPL3	ribosomal protein L3 [Source:HGNC Symbol;Acc:HGNC:10332]
ENSOMYG00000030970	0	2.02305	0.33	0.046	0	HSC-Like	rcl1	RNA terminal phosphate cyclase like 1 [Source:HGNC Symbol;Acc:HGNC:17687]	rcl1	RNA terminal phosphate cyclase-like 1 [Source:NCBI gene;Acc:445388]	RCL1	RNA terminal phosphate cyclase like 1 [Source:HGNC Symbol;Acc:HGNC:17687]
ENSOMYG00000072469	0	2.36562	0.322	0.038	0	HSC-Like	emp2	epithelial membrane protein 2 [Source:ZFIN;Acc:ZDB-GENE-040822-24]	emp2	epithelial membrane protein 2 [Source:NCBI gene;Acc:445506]	EMP2	epithelial membrane protein 2 [Source:HGNC Symbol;Acc:HGNC:3334]
ENSOMYG00000021720	0	1.55824	0.341	0.06	0	HSC-Like	mat2aa	methionine adenosyltransferase 2Aa [Source:ZFIN;Acc:ZDB-GENE-030131-2049]	mat2aa	methionine adenosyltransferase II, alpha a [Source:ZFIN;Acc:ZDB-GENE-030131-2049]	MAT2A	methionine adenosyltransferase 2A [Source:HGNC Symbol;Acc:HGNC:6904]
ENSOMYG00000042040	0	1.70037	0.328	0.052	0	HSC-Like	nifk	nucleolar protein interacting with the FHA domain of MKI67 [Source:ZFIN;Acc:ZDB-GENE-021231-4]	nifk	nucleolar protein interacting with the FHA domain of MKI67 [Source:NCBI gene;Acc:317644]	NIFK	nucleolar protein interacting with the FHA domain of MKI67 [Source:HGNC Symbol;Acc:HGNC:17838]
ENSOMYG00000009006	0	2.34441	0.312	0.038	0	HSC-Like			zcchc4	zinc finger, CCHC domain containing 4 [Source:ZFIN;Acc:ZDB-GENE-080204-65]	ZCCHC4	zinc finger CCHC-type containing 4 [Source:HGNC Symbol;Acc:HGNC:22917]
ENSOMYG00000006675	0	1.09903	0.983	0.713	0	HSC-Like			rplp0	ribosomal protein, large, P0 [Source:NCBI gene;Acc:58101]	RPLP0	ribosomal protein lateral stalk subunit P0 [Source:HGNC Symbol;Acc:HGNC:10371]
ENSOMYG00000022029	0	1.9455	0.315	0.046	0	HSC-Like			mak16	MAK16 homolog (S. cerevisiae) [Source:NCBI gene;Acc:192312]	MAK16	MAK16 homolog [Source:HGNC Symbol;Acc:HGNC:13703]
ENSOMYG00000050174	0	2.47208	0.301	0.035	0	HSC-Like			gar1	GAR1 homolog, ribonucleoprotein [Source:NCBI gene;Acc:393950]	GAR1	GAR1 ribonucleoprotein [Source:HGNC Symbol;Acc:HGNC:14264]
ENSOMYG00000015858	0	1.61262	0.323	0.058	0	HSC-Like			si:ch211-217k17.7	si:ch211-217k17.7 [Source:ZFIN;Acc:ZDB-GENE-061009-11]	CCDC86	coiled-coil domain containing 86 [Source:HGNC Symbol;Acc:HGNC:28359]
ENSOMYG00000008821	0	1.26076	0.991	0.726	0	HSC-Like	eif5a	ribosomal protein L22-like 1 [Source:ZFIN;Acc:ZDB-GENE-060804-3]	rpl22l1	ribosomal protein L22-like 1 [Source:ZFIN;Acc:ZDB-GENE-060804-3]	RPL22L1	ribosomal protein L22 like 1 [Source:HGNC Symbol;Acc:HGNC:27610]
ENSOMYG00000022117	0	1.81277	0.31	0.045	0	HSC-Like	wdr3	WD repeat domain 3 [Source:ZFIN;Acc:ZDB-GENE-030131-9830]	wdr3	WD repeat domain 3 [Source:ZFIN;Acc:ZDB-GENE-030131-9830]	WDR3	WD repeat domain 3 [Source:HGNC Symbol;Acc:HGNC:12755]
ENSOMYG00000016416	0	1.9857	0.303	0.041	0	HSC-Like	BRIX1	biogenesis of ribosomes BRX1 [Source:HGNC Symbol;Acc:HGNC:24170]	bxdc2	brix domain containing 2 [Source:ZFIN;Acc:ZDB-GENE-060518-1]	BRIX1	biogenesis of ribosomes BRX1 [Source:HGNC Symbol;Acc:HGNC:24170]
ENSOMYG00000026083	0	1.8136	0.303	0.043	0	HSC-Like	nop2	NOP2 nucleolar protein homolog (yeast) [Source:ZFIN;Acc:ZDB-GENE-050309-7]	nop2	NOP2 nucleolar protein homolog (yeast) [Source:ZFIN;Acc:ZDB-GENE-050309-7]	NOP2	NOP2 nucleolar protein [Source:HGNC Symbol;Acc:HGNC:7867]
ENSOMYG00000025632	0	1.53443	0.319	0.06	0	HSC-Like				si:dkey-17e16.10 [Source:ZFIN;Acc:ZDB-GENE-091204-48]	MRPS12	mitochondrial ribosomal protein S12 [Source:HGNC Symbol;Acc:HGNC:10380]
ENSOMYG00000043968	0	1.69737	0.312	0.054	0	HSC-Like	nop10	NOP10 ribonucleoprotein homolog (yeast) [Source:ZFIN;Acc:ZDB-GENE-041007-4]	nop10	NOP10 ribonucleoprotein homolog (yeast) [Source:NCBI gene;Acc:445391]	NOP10	NOP10 ribonucleoprotein [Source:HGNC Symbol;Acc:HGNC:14378]
ENSOMYG00000057594	0	2.10948	0.297	0.041	0	HSC-Like	srpk1b	SRSF protein kinase 1b [Source:ZFIN;Acc:ZDB-GENE-070112-2292]	srpk1b	SRSF protein kinase 1b [Source:ZFIN;Acc:ZDB-GENE-070112-2292]	SRPK3	SRSF protein kinase 3 [Source:HGNC Symbol;Acc:HGNC:11402]
ENSOMYG00000002363	0	1.70675	0.296	0.044	0	HSC-Like	grwd1	glutamate-rich WD repeat containing 1 [Source:ZFIN;Acc:ZDB-GENE-030131-9844]	grwd1	glutamate-rich WD repeat containing 1 [Source:ZFIN;Acc:ZDB-GENE-030131-9844]	GRWD1	glutamate rich WD repeat containing 1 [Source:HGNC Symbol;Acc:HGNC:21270]
ENSOMYG00000043593	0	1.63177	0.296	0.048	0	HSC-Like	nmd3	NMD3 ribosome export adaptor [Source:ZFIN;Acc:ZDB-GENE-050320-149]	nmd3	NMD3 ribosome export adaptor [Source:NCBI gene;Acc:541444]	NMD3	NMD3 ribosome export adaptor [Source:HGNC Symbol;Acc:HGNC:24250]
ENSOMYG00000011968	0	1.65784	0.296	0.049	0	HSC-Like	gar1	GAR1 homolog, ribonucleoprotein [Source:ZFIN;Acc:ZDB-GENE-040426-893]	gar1	GAR1 homolog, ribonucleoprotein [Source:NCBI gene;Acc:393950]	GAR1	GAR1 ribonucleoprotein [Source:HGNC Symbol;Acc:HGNC:14264]
ENSOMYG00000034220	0	1.30712	0.302	0.056	0	HSC-Like	nop53	NOP53 ribosome biogenesis factor [Source:ZFIN;Acc:ZDB-GENE-051120-21]	nop53	NOP53 ribosome biogenesis factor [Source:ZFIN;Acc:ZDB-GENE-051120-21]	NOP53	NOP53 ribosome biogenesis factor [Source:HGNC Symbol;Acc:HGNC:4333]
ENSOMYG00000032297	0	2.62215	0.268	0.023	0	HSC-Like			pmp22a	peripheral myelin protein 22a [Source:ZFIN;Acc:ZDB-GENE-030131-6757]	PMP22	peripheral myelin protein 22 [Source:HGNC Symbol;Acc:HGNC:9118]
ENSOMYG00000019311	0	1.72653	0.283	0.039	0	HSC-Like	tsr1	TSR1 ribosome maturation factor [Source:ZFIN;Acc:ZDB-GENE-030131-3762]	tsr1	TSR1 ribosome maturation factor [Source:ZFIN;Acc:ZDB-GENE-030131-3762]	TSR1	TSR1 ribosome maturation factor [Source:HGNC Symbol;Acc:HGNC:25542]
ENSOMYG00000034166	0	2.13187	0.279	0.037	0	HSC-Like	CDK4	cyclin dependent kinase 4 [Source:HGNC Symbol;Acc:HGNC:1773]	cdk4	cyclin-dependent kinase 4 [Source:ZFIN;Acc:ZDB-GENE-060929-974]	CDK4	cyclin dependent kinase 4 [Source:HGNC Symbol;Acc:HGNC:1773]
ENSOMYG00000029911	0	2.85089	0.251	0.009	0	HSC-Like	mpl	MPL proto-oncogene, thrombopoietin receptor [Source:ZFIN;Acc:ZDB-GENE-060421-1]	mpl	MPL proto-oncogene, thrombopoietin receptor [Source:ZFIN;Acc:ZDB-GENE-060421-1]	MPL	MPL proto-oncogene, thrombopoietin receptor [Source:HGNC Symbol;Acc:HGNC:7217]
ENSOMYG00000013316	0	1.62655	0.292	0.052	0	HSC-Like			fcf1	FCF1 rRNA-processing protein [Source:ZFIN;Acc:ZDB-GENE-050417-67]	FCF1	FCF1 rRNA-processing protein [Source:HGNC Symbol;Acc:HGNC:20220]
ENSOMYG00000008659	0	1.82401	0.285	0.046	0	HSC-Like	atic	5-aminoimidazole-4-carboxamide ribonucleotide formyltransferase/IMP cyclohydrolase [Source:ZFIN;Acc:ZDB-GENE-011212-4]	atic	5-aminoimidazole-4-carboxamide ribonucleotide formyltransferase/IMP cyclohydrolase [Source:ZFIN;Acc:ZDB-GENE-011212-4]	ATIC	5-aminoimidazole-4-carboxamide ribonucleotide formyltransferase/IMP cyclohydrolase [Source:HGNC Symbol;Acc:HGNC:794]
ENSOMYG00000034810	0	2.92551	0.264	0.026	0	HSC-Like			ptgr1	prostaglandin reductase 1 [Source:ZFIN;Acc:ZDB-GENE-041212-80]	PTGR1	prostaglandin reductase 1 [Source:HGNC Symbol;Acc:HGNC:18429]
ENSOMYG00000036245	0	1.77022	0.282	0.044	0	HSC-Like	gnl2	G protein nucleolar 2 [Source:ZFIN;Acc:ZDB-GENE-040426-2317]	gnl2	guanine nucleotide binding protein-like 2 (nucleolar) [Source:ZFIN;Acc:ZDB-GENE-040426-2317]	GNL2	G protein nucleolar 2 [Source:HGNC Symbol;Acc:HGNC:29925]
ENSOMYG00000062054	0	2.59226	0.262	0.026	0	HSC-Like		gem nuclear organelle associated protein 8 [Source:HGNC Symbol;Acc:HGNC:26044]	gemin8	gem (nuclear organelle) associated protein 8 [Source:ZFIN;Acc:ZDB-GENE-041114-189]	GEMIN8	gem nuclear organelle associated protein 8 [Source:HGNC Symbol;Acc:HGNC:26044]
ENSOMYG00000075157	0	1.54049	0.282	0.046	0	HSC-Like	nhp2	NHP2 ribonucleoprotein homolog (yeast) [Source:ZFIN;Acc:ZDB-GENE-030131-533]	nhp2	NHP2 ribonucleoprotein homolog (yeast) [Source:NCBI gene;Acc:100003787]	NHP2	NHP2 ribonucleoprotein [Source:HGNC Symbol;Acc:HGNC:14377]
ENSOMYG00000028050	0	2.78218	0.285	0.05	0	HSC-Like			cox8b	cytochrome c oxidase subunit 8B [Source:ZFIN;Acc:ZDB-GENE-110620-4]	COX8A	cytochrome c oxidase subunit 8A [Source:HGNC Symbol;Acc:HGNC:2294]
ENSOMYG00000046762	0	2.23306	0.262	0.028	0	HSC-Like			csad	cysteine sulfinic acid decarboxylase [Source:ZFIN;Acc:ZDB-GENE-041114-36]	CSAD	cysteine sulfinic acid decarboxylase [Source:HGNC Symbol;Acc:HGNC:18966]
ENSOMYG00000019144	0	2.03228	0.274	0.043	0	HSC-Like			ran	RAN, member RAS oncogene family [Source:NCBI gene;Acc:30572]	RAN	RAN, member RAS oncogene family [Source:HGNC Symbol;Acc:HGNC:9846]
ENSOMYG00000021156	0	2.56157	0.255	0.025	0	HSC-Like			lxn	latexin [Source:ZFIN;Acc:ZDB-GENE-041212-18]	LXN	latexin [Source:HGNC Symbol;Acc:HGNC:13347]
ENSOMYG00000034704	0	1.66441	0.271	0.042	0	HSC-Like	abcf1	ATP-binding cassette, sub-family F (GCN20), member 1 [Source:ZFIN;Acc:ZDB-GENE-050517-31]	abcf1	ATP-binding cassette, sub-family F (GCN20), member 1 [Source:ZFIN;Acc:ZDB-GENE-050517-31]	ABCF1	ATP binding cassette subfamily F member 1 [Source:HGNC Symbol;Acc:HGNC:70]
ENSOMYG00000034857	0	1.65043	0.271	0.042	0	HSC-Like	rpf1		rpf1	ribosome production factor 1 homolog [Source:NCBI gene;Acc:415250]	RPF1	ribosome production factor 1 homolog [Source:HGNC Symbol;Acc:HGNC:30350]
ENSOMYG00000015359	0	2.1341	0.256	0.028	0	HSC-Like			pprc1	PPARG related coactivator 1 [Source:ZFIN;Acc:ZDB-GENE-030131-9858]	PPRC1	PPARG related coactivator 1 [Source:HGNC Symbol;Acc:HGNC:30025]
ENSOMYG00000020735	0	1.65413	0.27	0.043	0	HSC-Like	wdr36	WD repeat domain 36 [Source:ZFIN;Acc:ZDB-GENE-030131-464]	wdr36	WD repeat domain 36 [Source:ZFIN;Acc:ZDB-GENE-030131-464]	WDR36	WD repeat domain 36 [Source:HGNC Symbol;Acc:HGNC:30696]
ENSOMYG00000034903	0	1.69546	0.273	0.046	0	HSC-Like	abt1	activator of basal transcription 1 [Source:ZFIN;Acc:ZDB-GENE-050522-127]	abt1	activator of basal transcription 1 [Source:ZFIN;Acc:ZDB-GENE-050522-127]	ABT1	activator of basal transcription 1 [Source:HGNC Symbol;Acc:HGNC:17369]
ENSOMYG00000073017	0	1.86721	0.266	0.039	0	HSC-Like	rrs1	ribosome biogenesis regulator 1 homolog [Source:ZFIN;Acc:ZDB-GENE-030131-9345]	rrs1	ribosome biogenesis regulator 1 homolog [Source:ZFIN;Acc:ZDB-GENE-030131-9345]	RRS1	ribosome biogenesis regulator 1 homolog [Source:HGNC Symbol;Acc:HGNC:17083]
ENSOMYG00000004780	0	1.61293	0.266	0.039	0	HSC-Like			noc2l	NOC2-like nucleolar associated transcriptional repressor [Source:ZFIN;Acc:ZDB-GENE-000607-75]	NOC2L	NOC2 like nucleolar associated transcriptional repressor [Source:HGNC Symbol;Acc:HGNC:24517]
ENSOMYG00000042099	0	1.56788	0.268	0.044	0	HSC-Like	mphosph10	M-phase phosphoprotein 10 (U3 small nucleolar ribonucleoprotein) [Source:ZFIN;Acc:ZDB-GENE-030131-2146]	mphosph10	M-phase phosphoprotein 10 (U3 small nucleolar ribonucleoprotein) [Source:ZFIN;Acc:ZDB-GENE-030131-2146]	MPHOSPH10	M-phase phosphoprotein 10 [Source:HGNC Symbol;Acc:HGNC:7213]
ENSOMYG00000034445	0	1.71416	0.264	0.042	0	HSC-Like	aatf	apoptosis antagonizing transcription factor [Source:ZFIN;Acc:ZDB-GENE-030131-9654]	aatf	apoptosis antagonizing transcription factor [Source:ZFIN;Acc:ZDB-GENE-030131-9654]	AATF	apoptosis antagonizing transcription factor [Source:HGNC Symbol;Acc:HGNC:19235]
ENSOMYG00000040084	0	1.71866	0.262	0.04	0	HSC-Like	polr1h	RNA polymerase I subunit H [Source:ZFIN;Acc:ZDB-GENE-050320-131]	znrd1	zinc ribbon domain containing 1 [Source:ZFIN;Acc:ZDB-GENE-050320-131]	POLR1H	RNA polymerase I subunit H [Source:HGNC Symbol;Acc:HGNC:13182]
ENSOMYG00000017961	0	1.42522	0.26	0.04	0	HSC-Like			egr1	early growth response 1 [Source:NCBI gene;Acc:30498]	EGR1	early growth response 1 [Source:HGNC Symbol;Acc:HGNC:3238]
ENSOMYG00000006631	0	2.12095	0.252	0.033	0	HSC-Like	macroh2a2	macroH2A.2 histone [Source:ZFIN;Acc:ZDB-GENE-050913-114]	macroh2a2	macroH2A.2 histone [Source:ZFIN;Acc:ZDB-GENE-050913-114]	MACROH2A2	macroH2A.2 histone [Source:HGNC Symbol;Acc:HGNC:14453]
ENSOMYG00000028093	0	1.1743	0.991	0.777	0	HSC-Like	rps13	ribosomal protein S13 [Source:ZFIN;Acc:ZDB-GENE-040625-52]	rps13	ribosomal protein S13 [Source:ZFIN;Acc:ZDB-GENE-040625-52]	RPS13	ribosomal protein S13 [Source:HGNC Symbol;Acc:HGNC:10386]
ENSOMYG00000010876	0	1.11048	0.985	0.787	0	HSC-Like	rpl27	ribosomal protein L27 [Source:ZFIN;Acc:ZDB-GENE-030131-4343]	rpl27	ribosomal protein L27 [Source:NCBI gene;Acc:325618]	RPL27	ribosomal protein L27 [Source:HGNC Symbol;Acc:HGNC:10328]
ENSOMYG00000014948	0	1.20461	0.989	0.795	0	HSC-Like			rps16	ribosomal protein S16 [Source:ZFIN;Acc:ZDB-GENE-050506-107]	RPS16	ribosomal protein S16 [Source:HGNC Symbol;Acc:HGNC:10396]
ENSOMYG00000014695	0	1.27476	0.991	0.803	0	HSC-Like	rs11		rps11	ribosomal protein S11 [Source:ZFIN;Acc:ZDB-GENE-040426-2701]	RPS11	ribosomal protein S11 [Source:HGNC Symbol;Acc:HGNC:10384]
ENSOMYG00000071802	0	1.02202	0.987	0.8	0	HSC-Like	rpl3	ribosomal protein L3 [Source:ZFIN;Acc:ZDB-GENE-030131-1291]	rpl3	ribosomal protein L3 [Source:ZFIN;Acc:ZDB-GENE-030131-1291]	RPL3	ribosomal protein L3 [Source:HGNC Symbol;Acc:HGNC:10332]
ENSOMYG00000021040	0	1.07611	0.988	0.805	0	HSC-Like	ybx1	Y box binding protein 1 [Source:ZFIN;Acc:ZDB-GENE-000629-3]	ybx1	Y box binding protein 1 [Source:ZFIN;Acc:ZDB-GENE-000629-3]	YBX1	Y-box binding protein 1 [Source:HGNC Symbol;Acc:HGNC:8014]
ENSOMYG00000037454	0	1.04791	0.993	0.813	0	HSC-Like	RPL10A	ribosomal protein L10a [Source:HGNC Symbol;Acc:HGNC:10299]	rpl10a	ribosomal protein L10a [Source:NCBI gene;Acc:323305]	RPL10A	ribosomal protein L10a [Source:HGNC Symbol;Acc:HGNC:10299]
ENSOMYG00000074764	0	1.11308	0.991	0.819	0	HSC-Like			rplp2l	ribosomal protein, large P2, like [Source:ZFIN;Acc:ZDB-GENE-070327-2]	RPLP2	ribosomal protein lateral stalk subunit P2 [Source:HGNC Symbol;Acc:HGNC:10377]
ENSOMYG00000032313	0	1.02416	0.985	0.814	0	HSC-Like			rplp2	ribosomal protein, large P2 [Source:ZFIN;Acc:ZDB-GENE-031018-2]	RPLP2	ribosomal protein lateral stalk subunit P2 [Source:HGNC Symbol;Acc:HGNC:10377]
ENSOMYG00000070547	0	1.10907	0.991	0.836	0	HSC-Like			rps9	ribosomal protein S9 [Source:ZFIN;Acc:ZDB-GENE-010724-15]	RPS9	ribosomal protein S9 [Source:HGNC Symbol;Acc:HGNC:10442]
ENSOMYG00000001300	0	1.37606	0.993	0.846	0	HSC-Like	rps12	ribosomal protein S12 [Source:ZFIN;Acc:ZDB-GENE-030131-8951]	rps12	ribosomal protein S12 [Source:ZFIN;Acc:ZDB-GENE-030131-8951]	RPS12	ribosomal protein S12 [Source:HGNC Symbol;Acc:HGNC:10385]
ENSOMYG00000022850	0	1.07971	0.993	0.86	0	HSC-Like			rpl23a	ribosomal protein L23a [Source:ZFIN;Acc:ZDB-GENE-030131-7479]	RPL23A	ribosomal protein L23a [Source:HGNC Symbol;Acc:HGNC:10317]
ENSOMYG00000021624	0	1.25354	0.993	0.866	0	HSC-Like	rpl13a	ribosomal protein L13a [Source:ZFIN;Acc:ZDB-GENE-030131-168]	rpl13a	ribosomal protein L13a [Source:ZFIN;Acc:ZDB-GENE-030131-168]	RPL13A	ribosomal protein L13a [Source:HGNC Symbol;Acc:HGNC:10304]
ENSOMYG00000039261	0	1.42941	0.995	0.875	0	HSC-Like			eef1a1a	eukaryotic translation elongation factor 1 alpha 1a [Source:ZFIN;Acc:ZDB-GENE-030131-8278]	EEF1A1	eukaryotic translation elongation factor 1 alpha 1 [Source:HGNC Symbol;Acc:HGNC:3189]
ENSOMYG00000009357	0	1.00119	0.993	0.878	0	HSC-Like			rps16	ribosomal protein S16 [Source:ZFIN;Acc:ZDB-GENE-050506-107]	RPS16	ribosomal protein S16 [Source:HGNC Symbol;Acc:HGNC:10396]
ENSOMYG00000011481	0	1.00897	0.993	0.879	0	HSC-Like			rpl36	ribosomal protein L36 [Source:NCBI gene;Acc:405888]	RPL36	ribosomal protein L36 [Source:HGNC Symbol;Acc:HGNC:13631]
ENSOMYG00000047735	0	1.13521	0.995	0.888	0	HSC-Like	rps24	ribosomal protein S24 [Source:ZFIN;Acc:ZDB-GENE-040109-5]	rps24	ribosomal protein S24 [Source:ZFIN;Acc:ZDB-GENE-040109-5]	RPS24	ribosomal protein S24 [Source:HGNC Symbol;Acc:HGNC:10411]
ENSOMYG00000039764	0	1.07351	0.993	0.89	0	HSC-Like			rpl23	ribosomal protein L23 [Source:NCBI gene;Acc:336812]	RPL23	ribosomal protein L23 [Source:HGNC Symbol;Acc:HGNC:10316]
ENSOMYG00000024051	0	1.21471	0.996	0.893	0	HSC-Like		ribosomal protein S26 [Source:ZFIN;Acc:ZDB-GENE-030131-8606]	rps26	ribosomal protein S26 [Source:ZFIN;Acc:ZDB-GENE-030131-8606]	RPS26	ribosomal protein S26 [Source:HGNC Symbol;Acc:HGNC:10414]
ENSOMYG00000024408	0	1.05295	0.995	0.893	0	HSC-Like			rplp2l	ribosomal protein, large P2, like [Source:ZFIN;Acc:ZDB-GENE-070327-2]	RPLP2	ribosomal protein lateral stalk subunit P2 [Source:HGNC Symbol;Acc:HGNC:10377]
ENSOMYG00000012270	0	1.01388	0.995	0.896	0	HSC-Like	rpl26	ribosomal protein L26 [Source:ZFIN;Acc:ZDB-GENE-040426-2117]	rpl26	ribosomal protein L26 [Source:ZFIN;Acc:ZDB-GENE-040426-2117]	RPL26	ribosomal protein L26 [Source:HGNC Symbol;Acc:HGNC:10327]
ENSOMYG00000031860	0	1.04404	0.997	0.904	0	HSC-Like	rps7	ribosomal protein S7 [Source:ZFIN;Acc:ZDB-GENE-040426-1718]	rps7	ribosomal protein S7 [Source:NCBI gene;Acc:393725]	RPS7	ribosomal protein S7 [Source:HGNC Symbol;Acc:HGNC:10440]
ENSOMYG00000038328	0	1.16647	0.992	0.9	0	HSC-Like			eef1a1a	eukaryotic translation elongation factor 1 alpha 1a [Source:ZFIN;Acc:ZDB-GENE-030131-8278]	EEF1A2	eukaryotic translation elongation factor 1 alpha 2 [Source:HGNC Symbol;Acc:HGNC:3192]
ENSOMYG00000029633	0	1.0243	0.993	0.903	0	HSC-Like	rps19	ribosomal protein S19 [Source:ZFIN;Acc:ZDB-GENE-040426-1716]	rps19	ribosomal protein S19 [Source:ZFIN;Acc:ZDB-GENE-040426-1716]	RPS19	ribosomal protein S19 [Source:HGNC Symbol;Acc:HGNC:10402]
ENSOMYG00000028729	0	1.18069	0.999	0.914	0	HSC-Like			rpl17	ribosomal protein L17 [Source:ZFIN;Acc:ZDB-GENE-030131-8585]	RPL17	ribosomal protein L17 [Source:HGNC Symbol;Acc:HGNC:10307]
ENSOMYG00000069660	0	1.41107	0.997	0.917	0	HSC-Like			rps12	ribosomal protein S12 [Source:ZFIN;Acc:ZDB-GENE-030131-8951]	RPS12	ribosomal protein S12 [Source:HGNC Symbol;Acc:HGNC:10385]
ENSOMYG00000010663	0	1.02152	0.995	0.926	0	HSC-Like	rps7	ribosomal protein S7 [Source:ZFIN;Acc:ZDB-GENE-040426-1718]	rps7	ribosomal protein S7 [Source:NCBI gene;Acc:393725]	RPS7	ribosomal protein S7 [Source:HGNC Symbol;Acc:HGNC:10440]
ENSOMYG00000006978	0	1.0276	0.996	0.929	0	HSC-Like			rplp0	ribosomal protein, large, P0 [Source:NCBI gene;Acc:58101]	RPLP0	ribosomal protein lateral stalk subunit P0 [Source:HGNC Symbol;Acc:HGNC:10371]
ENSOMYG00000014801	0	1.12153	0.997	0.93	0	HSC-Like		ribosomal protein S26 [Source:ZFIN;Acc:ZDB-GENE-030131-8606]	rps26	ribosomal protein S26 [Source:ZFIN;Acc:ZDB-GENE-030131-8606]	RPS26	ribosomal protein S26 [Source:HGNC Symbol;Acc:HGNC:10414]
ENSOMYG00000022358	0	1.13181	0.999	0.942	0	HSC-Like	RPS2	ribosomal protein S2 [Source:HGNC Symbol;Acc:HGNC:10404]	rps2	ribosomal protein S2 [Source:ZFIN;Acc:ZDB-GENE-040426-2454]	RPS2	ribosomal protein S2 [Source:HGNC Symbol;Acc:HGNC:10404]
ENSOMYG00000030165	1.25e-307	1.15224	0.824	0.317	3.74e-303	HSC-Like	cct8	chaperonin containing TCP1, subunit 8 (theta) [Source:ZFIN;Acc:ZDB-GENE-040426-876]	cct8	chaperonin containing TCP1, subunit 8 (theta) [Source:ZFIN;Acc:ZDB-GENE-040426-876]	CCT8	chaperonin containing TCP1 subunit 8 [Source:HGNC Symbol;Acc:HGNC:1623]
ENSOMYG00000016201	1.68e-307	1.3335	0.322	0.063	5.06e-303	HSC-Like			cirbpb	cold inducible RNA binding protein b [Source:ZFIN;Acc:ZDB-GENE-030131-5841]	CIRBP	cold inducible RNA binding protein [Source:HGNC Symbol;Acc:HGNC:1982]
ENSOMYG00000016742	2.45e-306	1.45605	0.285	0.051	7.36e-302	HSC-Like	DDX18	DEAD-box helicase 18 [Source:HGNC Symbol;Acc:HGNC:2741]	ddx18	DEAD (Asp-Glu-Ala-Asp) box polypeptide 18 [Source:ZFIN;Acc:ZDB-GENE-030131-9685]	DDX18	DEAD-box helicase 18 [Source:HGNC Symbol;Acc:HGNC:2741]
ENSOMYG00000043879	2.88e-306	1.02119	0.972	0.722	8.66e-302	HSC-Like	rpsa	ribosomal protein SA [Source:ZFIN;Acc:ZDB-GENE-040426-811]	rpsa	ribosomal protein SA [Source:NCBI gene;Acc:394027]	RPSA	ribosomal protein SA [Source:HGNC Symbol;Acc:HGNC:6502]
ENSOMYG00000006097	4.46e-301	1.36054	0.468	0.122	1.34e-296	HSC-Like			rps3	ribosomal protein S3 [Source:ZFIN;Acc:ZDB-GENE-030131-8494]	RPS3	ribosomal protein S3 [Source:HGNC Symbol;Acc:HGNC:10420]
ENSOMYG00000047602	2.39e-298	1.54585	0.371	0.085	7.19e-294	HSC-Like	zgc:103482	zgc:103482 [Source:ZFIN;Acc:ZDB-GENE-041010-115]	zgc:103482	zgc:103482 [Source:ZFIN;Acc:ZDB-GENE-041010-115]	SERBP1	SERPINE1 mRNA binding protein 1 [Source:HGNC Symbol;Acc:HGNC:17860]
ENSOMYG00000015107	4.12e-298	1.08015	0.605	0.192	1.24e-293	HSC-Like			dnaja1	DnaJ heat shock protein family (Hsp40) member A1 [Source:ZFIN;Acc:ZDB-GENE-030131-2642]	DNAJA1	DnaJ heat shock protein family (Hsp40) member A1 [Source:HGNC Symbol;Acc:HGNC:5229]
ENSOMYG00000021471	3.77e-296	2.35636	0.25	0.043	1.13e-291	HSC-Like	LDHB	lactate dehydrogenase B [Source:HGNC Symbol;Acc:HGNC:6541]	ldhba	lactate dehydrogenase Ba [Source:NCBI gene;Acc:30497]	LDHB	lactate dehydrogenase B [Source:HGNC Symbol;Acc:HGNC:6541]
ENSOMYG00000047697	1.99e-295	1.65453	0.275	0.049	5.99e-291	HSC-Like			mrps5	mitochondrial ribosomal protein S5 [Source:ZFIN;Acc:ZDB-GENE-060929-264]	MRPS5	mitochondrial ribosomal protein S5 [Source:HGNC Symbol;Acc:HGNC:14498]
ENSOMYG00000025706	3.9e-295	1.6678	0.347	0.076	1.17e-290	HSC-Like	pa2g4a	proliferation-associated 2G4, a [Source:ZFIN;Acc:ZDB-GENE-030616-161]	pa2g4a	proliferation-associated 2G4, a [Source:ZFIN;Acc:ZDB-GENE-030616-161]	PA2G4	proliferation-associated 2G4 [Source:HGNC Symbol;Acc:HGNC:8550]
ENSOMYG00000009190	5.78e-295	1.4387	0.308	0.06	1.74e-290	HSC-Like	trmt112	tRNA methyltransferase activator subunit 11-2 [Source:ZFIN;Acc:ZDB-GENE-050522-30]	trmt112	tRNA methyltransferase subunit 11-2 [Source:ZFIN;Acc:ZDB-GENE-050522-30]	TRMT112	tRNA methyltransferase subunit 11-2 [Source:HGNC Symbol;Acc:HGNC:26940]
ENSOMYG00000071560	1.32e-294	1.63435	0.266	0.047	3.98e-290	HSC-Like			MYG1	melanocyte proliferating gene 1 [Source:ZFIN;Acc:ZDB-GENE-060312-32]	MYG1	MYG1 exonuclease [Source:HGNC Symbol;Acc:HGNC:17590]
ENSOMYG00000007967	4.7e-292	1.40566	0.353	0.077	1.41e-287	HSC-Like	mrpl16	mitochondrial ribosomal protein L16 [Source:ZFIN;Acc:ZDB-GENE-041122-1]	mrpl16	mitochondrial ribosomal protein L16 [Source:ZFIN;Acc:ZDB-GENE-041122-1]	MRPL16	mitochondrial ribosomal protein L16 [Source:HGNC Symbol;Acc:HGNC:14476]
ENSOMYG00000018837	6.85e-290	1.41267	0.26	0.045	2.06e-285	HSC-Like	lsm1	LSM1, U6 small nuclear RNA associated [Source:ZFIN;Acc:ZDB-GENE-040801-68]	lsm1	LSM1, U6 small nuclear RNA associated [Source:ZFIN;Acc:ZDB-GENE-040801-68]	LSM1	LSM1 homolog, mRNA degradation associated [Source:HGNC Symbol;Acc:HGNC:20472]
ENSOMYG00000059661	4.93e-289	1.1598	0.444	0.115	1.48e-284	HSC-Like		eukaryotic translation initiation factor 3, subunit Bb [Source:ZFIN;Acc:ZDB-GENE-090312-175]	eif3ba	eukaryotic translation initiation factor 3, subunit Ba [Source:ZFIN;Acc:ZDB-GENE-030131-2748]	EIF3B	eukaryotic translation initiation factor 3 subunit B [Source:HGNC Symbol;Acc:HGNC:3280]
ENSOMYG00000027512	3.32e-288	1.34072	0.28	0.052	9.98e-284	HSC-Like			wdr43	WD repeat domain 43 [Source:ZFIN;Acc:ZDB-GENE-021231-3]	WDR43	WD repeat domain 43 [Source:HGNC Symbol;Acc:HGNC:28945]
ENSOMYG00000056747	1.3e-287	1.20037	0.382	0.089	3.9e-283	HSC-Like	NSA2	NSA2 ribosome biogenesis factor [Source:HGNC Symbol;Acc:HGNC:30728]	nsa2	NSA2 ribosome biogenesis homolog (S. cerevisiae) [Source:ZFIN;Acc:ZDB-GENE-030131-488]	NSA2	NSA2 ribosome biogenesis factor [Source:HGNC Symbol;Acc:HGNC:30728]
ENSOMYG00000042686	2.22e-287	1.38657	0.4	0.097	6.68e-283	HSC-Like	CLNS1A	chloride nucleotide-sensitive channel 1A [Source:HGNC Symbol;Acc:HGNC:2080]	clns1a	chloride channel, nucleotide-sensitive, 1A [Source:ZFIN;Acc:ZDB-GENE-990415-259]	CLNS1A	chloride nucleotide-sensitive channel 1A [Source:HGNC Symbol;Acc:HGNC:2080]
ENSOMYG00000016521	1.37e-286	1.34715	0.263	0.047	4.11e-282	HSC-Like			utp15	UTP15 small subunit processome component [Source:NCBI gene;Acc:325106]	UTP15	UTP15 small subunit processome component [Source:HGNC Symbol;Acc:HGNC:25758]
ENSOMYG00000009130	1.82e-285	1.41009	0.378	0.089	5.49e-281	HSC-Like	echs1	enoyl CoA hydratase, short chain, 1, mitochondrial [Source:ZFIN;Acc:ZDB-GENE-030616-617]	echs1	enoyl CoA hydratase, short chain, 1, mitochondrial [Source:ZFIN;Acc:ZDB-GENE-030616-617]	ECHS1	enoyl-CoA hydratase, short chain 1 [Source:HGNC Symbol;Acc:HGNC:3151]
ENSOMYG00000040224	5.24e-284	1.2314	0.437	0.113	1.58e-279	HSC-Like	lsm12b	LSM12 homolog b [Source:ZFIN;Acc:ZDB-GENE-040426-2164]	lsm12b	LSM12 homolog b [Source:NCBI gene;Acc:406422]	LSM12	LSM12 homolog [Source:HGNC Symbol;Acc:HGNC:26407]
ENSOMYG00000058659	1.38e-283	1.36766	0.415	0.104	4.14e-279	HSC-Like	SNRPF	small nuclear ribonucleoprotein polypeptide F [Source:HGNC Symbol;Acc:HGNC:11162]	CR855334.1		SNRPF	small nuclear ribonucleoprotein polypeptide F [Source:HGNC Symbol;Acc:HGNC:11162]
ENSOMYG00000062444	1.96e-283	1.14015	0.326	0.067	5.88e-279	HSC-Like	nip7	NIP7 nucleolar pre-rRNA processing protein [Source:ZFIN;Acc:ZDB-GENE-050522-256]	nip7	NIP7 nucleolar pre-rRNA processing protein [Source:NCBI gene;Acc:553616]	NIP7	nucleolar pre-rRNA processing protein NIP7 [Source:HGNC Symbol;Acc:HGNC:24328]
ENSOMYG00000035278	5.01e-282	1.16355	0.919	0.475	1.51e-277	HSC-Like	rpl32	ribosomal protein L32 [Source:ZFIN;Acc:ZDB-GENE-060331-105]	rpl32	ribosomal protein L32 [Source:ZFIN;Acc:ZDB-GENE-060331-105]	RPL32	ribosomal protein L32 [Source:HGNC Symbol;Acc:HGNC:10336]
ENSOMYG00000042152	1.49e-281	1.05756	0.894	0.416	4.47e-277	HSC-Like	rpl35a	ribosomal protein L35a [Source:ZFIN;Acc:ZDB-GENE-040718-190]	rpl35a	ribosomal protein L35a [Source:ZFIN;Acc:ZDB-GENE-040718-190]	RPL35A	ribosomal protein L35a [Source:HGNC Symbol;Acc:HGNC:10345]
ENSOMYG00000027949	1.87e-281	1.0007	0.96	0.61	5.61e-277	HSC-Like	ttyh2	tweety family member 2 [Source:ZFIN;Acc:ZDB-GENE-040718-193]	rpl38	ribosomal protein L38 [Source:ZFIN;Acc:ZDB-GENE-030131-8752]	RPL38	ribosomal protein L38 [Source:HGNC Symbol;Acc:HGNC:10349]
ENSOMYG00000048178	2.24e-280	1.45379	0.268	0.049	6.73e-276	HSC-Like			mrnip	MRN complex interacting protein [Source:NCBI gene;Acc:641417]	MRNIP	MRN complex interacting protein [Source:HGNC Symbol;Acc:HGNC:30817]
ENSOMYG00000024793	7.19e-278	1.05828	0.777	0.293	2.16e-273	HSC-Like	rpl22	ribosomal protein L22 [Source:ZFIN;Acc:ZDB-GENE-051113-276]	rpl22	ribosomal protein L22 [Source:ZFIN;Acc:ZDB-GENE-051113-276]	RPL22	ribosomal protein L22 [Source:HGNC Symbol;Acc:HGNC:10315]
ENSOMYG00000042234	1.06e-277	1.06963	0.414	0.103	3.18e-273	HSC-Like	imp4	IMP U3 small nucleolar ribonucleoprotein 4 [Source:ZFIN;Acc:ZDB-GENE-040718-474]	imp4	IMP U3 small nucleolar ribonucleoprotein 4 [Source:ZFIN;Acc:ZDB-GENE-040718-474]	IMP4	IMP U3 small nucleolar ribonucleoprotein 4 [Source:HGNC Symbol;Acc:HGNC:30856]
ENSOMYG00000043944	7.8e-277	1.52658	0.306	0.062	2.35e-272	HSC-Like			snrpd3l	small nuclear ribonucleoprotein D3 polypeptide, like [Source:ZFIN;Acc:ZDB-GENE-030131-5219]		novel protein
ENSOMYG00000034925	1.2e-276	1.13042	0.48	0.133	3.61e-272	HSC-Like			tma7	translation machinery associated 7 homolog [Source:NCBI gene;Acc:768290]		novel protein similar to translation machinery associated 7 homolog (S. cerevisiae) TMA7
ENSOMYG00000032902	4.34e-275	1.29981	0.326	0.07	1.31e-270	HSC-Like			CABZ01115113.1	proteasome (prosome, macropain) assembly chaperone 4 [Source:NCBI gene;Acc:100333944]	PSMG4	proteasome assembly chaperone 4 [Source:HGNC Symbol;Acc:HGNC:21108]
ENSOMYG00000036460	3.29e-272	1.46726	0.275	0.052	9.88e-268	HSC-Like	exosc5	exosome component 5 [Source:ZFIN;Acc:ZDB-GENE-060503-675]	exosc5	exosome component 5 [Source:ZFIN;Acc:ZDB-GENE-060503-675]	EXOSC5	exosome component 5 [Source:HGNC Symbol;Acc:HGNC:24662]
ENSOMYG00000012852	1.55e-270	1.41688	0.308	0.065	4.66e-266	HSC-Like			phb2a	prohibitin 2a [Source:ZFIN;Acc:ZDB-GENE-030131-3141]	PHB2	prohibitin 2 [Source:HGNC Symbol;Acc:HGNC:30306]
ENSOMYG00000008066	1.51e-269	1.29219	0.322	0.069	4.53e-265	HSC-Like	paics	phosphoribosylaminoimidazole carboxylase, phosphoribosylaminoimidazole succinocarboxamide synthetase [Source:ZFIN;Acc:ZDB-GENE-030131-9762]	paics	phosphoribosylaminoimidazole carboxylase, phosphoribosylaminoimidazole succinocarboxamide synthetase [Source:ZFIN;Acc:ZDB-GENE-030131-9762]	PAICS	phosphoribosylaminoimidazole carboxylase and phosphoribosylaminoimidazolesuccinocarboxamide synthase [Source:HGNC Symbol;Acc:HGNC:8587]
ENSOMYG00000059256	1.2e-268	1.53312	0.275	0.053	3.61e-264	HSC-Like			rpl35	ribosomal protein L35 [Source:NCBI gene;Acc:192299]	C11orf98	chromosome 11 open reading frame 98 [Source:HGNC Symbol;Acc:HGNC:51238]
ENSOMYG00000010205	2.89e-266	1.35646	0.25	0.045	8.67e-262	HSC-Like	RRP15	ribosomal RNA processing 15 homolog [Source:HGNC Symbol;Acc:HGNC:24255]	rrp15	ribosomal RNA processing 15 homolog [Source:NCBI gene;Acc:327053]	RRP15	ribosomal RNA processing 15 homolog [Source:HGNC Symbol;Acc:HGNC:24255]
ENSOMYG00000051660	1.12e-265	1.04466	0.313	0.066	3.38e-261	HSC-Like	hhex	hematopoietically expressed homeobox [Source:HGNC Symbol;Acc:HGNC:4901]	hhex		HHEX	hematopoietically expressed homeobox [Source:HGNC Symbol;Acc:HGNC:4901]
ENSOMYG00000031399	4.06e-265	1.02642	0.834	0.351	1.22e-260	HSC-Like	tcp4		sub1b	SUB1 regulator of transcription b [Source:ZFIN;Acc:ZDB-GENE-040718-209]	SUB1	SUB1 regulator of transcription [Source:HGNC Symbol;Acc:HGNC:19985]
ENSOMYG00000042146	8.1e-265	1.29997	0.287	0.058	2.43e-260	HSC-Like	prmt5	protein arginine methyltransferase 5 [Source:ZFIN;Acc:ZDB-GENE-030616-585]	prmt5	protein arginine methyltransferase 5 [Source:ZFIN;Acc:ZDB-GENE-030616-585]	PRMT5	protein arginine methyltransferase 5 [Source:HGNC Symbol;Acc:HGNC:10894]
ENSOMYG00000047254	1.39e-264	1.1402	0.449	0.12	4.19e-260	HSC-Like	cdkn2aipnl	CDKN2A interacting protein N-terminal like [Source:ZFIN;Acc:ZDB-GENE-041010-154]	cdkn2aipnl	CDKN2A interacting protein N-terminal like [Source:ZFIN;Acc:ZDB-GENE-041010-154]	CDKN2AIPNL	CDKN2A interacting protein N-terminal like [Source:HGNC Symbol;Acc:HGNC:30545]
ENSOMYG00000008118	1.72e-262	1.31577	0.341	0.078	5.18e-258	HSC-Like	c1qbp	complement component 1, q subcomponent binding protein [Source:ZFIN;Acc:ZDB-GENE-050417-408]	c1qbp	complement component 1, q subcomponent binding protein [Source:NCBI gene;Acc:334619]	C1QBP	complement C1q binding protein [Source:HGNC Symbol;Acc:HGNC:1243]
ENSOMYG00000017500	3.04e-262	1.21899	0.361	0.086	9.15e-258	HSC-Like	nap1l1	nucleosome assembly protein 1-like 1 [Source:ZFIN;Acc:ZDB-GENE-030516-2]	nap1l1	nucleosome assembly protein 1-like 1 [Source:ZFIN;Acc:ZDB-GENE-030516-2]	NAP1L1	nucleosome assembly protein 1 like 1 [Source:HGNC Symbol;Acc:HGNC:7637]
ENSOMYG00000021960	1.15e-261	1.08757	0.473	0.133	3.44e-257	HSC-Like	mrpl28	mitochondrial ribosomal protein L28 [Source:ZFIN;Acc:ZDB-GENE-050522-113]	mrpl28	mitochondrial ribosomal protein L28 [Source:ZFIN;Acc:ZDB-GENE-050522-113]	MRPL28	mitochondrial ribosomal protein L28 [Source:HGNC Symbol;Acc:HGNC:14484]
ENSOMYG00000068423	1.26e-261	1.11655	0.445	0.12	3.78e-257	HSC-Like			tomm5	translocase of outer mitochondrial membrane 5 homolog (yeast) [Source:ZFIN;Acc:ZDB-GENE-040724-90]	TOMM5	translocase of outer mitochondrial membrane 5 [Source:HGNC Symbol;Acc:HGNC:31369]
ENSOMYG00000037010	3.19e-261	1.22028	0.265	0.051	9.58e-257	HSC-Like	ddx54	DEAD (Asp-Glu-Ala-Asp) box polypeptide 54 [Source:ZFIN;Acc:ZDB-GENE-021220-2]	ddx54	DEAD (Asp-Glu-Ala-Asp) box polypeptide 54 [Source:ZFIN;Acc:ZDB-GENE-021220-2]	DDX54	DEAD-box helicase 54 [Source:HGNC Symbol;Acc:HGNC:20084]
ENSOMYG00000036089	3.35e-261	1.08647	0.374	0.09	1.01e-256	HSC-Like	g3bp1	GTPase activating protein (SH3 domain) binding protein 1 [Source:ZFIN;Acc:ZDB-GENE-030131-7452]	g3bp1	GTPase activating protein (SH3 domain) binding protein 1 [Source:ZFIN;Acc:ZDB-GENE-030131-7452]	G3BP1	G3BP stress granule assembly factor 1 [Source:HGNC Symbol;Acc:HGNC:30292]
ENSOMYG00000012362	1.09e-260	1.42945	0.373	0.094	3.29e-256	HSC-Like	rbmx	RNA binding motif protein X-linked [Source:ZFIN;Acc:ZDB-GENE-030131-579]	rbmx	RNA binding motif protein X-linked [Source:NCBI gene;Acc:321860]	RBMX	RNA binding motif protein X-linked [Source:HGNC Symbol;Acc:HGNC:9910]
ENSOMYG00000023952	4.68e-260	1.43092	0.258	0.048	1.41e-255	HSC-Like	parp1	poly (ADP-ribose) polymerase 1 [Source:ZFIN;Acc:ZDB-GENE-030131-3955]	parp1	poly (ADP-ribose) polymerase 1 [Source:ZFIN;Acc:ZDB-GENE-030131-3955]	PARP1	poly(ADP-ribose) polymerase 1 [Source:HGNC Symbol;Acc:HGNC:270]
ENSOMYG00000032401	1.56e-257	1.0687	0.341	0.079	4.68e-253	HSC-Like	jun	Jun proto-oncogene, AP-1 transcription factor subunit [Source:ZFIN;Acc:ZDB-GENE-030131-7859]	jun	Jun proto-oncogene, AP-1 transcription factor subunit [Source:ZFIN;Acc:ZDB-GENE-030131-7859]	JUN	Jun proto-oncogene, AP-1 transcription factor subunit [Source:HGNC Symbol;Acc:HGNC:6204]
ENSOMYG00000020170	1.71e-256	1.15857	0.515	0.156	5.14e-252	HSC-Like	snrpd3l		snrpd3l	small nuclear ribonucleoprotein D3 polypeptide, like [Source:ZFIN;Acc:ZDB-GENE-030131-5219]		novel protein
ENSOMYG00000018121	6.48e-253	1.04887	0.444	0.122	1.95e-248	HSC-Like	hnrnph1l	heterogeneous nuclear ribonucleoprotein H1, like [Source:ZFIN;Acc:ZDB-GENE-030131-275]	hnrnph1	heterogeneous nuclear ribonucleoprotein H1 [Source:ZFIN;Acc:ZDB-GENE-040426-1856]	HNRNPH1	heterogeneous nuclear ribonucleoprotein H1 [Source:HGNC Symbol;Acc:HGNC:5041]
ENSOMYG00000032261	4.55e-248	1.07656	0.725	0.286	1.37e-243	HSC-Like			tma7	translation machinery associated 7 homolog [Source:NCBI gene;Acc:768290]		novel protein similar to translation machinery associated 7 homolog (S. cerevisiae) TMA7
ENSOMYG00000044752	3.26e-247	1.02747	0.317	0.071	9.8e-243	HSC-Like	pum3	pumilio RNA-binding family member 3 [Source:ZFIN;Acc:ZDB-GENE-030131-9808]	pum3	Danio rerio pumilio RNA-binding family member 3 (pum3), mRNA. [Source:RefSeq mRNA;Acc:NM_001353848]	PUM3	pumilio RNA binding family member 3 [Source:HGNC Symbol;Acc:HGNC:29676]
ENSOMYG00000069397	3.48e-246	1.53182	0.273	0.056	1.05e-241	HSC-Like	mcm3	minichromosome maintenance complex component 3 [Source:ZFIN;Acc:ZDB-GENE-020419-4]	mcm3	minichromosome maintenance complex component 3 [Source:ZFIN;Acc:ZDB-GENE-020419-4]	MCM3	minichromosome maintenance complex component 3 [Source:HGNC Symbol;Acc:HGNC:6945]
ENSOMYG00000019234	4.11e-245	1.22564	0.39	0.102	1.24e-240	HSC-Like	nxt2	nuclear transport factor 2-like export factor 2 [Source:ZFIN;Acc:ZDB-GENE-050521-1]	nxt2	nuclear transport factor 2-like export factor 2 [Source:ZFIN;Acc:ZDB-GENE-050521-1]	NXT2	nuclear transport factor 2 like export factor 2 [Source:HGNC Symbol;Acc:HGNC:18151]
ENSOMYG00000041465	8.1e-245	1.11874	0.46	0.136	2.43e-240	HSC-Like	eif2s2	eukaryotic translation initiation factor 2, subunit 2 beta [Source:ZFIN;Acc:ZDB-GENE-030131-3085]	eif2s2	eukaryotic translation initiation factor 2, subunit 2 beta [Source:ZFIN;Acc:ZDB-GENE-030131-3085]	EIF2S2	eukaryotic translation initiation factor 2 subunit beta [Source:HGNC Symbol;Acc:HGNC:3266]
ENSOMYG00000017062	8.8e-244	1.49045	0.263	0.053	2.65e-239	HSC-Like	hspd1	heat shock 60 protein 1 [Source:ZFIN;Acc:ZDB-GENE-021206-1]	hspd1	heat shock 60 protein 1 [Source:ZFIN;Acc:ZDB-GENE-021206-1]	HSPD1	heat shock protein family D (Hsp60) member 1 [Source:HGNC Symbol;Acc:HGNC:5261]
ENSOMYG00000032589	3.66e-242	1.15638	0.288	0.062	1.1e-237	HSC-Like	pwp1	PWP1 homolog, endonuclein [Source:ZFIN;Acc:ZDB-GENE-040426-1049]	mrpl42	mitochondrial ribosomal protein L42 [Source:ZFIN;Acc:ZDB-GENE-101014-1]	MRPL42	mitochondrial ribosomal protein L42 [Source:HGNC Symbol;Acc:HGNC:14493]
ENSOMYG00000041958	6.39e-242	1.41642	0.297	0.065	1.92e-237	HSC-Like		ectonucleoside triphosphate diphosphohydrolase 2b [Source:ZFIN;Acc:ZDB-GENE-061013-2]	entpd2a.1	ectonucleoside triphosphate diphosphohydrolase 2a, tandem duplicate 1 [Source:ZFIN;Acc:ZDB-GENE-040724-187]	ENTPD2	ectonucleoside triphosphate diphosphohydrolase 2 [Source:HGNC Symbol;Acc:HGNC:3364]
ENSOMYG00000044467	1.51e-240	1.17373	0.363	0.091	4.53e-236	HSC-Like	ppid	peptidylprolyl isomerase D [Source:ZFIN;Acc:ZDB-GENE-040625-34]	ppid	peptidylprolyl isomerase D [Source:ZFIN;Acc:ZDB-GENE-040625-34]	PPID	peptidylprolyl isomerase D [Source:HGNC Symbol;Acc:HGNC:9257]
ENSOMYG00000010916	3.35e-239	1.23216	0.288	0.062	1.01e-234	HSC-Like			phb2a	prohibitin 2a [Source:ZFIN;Acc:ZDB-GENE-030131-3141]	PHB2	prohibitin 2 [Source:HGNC Symbol;Acc:HGNC:30306]
ENSOMYG00000057420	6.37e-239	1.47521	0.252	0.05	1.91e-234	HSC-Like	EXOSC4	exosome component 4 [Source:HGNC Symbol;Acc:HGNC:18189]	exosc4	exosome component 4 [Source:ZFIN;Acc:ZDB-GENE-040426-1702]	EXOSC4	exosome component 4 [Source:HGNC Symbol;Acc:HGNC:18189]
ENSOMYG00000019997	7.2e-238	1.13884	0.371	0.096	2.16e-233	HSC-Like	cdkn2aipnl	CDKN2A interacting protein N-terminal like [Source:ZFIN;Acc:ZDB-GENE-041010-154]	cdkn2aipnl	CDKN2A interacting protein N-terminal like [Source:ZFIN;Acc:ZDB-GENE-041010-154]	CDKN2AIPNL	CDKN2A interacting protein N-terminal like [Source:HGNC Symbol;Acc:HGNC:30545]
ENSOMYG00000032923	3.56e-237	1.01802	0.438	0.127	1.07e-232	HSC-Like	itga4	integrin alpha 4 [Source:ZFIN;Acc:ZDB-GENE-110411-108]	itga4	integrin alpha 4 [Source:ZFIN;Acc:ZDB-GENE-110411-108]	ITGA4	integrin subunit alpha 4 [Source:HGNC Symbol;Acc:HGNC:6140]
ENSOMYG00000076805	7.74e-237	1.11395	0.435	0.127	2.33e-232	HSC-Like			TXN	zgc:56493 [Source:ZFIN;Acc:ZDB-GENE-030131-8581]	TXN	thioredoxin [Source:HGNC Symbol;Acc:HGNC:12435]
ENSOMYG00000029135	1.47e-233	1.38151	0.267	0.056	4.42e-229	HSC-Like	urm1	ubiquitin related modifier 1 [Source:ZFIN;Acc:ZDB-GENE-091204-300]	urm1	ubiquitin related modifier 1 [Source:ZFIN;Acc:ZDB-GENE-091204-300]	URM1	ubiquitin related modifier 1 [Source:HGNC Symbol;Acc:HGNC:28378]
ENSOMYG00000003800	4.29e-232	1.13626	0.302	0.069	1.29e-227	HSC-Like	phf20b	PHD finger protein 20, b [Source:ZFIN;Acc:ZDB-GENE-040822-33]	phf20b	PHD finger protein 20, b [Source:ZFIN;Acc:ZDB-GENE-040822-33]	PHF20	PHD finger protein 20 [Source:HGNC Symbol;Acc:HGNC:16098]
ENSOMYG00000026245	1.19e-228	1.0413	0.487	0.151	3.58e-224	HSC-Like	eif2s1b	eukaryotic translation initiation factor 2, subunit 1 alpha b [Source:ZFIN;Acc:ZDB-GENE-030131-283]	eif2s1b	eukaryotic translation initiation factor 2, subunit 1 alpha b [Source:ZFIN;Acc:ZDB-GENE-030131-283]	EIF2S1	eukaryotic translation initiation factor 2 subunit alpha [Source:HGNC Symbol;Acc:HGNC:3265]
ENSOMYG00000000866	2.16e-228	1.22522	0.387	0.107	6.5e-224	HSC-Like			fkbp3	FKBP prolyl isomerase 3 [Source:ZFIN;Acc:ZDB-GENE-030616-419]	FKBP3	FKBP prolyl isomerase 3 [Source:HGNC Symbol;Acc:HGNC:3719]
ENSOMYG00000015772	5.1e-228	1.13182	0.336	0.083	1.53e-223	HSC-Like			fkbp3	FKBP prolyl isomerase 3 [Source:ZFIN;Acc:ZDB-GENE-030616-419]	FKBP3	FKBP prolyl isomerase 3 [Source:HGNC Symbol;Acc:HGNC:3719]
ENSOMYG00000035735	1.64e-227	1.26024	0.391	0.109	4.92e-223	HSC-Like			mcm7	minichromosome maintenance complex component 7 [Source:ZFIN;Acc:ZDB-GENE-020419-27]	MCM7	minichromosome maintenance complex component 7 [Source:HGNC Symbol;Acc:HGNC:6950]
ENSOMYG00000006430	8.68e-227	1.00383	0.33	0.08	2.61e-222	HSC-Like			si:dkey-193b15.5	si:dkey-193b15.5 [Source:ZFIN;Acc:ZDB-GENE-070912-413]	IFI44L	interferon induced protein 44 like [Source:HGNC Symbol;Acc:HGNC:17817]
ENSOMYG00000047142	8.78e-227	1.0759	0.306	0.071	2.64e-222	HSC-Like	NAA15	N-alpha-acetyltransferase 15, NatA auxiliary subunit [Source:HGNC Symbol;Acc:HGNC:30782]	naa15a	N(alpha)-acetyltransferase 15, NatA auxiliary subunit a [Source:ZFIN;Acc:ZDB-GENE-030131-2392]	NAA15	N-alpha-acetyltransferase 15, NatA auxiliary subunit [Source:HGNC Symbol;Acc:HGNC:30782]
ENSOMYG00000023779	7.81e-223	1.43895	0.295	0.069	2.35e-218	HSC-Like	mcm4	minichromosome maintenance complex component 4 [Source:ZFIN;Acc:ZDB-GENE-030131-9544]	mcm4	minichromosome maintenance complex component 4 [Source:ZFIN;Acc:ZDB-GENE-030131-9544]	MCM4	minichromosome maintenance complex component 4 [Source:HGNC Symbol;Acc:HGNC:6947]
ENSOMYG00000047145	1.76e-222	1.21938	0.431	0.129	5.29e-218	HSC-Like			snrpd2	small nuclear ribonucleoprotein D2 polypeptide [Source:ZFIN;Acc:ZDB-GENE-040914-10]	SNRPD2	small nuclear ribonucleoprotein D2 polypeptide [Source:HGNC Symbol;Acc:HGNC:11159]
ENSOMYG00000025722	1.93e-221	1.00674	0.462	0.141	5.8e-217	HSC-Like	cax2	cation/H+ exchanger protein 2 [Source:ZFIN;Acc:ZDB-GENE-100825-2]	cax1	cation/H+ exchanger protein 1 [Source:ZFIN;Acc:ZDB-GENE-030131-3044]	WDR13	WD repeat domain 13 [Source:HGNC Symbol;Acc:HGNC:14352]
ENSOMYG00000004096	7.21e-218	1.09398	0.316	0.077	2.17e-213	HSC-Like	imp3	IMP U3 small nucleolar ribonucleoprotein 3 [Source:ZFIN;Acc:ZDB-GENE-040426-1062]	imp3	IMP U3 small nucleolar ribonucleoprotein 3 [Source:ZFIN;Acc:ZDB-GENE-040426-1062]	IMP3	IMP U3 small nucleolar ribonucleoprotein 3 [Source:HGNC Symbol;Acc:HGNC:14497]
ENSOMYG00000024174	3.22e-216	1.0482	0.331	0.084	9.69e-212	HSC-Like	pa2g4b	proliferation-associated 2G4, b [Source:ZFIN;Acc:ZDB-GENE-030131-2182]	pa2g4a	proliferation-associated 2G4, a [Source:ZFIN;Acc:ZDB-GENE-030616-161]	PA2G4	proliferation-associated 2G4 [Source:HGNC Symbol;Acc:HGNC:8550]
ENSOMYG00000036706	1.81e-210	1.19914	0.293	0.07	5.45e-206	HSC-Like	phb	prohibitin [Source:ZFIN;Acc:ZDB-GENE-030131-6577]	phb	prohibitin [Source:ZFIN;Acc:ZDB-GENE-030131-6577]	PHB	prohibitin [Source:HGNC Symbol;Acc:HGNC:8912]
ENSOMYG00000025458	1.16e-209	1.50589	0.277	0.065	3.48e-205	HSC-Like			rpl30	ribosomal protein L30 [Source:ZFIN;Acc:ZDB-GENE-030131-8657]	RPL30	ribosomal protein L30 [Source:HGNC Symbol;Acc:HGNC:10333]
ENSOMYG00000064906	4.63e-208	1.04581	0.471	0.155	1.39e-203	HSC-Like	pfdn6	prefoldin subunit 6 [Source:ZFIN;Acc:ZDB-GENE-040426-1589]	pfdn6	prefoldin subunit 6 [Source:ZFIN;Acc:ZDB-GENE-040426-1589]	PFDN6	prefoldin subunit 6 [Source:HGNC Symbol;Acc:HGNC:4926]
ENSOMYG00000021346	1.19e-207	1.02992	0.389	0.112	3.58e-203	HSC-Like	drg1	developmentally regulated GTP binding protein 1 [Source:ZFIN;Acc:ZDB-GENE-030131-8767]	drg1	developmentally regulated GTP binding protein 1 [Source:ZFIN;Acc:ZDB-GENE-030131-8767]	DRG1	developmentally regulated GTP binding protein 1 [Source:HGNC Symbol;Acc:HGNC:3029]
ENSOMYG00000052118	1.29e-204	1.37197	0.363	0.104	3.87e-200	HSC-Like			si:ch211-156b7.4	si:ch211-156b7.4 [Source:ZFIN;Acc:ZDB-GENE-141212-376]	GLDC	glycine decarboxylase [Source:HGNC Symbol;Acc:HGNC:4313]
ENSOMYG00000067896	1.62e-204	1.07129	0.386	0.113	4.87e-200	HSC-Like			TXN	zgc:56493 [Source:ZFIN;Acc:ZDB-GENE-030131-8581]	TXN	thioredoxin [Source:HGNC Symbol;Acc:HGNC:12435]
ENSOMYG00000056413	1.25e-202	1.3787	0.355	0.101	3.76e-198	HSC-Like			si:ch211-156b7.4	si:ch211-156b7.4 [Source:ZFIN;Acc:ZDB-GENE-141212-376]	GLDC	glycine decarboxylase [Source:HGNC Symbol;Acc:HGNC:4313]
ENSOMYG00000036554	1.49e-200	1.06248	0.311	0.079	4.47e-196	HSC-Like			timm9	translocase of inner mitochondrial membrane 9 homolog [Source:NCBI gene;Acc:282678]	TIMM9	translocase of inner mitochondrial membrane 9 [Source:HGNC Symbol;Acc:HGNC:11819]
ENSOMYG00000066051	7.82e-200	1.48487	0.31	0.081	2.35e-195	HSC-Like	ptges3b	prostaglandin E synthase 3b (cytosolic) [Source:ZFIN;Acc:ZDB-GENE-040625-144]	ptges3a	prostaglandin E synthase 3a (cytosolic) [Source:ZFIN;Acc:ZDB-GENE-040426-2200]	PTGES3	prostaglandin E synthase 3 [Source:HGNC Symbol;Acc:HGNC:16049]
ENSOMYG00000047206	2.07e-195	1.02738	0.276	0.066	6.22e-191	HSC-Like	vdac1	voltage-dependent anion channel 1 [Source:ZFIN;Acc:ZDB-GENE-030131-6514]	vdac1	voltage-dependent anion channel 1 [Source:ZFIN;Acc:ZDB-GENE-030131-6514]	VDAC1	voltage dependent anion channel 1 [Source:HGNC Symbol;Acc:HGNC:12669]
ENSOMYG00000043154	4.08e-195	1.43068	0.254	0.059	1.23e-190	HSC-Like	snrpd1	small nuclear ribonucleoprotein D1 polypeptide [Source:ZFIN;Acc:ZDB-GENE-020419-14]	snrpd1	small nuclear ribonucleoprotein D1 polypeptide [Source:ZFIN;Acc:ZDB-GENE-020419-14]	SNRPD1	small nuclear ribonucleoprotein D1 polypeptide [Source:HGNC Symbol;Acc:HGNC:11158]
ENSOMYG00000032082	2.09e-189	1.1763	0.275	0.068	6.27e-185	HSC-Like			gars1	glycyl-tRNA synthetase 1 [Source:ZFIN;Acc:ZDB-GENE-030131-9174]	GARS1	glycyl-tRNA synthetase 1 [Source:HGNC Symbol;Acc:HGNC:4162]
ENSOMYG00000025578	3.87e-189	1.04391	0.294	0.075	1.16e-184	HSC-Like	hp1bp3	heterochromatin protein 1, binding protein 3 [Source:ZFIN;Acc:ZDB-GENE-060810-79]	hp1bp3	heterochromatin protein 1, binding protein 3 [Source:ZFIN;Acc:ZDB-GENE-060810-79]	HP1BP3	heterochromatin protein 1 binding protein 3 [Source:HGNC Symbol;Acc:HGNC:24973]
ENSOMYG00000011122	2.51e-187	1.06228	0.283	0.071	7.55e-183	HSC-Like	paics	phosphoribosylaminoimidazole carboxylase, phosphoribosylaminoimidazole succinocarboxamide synthetase [Source:ZFIN;Acc:ZDB-GENE-030131-9762]	paics	phosphoribosylaminoimidazole carboxylase, phosphoribosylaminoimidazole succinocarboxamide synthetase [Source:ZFIN;Acc:ZDB-GENE-030131-9762]	PAICS	phosphoribosylaminoimidazole carboxylase and phosphoribosylaminoimidazolesuccinocarboxamide synthase [Source:HGNC Symbol;Acc:HGNC:8587]
ENSOMYG00000017619	7.59e-187	1.16833	0.296	0.077	2.28e-182	HSC-Like			polr2eb	polymerase (RNA) II (DNA directed) polypeptide E, b [Source:ZFIN;Acc:ZDB-GENE-040801-83]	POLR2E	RNA polymerase II, I and III subunit E [Source:HGNC Symbol;Acc:HGNC:9192]
ENSOMYG00000046234	6.66e-186	1.32285	0.274	0.068	2e-181	HSC-Like			CR855334.1		SNRPF	small nuclear ribonucleoprotein polypeptide F [Source:HGNC Symbol;Acc:HGNC:11162]
ENSOMYG00000030881	4.53e-184	1.27975	0.266	0.066	1.36e-179	HSC-Like	ADAM23	ADAM metallopeptidase domain 23 [Source:HGNC Symbol;Acc:HGNC:202]	FO818722.1	disintegrin and metalloproteinase domain-containing protein 23-like [Source:NCBI gene;Acc:101884782]	ADAM23	ADAM metallopeptidase domain 23 [Source:HGNC Symbol;Acc:HGNC:202]
ENSOMYG00000011211	2.46e-181	1.30525	0.954	0.633	7.39e-177	HSC-Like	RPS2	ribosomal protein S2 [Source:HGNC Symbol;Acc:HGNC:10404]	rps2	ribosomal protein S2 [Source:ZFIN;Acc:ZDB-GENE-040426-2454]	RPS2	ribosomal protein S2 [Source:HGNC Symbol;Acc:HGNC:10404]
ENSOMYG00000047460	3.18e-180	1.17086	0.266	0.066	9.57e-176	HSC-Like	ipyr	inorganic pyrophosphatase 1b [Source:ZFIN;Acc:ZDB-GENE-050417-375]	ppa1b	inorganic pyrophosphatase 1b [Source:ZFIN;Acc:ZDB-GENE-050417-375]	PPA1	inorganic pyrophosphatase 1 [Source:HGNC Symbol;Acc:HGNC:9226]
ENSOMYG00000001753	1.53e-178	1.04043	0.327	0.093	4.6e-174	HSC-Like			mcm6	minichromosome maintenance complex component 6 [Source:ZFIN;Acc:ZDB-GENE-030909-6]	MCM6	minichromosome maintenance complex component 6 [Source:HGNC Symbol;Acc:HGNC:6949]
ENSOMYG00000017635	1.58e-175	1.23068	0.412	0.142	4.76e-171	HSC-Like	vdac2	voltage-dependent anion channel 2 [Source:ZFIN;Acc:ZDB-GENE-030131-845]	vdac2	voltage-dependent anion channel 2 [Source:ZFIN;Acc:ZDB-GENE-030131-845]	VDAC2	voltage dependent anion channel 2 [Source:HGNC Symbol;Acc:HGNC:12672]
ENSOMYG00000025946	1.94e-174	1.70607	0.383	0.13	5.85e-170	HSC-Like	vdac2	voltage-dependent anion channel 2 [Source:ZFIN;Acc:ZDB-GENE-030131-845]	vdac2	voltage-dependent anion channel 2 [Source:ZFIN;Acc:ZDB-GENE-030131-845]	VDAC2	voltage dependent anion channel 2 [Source:HGNC Symbol;Acc:HGNC:12672]
ENSOMYG00000010275	1.39e-170	1.17899	0.266	0.069	4.17e-166	HSC-Like	pfd4	prefoldin subunit 4 [Source:ZFIN;Acc:ZDB-GENE-100922-122]	pfdn4	prefoldin subunit 4 [Source:ZFIN;Acc:ZDB-GENE-100922-122]	PFDN4	prefoldin subunit 4 [Source:HGNC Symbol;Acc:HGNC:8868]
ENSOMYG00000035195	2.4e-170	1.19865	0.25	0.063	7.21e-166	HSC-Like			lin52	lin-52 DREAM MuvB core complex component [Source:NCBI gene;Acc:777755]	LIN52	lin-52 DREAM MuvB core complex component [Source:HGNC Symbol;Acc:HGNC:19856]
ENSOMYG00000031800	1.95e-148	1.03226	0.288	0.085	5.85e-144	HSC-Like	mcm2	minichromosome maintenance complex component 2 [Source:ZFIN;Acc:ZDB-GENE-020419-24]	mcm2	minichromosome maintenance complex component 2 [Source:ZFIN;Acc:ZDB-GENE-020419-24]	MCM2	minichromosome maintenance complex component 2 [Source:HGNC Symbol;Acc:HGNC:6944]
ENSOMYG00000041497	1.54e-146	1.85849	0.258	0.077	4.63e-142	HSC-Like	gstm.2	glutathione S-transferase mu tandem duplicate 2 [Source:ZFIN;Acc:ZDB-GENE-080218-30]	gstm.1	glutathione S-transferase mu, tandem duplicate 1 [Source:ZFIN;Acc:ZDB-GENE-030911-2]	GSTM1	glutathione S-transferase mu 1 [Source:HGNC Symbol;Acc:HGNC:4632]
ENSOMYG00000021741	2.7e-144	1.03541	0.304	0.093	8.1e-140	HSC-Like			sarnp	SAP domain containing ribonucleoprotein [Source:ZFIN;Acc:ZDB-GENE-050522-161]	SARNP	SAP domain containing ribonucleoprotein [Source:HGNC Symbol;Acc:HGNC:24432]
ENSOMYG00000028216	2.18e-130	1.07747	0.32	0.109	6.57e-126	HSC-Like	H2AZ1	H2A.Z variant histone 1 [Source:HGNC Symbol;Acc:HGNC:4741]	h2az2b	H2A.Z variant histone 2b [Source:ZFIN;Acc:ZDB-GENE-050506-24]	H2AZ1	H2A.Z variant histone 1 [Source:HGNC Symbol;Acc:HGNC:4741]
ENSOMYG00000038460	1.59e-118	1.21169	0.591	0.335	4.78e-114	HSC-Like	irf1b	interferon regulatory factor 1 [Source:HGNC Symbol;Acc:HGNC:6116]	irf1b	interferon regulatory factor 1b [Source:ZFIN;Acc:ZDB-GENE-041114-13]	IRF1	interferon regulatory factor 1 [Source:HGNC Symbol;Acc:HGNC:6116]
ENSOMYG00000025689	1.35e-112	1.31258	0.262	0.089	4.04e-108	HSC-Like	vdac3	voltage-dependent anion channel 3 [Source:ZFIN;Acc:ZDB-GENE-040426-2380]	vdac3	voltage-dependent anion channel 3 [Source:ZFIN;Acc:ZDB-GENE-040426-2380]	VDAC2	voltage dependent anion channel 2 [Source:HGNC Symbol;Acc:HGNC:12672]
ENSOMYG00000011157	7.28e-83	1.42919	0.582	0.323	2.19e-78	HSC-Like			prdx2	peroxiredoxin 2 [Source:ZFIN;Acc:ZDB-GENE-030326-2]	PRDX1	peroxiredoxin 1 [Source:HGNC Symbol;Acc:HGNC:9352]
ENSOMYG00000033096	0	10.1697	0.99	0.019	0	Thrombocytes	f13a1b	coagulation factor XIII, A1 polypeptide b [Source:ZFIN;Acc:ZDB-GENE-030131-9634]	f13a1b	coagulation factor XIII, A1 polypeptide b [Source:ZFIN;Acc:ZDB-GENE-030131-9634]	F13A1	coagulation factor XIII A chain [Source:HGNC Symbol;Acc:HGNC:3531]
ENSOMYG00000035091	0	12.1628	0.959	0.002	0	Thrombocytes	hyal3	hyaluronidase 3 [Source:ZFIN;Acc:ZDB-GENE-081104-366]	hyal3	hyaluronidase 3 [Source:ZFIN;Acc:ZDB-GENE-081104-366]	HYAL2	hyaluronidase 2 [Source:HGNC Symbol;Acc:HGNC:5321]
ENSOMYG00000046596	0	11.1646	0.955	0.006	0	Thrombocytes	TAGLN	transgelin [Source:HGNC Symbol;Acc:HGNC:11553]	tagln2	transgelin 2 [Source:ZFIN;Acc:ZDB-GENE-020802-2]	TAGLN	transgelin [Source:HGNC Symbol;Acc:HGNC:11553]
ENSOMYG00000015818	0	12.4541	0.914	0.001	0	Thrombocytes			myl9b	myosin, light chain 9b, regulatory [Source:ZFIN;Acc:ZDB-GENE-040426-2296]	MYL9	myosin light chain 9 [Source:HGNC Symbol;Acc:HGNC:15754]
ENSOMYG00000011383	0	10.7203	0.906	0.004	0	Thrombocytes			itgb3b	integrin beta 3b [Source:ZFIN;Acc:ZDB-GENE-071207-2]	ITGB3	integrin subunit beta 3 [Source:HGNC Symbol;Acc:HGNC:6156]
ENSOMYG00000031710	0	10.3777	0.906	0.006	0	Thrombocytes	tagln	transgelin [Source:ZFIN;Acc:ZDB-GENE-070912-1]	tagln2	transgelin 2 [Source:ZFIN;Acc:ZDB-GENE-020802-2]	TAGLN2	transgelin 2 [Source:HGNC Symbol;Acc:HGNC:11554]
ENSOMYG00000045762	0	9.7376	0.879	0.008	0	Thrombocytes			myl9b	myosin, light chain 9b, regulatory [Source:ZFIN;Acc:ZDB-GENE-040426-2296]	MYL9	myosin light chain 9 [Source:HGNC Symbol;Acc:HGNC:15754]
ENSOMYG00000022177	0	10.9606	0.844	0.004	0	Thrombocytes	vim	vimentin [Source:ZFIN;Acc:ZDB-GENE-011212-3]	vim	vimentin [Source:ZFIN;Acc:ZDB-GENE-011212-3]	VIM	vimentin [Source:HGNC Symbol;Acc:HGNC:12692]
ENSOMYG00000024492	0	9.14726	0.834	0.01	0	Thrombocytes			igsf10	immunoglobulin superfamily, member 10 [Source:ZFIN;Acc:ZDB-GENE-130530-827]	GP1BA	glycoprotein Ib platelet subunit alpha [Source:HGNC Symbol;Acc:HGNC:4439]
ENSOMYG00000012961	0	5.97346	0.947	0.126	0	Thrombocytes	dhx37	DEAH (Asp-Glu-Ala-His) box polypeptide 37 [Source:ZFIN;Acc:ZDB-GENE-030131-4505]	gp1bb	glycoprotein Ib platelet subunit beta [Source:ZFIN;Acc:ZDB-GENE-081104-406]	GP1BB	glycoprotein Ib platelet subunit beta [Source:HGNC Symbol;Acc:HGNC:4440]
ENSOMYG00000040536	0	10.4841	0.728	0.002	0	Thrombocytes	itga2b	integrin, alpha 2b [Source:ZFIN;Acc:ZDB-GENE-051031-1]	itga2b	integrin, alpha 2b [Source:ZFIN;Acc:ZDB-GENE-051031-1]	ITGA8	integrin subunit alpha 8 [Source:HGNC Symbol;Acc:HGNC:6144]
ENSOMYG00000041051	0	5.52624	0.761	0.052	0	Thrombocytes			srgn	serglycin [Source:ZFIN;Acc:ZDB-GENE-030131-7127]	SRGN	serglycin [Source:HGNC Symbol;Acc:HGNC:9361]
ENSOMYG00000046227	0	6.40854	0.761	0.055	0	Thrombocytes	gp1bb	glycoprotein Ib platelet subunit beta [Source:ZFIN;Acc:ZDB-GENE-081104-406]	gp1bb	glycoprotein Ib platelet subunit beta [Source:ZFIN;Acc:ZDB-GENE-081104-406]	GP1BB	glycoprotein Ib platelet subunit beta [Source:HGNC Symbol;Acc:HGNC:4440]
ENSOMYG00000007150	0	5.1548	0.811	0.109	0	Thrombocytes	stmn1a	stathmin 1a [Source:ZFIN;Acc:ZDB-GENE-031006-14]	stmn1b	stathmin 1b [Source:ZFIN;Acc:ZDB-GENE-050417-397]	STMN1	stathmin 1 [Source:HGNC Symbol;Acc:HGNC:6510]
ENSOMYG00000030175	0	9.13518	0.702	0.005	0	Thrombocytes	kcrt		ckbb	creatine kinase, brain b [Source:ZFIN;Acc:ZDB-GENE-020103-2]	CKB	creatine kinase B [Source:HGNC Symbol;Acc:HGNC:1991]
ENSOMYG00000032147	0	8.2575	0.707	0.019	0	Thrombocytes	csrp1b	cysteine and glycine-rich protein 1b [Source:ZFIN;Acc:ZDB-GENE-070112-252]	csrp1a	cysteine and glycine-rich protein 1a [Source:ZFIN;Acc:ZDB-GENE-030909-4]	CSRP2	cysteine and glycine rich protein 2 [Source:HGNC Symbol;Acc:HGNC:2470]
ENSOMYG00000040730	0	3.89161	0.831	0.166	0	Thrombocytes	plek	pleckstrin [Source:ZFIN;Acc:ZDB-GENE-040426-1506]	plek	pleckstrin [Source:ZFIN;Acc:ZDB-GENE-040426-1506]	PLEK	pleckstrin [Source:HGNC Symbol;Acc:HGNC:9070]
ENSOMYG00000000926	0	9.88849	0.661	0.002	0	Thrombocytes	tpm4a	tropomyosin 4a [Source:ZFIN;Acc:ZDB-GENE-040426-2185]	tpm4a	tropomyosin 4a [Source:ZFIN;Acc:ZDB-GENE-040426-2185]	TPM4	tropomyosin 4 [Source:HGNC Symbol;Acc:HGNC:12013]
ENSOMYG00000070574	0	5.11768	0.752	0.111	0	Thrombocytes	pim2	Pim-2 proto-oncogene, serine/threonine kinase [Source:ZFIN;Acc:ZDB-GENE-000831-6]	pim2	Pim-2 proto-oncogene, serine/threonine kinase [Source:NCBI gene;Acc:58054]	PIM3	Pim-3 proto-oncogene, serine/threonine kinase [Source:HGNC Symbol;Acc:HGNC:19310]
ENSOMYG00000046875	0	9.70201	0.632	0.003	0	Thrombocytes			cald1b	caldesmon 1b [Source:ZFIN;Acc:ZDB-GENE-090313-229]	CALD1	caldesmon 1 [Source:HGNC Symbol;Acc:HGNC:1441]
ENSOMYG00000004631	0	3.94912	0.826	0.219	0	Thrombocytes	rap1b		rap1aa	RAP1A, member of RAS oncogene family a [Source:ZFIN;Acc:ZDB-GENE-040625-167]	RAP1B	RAP1B, member of RAS oncogene family [Source:HGNC Symbol;Acc:HGNC:9857]
ENSOMYG00000022697	0	4.63128	0.963	0.359	0	Thrombocytes			serpinb14	serpin peptidase inhibitor, clade B (ovalbumin), member 14 [Source:ZFIN;Acc:ZDB-GENE-050506-148]	SERPINB1	serpin family B member 1 [Source:HGNC Symbol;Acc:HGNC:3311]
ENSOMYG00000056849	0	3.50902	0.954	0.351	0	Thrombocytes	fgl2a	fibrinogen-like 2a [Source:ZFIN;Acc:ZDB-GENE-030131-9506]	fgl2a	fibrinogen-like 2a [Source:ZFIN;Acc:ZDB-GENE-030131-9506]	FGL2	fibrinogen like 2 [Source:HGNC Symbol;Acc:HGNC:3696]
ENSOMYG00000012837	0	12.0524	0.6	0.001	0	Thrombocytes		si:ch211-117l17.7 [Source:ZFIN;Acc:ZDB-GENE-110914-232]	si:ch211-117l17.7	si:ch211-117l17.7 [Source:ZFIN;Acc:ZDB-GENE-110914-232]	GP5	glycoprotein V platelet [Source:HGNC Symbol;Acc:HGNC:4443]
ENSOMYG00000060525	0	4.03785	0.932	0.346	0	Thrombocytes	capn4		capns1b	calpain, small subunit 1 b [Source:ZFIN;Acc:ZDB-GENE-030131-5206]	CAPNS1	calpain small subunit 1 [Source:HGNC Symbol;Acc:HGNC:1481]
ENSOMYG00000072469	0	6.18886	0.623	0.04	0	Thrombocytes	emp2	epithelial membrane protein 2 [Source:ZFIN;Acc:ZDB-GENE-040822-24]	emp2	epithelial membrane protein 2 [Source:NCBI gene;Acc:445506]	EMP2	epithelial membrane protein 2 [Source:HGNC Symbol;Acc:HGNC:3334]
ENSOMYG00000030887	0	6.38835	0.604	0.027	0	Thrombocytes			tpma	alpha-tropomyosin [Source:NCBI gene;Acc:30324]	TPM3	tropomyosin 3 [Source:HGNC Symbol;Acc:HGNC:12012]
ENSOMYG00000023430	0	5.21568	0.626	0.054	0	Thrombocytes			rap1ab	RAP1A, member of RAS oncogene family b [Source:ZFIN;Acc:ZDB-GENE-040426-2738]	RAP1B	RAP1B, member of RAS oncogene family [Source:HGNC Symbol;Acc:HGNC:9857]
ENSOMYG00000002596	0	3.72733	0.721	0.155	0	Thrombocytes	serpine1	serpin peptidase inhibitor, clade E (nexin, plasminogen activator inhibitor type 1), member 1 [Source:ZFIN;Acc:ZDB-GENE-070912-60]	serpine1	serpin peptidase inhibitor, clade E (nexin, plasminogen activator inhibitor type 1), member 1 [Source:ZFIN;Acc:ZDB-GENE-070912-60]	SERPINE1	serpin family E member 1 [Source:HGNC Symbol;Acc:HGNC:8583]
ENSOMYG00000044710	0	7.04443	0.58	0.018	0	Thrombocytes			pxna	paxillin a [Source:NCBI gene;Acc:399546]	TGFB1I1	transforming growth factor beta 1 induced transcript 1 [Source:HGNC Symbol;Acc:HGNC:11767]
ENSOMYG00000061888	0	3.20412	0.734	0.175	0	Thrombocytes	fgl2a	fibrinogen-like 2a [Source:ZFIN;Acc:ZDB-GENE-030131-9506]	fgl2a	fibrinogen-like 2a [Source:ZFIN;Acc:ZDB-GENE-030131-9506]	FGL2	fibrinogen like 2 [Source:HGNC Symbol;Acc:HGNC:3696]
ENSOMYG00000030535	0	7.75794	0.565	0.006	0	Thrombocytes			tlcd3a	TLC domain containing 3A [Source:ZFIN;Acc:ZDB-GENE-170623-4]	TLCD3A	TLC domain containing 3A [Source:HGNC Symbol;Acc:HGNC:29646]
ENSOMYG00000016230	0	10.1433	0.548	0.001	0	Thrombocytes	CCN2	cellular communication network factor 2 [Source:HGNC Symbol;Acc:HGNC:2500]	ccn2a	cellular communication network factor 2a [Source:ZFIN;Acc:ZDB-GENE-030131-102]	CCN2	cellular communication network factor 2 [Source:HGNC Symbol;Acc:HGNC:2500]
ENSOMYG00000005603	0	10.275	0.541	0.003	0	Thrombocytes	mpl	MPL proto-oncogene, thrombopoietin receptor [Source:ZFIN;Acc:ZDB-GENE-060421-1]	mpl	MPL proto-oncogene, thrombopoietin receptor [Source:ZFIN;Acc:ZDB-GENE-060421-1]	MPL	MPL proto-oncogene, thrombopoietin receptor [Source:HGNC Symbol;Acc:HGNC:7217]
ENSOMYG00000030714	0	4.8299	0.597	0.063	0	Thrombocytes	pdlim1	PDZ and LIM domain 1 (elfin) [Source:ZFIN;Acc:ZDB-GENE-030131-5227]	pdlim1	PDZ and LIM domain 1 (elfin) [Source:ZFIN;Acc:ZDB-GENE-030131-5227]	PDLIM1	PDZ and LIM domain 1 [Source:HGNC Symbol;Acc:HGNC:2067]
ENSOMYG00000046499	0	4.91263	0.586	0.06	0	Thrombocytes	sat1a.2	spermidine/spermine N1-acetyltransferase 1a, duplicate 2 [Source:ZFIN;Acc:ZDB-GENE-040704-4]	sat1a.2	spermidine/spermine N1-acetyltransferase 1a, duplicate 2 [Source:NCBI gene;Acc:431716]	SAT1	spermidine/spermine N1-acetyltransferase 1 [Source:HGNC Symbol;Acc:HGNC:10540]
ENSOMYG00000064807	0	5.11147	0.57	0.046	0	Thrombocytes	socs3	suppressor of cytokine signaling 3a [Source:ZFIN;Acc:ZDB-GENE-030131-7349]	socs3b	suppressor of cytokine signaling 3b [Source:ZFIN;Acc:ZDB-GENE-040426-2528]	SOCS3	suppressor of cytokine signaling 3 [Source:HGNC Symbol;Acc:HGNC:19391]
ENSOMYG00000036708	0	9.75535	0.524	0.002	0	Thrombocytes	slc25a34	solute carrier family 25 member 34 [Source:NCBI gene;Acc:393552]	slc25a35	solute carrier family 25 member 35 [Source:NCBI gene;Acc:557185]	SLC25A34	solute carrier family 25 member 34 [Source:HGNC Symbol;Acc:HGNC:27653]
ENSOMYG00000001201	0	4.1195	0.611	0.09	0	Thrombocytes	plek	pleckstrin [Source:ZFIN;Acc:ZDB-GENE-040426-1506]	plek	pleckstrin [Source:ZFIN;Acc:ZDB-GENE-040426-1506]	PLEK	pleckstrin [Source:HGNC Symbol;Acc:HGNC:9070]
ENSOMYG00000034030	0	4.66982	0.615	0.094	0	Thrombocytes			purba	purine-rich element binding protein Ba [Source:ZFIN;Acc:ZDB-GENE-060531-100]	PURB	purine rich element binding protein B [Source:HGNC Symbol;Acc:HGNC:9702]
ENSOMYG00000020359	0	6.05245	0.535	0.019	0	Thrombocytes	MYH11	myosin heavy chain 11 [Source:HGNC Symbol;Acc:HGNC:7569]	myh11a	myosin, heavy chain 11a, smooth muscle [Source:ZFIN;Acc:ZDB-GENE-050531-1]	MYH11	myosin heavy chain 11 [Source:HGNC Symbol;Acc:HGNC:7569]
ENSOMYG00000004908	0	11.7867	0.513	0.001	0	Thrombocytes	g6fl	g6f-like [Source:ZFIN;Acc:ZDB-GENE-130220-1]	g6fl	g6f-like [Source:ZFIN;Acc:ZDB-GENE-130220-1]	OBSL1	obscurin like cytoskeletal adaptor 1 [Source:HGNC Symbol;Acc:HGNC:29092]
ENSOMYG00000020024	0	3.8353	0.637	0.125	0	Thrombocytes			lxn	latexin [Source:ZFIN;Acc:ZDB-GENE-041212-18]	LXN	latexin [Source:HGNC Symbol;Acc:HGNC:13347]
ENSOMYG00000012806	0	9.57825	0.511	0.002	0	Thrombocytes	g6fl	g6f-like [Source:ZFIN;Acc:ZDB-GENE-130220-1]	g6fl	g6f-like [Source:ZFIN;Acc:ZDB-GENE-130220-1]	HMCN2	hemicentin 2 [Source:HGNC Symbol;Acc:HGNC:21293]
ENSOMYG00000038211	0	4.02447	0.626	0.12	0	Thrombocytes			si:ch211-66e2.5	si:ch211-66e2.5 [Source:ZFIN;Acc:ZDB-GENE-131121-180]	ICAM3	intercellular adhesion molecule 3 [Source:HGNC Symbol;Acc:HGNC:5346]
ENSOMYG00000067464	0	4.45217	0.568	0.066	0	Thrombocytes			tagln2	transgelin 2 [Source:ZFIN;Acc:ZDB-GENE-020802-2]	TAGLN	transgelin [Source:HGNC Symbol;Acc:HGNC:11553]
ENSOMYG00000029911	0	7.75459	0.51	0.01	0	Thrombocytes	mpl	MPL proto-oncogene, thrombopoietin receptor [Source:ZFIN;Acc:ZDB-GENE-060421-1]	mpl	MPL proto-oncogene, thrombopoietin receptor [Source:ZFIN;Acc:ZDB-GENE-060421-1]	MPL	MPL proto-oncogene, thrombopoietin receptor [Source:HGNC Symbol;Acc:HGNC:7217]
ENSOMYG00000029526	0	6.65641	0.511	0.013	0	Thrombocytes			rgs3a	regulator of G protein signaling 3a [Source:ZFIN;Acc:ZDB-GENE-040801-150]	RGS3	regulator of G protein signaling 3 [Source:HGNC Symbol;Acc:HGNC:9999]
ENSOMYG00000010922	0	6.05534	0.503	0.017	0	Thrombocytes	lims2	LIM and senescent cell antigen-like domains 2 [Source:ZFIN;Acc:ZDB-GENE-050522-56]	lims1	LIM and senescent cell antigen-like domains 1 [Source:ZFIN;Acc:ZDB-GENE-050522-236]	LIMS3	LIM zinc finger domain containing 3 [Source:HGNC Symbol;Acc:HGNC:30047]
ENSOMYG00000022407	0	9.66539	0.486	0.002	0	Thrombocytes	INF2	inverted formin 2 [Source:HGNC Symbol;Acc:HGNC:23791]	CABZ01060373.1	inverted formin, FH2 and WH2 domain containing [Source:NCBI gene;Acc:792715]	INF2	inverted formin 2 [Source:HGNC Symbol;Acc:HGNC:23791]
ENSOMYG00000030236	0	3.96885	0.572	0.092	0	Thrombocytes	cor1c	coronin, actin binding protein, 1Cb [Source:ZFIN;Acc:ZDB-GENE-030131-418]	coro1cb	coronin, actin binding protein, 1Cb [Source:ZFIN;Acc:ZDB-GENE-030131-418]	CORO1C	coronin 1C [Source:HGNC Symbol;Acc:HGNC:2254]
ENSOMYG00000007301	0	5.22147	0.508	0.029	0	Thrombocytes	MYH11	myosin heavy chain 11 [Source:HGNC Symbol;Acc:HGNC:7569]	myh11a	myosin, heavy chain 11a, smooth muscle [Source:ZFIN;Acc:ZDB-GENE-050531-1]	MYH11	myosin heavy chain 11 [Source:HGNC Symbol;Acc:HGNC:7569]
ENSOMYG00000002000	0	7.08373	0.486	0.015	0	Thrombocytes	susd1	sushi domain containing 1 [Source:ZFIN;Acc:ZDB-GENE-060526-169]	susd1	sushi domain containing 1 [Source:ZFIN;Acc:ZDB-GENE-060526-169]	SUSD1	sushi domain containing 1 [Source:HGNC Symbol;Acc:HGNC:25413]
ENSOMYG00000050929	0	5.12015	0.492	0.033	0	Thrombocytes	socs3a	suppressor of cytokine signaling 3a [Source:ZFIN;Acc:ZDB-GENE-030131-7349]	socs3b	suppressor of cytokine signaling 3b [Source:ZFIN;Acc:ZDB-GENE-040426-2528]	SOCS3	suppressor of cytokine signaling 3 [Source:HGNC Symbol;Acc:HGNC:19391]
ENSOMYG00000035101	0	6.97156	0.471	0.014	0	Thrombocytes	myct1b	myc target 1b [Source:ZFIN;Acc:ZDB-GENE-131127-631]	myct1a	myc target 1a [Source:NCBI gene;Acc:796556]	MYCT1	MYC target 1 [Source:HGNC Symbol;Acc:HGNC:23172]
ENSOMYG00000027528	0	8.6368	0.46	0.005	0	Thrombocytes	tfpia	tissue factor pathway inhibitor a [Source:ZFIN;Acc:ZDB-GENE-030711-1]	tfpia	tissue factor pathway inhibitor a [Source:ZFIN;Acc:ZDB-GENE-030711-1]	TFPI	tissue factor pathway inhibitor [Source:HGNC Symbol;Acc:HGNC:11760]
ENSOMYG00000037905	0	4.62341	0.522	0.069	0	Thrombocytes			mcu	mitochondrial calcium uniporter [Source:NCBI gene;Acc:768182]	MCU	mitochondrial calcium uniporter [Source:HGNC Symbol;Acc:HGNC:23526]
ENSOMYG00000030045	0	8.0239	0.449	0.003	0	Thrombocytes			ccl38a.4	chemokine (C-C motif) ligand 38, duplicate 4 [Source:ZFIN;Acc:ZDB-GENE-041014-163]	CCL3L1	C-C motif chemokine ligand 3 like 1 [Source:HGNC Symbol;Acc:HGNC:10628]
ENSOMYG00000007680	0	8.25496	0.446	0.004	0	Thrombocytes	mylk5	myosin, light chain kinase 5 [Source:ZFIN;Acc:ZDB-GENE-050309-74]	mylk5	myosin, light chain kinase 5 [Source:ZFIN;Acc:ZDB-GENE-050309-74]	MYLK	myosin light chain kinase [Source:HGNC Symbol;Acc:HGNC:7590]
ENSOMYG00000065396	0	6.6877	0.457	0.015	0	Thrombocytes	emp2	epithelial membrane protein 2 [Source:ZFIN;Acc:ZDB-GENE-040822-24]	emp2	epithelial membrane protein 2 [Source:NCBI gene;Acc:445506]	EMP2	epithelial membrane protein 2 [Source:HGNC Symbol;Acc:HGNC:3334]
ENSOMYG00000039309	0	9.93174	0.439	0.001	0	Thrombocytes			cald1a	caldesmon 1a [Source:ZFIN;Acc:ZDB-GENE-030131-1629]	CALD1	caldesmon 1 [Source:HGNC Symbol;Acc:HGNC:1441]
ENSOMYG00000039935	0	5.19093	0.465	0.045	0	Thrombocytes	fli1	Fli-1 proto-oncogene, ETS transcription factor [Source:ZFIN;Acc:ZDB-GENE-980526-426]	fli1a	Fli-1 proto-oncogene, ETS transcription factor a [Source:ZFIN;Acc:ZDB-GENE-980526-426]	FLI1	Fli-1 proto-oncogene, ETS transcription factor [Source:HGNC Symbol;Acc:HGNC:3749]
ENSOMYG00000064037	0	3.9617	0.497	0.077	0	Thrombocytes	batf	basic leucine zipper transcription factor, ATF-like [Source:ZFIN;Acc:ZDB-GENE-041014-291]	batf	basic leucine zipper transcription factor, ATF-like [Source:NCBI gene;Acc:564589]	BATF	basic leucine zipper ATF-like transcription factor [Source:HGNC Symbol;Acc:HGNC:958]
ENSOMYG00000044963	0	3.78277	0.449	0.048	0	Thrombocytes			vcla	vinculin a [Source:ZFIN;Acc:ZDB-GENE-050506-61]	VCL	vinculin [Source:HGNC Symbol;Acc:HGNC:12665]
ENSOMYG00000014684	0	12.2321	0.387	0	0	Thrombocytes	thbs1b	thrombospondin 1b [Source:ZFIN;Acc:ZDB-GENE-020708-1]	thbs1b	thrombospondin 1b [Source:ZFIN;Acc:ZDB-GENE-020708-1]	THBS1	thrombospondin 1 [Source:HGNC Symbol;Acc:HGNC:11785]
ENSOMYG00000040828	0	4.17739	0.436	0.054	0	Thrombocytes			macf1a	microtubule actin crosslinking factor 1a [Source:ZFIN;Acc:ZDB-GENE-030131-3606]	MACF1	microtubule actin crosslinking factor 1 [Source:HGNC Symbol;Acc:HGNC:13664]
ENSOMYG00000002160	0	3.76762	0.438	0.058	0	Thrombocytes	hacd4	3-hydroxyacyl-CoA dehydratase 4 [Source:ZFIN;Acc:ZDB-GENE-030131-3627]	HACD4	si:ch73-41h24.1 [Source:ZFIN;Acc:ZDB-GENE-030131-3627]	HACD4	3-hydroxyacyl-CoA dehydratase 4 [Source:HGNC Symbol;Acc:HGNC:20920]
ENSOMYG00000007959	0	5.56371	0.389	0.013	0	Thrombocytes	p2rx1	purinergic receptor P2X, ligand-gated ion channel, 1 [Source:ZFIN;Acc:ZDB-GENE-030319-1]	p2rx1	purinergic receptor P2X, ligand-gated ion channel, 1 [Source:ZFIN;Acc:ZDB-GENE-030319-1]	P2RX1	purinergic receptor P2X 1 [Source:HGNC Symbol;Acc:HGNC:8533]
ENSOMYG00000013200	0	7.04679	0.381	0.008	0	Thrombocytes			cnn2	calponin 2 [Source:ZFIN;Acc:ZDB-GENE-030131-542]	CNN2	calponin 2 [Source:HGNC Symbol;Acc:HGNC:2156]
ENSOMYG00000040203	0	3.9076	0.406	0.039	0	Thrombocytes			csf2rb	colony stimulating factor 2 receptor, beta, low-affinity (granulocyte-macrophage) [Source:ZFIN;Acc:ZDB-GENE-080115-1]	CSF2RB	colony stimulating factor 2 receptor subunit beta [Source:HGNC Symbol;Acc:HGNC:2436]
ENSOMYG00000031769	0	3.95926	0.409	0.052	0	Thrombocytes			RASGRP2	RAS guanyl-releasing protein 2-like [Source:NCBI gene;Acc:797658]	RASGRP2	RAS guanyl releasing protein 2 [Source:HGNC Symbol;Acc:HGNC:9879]
ENSOMYG00000041565	0	3.74993	0.392	0.044	0	Thrombocytes	GATA2	GATA binding protein 2 [Source:HGNC Symbol;Acc:HGNC:4171]	gata2a	GATA binding protein 2a [Source:ZFIN;Acc:ZDB-GENE-980526-260]	GATA2	GATA binding protein 2 [Source:HGNC Symbol;Acc:HGNC:4171]
ENSOMYG00000041883	0	4.6328	0.385	0.038	0	Thrombocytes	casp8		casp8	caspase 8, apoptosis-related cysteine peptidase [Source:ZFIN;Acc:ZDB-GENE-000713-1]	CASP8	caspase 8 [Source:HGNC Symbol;Acc:HGNC:1509]
ENSOMYG00000072191	0	11.4543	0.346	0	0	Thrombocytes	actn1	actinin, alpha 1 [Source:ZFIN;Acc:ZDB-GENE-081113-4]	actn1	actinin, alpha 1 [Source:ZFIN;Acc:ZDB-GENE-081113-4]	ACTN1	actinin alpha 1 [Source:HGNC Symbol;Acc:HGNC:163]
ENSOMYG00000025272	0	8.30252	0.347	0.004	0	Thrombocytes			si:dkey-261h17.1	si:dkey-261h17.1 [Source:ZFIN;Acc:ZDB-GENE-030829-14]	CD34	CD34 molecule [Source:HGNC Symbol;Acc:HGNC:1662]
ENSOMYG00000046591	0	4.29468	0.366	0.025	0	Thrombocytes	rab11bb	RAB11B, member RAS oncogene family, b [Source:ZFIN;Acc:ZDB-GENE-040718-293]	rab11bb	RAB11B, member RAS oncogene family, b [Source:ZFIN;Acc:ZDB-GENE-040718-293]	RAB11B	RAB11B, member RAS oncogene family [Source:HGNC Symbol;Acc:HGNC:9761]
ENSOMYG00000003544	0	10.6049	0.338	0.001	0	Thrombocytes	F2R	coagulation factor II thrombin receptor [Source:HGNC Symbol;Acc:HGNC:3537]	f2r	coagulation factor II (thrombin) receptor [Source:ZFIN;Acc:ZDB-GENE-060526-30]	F2R	coagulation factor II thrombin receptor [Source:HGNC Symbol;Acc:HGNC:3537]
ENSOMYG00000015988	0	5.21604	0.373	0.043	0	Thrombocytes			tgm2b	transglutaminase 2b [Source:ZFIN;Acc:ZDB-GENE-030131-2576]	TGM2	transglutaminase 2 [Source:HGNC Symbol;Acc:HGNC:11778]
ENSOMYG00000032297	0	5.15874	0.352	0.026	0	Thrombocytes			pmp22a	peripheral myelin protein 22a [Source:ZFIN;Acc:ZDB-GENE-030131-6757]	PMP22	peripheral myelin protein 22 [Source:HGNC Symbol;Acc:HGNC:9118]
ENSOMYG00000028003	0	4.86755	0.344	0.021	0	Thrombocytes	CCND1	cyclin D1 [Source:HGNC Symbol;Acc:HGNC:1582]	ccnd1	cyclin D1 [Source:NCBI gene;Acc:30222]	CCND1	cyclin D1 [Source:HGNC Symbol;Acc:HGNC:1582]
ENSOMYG00000002715	0	9.87579	0.32	0.001	0	Thrombocytes	ccn1	cellular communication network factor 1 [Source:ZFIN;Acc:ZDB-GENE-040426-3]	ccn1	cellular communication network factor 1 [Source:ZFIN;Acc:ZDB-GENE-040426-3]	CCN1	cellular communication network factor 1 [Source:HGNC Symbol;Acc:HGNC:2654]
ENSOMYG00000052925	0	4.78343	0.358	0.043	0	Thrombocytes			mcu	mitochondrial calcium uniporter [Source:NCBI gene;Acc:768182]	MCU	mitochondrial calcium uniporter [Source:HGNC Symbol;Acc:HGNC:23526]
ENSOMYG00000071693	0	5.06886	0.338	0.025	0	Thrombocytes	hopx	HOP homeobox [Source:ZFIN;Acc:ZDB-GENE-031016-2]	hopx	HOP homeobox [Source:NCBI gene;Acc:386589]	HOPX	HOP homeobox [Source:HGNC Symbol;Acc:HGNC:24961]
ENSOMYG00000041847	0	4.57128	0.342	0.036	0	Thrombocytes			elf1	E74-like ETS transcription factor 1 [Source:ZFIN;Acc:ZDB-GENE-980526-335]	ELF1	E74 like ETS transcription factor 1 [Source:HGNC Symbol;Acc:HGNC:3316]
ENSOMYG00000046106	0	6.42461	0.322	0.016	0	Thrombocytes			tal1	T-cell acute lymphocytic leukemia 1 [Source:NCBI gene;Acc:30766]	TAL1	TAL bHLH transcription factor 1, erythroid differentiation factor [Source:HGNC Symbol;Acc:HGNC:11556]
ENSOMYG00000077346	0	10.4792	0.299	0.001	0	Thrombocytes			tmigd1	transmembrane and immunoglobulin domain containing 1 [Source:ZFIN;Acc:ZDB-GENE-080303-6]	SPACA6	sperm acrosome associated 6 [Source:HGNC Symbol;Acc:HGNC:27113]
ENSOMYG00000030325	0	10.0278	0.295	0.001	0	Thrombocytes	exoc3l2b	exocyst complex component 3-like 2b [Source:ZFIN;Acc:ZDB-GENE-100728-5]	exoc3l2b	exocyst complex component 3-like 2b [Source:ZFIN;Acc:ZDB-GENE-100728-5]	EXOC3L2	exocyst complex component 3 like 2 [Source:HGNC Symbol;Acc:HGNC:30162]
ENSOMYG00000004690	0	5.31377	0.293	0.01	0	Thrombocytes	ptgs1	prostaglandin-endoperoxide synthase 1 [Source:ZFIN;Acc:ZDB-GENE-020530-1]	ptgs1	prostaglandin-endoperoxide synthase 1 [Source:ZFIN;Acc:ZDB-GENE-020530-1]	PTGS1	prostaglandin-endoperoxide synthase 1 [Source:HGNC Symbol;Acc:HGNC:9604]
ENSOMYG00000067509	0	8.57882	0.282	0.003	0	Thrombocytes	boka	BCL2 family apoptosis regulator BOK a [Source:ZFIN;Acc:ZDB-GENE-040801-131]	boka	BCL2 family apoptosis regulator BOK a [Source:NCBI gene;Acc:445218]	BOK	BCL2 family apoptosis regulator BOK [Source:HGNC Symbol;Acc:HGNC:1087]
ENSOMYG00000004921	0	5.55817	0.288	0.022	0	Thrombocytes			tal1	T-cell acute lymphocytic leukemia 1 [Source:NCBI gene;Acc:30766]	TAL1	TAL bHLH transcription factor 1, erythroid differentiation factor [Source:HGNC Symbol;Acc:HGNC:11556]
ENSOMYG00000011213	0	7.75317	0.266	0.002	0	Thrombocytes	mylk5	myosin, light chain kinase 5 [Source:ZFIN;Acc:ZDB-GENE-050309-74]	mylk5	myosin, light chain kinase 5 [Source:ZFIN;Acc:ZDB-GENE-050309-74]	MYLK	myosin light chain kinase [Source:HGNC Symbol;Acc:HGNC:7590]
ENSOMYG00000066197	0	8.67899	0.261	0.001	0	Thrombocytes	cpe	carboxypeptidase E [Source:ZFIN;Acc:ZDB-GENE-090313-68]	cpe	carboxypeptidase E [Source:ZFIN;Acc:ZDB-GENE-090313-68]	CPE	carboxypeptidase E [Source:HGNC Symbol;Acc:HGNC:2303]
ENSOMYG00000062602	0	8.23966	0.26	0.002	0	Thrombocytes	actn1	actinin, alpha 1 [Source:ZFIN;Acc:ZDB-GENE-081113-4]	actn1	actinin, alpha 1 [Source:ZFIN;Acc:ZDB-GENE-081113-4]	ACTN1	actinin alpha 1 [Source:HGNC Symbol;Acc:HGNC:163]
ENSOMYG00000003493	0	12.9235	0.253	0	0	Thrombocytes			fitm1l	fat storage-inducing transmembrane protein 1 [Source:NCBI gene;Acc:503747]	FITM1	fat storage inducing transmembrane protein 1 [Source:HGNC Symbol;Acc:HGNC:33714]
ENSOMYG00000050156	0	6.14245	0.26	0.009	0	Thrombocytes	hbegf	heparin-binding EGF-like growth factor b [Source:ZFIN;Acc:ZDB-GENE-070820-6]	hbegfb	heparin-binding EGF-like growth factor b [Source:ZFIN;Acc:ZDB-GENE-070820-6]	HBEGF	heparin binding EGF like growth factor [Source:HGNC Symbol;Acc:HGNC:3059]
ENSOMYG00000033337	0	10.0078	0.25	0.002	0	Thrombocytes			lrrc32	leucine rich repeat containing 32 [Source:ZFIN;Acc:ZDB-GENE-090630-1]	LRRC32	leucine rich repeat containing 32 [Source:HGNC Symbol;Acc:HGNC:4161]
ENSOMYG00000003176	0	4.93973	0.264	0.023	0	Thrombocytes	tnfaip2a	tumor necrosis factor, alpha-induced protein 2a [Source:ZFIN;Acc:ZDB-GENE-041210-301]	tnfaip2a	tumor necrosis factor, alpha-induced protein 2a [Source:ZFIN;Acc:ZDB-GENE-041210-301]	TNFAIP2	TNF alpha induced protein 2 [Source:HGNC Symbol;Acc:HGNC:11895]
ENSOMYG00000023055	2.62e-305	4.0026	0.68	0.181	7.88e-301	Thrombocytes	zgc:153867	zgc:153867 [Source:ZFIN;Acc:ZDB-GENE-030131-9170]	zgc:153867	zgc:153867 [Source:ZFIN;Acc:ZDB-GENE-030131-9170]	MYL6	myosin light chain 6 [Source:HGNC Symbol;Acc:HGNC:7587]
ENSOMYG00000047692	5.11e-304	4.77573	0.28	0.028	1.54e-299	Thrombocytes	prkar2aa	protein kinase, cAMP-dependent, regulatory, type II, alpha A [Source:ZFIN;Acc:ZDB-GENE-030131-1007]	prkar2aa	protein kinase, cAMP-dependent, regulatory, type II, alpha A [Source:ZFIN;Acc:ZDB-GENE-030131-1007]	PRKAR2A	protein kinase cAMP-dependent type II regulatory subunit alpha [Source:HGNC Symbol;Acc:HGNC:9391]
ENSOMYG00000025485	6.19e-304	4.30148	0.339	0.041	1.86e-299	Thrombocytes	parvb	parvin, beta [Source:ZFIN;Acc:ZDB-GENE-030131-4411]	parvb	parvin, beta [Source:ZFIN;Acc:ZDB-GENE-030131-4411]	PARVB	parvin beta [Source:HGNC Symbol;Acc:HGNC:14653]
ENSOMYG00000040051	4.19e-295	3.76788	0.4	0.057	1.26e-290	Thrombocytes			pmp22a	peripheral myelin protein 22a [Source:ZFIN;Acc:ZDB-GENE-030131-6757]	PMP22	peripheral myelin protein 22 [Source:HGNC Symbol;Acc:HGNC:9118]
ENSOMYG00000028165	5.67e-294	2.30825	0.987	0.824	1.7e-289	Thrombocytes	tmsb4x	thymosin beta 4 X-linked [Source:ZFIN;Acc:ZDB-GENE-030131-8304]	tmsb4x	thymosin beta 4 X-linked [Source:ZFIN;Acc:ZDB-GENE-030131-8304]	TMSB4X	thymosin beta 4 X-linked [Source:HGNC Symbol;Acc:HGNC:11881]
ENSOMYG00000011710	2e-292	2.92267	0.866	0.352	6.01e-288	Thrombocytes	tln1	talin 1 [Source:ZFIN;Acc:ZDB-GENE-031002-48]	tln1	talin 1 [Source:ZFIN;Acc:ZDB-GENE-031002-48]	TLN1	talin 1 [Source:HGNC Symbol;Acc:HGNC:11845]
ENSOMYG00000046742	2.37e-276	3.59684	0.678	0.192	7.14e-272	Thrombocytes			irf1b	interferon regulatory factor 1b [Source:ZFIN;Acc:ZDB-GENE-041114-13]	IRF1	interferon regulatory factor 1 [Source:HGNC Symbol;Acc:HGNC:6116]
ENSOMYG00000021040	3.12e-271	2.09877	0.968	0.808	9.38e-267	Thrombocytes	ybx1	Y box binding protein 1 [Source:ZFIN;Acc:ZDB-GENE-000629-3]	ybx1	Y box binding protein 1 [Source:ZFIN;Acc:ZDB-GENE-000629-3]	YBX1	Y-box binding protein 1 [Source:HGNC Symbol;Acc:HGNC:8014]
ENSOMYG00000018716	1.25e-270	2.68395	0.917	0.499	3.76e-266	Thrombocytes			zgc:153867	zgc:153867 [Source:ZFIN;Acc:ZDB-GENE-030131-9170]	MYL6	myosin light chain 6 [Source:HGNC Symbol;Acc:HGNC:7587]
ENSOMYG00000005678	2.81e-255	2.51509	0.874	0.408	8.44e-251	Thrombocytes	fermt3b	FERM domain containing kindlin 3b [Source:ZFIN;Acc:ZDB-GENE-040426-1366]	fermt3b	fermitin family member 3b [Source:ZFIN;Acc:ZDB-GENE-040426-1366]	FERMT3	fermitin family member 3 [Source:HGNC Symbol;Acc:HGNC:23151]
ENSOMYG00000020528	1.92e-250	3.9461	0.341	0.048	5.78e-246	Thrombocytes	cox6b1	cytochrome c oxidase subunit 6B1 [Source:ZFIN;Acc:ZDB-GENE-040718-448]	cox6b1	cytochrome c oxidase subunit 6B1 [Source:ZFIN;Acc:ZDB-GENE-040718-448]	COX6B1	cytochrome c oxidase subunit 6B1 [Source:HGNC Symbol;Acc:HGNC:2280]
ENSOMYG00000023371	1.14e-247	3.25067	0.463	0.088	3.44e-243	Thrombocytes	rsu1	Ras suppressor protein 1 [Source:ZFIN;Acc:ZDB-GENE-030616-518]	rsu1	Ras suppressor protein 1 [Source:ZFIN;Acc:ZDB-GENE-030616-518]	RSU1	Ras suppressor protein 1 [Source:HGNC Symbol;Acc:HGNC:10464]
ENSOMYG00000038319	8.08e-239	3.72534	0.54	0.131	2.43e-234	Thrombocytes	ppt1	palmitoyl-protein thioesterase 1 (ceroid-lipofuscinosis, neuronal 1, infantile) [Source:ZFIN;Acc:ZDB-GENE-040426-2653]	ppt1	palmitoyl-protein thioesterase 1 (ceroid-lipofuscinosis, neuronal 1, infantile) [Source:ZFIN;Acc:ZDB-GENE-040426-2653]	PPT1	palmitoyl-protein thioesterase 1 [Source:HGNC Symbol;Acc:HGNC:9325]
ENSOMYG00000029885	4.45e-237	3.56622	0.549	0.133	1.34e-232	Thrombocytes	fosab	v-fos FBJ murine osteosarcoma viral oncogene homolog Ab [Source:ZFIN;Acc:ZDB-GENE-031222-4]	fosab	v-fos FBJ murine osteosarcoma viral oncogene homolog Ab [Source:ZFIN;Acc:ZDB-GENE-031222-4]	FOS	Fos proto-oncogene, AP-1 transcription factor subunit [Source:HGNC Symbol;Acc:HGNC:3796]
ENSOMYG00000017940	5.75e-237	4.66005	0.333	0.05	1.73e-232	Thrombocytes	gata1a	GATA binding protein 1a [Source:ZFIN;Acc:ZDB-GENE-980526-268]	gata1a	GATA binding protein 1a [Source:ZFIN;Acc:ZDB-GENE-980526-268]	GATA3	GATA binding protein 3 [Source:HGNC Symbol;Acc:HGNC:4172]
ENSOMYG00000016246	1.76e-230	3.52946	0.395	0.07	5.28e-226	Thrombocytes			camk2g1	calcium/calmodulin-dependent protein kinase (CaM kinase) II gamma 1 [Source:ZFIN;Acc:ZDB-GENE-050913-146]	CAMK2G	calcium/calmodulin dependent protein kinase II gamma [Source:HGNC Symbol;Acc:HGNC:1463]
ENSOMYG00000021813	3.6e-227	4.34047	0.258	0.031	1.08e-222	Thrombocytes	lrrfip2	leucine rich repeat (in FLII) interacting protein 2 [Source:ZFIN;Acc:ZDB-GENE-030131-7781]	lrrfip2	leucine rich repeat (in FLII) interacting protein 2 [Source:ZFIN;Acc:ZDB-GENE-030131-7781]	LRRFIP2	LRR binding FLII interacting protein 2 [Source:HGNC Symbol;Acc:HGNC:6703]
ENSOMYG00000032431	1.91e-224	5.04548	0.277	0.036	5.73e-220	Thrombocytes	gfi1b	growth factor independent 1B transcription repressor [Source:ZFIN;Acc:ZDB-GENE-091118-129]	gfi1b	growth factor independent 1B transcription repressor [Source:ZFIN;Acc:ZDB-GENE-091118-129]	GFI1B	growth factor independent 1B transcriptional repressor [Source:HGNC Symbol;Acc:HGNC:4238]
ENSOMYG00000062809	2.02e-220	1.49953	0.998	0.927	6.08e-216	Thrombocytes			tmsb4x	thymosin beta 4 X-linked [Source:ZFIN;Acc:ZDB-GENE-030131-8304]	TMSB4X	thymosin beta 4 X-linked [Source:HGNC Symbol;Acc:HGNC:11881]
ENSOMYG00000075133	1.86e-218	2.09479	0.565	0.137	5.58e-214	Thrombocytes			ahnak	AHNAK nucleoprotein [Source:ZFIN;Acc:ZDB-GENE-030131-8719]	AHNAK	AHNAK nucleoprotein [Source:HGNC Symbol;Acc:HGNC:347]
ENSOMYG00000011179	1.22e-217	2.96737	0.707	0.258	3.67e-213	Thrombocytes	JUNB	JunB proto-oncogene, AP-1 transcription factor subunit [Source:HGNC Symbol;Acc:HGNC:6205]	junba	JunB proto-oncogene, AP-1 transcription factor subunit a [Source:ZFIN;Acc:ZDB-GENE-040426-2172]	JUNB	JunB proto-oncogene, AP-1 transcription factor subunit [Source:HGNC Symbol;Acc:HGNC:6205]
ENSOMYG00000026158	1.06e-214	2.6769	0.804	0.407	3.18e-210	Thrombocytes	atl3	atlastin 3 [Source:ZFIN;Acc:ZDB-GENE-041010-109]	cfl1	cofilin 1 [Source:ZFIN;Acc:ZDB-GENE-030131-215]	CFL2	cofilin 2 [Source:HGNC Symbol;Acc:HGNC:1875]
ENSOMYG00000034794	7.78e-212	3.1163	0.525	0.133	2.34e-207	Thrombocytes	itm2bb	integral membrane protein 2Bb [Source:ZFIN;Acc:ZDB-GENE-040426-2139]	itm2ba	integral membrane protein 2Ba [Source:ZFIN;Acc:ZDB-GENE-030131-2352]	ITM2B	integral membrane protein 2B [Source:HGNC Symbol;Acc:HGNC:6174]
ENSOMYG00000007274	1.31e-211	2.65419	0.79	0.339	3.95e-207	Thrombocytes			CR352234.3	filamin A, alpha (actin binding protein 280) [Source:NCBI gene;Acc:562529]	FLNB	filamin B [Source:HGNC Symbol;Acc:HGNC:3755]
ENSOMYG00000005035	4.63e-210	3.06136	0.36	0.061	1.39e-205	Thrombocytes			CR847543.1		TRAF3IP3	TRAF3 interacting protein 3 [Source:HGNC Symbol;Acc:HGNC:30766]
ENSOMYG00000062836	7.18e-196	1.4273	0.998	0.88	2.16e-191	Thrombocytes	pfn1		pfn1	profilin 1 [Source:ZFIN;Acc:ZDB-GENE-031002-33]	PFN2	profilin 2 [Source:HGNC Symbol;Acc:HGNC:8882]
ENSOMYG00000000865	8.07e-195	3.22892	0.462	0.11	2.43e-190	Thrombocytes	rhag	Rh associated glycoprotein [Source:ZFIN;Acc:ZDB-GENE-030131-8229]	rhag	Rh associated glycoprotein [Source:ZFIN;Acc:ZDB-GENE-030131-8229]	RHAG	Rh associated glycoprotein [Source:HGNC Symbol;Acc:HGNC:10006]
ENSOMYG00000021374	4.57e-192	3.4001	0.296	0.046	1.37e-187	Thrombocytes			CABZ01111959.1		SEMA7A	semaphorin 7A (John Milton Hagen blood group) [Source:HGNC Symbol;Acc:HGNC:10741]
ENSOMYG00000066854	1.98e-190	2.73923	0.551	0.154	5.95e-186	Thrombocytes	tamalin	trafficking regulator and scaffold protein tamalin [Source:ZFIN;Acc:ZDB-GENE-060312-30]	grasp	GRP1 (general receptor for phosphoinositides 1)-associated scaffold protein [Source:ZFIN;Acc:ZDB-GENE-060312-30]	TAMALIN	trafficking regulator and scaffold protein tamalin [Source:HGNC Symbol;Acc:HGNC:18707]
ENSOMYG00000011447	2.24e-190	3.83151	0.476	0.123	6.72e-186	Thrombocytes			nt5c3a	5'-nucleotidase, cytosolic IIIA [Source:NCBI gene;Acc:321720]	NT5C3A	5'-nucleotidase, cytosolic IIIA [Source:HGNC Symbol;Acc:HGNC:17820]
ENSOMYG00000013654	1.78e-182	1.88732	0.876	0.66	5.35e-178	Thrombocytes	fkb1a	FKBP prolyl isomerase 1Aa [Source:ZFIN;Acc:ZDB-GENE-030131-7275]	fkbp1aa	FKBP prolyl isomerase 1Aa [Source:ZFIN;Acc:ZDB-GENE-030131-7275]	FKBP1B	FKBP prolyl isomerase 1B [Source:HGNC Symbol;Acc:HGNC:3712]
ENSOMYG00000033347	2.45e-181	3.66719	0.344	0.066	7.35e-177	Thrombocytes			FO834800.1	E3 ubiquitin-protein ligase RNF31 [Source:NCBI gene;Acc:100334178]		novel transcript
ENSOMYG00000035551	2.45e-178	3.36035	0.291	0.047	7.37e-174	Thrombocytes	ESYT2	extended synaptotagmin 2 [Source:HGNC Symbol;Acc:HGNC:22211]	esyt2b	extended synaptotagmin-like protein 2b [Source:ZFIN;Acc:ZDB-GENE-090615-2]	ESYT2	extended synaptotagmin 2 [Source:HGNC Symbol;Acc:HGNC:22211]
ENSOMYG00000038065	1.14e-176	3.42068	0.261	0.039	3.43e-172	Thrombocytes	sh3d21	SH3 domain containing 21 [Source:ZFIN;Acc:ZDB-GENE-051120-57]	sh3d21	SH3 domain containing 21 [Source:ZFIN;Acc:ZDB-GENE-051120-57]	SH3D21	SH3 domain containing 21 [Source:HGNC Symbol;Acc:HGNC:26236]
ENSOMYG00000021602	5.89e-172	2.81924	0.502	0.139	1.77e-167	Thrombocytes	btk	Bruton agammaglobulinemia tyrosine kinase [Source:ZFIN;Acc:ZDB-GENE-070531-1]	btk	Bruton agammaglobulinemia tyrosine kinase [Source:ZFIN;Acc:ZDB-GENE-070531-1]	BTK	Bruton tyrosine kinase [Source:HGNC Symbol;Acc:HGNC:1133]
ENSOMYG00000039320	4e-166	2.14924	0.834	0.481	1.2e-161	Thrombocytes	gapdhs	glyceraldehyde-3-phosphate dehydrogenase, spermatogenic [Source:ZFIN;Acc:ZDB-GENE-020913-1]	gapdhs	glyceraldehyde-3-phosphate dehydrogenase, spermatogenic [Source:NCBI gene;Acc:406367]	GAPDHS	glyceraldehyde-3-phosphate dehydrogenase, spermatogenic [Source:HGNC Symbol;Acc:HGNC:24864]
ENSOMYG00000019426	4.79e-164	2.51989	0.661	0.265	1.44e-159	Thrombocytes			myh9a	myosin, heavy chain 9a, non-muscle [Source:ZFIN;Acc:ZDB-GENE-030131-5870]	MYH9	myosin heavy chain 9 [Source:HGNC Symbol;Acc:HGNC:7579]
ENSOMYG00000041705	2.14e-157	2.87776	0.494	0.147	6.44e-153	Thrombocytes			eno1a	enolase 1a, (alpha) [Source:ZFIN;Acc:ZDB-GENE-030131-6048]	ENO1	enolase 1 [Source:HGNC Symbol;Acc:HGNC:3350]
ENSOMYG00000004579	5.62e-150	3.29771	0.28	0.051	1.69e-145	Thrombocytes	zeb2a	zinc finger E-box binding homeobox 2a [Source:ZFIN;Acc:ZDB-GENE-070912-553]	zeb2a	zinc finger E-box binding homeobox 2a [Source:ZFIN;Acc:ZDB-GENE-070912-553]	ZEB2	zinc finger E-box binding homeobox 2 [Source:HGNC Symbol;Acc:HGNC:14881]
ENSOMYG00000025099	5.36e-140	3.22236	0.414	0.116	1.61e-135	Thrombocytes			mgst3a	microsomal glutathione S-transferase 3a [Source:ZFIN;Acc:ZDB-GENE-040426-2767]	MGST3	microsomal glutathione S-transferase 3 [Source:HGNC Symbol;Acc:HGNC:7064]
ENSOMYG00000017399	3.06e-137	2.52768	0.67	0.32	9.19e-133	Thrombocytes	JUNB	JunB proto-oncogene, AP-1 transcription factor subunit [Source:HGNC Symbol;Acc:HGNC:6205]	junba	JunB proto-oncogene, AP-1 transcription factor subunit a [Source:ZFIN;Acc:ZDB-GENE-040426-2172]	JUNB	JunB proto-oncogene, AP-1 transcription factor subunit [Source:HGNC Symbol;Acc:HGNC:6205]
ENSOMYG00000037517	4.36e-131	1.72553	0.838	0.588	1.31e-126	Thrombocytes	mlrn	myosin light chain 12A [Source:HGNC Symbol;Acc:HGNC:16701]	myl12.2	myosin, light chain 12, genome duplicate 2 [Source:ZFIN;Acc:ZDB-GENE-030131-9028]	MYL12B	myosin light chain 12B [Source:HGNC Symbol;Acc:HGNC:29827]
ENSOMYG00000038787	2.23e-129	1.33804	0.904	0.605	6.69e-125	Thrombocytes	cap1	CAP, adenylate cyclase-associated protein 1 (yeast) [Source:ZFIN;Acc:ZDB-GENE-030131-6459]	cap1	CAP, adenylate cyclase-associated protein 1 (yeast) [Source:ZFIN;Acc:ZDB-GENE-030131-6459]	CAP1	cyclase associated actin cytoskeleton regulatory protein 1 [Source:HGNC Symbol;Acc:HGNC:20040]
ENSOMYG00000000653	8.45e-127	2.49789	0.562	0.228	2.54e-122	Thrombocytes	lmo2		lmo2	LIM domain only 2 (rhombotin-like 1) [Source:NCBI gene;Acc:30332]	LMO2	LIM domain only 2 [Source:HGNC Symbol;Acc:HGNC:6642]
ENSOMYG00000022604	1.01e-126	3.92738	0.282	0.061	3.03e-122	Thrombocytes	gata1a	GATA binding protein 1a [Source:ZFIN;Acc:ZDB-GENE-980526-268]	gata1a	GATA binding protein 1a [Source:ZFIN;Acc:ZDB-GENE-980526-268]	GATA3	GATA binding protein 3 [Source:HGNC Symbol;Acc:HGNC:4172]
ENSOMYG00000064538	1.01e-125	2.01419	0.814	0.583	3.03e-121	Thrombocytes			tuba8l3	tubulin, alpha 8 like 3 [Source:ZFIN;Acc:ZDB-GENE-040801-77]	TUBA1C	tubulin alpha 1c [Source:HGNC Symbol;Acc:HGNC:20768]
ENSOMYG00000046506	5.72e-125	1.83123	0.76	0.497	1.72e-120	Thrombocytes	atl3	atlastin 3 [Source:ZFIN;Acc:ZDB-GENE-041010-109]	cfl1	cofilin 1 [Source:ZFIN;Acc:ZDB-GENE-030131-215]	CFL2	cofilin 2 [Source:HGNC Symbol;Acc:HGNC:1875]
ENSOMYG00000006488	4.52e-119	2.50136	0.449	0.148	1.36e-114	Thrombocytes	canx	calnexin [Source:ZFIN;Acc:ZDB-GENE-040426-2797]	canx	calnexin [Source:ZFIN;Acc:ZDB-GENE-040426-2797]	CANX	calnexin [Source:HGNC Symbol;Acc:HGNC:1473]
ENSOMYG00000051231	2.19e-117	3.10508	0.328	0.084	6.58e-113	Thrombocytes			ca6	carbonic anhydrase VI [Source:ZFIN;Acc:ZDB-GENE-030131-7091]	CA6	carbonic anhydrase 6 [Source:HGNC Symbol;Acc:HGNC:1380]
ENSOMYG00000058126	2.49e-116	2.91804	0.306	0.072	7.48e-112	Thrombocytes			ap1s2	adaptor related protein complex 1 subunit sigma 2 [Source:ZFIN;Acc:ZDB-GENE-030131-5448]	AP1S2	adaptor related protein complex 1 subunit sigma 2 [Source:HGNC Symbol;Acc:HGNC:560]
ENSOMYG00000012500	6.11e-116	4.11682	0.256	0.055	1.84e-111	Thrombocytes	zgc:66433	zgc:66433 [Source:ZFIN;Acc:ZDB-GENE-030131-9832]	zgc:66433	zgc:66433 [Source:ZFIN;Acc:ZDB-GENE-030131-9832]	CRACDL	CRACD like [Source:HGNC Symbol;Acc:HGNC:33454]
ENSOMYG00000058950	9.33e-107	2.03913	0.709	0.387	2.81e-102	Thrombocytes			si:ch211-71n6.4	si:ch211-71n6.4 [Source:ZFIN;Acc:ZDB-GENE-091204-213]	ERVW-1	endogenous retrovirus group W member 1, envelope [Source:HGNC Symbol;Acc:HGNC:13525]
ENSOMYG00000028740	1.09e-102	2.34048	0.368	0.108	3.27e-98	Thrombocytes	pdlim5b	PDZ and LIM domain 5b [Source:ZFIN;Acc:ZDB-GENE-040426-908]	pdlim5b	PDZ and LIM domain 5b [Source:ZFIN;Acc:ZDB-GENE-040426-908]	PDLIM5	PDZ and LIM domain 5 [Source:HGNC Symbol;Acc:HGNC:17468]
ENSOMYG00000076364	7.92e-100	1.05929	0.726	0.344	2.38e-95	Thrombocytes	spink2.1	serine peptidase inhibitor, Kazal type 2, tandem duplicate 1 [Source:ZFIN;Acc:ZDB-GENE-070112-972]	spink2.1	serine peptidase inhibitor, Kazal type 2, tandem duplicate 1 [Source:ZFIN;Acc:ZDB-GENE-070112-972]	SPINK2	serine peptidase inhibitor Kazal type 2 [Source:HGNC Symbol;Acc:HGNC:11245]
ENSOMYG00000016440	6.67e-98	1.97695	0.562	0.252	2.01e-93	Thrombocytes	bsg	basigin [Source:ZFIN;Acc:ZDB-GENE-030131-9638]	bsg	basigin [Source:ZFIN;Acc:ZDB-GENE-030131-9638]	BSG	basigin (Ok blood group) [Source:HGNC Symbol;Acc:HGNC:1116]
ENSOMYG00000037620	1.03e-97	2.62913	0.263	0.062	3.09e-93	Thrombocytes			ahnak	AHNAK nucleoprotein [Source:ZFIN;Acc:ZDB-GENE-030131-8719]	AHNAK	AHNAK nucleoprotein [Source:HGNC Symbol;Acc:HGNC:347]
ENSOMYG00000011799	3.05e-93	2.49499	0.537	0.256	9.18e-89	Thrombocytes	H3-3B	H3.3 histone B [Source:HGNC Symbol;Acc:HGNC:4765]	h3f3b.1	H3 histone, family 3B.1 [Source:ZFIN;Acc:ZDB-GENE-050417-65]	H3-3B	H3.3 histone B [Source:HGNC Symbol;Acc:HGNC:4765]
ENSOMYG00000021323	4.89e-93	1.92172	0.589	0.289	1.47e-88	Thrombocytes	capzb	capping actin protein of muscle Z-line subunit beta [Source:ZFIN;Acc:ZDB-GENE-030131-7023]	capzb	capping actin protein of muscle Z-line subunit beta [Source:ZFIN;Acc:ZDB-GENE-030131-7023]	CAPZB	capping actin protein of muscle Z-line subunit beta [Source:HGNC Symbol;Acc:HGNC:1491]
ENSOMYG00000021116	1.26e-91	1.22488	0.831	0.596	3.79e-87	Thrombocytes	myl12.1	myosin, light chain 12, genome duplicate 1 [Source:ZFIN;Acc:ZDB-GENE-030131-4918]	myl12.2	myosin, light chain 12, genome duplicate 2 [Source:ZFIN;Acc:ZDB-GENE-030131-9028]	MYL12B	myosin light chain 12B [Source:HGNC Symbol;Acc:HGNC:29827]
ENSOMYG00000037646	2.39e-90	2.16783	0.274	0.07	7.17e-86	Thrombocytes			ahnak	AHNAK nucleoprotein [Source:ZFIN;Acc:ZDB-GENE-030131-8719]	AHNAK	AHNAK nucleoprotein [Source:HGNC Symbol;Acc:HGNC:347]
ENSOMYG00000000121	1.18e-88	1.66916	0.748	0.473	3.56e-84	Thrombocytes	mcl1b	MCL1 apoptosis regulator, BCL2 family member b [Source:ZFIN;Acc:ZDB-GENE-030825-1]	mcl1b	MCL1 apoptosis regulator, BCL2 family member b [Source:ZFIN;Acc:ZDB-GENE-030825-1]	MCL1	MCL1 apoptosis regulator, BCL2 family member [Source:HGNC Symbol;Acc:HGNC:6943]
ENSOMYG00000052166	2.94e-86	2.82929	0.275	0.074	8.83e-82	Thrombocytes			ap1s2	adaptor related protein complex 1 subunit sigma 2 [Source:ZFIN;Acc:ZDB-GENE-030131-5448]	AP1S2	adaptor related protein complex 1 subunit sigma 2 [Source:HGNC Symbol;Acc:HGNC:560]
ENSOMYG00000034725	9.91e-86	2.4412	0.341	0.108	2.98e-81	Thrombocytes	cotl1	coactosin-like F-actin binding protein 1 [Source:ZFIN;Acc:ZDB-GENE-030131-8325]	cotl1	coactosin-like F-actin binding protein 1 [Source:ZFIN;Acc:ZDB-GENE-030131-8325]	COTL1	coactosin like F-actin binding protein 1 [Source:HGNC Symbol;Acc:HGNC:18304]
ENSOMYG00000010816	1.05e-79	3.11241	0.266	0.076	3.16e-75	Thrombocytes	fkbp11	FKBP prolyl isomerase 11 [Source:ZFIN;Acc:ZDB-GENE-030616-357]	fkbp11	FKBP prolyl isomerase 11 [Source:ZFIN;Acc:ZDB-GENE-030616-357]	FKBP11	FKBP prolyl isomerase 11 [Source:HGNC Symbol;Acc:HGNC:18624]
ENSOMYG00000010701	9.27e-76	1.29228	0.737	0.5	2.79e-71	Thrombocytes	msna	moesin a [Source:ZFIN;Acc:ZDB-GENE-021211-2]	msna	moesin a [Source:ZFIN;Acc:ZDB-GENE-021211-2]	MSN	moesin [Source:HGNC Symbol;Acc:HGNC:7373]
ENSOMYG00000006796	2.2e-75	2.43244	0.371	0.141	6.61e-71	Thrombocytes			calr3a	calreticulin 3a [Source:ZFIN;Acc:ZDB-GENE-000208-17]	CALR	calreticulin [Source:HGNC Symbol;Acc:HGNC:1455]
ENSOMYG00000014660	1.06e-71	2.72376	0.307	0.105	3.19e-67	Thrombocytes	tuba8l4	tubulin, alpha 8 like 4 [Source:ZFIN;Acc:ZDB-GENE-040426-860]	tuba8l4	tubulin, alpha 8 like 4 [Source:ZFIN;Acc:ZDB-GENE-040426-860]	TUBA1A	tubulin alpha 1a [Source:HGNC Symbol;Acc:HGNC:20766]
ENSOMYG00000030166	1.5e-70	2.16705	0.342	0.121	4.51e-66	Thrombocytes	ak1	adenylate kinase 1 [Source:ZFIN;Acc:ZDB-GENE-040822-37]	ak1	adenylate kinase 1 [Source:ZFIN;Acc:ZDB-GENE-040822-37]	AK1	adenylate kinase 1 [Source:HGNC Symbol;Acc:HGNC:361]
ENSOMYG00000034207	1.71e-70	1.43063	0.732	0.585	5.14e-66	Thrombocytes			h3f3b.1	H3 histone, family 3B.1 [Source:ZFIN;Acc:ZDB-GENE-050417-65]	H3-3A	H3.3 histone A [Source:HGNC Symbol;Acc:HGNC:4764]
ENSOMYG00000016879	8.35e-69	1.43353	0.643	0.375	2.51e-64	Thrombocytes	CAPZA2	capping actin protein of muscle Z-line subunit alpha 2 [Source:HGNC Symbol;Acc:HGNC:1490]	capza1b	capping actin protein of muscle Z-line subunit alpha 1b [Source:ZFIN;Acc:ZDB-GENE-031002-24]	CAPZA2	capping actin protein of muscle Z-line subunit alpha 2 [Source:HGNC Symbol;Acc:HGNC:1490]
ENSOMYG00000023416	1.63e-67	2.57731	0.311	0.108	4.91e-63	Thrombocytes	nfe2l2a	nfe2 like bZIP transcription factor 2a [Source:ZFIN;Acc:ZDB-GENE-030723-2]	nfe2l2a	nuclear factor, erythroid 2-like 2a [Source:ZFIN;Acc:ZDB-GENE-030723-2]	NFE2L2	nuclear factor, erythroid 2 like 2 [Source:HGNC Symbol;Acc:HGNC:7782]
ENSOMYG00000003408	6.01e-66	2.0933	0.438	0.197	1.81e-61	Thrombocytes	crlf3	cytokine receptor-like factor 3 [Source:ZFIN;Acc:ZDB-GENE-050417-354]	crlf3	cytokine receptor-like factor 3 [Source:NCBI gene;Acc:550515]	CRLF3	cytokine receptor like factor 3 [Source:HGNC Symbol;Acc:HGNC:17177]
ENSOMYG00000063761	7.7e-65	1.49951	0.514	0.241	2.32e-60	Thrombocytes			hspb11	heat shock protein, alpha-crystallin-related, b11 [Source:NCBI gene;Acc:796767]	CRYAB	crystallin alpha B [Source:HGNC Symbol;Acc:HGNC:2389]
ENSOMYG00000037589	2.44e-63	1.1534	0.86	0.76	7.32e-59	Thrombocytes	ppp1r15b	protein phosphatase 1, regulatory subunit 15B [Source:ZFIN;Acc:ZDB-GENE-030829-40]	ppp1r15b	protein phosphatase 1, regulatory subunit 15B [Source:ZFIN;Acc:ZDB-GENE-030829-40]	PPP1R15B	protein phosphatase 1 regulatory subunit 15B [Source:HGNC Symbol;Acc:HGNC:14951]
ENSOMYG00000021677	5.83e-63	1.07438	0.911	0.718	1.75e-58	Thrombocytes	zgc:162730	zgc:162730 [Source:ZFIN;Acc:ZDB-GENE-030131-6366]	zgc:162730	zgc:162730 [Source:ZFIN;Acc:ZDB-GENE-030131-6366]	ZFP36L1	ZFP36 ring finger protein like 1 [Source:HGNC Symbol;Acc:HGNC:1107]
ENSOMYG00000011157	2.15e-62	1.66334	0.557	0.327	6.47e-58	Thrombocytes			prdx2	peroxiredoxin 2 [Source:ZFIN;Acc:ZDB-GENE-030326-2]	PRDX1	peroxiredoxin 1 [Source:HGNC Symbol;Acc:HGNC:9352]
ENSOMYG00000000284	5.11e-61	2.08667	0.363	0.15	1.54e-56	Thrombocytes	ACSS1	acyl-CoA synthetase short chain family member 1 [Source:HGNC Symbol;Acc:HGNC:16091]	acss1	acyl-CoA synthetase short chain family member 1 [Source:ZFIN;Acc:ZDB-GENE-050320-139]	ACSS1	acyl-CoA synthetase short chain family member 1 [Source:HGNC Symbol;Acc:HGNC:16091]
ENSOMYG00000007030	6.43e-61	2.20224	0.455	0.231	1.93e-56	Thrombocytes	atp5if1b	ATP synthase inhibitory factor subunit 1b [Source:ZFIN;Acc:ZDB-GENE-050506-113]	atp5if1b	ATP synthase inhibitory factor subunit 1b [Source:NCBI gene;Acc:558368]	ATP5IF1	ATP synthase inhibitory factor subunit 1 [Source:HGNC Symbol;Acc:HGNC:871]
ENSOMYG00000058244	2.91e-59	1.51895	0.642	0.443	8.75e-55	Thrombocytes			h3f3b.1	H3 histone, family 3B.1 [Source:ZFIN;Acc:ZDB-GENE-050417-65]	H3-3A	H3.3 histone A [Source:HGNC Symbol;Acc:HGNC:4764]
ENSOMYG00000006484	4.77e-58	2.03946	0.322	0.121	1.43e-53	Thrombocytes			mob1a	MOB kinase activator 1A [Source:ZFIN;Acc:ZDB-GENE-030131-6506]	MOB1A	MOB kinase activator 1A [Source:HGNC Symbol;Acc:HGNC:16015]
ENSOMYG00000037776	7.58e-58	1.34056	0.653	0.421	2.28e-53	Thrombocytes			gmfb	glia maturation factor, beta [Source:ZFIN;Acc:ZDB-GENE-040426-2114]	GMFG	glia maturation factor gamma [Source:HGNC Symbol;Acc:HGNC:4374]
ENSOMYG00000013436	1.93e-57	1.78426	0.5	0.27	5.8e-53	Thrombocytes			selenoj	selenoprotein J [Source:ZFIN;Acc:ZDB-GENE-030131-4163]
ENSOMYG00000006198	2.55e-57	2.08253	0.256	0.083	7.67e-53	Thrombocytes	limd2	LIM domain containing 2 [Source:ZFIN;Acc:ZDB-GENE-120906-1]	limd2	LIM domain containing 2 [Source:ZFIN;Acc:ZDB-GENE-120906-1]	LIMD2	LIM domain containing 2 [Source:HGNC Symbol;Acc:HGNC:28142]
ENSOMYG00000003765	2.99e-56	1.85052	0.325	0.124	8.98e-52	Thrombocytes			tpm1	tropomyosin 1 (alpha) [Source:ZFIN;Acc:ZDB-GENE-040426-854]	TPM3	tropomyosin 3 [Source:HGNC Symbol;Acc:HGNC:12012]
ENSOMYG00000038515	1.36e-53	2.30616	0.368	0.171	4.08e-49	Thrombocytes	ppt1	palmitoyl-protein thioesterase 1 (ceroid-lipofuscinosis, neuronal 1, infantile) [Source:ZFIN;Acc:ZDB-GENE-040426-2653]	ppt1	palmitoyl-protein thioesterase 1 (ceroid-lipofuscinosis, neuronal 1, infantile) [Source:ZFIN;Acc:ZDB-GENE-040426-2653]	PPT1	palmitoyl-protein thioesterase 1 [Source:HGNC Symbol;Acc:HGNC:9325]
ENSOMYG00000007402	2.9e-53	2.2953	0.436	0.242	8.71e-49	Thrombocytes	stmn1a	stathmin 1a [Source:ZFIN;Acc:ZDB-GENE-031006-14]	stmn1b	stathmin 1b [Source:ZFIN;Acc:ZDB-GENE-050417-397]	STMN1	stathmin 1 [Source:HGNC Symbol;Acc:HGNC:6510]
ENSOMYG00000028202	1.1e-51	2.04779	0.266	0.095	3.31e-47	Thrombocytes			rab11fip1a	RAB11 family interacting protein 1 (class I) a [Source:ZFIN;Acc:ZDB-GENE-051113-116]	RAB11FIP1	RAB11 family interacting protein 1 [Source:HGNC Symbol;Acc:HGNC:30265]
ENSOMYG00000016921	4.16e-51	2.20844	0.346	0.152	1.25e-46	Thrombocytes	edf1	endothelial differentiation-related factor 1 [Source:ZFIN;Acc:ZDB-GENE-040426-1710]	edf1	endothelial differentiation-related factor 1 [Source:NCBI gene;Acc:793036]	EDF1	endothelial differentiation related factor 1 [Source:HGNC Symbol;Acc:HGNC:3164]
ENSOMYG00000011026	2.77e-50	2.33522	0.255	0.091	8.33e-46	Thrombocytes			top2a	DNA topoisomerase II alpha [Source:ZFIN;Acc:ZDB-GENE-030131-2453]	TOP2B	DNA topoisomerase II beta [Source:HGNC Symbol;Acc:HGNC:11990]
ENSOMYG00000074434	2.41e-49	2.3685	0.258	0.094	7.24e-45	Thrombocytes			CR749164.1		UBXN8	UBX domain protein 8 [Source:HGNC Symbol;Acc:HGNC:30307]
ENSOMYG00000029541	4.11e-49	1.86057	0.338	0.143	1.24e-44	Thrombocytes	rhof	ras homolog family member F [Source:ZFIN;Acc:ZDB-GENE-050522-280]	rhof	ras homolog family member F [Source:ZFIN;Acc:ZDB-GENE-050522-280]	RHOF	ras homolog family member F, filopodia associated [Source:HGNC Symbol;Acc:HGNC:15703]
ENSOMYG00000074173	1.44e-48	2.36378	0.266	0.1	4.32e-44	Thrombocytes	zyx	zyxin [Source:ZFIN;Acc:ZDB-GENE-070928-18]	zyx	zyxin [Source:ZFIN;Acc:ZDB-GENE-070928-18]	ZYX	zyxin [Source:HGNC Symbol;Acc:HGNC:13200]
ENSOMYG00000046798	2.15e-48	1.41773	0.49	0.267	6.48e-44	Thrombocytes			WDR1	WD repeat domain 1 [Source:HGNC Symbol;Acc:HGNC:12754]	WDR1	WD repeat domain 1 [Source:HGNC Symbol;Acc:HGNC:12754]
ENSOMYG00000016358	3.38e-48	1.641	0.396	0.185	1.02e-43	Thrombocytes			SLC16A3	si:ch211-234h8.7 [Source:ZFIN;Acc:ZDB-GENE-061009-16]	SLC16A3	solute carrier family 16 member 3 [Source:HGNC Symbol;Acc:HGNC:10924]
ENSOMYG00000025672	4.67e-48	1.02073	0.72	0.533	1.4e-43	Thrombocytes			cfl1	cofilin 1 [Source:ZFIN;Acc:ZDB-GENE-030131-215]	CFL2	cofilin 2 [Source:HGNC Symbol;Acc:HGNC:1875]
ENSOMYG00000014512	7.84e-47	2.09513	0.33	0.147	2.36e-42	Thrombocytes			si:ch211-141e20.2	si:ch211-141e20.2 [Source:ZFIN;Acc:ZDB-GENE-070912-75]	NECTIN3	nectin cell adhesion molecule 3 [Source:HGNC Symbol;Acc:HGNC:17664]
ENSOMYG00000030886	1.02e-46	2.2085	0.255	0.094	3.06e-42	Thrombocytes	twf1a	twinfilin actin-binding protein 1a [Source:ZFIN;Acc:ZDB-GENE-030131-4402]	twf1b	twinfilin actin-binding protein 1b [Source:ZFIN;Acc:ZDB-GENE-040711-3]	TWF1	twinfilin actin binding protein 1 [Source:HGNC Symbol;Acc:HGNC:9620]
ENSOMYG00000017411	2.32e-46	1.82733	0.505	0.339	6.97e-42	Thrombocytes			prdx2	peroxiredoxin 2 [Source:ZFIN;Acc:ZDB-GENE-030326-2]	PRDX1	peroxiredoxin 1 [Source:HGNC Symbol;Acc:HGNC:9352]
ENSOMYG00000026097	2.48e-46	1.25458	0.592	0.378	7.44e-42	Thrombocytes	arpc3	actin related protein 2/3 complex, subunit 3 [Source:ZFIN;Acc:ZDB-GENE-040625-107]	arpc3	actin related protein 2/3 complex, subunit 3 [Source:ZFIN;Acc:ZDB-GENE-040625-107]	ARPC3	actin related protein 2/3 complex subunit 3 [Source:HGNC Symbol;Acc:HGNC:706]
ENSOMYG00000036688	7.23e-46	1.6983	0.697	0.611	2.17e-41	Thrombocytes		tubulin, alpha 8 like 3 [Source:ZFIN;Acc:ZDB-GENE-040801-77]	tuba8l4	tubulin, alpha 8 like 4 [Source:ZFIN;Acc:ZDB-GENE-040426-860]	TUBA1C	tubulin alpha 1c [Source:HGNC Symbol;Acc:HGNC:20768]
ENSOMYG00000065011	1.59e-45	2.33437	0.307	0.134	4.79e-41	Thrombocytes	DUT	deoxyuridine triphosphatase [Source:HGNC Symbol;Acc:HGNC:3078]	dut	deoxyuridine triphosphatase [Source:ZFIN;Acc:ZDB-GENE-041010-93]	DUT	deoxyuridine triphosphatase [Source:HGNC Symbol;Acc:HGNC:3078]
ENSOMYG00000002472	4.55e-45	1.88455	0.503	0.333	1.37e-40	Thrombocytes	H2AZ1	H2A.Z variant histone 1 [Source:HGNC Symbol;Acc:HGNC:4741]	h2az2b	H2A.Z variant histone 2b [Source:ZFIN;Acc:ZDB-GENE-050506-24]	H2AZ1	H2A.Z variant histone 1 [Source:HGNC Symbol;Acc:HGNC:4741]
ENSOMYG00000009015	1.26e-43	2.06448	0.307	0.134	3.8e-39	Thrombocytes			rps27.1	ribosomal protein S27, isoform 1 [Source:ZFIN;Acc:ZDB-GENE-050522-549]	RPS27L	ribosomal protein S27 like [Source:HGNC Symbol;Acc:HGNC:18476]
ENSOMYG00000030400	3.87e-43	1.25192	0.664	0.521	1.16e-38	Thrombocytes	gbrap		gabarapa	GABA(A) receptor-associated protein a [Source:ZFIN;Acc:ZDB-GENE-030131-5174]	GABARAP	GABA type A receptor-associated protein [Source:HGNC Symbol;Acc:HGNC:4067]
ENSOMYG00000060881	5.9e-43	1.6222	0.368	0.173	1.77e-38	Thrombocytes			SLC16A3	si:ch211-234h8.7 [Source:ZFIN;Acc:ZDB-GENE-061009-16]	SLC16A3	solute carrier family 16 member 3 [Source:HGNC Symbol;Acc:HGNC:10924]
ENSOMYG00000066819	1.29e-42	1.93774	0.331	0.155	3.87e-38	Thrombocytes	desma	desmin a [Source:ZFIN;Acc:ZDB-GENE-980526-221]	desma	desmin a [Source:ZFIN;Acc:ZDB-GENE-980526-221]	DES	desmin [Source:HGNC Symbol;Acc:HGNC:2770]
ENSOMYG00000069514	1.23e-41	1.06647	0.642	0.45	3.7e-37	Thrombocytes	abracl	ABRA C-terminal like [Source:ZFIN;Acc:ZDB-GENE-030131-8594]	abracl	ABRA C-terminal like [Source:NCBI gene;Acc:336650]	ABRACL	ABRA C-terminal like [Source:HGNC Symbol;Acc:HGNC:21230]
ENSOMYG00000023017	8.1e-41	1.8442	0.295	0.128	2.44e-36	Thrombocytes	calr3a		calr3a	calreticulin 3a [Source:ZFIN;Acc:ZDB-GENE-000208-17]	CALR	calreticulin [Source:HGNC Symbol;Acc:HGNC:1455]
ENSOMYG00000030290	7.19e-39	1.48548	0.393	0.202	2.16e-34	Thrombocytes	prr13		CU929365.2		TMEM271	transmembrane protein 271 [Source:HGNC Symbol;Acc:HGNC:53639]
ENSOMYG00000012322	1.78e-38	1.22479	0.602	0.468	5.35e-34	Thrombocytes	calm2a	calmodulin 2a (phosphorylase kinase, delta) [Source:ZFIN;Acc:ZDB-GENE-030804-3]	calm3a	calmodulin 3a (phosphorylase kinase, delta) [Source:ZFIN;Acc:ZDB-GENE-030131-5590]	CALM3	calmodulin 3 [Source:HGNC Symbol;Acc:HGNC:1449]
ENSOMYG00000038276	5.92e-38	2.17868	0.26	0.11	1.78e-33	Thrombocytes			pclaf	PCNA clamp associated factor [Source:ZFIN;Acc:ZDB-GENE-131127-543]	PCLAF	PCNA clamp associated factor [Source:HGNC Symbol;Acc:HGNC:28961]
ENSOMYG00000021087	2.89e-37	1.60554	0.444	0.273	8.7e-33	Thrombocytes	pycard	PYD and CARD domain containing [Source:ZFIN;Acc:ZDB-GENE-000511-2]	pycard	PYD and CARD domain containing [Source:NCBI gene;Acc:57923]	PYCARD	PYD and CARD domain containing [Source:HGNC Symbol;Acc:HGNC:16608]
ENSOMYG00000007312	1.21e-36	1.42469	0.658	0.577	3.65e-32	Thrombocytes	hmgb2a	high mobility group box 2a [Source:ZFIN;Acc:ZDB-GENE-051120-126]	hmgb2a	high mobility group box 2a [Source:ZFIN;Acc:ZDB-GENE-051120-126]	HMGB2	high mobility group box 2 [Source:HGNC Symbol;Acc:HGNC:5000]
ENSOMYG00000002713	1.5e-36	1.63853	0.315	0.147	4.5e-32	Thrombocytes			tpm3	tropomyosin 3 [Source:ZFIN;Acc:ZDB-GENE-030826-16]	TPM1	tropomyosin 1 [Source:HGNC Symbol;Acc:HGNC:12010]
ENSOMYG00000008718	2.33e-35	1.25886	0.478	0.285	6.99e-31	Thrombocytes	sh3bgrl3	SH3 domain binding glutamate-rich protein like 3 [Source:ZFIN;Acc:ZDB-GENE-040426-1059]	sh3bgrl3	SH3 domain binding glutamate-rich protein like 3 [Source:ZFIN;Acc:ZDB-GENE-040426-1059]	SH3BGRL3	SH3 domain binding glutamate rich protein like 3 [Source:HGNC Symbol;Acc:HGNC:15568]
ENSOMYG00000022020	4.51e-34	1.07851	0.637	0.533	1.36e-29	Thrombocytes		H3 histone, family 3D [Source:ZFIN;Acc:ZDB-GENE-040426-1023]	h3f3b.1	H3 histone, family 3B.1 [Source:ZFIN;Acc:ZDB-GENE-050417-65]	H3-3B	H3.3 histone B [Source:HGNC Symbol;Acc:HGNC:4765]
ENSOMYG00000031424	6.05e-34	1.06484	0.621	0.493	1.82e-29	Thrombocytes			ywhaba	tyrosine 3-monooxygenase/tryptophan 5-monooxygenase activation protein, beta polypeptide a [Source:NCBI gene;Acc:323055]	YWHAB	tyrosine 3-monooxygenase/tryptophan 5-monooxygenase activation protein beta [Source:HGNC Symbol;Acc:HGNC:12849]
ENSOMYG00000077778	6.59e-34	1.29994	0.549	0.376	1.98e-29	Thrombocytes	atp5if1a	ATP synthase inhibitory factor subunit 1a [Source:ZFIN;Acc:ZDB-GENE-070410-36]	atp5if1a	ATP synthase inhibitory factor subunit 1a [Source:NCBI gene;Acc:100037369]	ATP5IF1	ATP synthase inhibitory factor subunit 1 [Source:HGNC Symbol;Acc:HGNC:871]
ENSOMYG00000018608	6.73e-34	1.78564	0.341	0.176	2.02e-29	Thrombocytes			dok2	docking protein 2 [Source:ZFIN;Acc:ZDB-GENE-080721-4]	DOK2	docking protein 2 [Source:HGNC Symbol;Acc:HGNC:2991]
ENSOMYG00000021304	1.29e-33	1.76981	0.309	0.151	3.88e-29	Thrombocytes			myh9b	myosin, heavy chain 9b, non-muscle [Source:ZFIN;Acc:ZDB-GENE-030131-998]	MYH9	myosin heavy chain 9 [Source:HGNC Symbol;Acc:HGNC:7579]
ENSOMYG00000021454	1.36e-32	1.47865	0.476	0.34	4.09e-28	Thrombocytes	atp5mc1	ATP synthase membrane subunit c locus 1 [Source:ZFIN;Acc:ZDB-GENE-040426-1966]	atp5mc1	ATP synthase membrane subunit c locus 1 [Source:ZFIN;Acc:ZDB-GENE-040426-1966]	ATP5MC3	ATP synthase membrane subunit c locus 3 [Source:HGNC Symbol;Acc:HGNC:843]
ENSOMYG00000017157	1.81e-32	2.21532	0.255	0.117	5.45e-28	Thrombocytes			mdh2	malate dehydrogenase 2, NAD (mitochondrial) [Source:ZFIN;Acc:ZDB-GENE-040426-2143]	MDH2	malate dehydrogenase 2 [Source:HGNC Symbol;Acc:HGNC:6971]
ENSOMYG00000033737	2.49e-32	1.4796	0.304	0.144	7.49e-28	Thrombocytes			si:ch211-66e2.5	si:ch211-66e2.5 [Source:ZFIN;Acc:ZDB-GENE-131121-180]	ICAM3	intercellular adhesion molecule 3 [Source:HGNC Symbol;Acc:HGNC:5346]
ENSOMYG00000005761	4.74e-32	2.155	0.261	0.123	1.43e-27	Thrombocytes	macrod1	mono-ADP ribosylhydrolase 1 [Source:ZFIN;Acc:ZDB-GENE-040912-100]	macrod1	mono-ADP ribosylhydrolase 1 [Source:ZFIN;Acc:ZDB-GENE-040912-100]	MACROD1	mono-ADP ribosylhydrolase 1 [Source:HGNC Symbol;Acc:HGNC:29598]
ENSOMYG00000040939	6.57e-32	1.27553	0.42	0.248	1.98e-27	Thrombocytes			hspa5	heat shock protein 5 [Source:NCBI gene;Acc:378848]	HSPA5	heat shock protein family A (Hsp70) member 5 [Source:HGNC Symbol;Acc:HGNC:5238]
ENSOMYG00000027805	9.41e-32	1.569	0.355	0.197	2.83e-27	Thrombocytes			pdia3	protein disulfide isomerase family A, member 3 [Source:ZFIN;Acc:ZDB-GENE-031002-9]	PDIA3	protein disulfide isomerase family A member 3 [Source:HGNC Symbol;Acc:HGNC:4606]
ENSOMYG00000026429	1.27e-30	1.7317	0.371	0.216	3.81e-26	Thrombocytes	slc25a55a	solute carrier family 25 member 55a [Source:ZFIN;Acc:ZDB-GENE-040426-2745]	slc25a55a	solute carrier family 25 member 55a [Source:ZFIN;Acc:ZDB-GENE-040426-2745]	SLC25A22	solute carrier family 25 member 22 [Source:HGNC Symbol;Acc:HGNC:19954]
ENSOMYG00000031100	2.75e-30	1.254	0.487	0.334	8.28e-26	Thrombocytes	ppib	peptidylprolyl isomerase B (cyclophilin B) [Source:ZFIN;Acc:ZDB-GENE-040426-1955]	ppib	peptidylprolyl isomerase B (cyclophilin B) [Source:ZFIN;Acc:ZDB-GENE-040426-1955]	PPIB	peptidylprolyl isomerase B [Source:HGNC Symbol;Acc:HGNC:9255]
ENSOMYG00000022477	6.38e-30	1.77946	0.352	0.203	1.92e-25	Thrombocytes	gpx1a		gpx1a	glutathione peroxidase 1a [Source:ZFIN;Acc:ZDB-GENE-030410-1]	GPX1	glutathione peroxidase 1 [Source:HGNC Symbol;Acc:HGNC:4553]
ENSOMYG00000057927	1.3e-29	1.5233	0.349	0.195	3.92e-25	Thrombocytes	hmgb2b	high mobility group box 2b [Source:ZFIN;Acc:ZDB-GENE-040912-122]	hmgb2b	high mobility group box 2b [Source:ZFIN;Acc:ZDB-GENE-040912-122]	HMGB2	high mobility group box 2 [Source:HGNC Symbol;Acc:HGNC:5000]
ENSOMYG00000022001	2.23e-29	1.03517	0.586	0.493	6.71e-25	Thrombocytes			h3f3b.1	H3 histone, family 3B.1 [Source:ZFIN;Acc:ZDB-GENE-050417-65]	H3-3A	H3.3 histone A [Source:HGNC Symbol;Acc:HGNC:4764]
ENSOMYG00000016215	2.34e-29	1.17783	0.538	0.42	7.02e-25	Thrombocytes			cirbpb	cold inducible RNA binding protein b [Source:ZFIN;Acc:ZDB-GENE-030131-5841]	CIRBP	cold inducible RNA binding protein [Source:HGNC Symbol;Acc:HGNC:1982]
ENSOMYG00000002239	5.57e-29	1.88355	0.25	0.117	1.67e-24	Thrombocytes			atp1b1a	ATPase Na+/K+ transporting subunit beta 1a [Source:ZFIN;Acc:ZDB-GENE-001127-3]	ATP1B1	ATPase Na+/K+ transporting subunit beta 1 [Source:HGNC Symbol;Acc:HGNC:804]
ENSOMYG00000036965	3.03e-28	1.12012	0.554	0.433	9.11e-24	Thrombocytes	rbx1	ring-box 1, E3 ubiquitin protein ligase [Source:ZFIN;Acc:ZDB-GENE-041008-106]	rbx1	ring-box 1, E3 ubiquitin protein ligase [Source:ZFIN;Acc:ZDB-GENE-041008-106]	RBX1	ring-box 1 [Source:HGNC Symbol;Acc:HGNC:9928]
ENSOMYG00000046003	1.12e-27	1.09835	0.479	0.32	3.37e-23	Thrombocytes	msna	moesin a [Source:ZFIN;Acc:ZDB-GENE-021211-2]	msna	moesin a [Source:ZFIN;Acc:ZDB-GENE-021211-2]	MSN	moesin [Source:HGNC Symbol;Acc:HGNC:7373]
ENSOMYG00000031509	9.42e-27	1.51807	0.492	0.353	2.83e-22	Thrombocytes	eif1	eukaryotic translation initiation factor 1 [Source:ZFIN;Acc:ZDB-GENE-030131-956]	eif1	eukaryotic translation initiation factor 1 [Source:ZFIN;Acc:ZDB-GENE-030131-956]	EIF1	eukaryotic translation initiation factor 1 [Source:HGNC Symbol;Acc:HGNC:3249]
ENSOMYG00000015363	1.05e-26	1.64113	0.272	0.138	3.15e-22	Thrombocytes			cyb5r3	cytochrome b5 reductase 3 [Source:ZFIN;Acc:ZDB-GENE-030131-3281]	CYB5R3	cytochrome b5 reductase 3 [Source:HGNC Symbol;Acc:HGNC:2873]
ENSOMYG00000046348	3.49e-26	1.52341	0.392	0.253	1.05e-21	Thrombocytes	tspo	translocator protein [Source:ZFIN;Acc:ZDB-GENE-041010-125]	tspo	translocator protein [Source:ZFIN;Acc:ZDB-GENE-041010-125]	TSPO	translocator protein [Source:HGNC Symbol;Acc:HGNC:1158]
ENSOMYG00000037071	1.39e-25	1.14122	0.479	0.334	4.18e-21	Thrombocytes	capzb	capping actin protein of muscle Z-line subunit beta [Source:ZFIN;Acc:ZDB-GENE-030131-7023]	capzb	capping actin protein of muscle Z-line subunit beta [Source:ZFIN;Acc:ZDB-GENE-030131-7023]	CAPZB	capping actin protein of muscle Z-line subunit beta [Source:HGNC Symbol;Acc:HGNC:1491]
ENSOMYG00000043170	1.57e-24	1.6827	0.271	0.143	4.72e-20	Thrombocytes	RRM2	ribonucleotide reductase regulatory subunit M2 [Source:HGNC Symbol;Acc:HGNC:10452]	rrm2	ribonucleotide reductase M2 polypeptide [Source:NCBI gene;Acc:30733]	RRM2	ribonucleotide reductase regulatory subunit M2 [Source:HGNC Symbol;Acc:HGNC:10452]
ENSOMYG00000012767	1.57e-24	1.74972	0.264	0.14	4.72e-20	Thrombocytes	rfa3	replication protein A3 [Source:ZFIN;Acc:ZDB-GENE-040426-977]	rpa3	replication protein A3 [Source:ZFIN;Acc:ZDB-GENE-040426-977]	RPA3	replication protein A3 [Source:HGNC Symbol;Acc:HGNC:10291]
ENSOMYG00000075016	2.58e-24	1.23858	0.449	0.329	7.76e-20	Thrombocytes	anp32b	acidic (leucine-rich) nuclear phosphoprotein 32 family, member B [Source:ZFIN;Acc:ZDB-GENE-030131-719]	anp32b	acidic (leucine-rich) nuclear phosphoprotein 32 family, member B [Source:ZFIN;Acc:ZDB-GENE-030131-719]	ANP32B	acidic nuclear phosphoprotein 32 family member B [Source:HGNC Symbol;Acc:HGNC:16677]
ENSOMYG00000056700	5.17e-24	2.19874	0.258	0.137	1.55e-19	Thrombocytes	tuba7l	tubulin, alpha 7 like [Source:ZFIN;Acc:ZDB-GENE-040704-78]	tuba1b	tubulin, alpha 1b [Source:ZFIN;Acc:ZDB-GENE-030822-1]	TUBA3D	tubulin alpha 3d [Source:HGNC Symbol;Acc:HGNC:24071]
ENSOMYG00000038709	6.56e-24	1.25775	0.433	0.31	1.97e-19	Thrombocytes	ANP32B	acidic nuclear phosphoprotein 32 family member B [Source:HGNC Symbol;Acc:HGNC:16677]	anp32b	acidic (leucine-rich) nuclear phosphoprotein 32 family, member B [Source:ZFIN;Acc:ZDB-GENE-030131-719]	ANP32B	acidic nuclear phosphoprotein 32 family member B [Source:HGNC Symbol;Acc:HGNC:16677]
ENSOMYG00000039157	6.82e-24	1.77037	0.256	0.134	2.05e-19	Thrombocytes	anp32a	acidic (leucine-rich) nuclear phosphoprotein 32 family, member A [Source:NCBI gene;Acc:335907]	anp32a	acidic (leucine-rich) nuclear phosphoprotein 32 family, member A [Source:NCBI gene;Acc:335907]	ANP32A	acidic nuclear phosphoprotein 32 family member A [Source:HGNC Symbol;Acc:HGNC:13233]
ENSOMYG00000020890	1.07e-23	1.78839	0.261	0.139	3.23e-19	Thrombocytes			sub1b	SUB1 regulator of transcription b [Source:ZFIN;Acc:ZDB-GENE-040718-209]	SUB1	SUB1 regulator of transcription [Source:HGNC Symbol;Acc:HGNC:19985]
ENSOMYG00000025867	1.55e-23	1.33066	0.39	0.256	4.65e-19	Thrombocytes	calm2a	calmodulin 2a (phosphorylase kinase, delta) [Source:ZFIN;Acc:ZDB-GENE-030804-3]	calm3a	calmodulin 3a (phosphorylase kinase, delta) [Source:ZFIN;Acc:ZDB-GENE-030131-5590]	CALM3	calmodulin 3 [Source:HGNC Symbol;Acc:HGNC:1449]
ENSOMYG00000020208	4.66e-23	1.65514	0.266	0.14	1.4e-18	Thrombocytes			dynlrb1	dynein, light chain, roadblock-type 1 [Source:ZFIN;Acc:ZDB-GENE-040426-989]	DYNLRB1	dynein light chain roadblock-type 1 [Source:HGNC Symbol;Acc:HGNC:15468]
ENSOMYG00000022666	1.08e-22	1.1024	0.516	0.394	3.25e-18	Thrombocytes			hnrnpa1a	heterogeneous nuclear ribonucleoprotein A1a [Source:ZFIN;Acc:ZDB-GENE-040426-1546]	HNRNPA1	heterogeneous nuclear ribonucleoprotein A1 [Source:HGNC Symbol;Acc:HGNC:5031]
ENSOMYG00000027075	2.96e-22	1.47416	0.422	0.286	8.9e-18	Thrombocytes	ddx5	DEAD (Asp-Glu-Ala-Asp) box helicase 5 [Source:ZFIN;Acc:ZDB-GENE-030131-925]	ddx5	DEAD (Asp-Glu-Ala-Asp) box helicase 5 [Source:ZFIN;Acc:ZDB-GENE-030131-925]	DDX5	DEAD-box helicase 5 [Source:HGNC Symbol;Acc:HGNC:2746]
ENSOMYG00000027036	1.62e-21	1.50149	0.323	0.193	4.88e-17	Thrombocytes	csrp1	cysteine and glycine-rich protein 1b [Source:ZFIN;Acc:ZDB-GENE-070112-252]	csrp1a	cysteine and glycine-rich protein 1a [Source:ZFIN;Acc:ZDB-GENE-030909-4]	CSRP2	cysteine and glycine rich protein 2 [Source:HGNC Symbol;Acc:HGNC:2470]
ENSOMYG00000045666	6.33e-21	1.44715	0.411	0.298	1.9e-16	Thrombocytes			tubb4b	tubulin, beta 4B class IVb [Source:ZFIN;Acc:ZDB-GENE-030131-8625]	TUBB4A	tubulin beta 4A class IVa [Source:HGNC Symbol;Acc:HGNC:20774]
ENSOMYG00000015590	9.51e-21	1.59874	0.303	0.182	2.86e-16	Thrombocytes			sec61g	SEC61 translocon gamma subunit [Source:ZFIN;Acc:ZDB-GENE-040718-203]	SEC61G	SEC61 translocon subunit gamma [Source:HGNC Symbol;Acc:HGNC:18277]
ENSOMYG00000014518	4.93e-20	1.24929	0.331	0.2	1.48e-15	Thrombocytes			WDR1	WD repeat domain 1 [Source:HGNC Symbol;Acc:HGNC:12754]	WDR1	WD repeat domain 1 [Source:HGNC Symbol;Acc:HGNC:12754]
ENSOMYG00000002199	5.01e-20	1.18352	0.385	0.258	1.51e-15	Thrombocytes	calr3b	calreticulin 3b [Source:ZFIN;Acc:ZDB-GENE-030131-9907]	calr3a	calreticulin 3a [Source:ZFIN;Acc:ZDB-GENE-000208-17]	CALR	calreticulin [Source:HGNC Symbol;Acc:HGNC:1455]
ENSOMYG00000051818	5.6e-20	1.22022	0.384	0.252	1.68e-15	Thrombocytes	SH3BGRL	SH3 domain binding glutamate rich protein like [Source:HGNC Symbol;Acc:HGNC:10823]	BX284636.1		SH3BGRL	SH3 domain binding glutamate rich protein like [Source:HGNC Symbol;Acc:HGNC:10823]
ENSOMYG00000064629	8.81e-20	1.39433	0.304	0.18	2.65e-15	Thrombocytes	vamp8	vesicle-associated membrane protein 8 (endobrevin) [Source:ZFIN;Acc:ZDB-GENE-030131-5215]	vamp8	vesicle-associated membrane protein 8 (endobrevin) [Source:ZFIN;Acc:ZDB-GENE-030131-5215]	VAMP8	vesicle associated membrane protein 8 [Source:HGNC Symbol;Acc:HGNC:12647]
ENSOMYG00000030685	2.17e-18	1.52801	0.288	0.179	6.51e-14	Thrombocytes			psme2	proteasome activator subunit 2 [Source:ZFIN;Acc:ZDB-GENE-991110-16]	PSME2	proteasome activator subunit 2 [Source:HGNC Symbol;Acc:HGNC:9569]
ENSOMYG00000065234	3.26e-18	1.46416	0.255	0.142	9.81e-14	Thrombocytes			zgc:65894	zgc:65894 [Source:ZFIN;Acc:ZDB-GENE-030131-7741]	TUBB4B	tubulin beta 4B class IVb [Source:HGNC Symbol;Acc:HGNC:20771]
ENSOMYG00000000133	3.55e-18	1.16255	0.271	0.155	1.07e-13	Thrombocytes	tpi1b	triosephosphate isomerase 1b [Source:ZFIN;Acc:ZDB-GENE-020416-4]	tpi1b	triosephosphate isomerase 1b [Source:NCBI gene;Acc:560753]	TPI1	triosephosphate isomerase 1 [Source:HGNC Symbol;Acc:HGNC:12009]
ENSOMYG00000041164	4.89e-18	1.35635	0.346	0.231	1.47e-13	Thrombocytes	gsto1		gsto1	glutathione S-transferase omega 1 [Source:ZFIN;Acc:ZDB-GENE-040718-365]	GSTO1	glutathione S-transferase omega 1 [Source:HGNC Symbol;Acc:HGNC:13312]
ENSOMYG00000010408	5.88e-18	1.22557	0.422	0.317	1.77e-13	Thrombocytes	cox6c	cytochrome c oxidase subunit 6C [Source:ZFIN;Acc:ZDB-GENE-040724-95]	cox6c	cytochrome c oxidase subunit 6C [Source:ZFIN;Acc:ZDB-GENE-040724-95]	COX6C	cytochrome c oxidase subunit 6C [Source:HGNC Symbol;Acc:HGNC:2285]
ENSOMYG00000007742	1.54e-17	1.96089	0.326	0.226	4.63e-13	Thrombocytes			tubb4b	tubulin, beta 4B class IVb [Source:ZFIN;Acc:ZDB-GENE-030131-8625]	TUBB4A	tubulin beta 4A class IVa [Source:HGNC Symbol;Acc:HGNC:20774]
ENSOMYG00000059716	1.13e-16	1.3229	0.311	0.195	3.38e-12	Thrombocytes	RAP1B	RAP1B, member of RAS oncogene family [Source:HGNC Symbol;Acc:HGNC:9857]	rap1b	RAP1B, member of RAS oncogene family [Source:NCBI gene;Acc:321107]	RAP1B	RAP1B, member of RAS oncogene family [Source:HGNC Symbol;Acc:HGNC:9857]
ENSOMYG00000056071	3.35e-16	1.41396	0.266	0.162	1.01e-11	Thrombocytes			hmgb2b	high mobility group box 2b [Source:ZFIN;Acc:ZDB-GENE-040912-122]	HMGB2	high mobility group box 2 [Source:HGNC Symbol;Acc:HGNC:5000]
ENSOMYG00000051980	4.46e-16	1.32125	0.361	0.268	1.34e-11	Thrombocytes			h2az2a	H2A.Z variant histone 2a [Source:NCBI gene;Acc:252913]	H2AZ2	H2A.Z variant histone 2 [Source:HGNC Symbol;Acc:HGNC:20664]
ENSOMYG00000047210	6.65e-16	1.37835	0.279	0.174	2e-11	Thrombocytes			pcna	proliferating cell nuclear antigen [Source:NCBI gene;Acc:30678]	PCNA	proliferating cell nuclear antigen [Source:HGNC Symbol;Acc:HGNC:8729]
ENSOMYG00000076215	1.1e-15	1.47935	0.277	0.175	3.31e-11	Thrombocytes			anp32e	acidic (leucine-rich) nuclear phosphoprotein 32 family, member E [Source:NCBI gene;Acc:406562]	ANP32E	acidic nuclear phosphoprotein 32 family member E [Source:HGNC Symbol;Acc:HGNC:16673]
ENSOMYG00000019978	2.81e-15	1.0629	0.377	0.263	8.44e-11	Thrombocytes	LGALS3	galectin 3 [Source:HGNC Symbol;Acc:HGNC:6563]	lgals3b	lectin, galactoside binding soluble 3b [Source:ZFIN;Acc:ZDB-GENE-030131-4324]	LGALS3	galectin 3 [Source:HGNC Symbol;Acc:HGNC:6563]
ENSOMYG00000039709	3.83e-15	1.54099	0.417	0.34	1.15e-10	Thrombocytes	tubb2b	tubulin, beta 2b [Source:ZFIN;Acc:ZDB-GENE-030131-722]	tubb4b	tubulin, beta 4B class IVb [Source:ZFIN;Acc:ZDB-GENE-030131-8625]	TUBB4A	tubulin beta 4A class IVa [Source:HGNC Symbol;Acc:HGNC:20774]
ENSOMYG00000041766	5.9e-15	1.34987	0.315	0.218	1.77e-10	Thrombocytes	psmb7	proteasome 20S subunit beta 7 [Source:ZFIN;Acc:ZDB-GENE-001208-4]	psmb7	proteasome 20S subunit beta 7 [Source:ZFIN;Acc:ZDB-GENE-001208-4]	PSMB7	proteasome 20S subunit beta 7 [Source:HGNC Symbol;Acc:HGNC:9544]
ENSOMYG00000005032	7.5e-15	1.03148	0.444	0.36	2.25e-10	Thrombocytes	h2az2a	H2A.Z variant histone 2a [Source:ZFIN;Acc:ZDB-GENE-020717-1]	h2az2a	H2A.Z variant histone 2a [Source:NCBI gene;Acc:252913]	H2AZ2	H2A.Z variant histone 2 [Source:HGNC Symbol;Acc:HGNC:20664]
ENSOMYG00000023671	9.87e-15	1.05111	0.417	0.302	2.97e-10	Thrombocytes			rca2.1	regulator of complement activation group 2 gene 1 [Source:ZFIN;Acc:ZDB-GENE-050320-60]	C4BPA	complement component 4 binding protein alpha [Source:HGNC Symbol;Acc:HGNC:1325]
ENSOMYG00000032689	1.16e-14	1.1369	0.371	0.273	3.49e-10	Thrombocytes	nduba		ndufb10	NADH:ubiquinone oxidoreductase subunit B10 [Source:ZFIN;Acc:ZDB-GENE-040426-1691]	NDUFB10	NADH:ubiquinone oxidoreductase subunit B10 [Source:HGNC Symbol;Acc:HGNC:7696]
ENSOMYG00000019620	1.26e-14	1.13579	0.371	0.273	3.78e-10	Thrombocytes	nduba		ndufb10	NADH:ubiquinone oxidoreductase subunit B10 [Source:ZFIN;Acc:ZDB-GENE-040426-1691]	NDUFB10	NADH:ubiquinone oxidoreductase subunit B10 [Source:HGNC Symbol;Acc:HGNC:7696]
ENSOMYG00000024868	1.71e-14	1.20308	0.298	0.197	5.15e-10	Thrombocytes	nfe2l2a	nfe2 like bZIP transcription factor 2a [Source:ZFIN;Acc:ZDB-GENE-030723-2]	nfe2l2a	nuclear factor, erythroid 2-like 2a [Source:ZFIN;Acc:ZDB-GENE-030723-2]	NFE2L2	nuclear factor, erythroid 2 like 2 [Source:HGNC Symbol;Acc:HGNC:7782]
ENSOMYG00000017256	2.59e-14	1.42149	0.269	0.17	7.78e-10	Thrombocytes			ccnl1a	cyclin L1a [Source:ZFIN;Acc:ZDB-GENE-050419-206]	CCNL1	cyclin L1 [Source:HGNC Symbol;Acc:HGNC:20569]
ENSOMYG00000048355	2.92e-14	1.01743	0.323	0.215	8.77e-10	Thrombocytes		polypyrimidine tract binding protein 1a [Source:ZFIN;Acc:ZDB-GENE-050522-492]	ptbp1a	polypyrimidine tract binding protein 1a [Source:ZFIN;Acc:ZDB-GENE-050522-492]	PTBP1	polypyrimidine tract binding protein 1 [Source:HGNC Symbol;Acc:HGNC:9583]
ENSOMYG00000020392	4.19e-14	1.21742	0.255	0.154	1.26e-09	Thrombocytes	fosb	FBJ murine osteosarcoma viral oncogene homolog B [Source:ZFIN;Acc:ZDB-GENE-041114-181]	fosb	FBJ murine osteosarcoma viral oncogene homolog B [Source:ZFIN;Acc:ZDB-GENE-041114-181]	FOS	Fos proto-oncogene, AP-1 transcription factor subunit [Source:HGNC Symbol;Acc:HGNC:3796]
ENSOMYG00000063473	9.13e-14	1.10539	0.282	0.181	2.74e-09	Thrombocytes	mapre1a	microtubule-associated protein, RP/EB family, member 1a [Source:ZFIN;Acc:ZDB-GENE-030131-6067]	mapre1b	microtubule-associated protein, RP/EB family, member 1b [Source:ZFIN;Acc:ZDB-GENE-040426-2256]	MAPRE1	microtubule associated protein RP/EB family member 1 [Source:HGNC Symbol;Acc:HGNC:6890]
ENSOMYG00000065517	9.18e-14	1.23359	0.315	0.221	2.76e-09	Thrombocytes	ndufa4a	NDUFA4 mitochondrial complex associated a [Source:ZFIN;Acc:ZDB-GENE-040426-2756]	ndufa4l	NADH:ubiquinone oxidoreductase subunit A4, like [Source:ZFIN;Acc:ZDB-GENE-040426-2756]	NDUFA4	NDUFA4 mitochondrial complex associated [Source:HGNC Symbol;Acc:HGNC:7687]
ENSOMYG00000029450	3.2e-13	1.05159	0.42	0.342	9.63e-09	Thrombocytes			psma5	proteasome 20S subunit alpha 5 [Source:ZFIN;Acc:ZDB-GENE-040625-96]	PSMA5	proteasome 20S subunit alpha 5 [Source:HGNC Symbol;Acc:HGNC:9534]
ENSOMYG00000026005	3.87e-13	1.32823	0.318	0.223	1.16e-08	Thrombocytes	dynll1	dynein, light chain, LC8-type 1 [Source:ZFIN;Acc:ZDB-GENE-040426-1961]	dynll1	dynein, light chain, LC8-type 1 [Source:ZFIN;Acc:ZDB-GENE-040426-1961]	DYNLL2	dynein light chain LC8-type 2 [Source:HGNC Symbol;Acc:HGNC:24596]
ENSOMYG00000019434	9.6e-13	1.25062	0.264	0.173	2.89e-08	Thrombocytes	snx3	sorting nexin 3 [Source:ZFIN;Acc:ZDB-GENE-030131-921]	snx3	sorting nexin 3 [Source:ZFIN;Acc:ZDB-GENE-030131-921]	SNX3	sorting nexin 3 [Source:HGNC Symbol;Acc:HGNC:11174]
ENSOMYG00000019792	1.2e-12	1.16447	0.315	0.224	3.59e-08	Thrombocytes	hnrnpaba	heterogeneous nuclear ribonucleoprotein A/Ba [Source:ZFIN;Acc:ZDB-GENE-030131-185]	hnrnpaba	heterogeneous nuclear ribonucleoprotein A/Ba [Source:ZFIN;Acc:ZDB-GENE-030131-185]	HNRNPAB	heterogeneous nuclear ribonucleoprotein A/B [Source:HGNC Symbol;Acc:HGNC:5034]
ENSOMYG00000016511	2.94e-12	1.31417	0.26	0.172	8.82e-08	Thrombocytes			psmc3	proteasome 26S subunit, ATPase 3 [Source:ZFIN;Acc:ZDB-GENE-030131-666]	PSMC3	proteasome 26S subunit, ATPase 3 [Source:HGNC Symbol;Acc:HGNC:9549]
ENSOMYG00000027322	6.66e-12	1.11432	0.334	0.248	2e-07	Thrombocytes	ndufb1	NADH:ubiquinone oxidoreductase subunit B1 [Source:HGNC Symbol;Acc:HGNC:7695]	NDUFB1	NADH:ubiquinone oxidoreductase subunit B1 [Source:HGNC Symbol;Acc:HGNC:7695]	NDUFB1	NADH:ubiquinone oxidoreductase subunit B1 [Source:HGNC Symbol;Acc:HGNC:7695]
ENSOMYG00000031942	1.31e-11	1.17042	0.412	0.327	3.93e-07	Thrombocytes	ddx5	DEAD (Asp-Glu-Ala-Asp) box helicase 5 [Source:ZFIN;Acc:ZDB-GENE-030131-925]	ddx5	DEAD (Asp-Glu-Ala-Asp) box helicase 5 [Source:ZFIN;Acc:ZDB-GENE-030131-925]	DDX5	DEAD-box helicase 5 [Source:HGNC Symbol;Acc:HGNC:2746]
ENSOMYG00000001115	1.81e-11	1.38086	0.272	0.192	5.45e-07	Thrombocytes	ndufb5	NADH:ubiquinone oxidoreductase subunit B5 [Source:ZFIN;Acc:ZDB-GENE-011010-1]	ndufb5	NADH:ubiquinone oxidoreductase subunit B5 [Source:ZFIN;Acc:ZDB-GENE-011010-1]	NDUFB5	NADH:ubiquinone oxidoreductase subunit B5 [Source:HGNC Symbol;Acc:HGNC:7700]
ENSOMYG00000044985	1.97e-11	1.14234	0.282	0.192	5.92e-07	Thrombocytes	septin2	septin 2 [Source:ZFIN;Acc:ZDB-GENE-030131-911]	2002-09-01	septin 2 [Source:ZFIN;Acc:ZDB-GENE-030131-911]	SEPTIN2	septin 2 [Source:HGNC Symbol;Acc:HGNC:7729]
ENSOMYG00000001718	7.36e-11	1.22136	0.252	0.168	2.21e-06	Thrombocytes			ywhae1	tyrosine 3-monooxygenase/tryptophan 5-monooxygenase activation protein, epsilon polypeptide 1 [Source:ZFIN;Acc:ZDB-GENE-030131-779]	YWHAE	tyrosine 3-monooxygenase/tryptophan 5-monooxygenase activation protein epsilon [Source:HGNC Symbol;Acc:HGNC:12851]
ENSOMYG00000004116	8.5e-11	1.35852	0.275	0.194	2.56e-06	Thrombocytes	elob	elongin B [Source:ZFIN;Acc:ZDB-GENE-020415-1]	elob	elongin B [Source:ZFIN;Acc:ZDB-GENE-020415-1]	ELOB	elongin B [Source:HGNC Symbol;Acc:HGNC:11619]
ENSOMYG00000025837	9.65e-11	1.02447	0.266	0.18	2.9e-06	Thrombocytes			calm3a	calmodulin 3a (phosphorylase kinase, delta) [Source:ZFIN;Acc:ZDB-GENE-030131-5590]	CALM3	calmodulin 3 [Source:HGNC Symbol;Acc:HGNC:1449]
ENSOMYG00000021967	1.35e-10	1.10885	0.263	0.178	4.07e-06	Thrombocytes			sdhb	succinate dehydrogenase complex, subunit B, iron sulfur (Ip) [Source:NCBI gene;Acc:562149]	SDHB	succinate dehydrogenase complex iron sulfur subunit B [Source:HGNC Symbol;Acc:HGNC:10681]
ENSOMYG00000035438	4.53e-10	1.04153	0.269	0.185	1.36e-05	Thrombocytes	syap1	synapse associated protein 1 [Source:HGNC Symbol;Acc:HGNC:16273]	syap1	synapse associated protein 1 [Source:ZFIN;Acc:ZDB-GENE-040426-917]	SYAP1	synapse associated protein 1 [Source:HGNC Symbol;Acc:HGNC:16273]
ENSOMYG00000047471	1.26e-09	1.21312	0.283	0.205	3.8e-05	Thrombocytes			tuba8l4	tubulin, alpha 8 like 4 [Source:ZFIN;Acc:ZDB-GENE-040426-860]	TUBA1C	tubulin alpha 1c [Source:HGNC Symbol;Acc:HGNC:20768]
ENSOMYG00000016056	1.28e-09	1.09355	0.271	0.193	3.86e-05	Thrombocytes			rbm4.3	RNA binding motif protein 4.3 [Source:ZFIN;Acc:ZDB-GENE-040426-1938]	RBM4	RNA binding motif protein 4 [Source:HGNC Symbol;Acc:HGNC:9901]
ENSOMYG00000011666	2.14e-09	1.09005	0.325	0.249	6.43e-05	Thrombocytes	mcl1b	MCL1 apoptosis regulator, BCL2 family member b [Source:ZFIN;Acc:ZDB-GENE-030825-1]	mcl1a	MCL1 apoptosis regulator, BCL2 family member a [Source:ZFIN;Acc:ZDB-GENE-000511-7]	MCL1	MCL1 apoptosis regulator, BCL2 family member [Source:HGNC Symbol;Acc:HGNC:6943]
ENSOMYG00000046543	2.17e-09	1.21124	0.274	0.2	6.54e-05	Thrombocytes	dynll1	dynein, light chain, LC8-type 1 [Source:ZFIN;Acc:ZDB-GENE-040426-1961]	dynll1	dynein, light chain, LC8-type 1 [Source:ZFIN;Acc:ZDB-GENE-040426-1961]	DYNLL2	dynein light chain LC8-type 2 [Source:HGNC Symbol;Acc:HGNC:24596]
ENSOMYG00000040866	4.41e-09	1.02497	0.322	0.249	0.000132467	Thrombocytes			setb	SET nuclear proto-oncogene b [Source:ZFIN;Acc:ZDB-GENE-030131-433]	SET	SET nuclear proto-oncogene [Source:HGNC Symbol;Acc:HGNC:10760]
ENSOMYG00000046270	4.78e-09	1.11963	0.256	0.18	0.000143584	Thrombocytes	CREM	cAMP responsive element modulator [Source:HGNC Symbol;Acc:HGNC:2352]	crema	cAMP responsive element modulator a [Source:ZFIN;Acc:ZDB-GENE-030131-7031]	CREM	cAMP responsive element modulator [Source:HGNC Symbol;Acc:HGNC:2352]
ENSOMYG00000004051	4.87e-09	1.03314	0.35	0.284	0.000146336	Thrombocytes			uqcrh	ubiquinol-cytochrome c reductase hinge protein [Source:ZFIN;Acc:ZDB-GENE-051030-93]	UQCRH	ubiquinol-cytochrome c reductase hinge protein [Source:HGNC Symbol;Acc:HGNC:12590]
[truncated: 96 more rows]

## Sheet: S4b Cell numbers & Proportions
Table S4b. Cell numbers and proportions
Table 1: Steady State numbers (and %) of cells per cell type and isogenic line
Cell type	AP2-1	AP2-2	B57-1	B57-2	Total (no of cells)	Total (% of cells)	AP2 (no of cells)	B57 (no of cells)		AP2 (%)	B57 (%)
[truncated: 58 more rows]

## Sheet: S4c-Pseudobulk AP2 vs B57  
Table S4c. Pseudobulk analysis of AP2 and B57 head kidney cells at steady state
[truncated: 606 more rows]

[truncated: 3 more sheets: S4d Single cell vs RNA-seq, S4e-Markers for Subclusters, S4f-Pairwise analyses]
