# Supplementary material for: Immune cell-resolved transcriptomics provides insights into the basis for variations of fish genetic resistance to viral disease
Source: BMC Biol. 2025 Nov 25;23:348. doi: 10.1186/s12915-025-02452-z (PMC12648952; doi:10.1186/s12915-025-02452-z)
Supplement: Supplementary file 6 — Additional file 6. RNA-Seq Differential analysis of AP2 and B57 head kidney transcriptomes from VHSV infected fish. [file 12915_2025_2452_MOESM6_ESM.xlsx]

## Sheet: Feuil1
Table S5. Differential analysis of AP2 and B57 head kidney transcriptomes from infected fish
Columns A-C correspond to the Rainbow trout annotation obtained from Ensembl's biomart version 112
Columns D-F correspond to lists L1, L2 and L3 and their subsets.
Column G-L correspond to rainbow trout protein best blast hit in the zebrafish and human proteome respectively
Columns M-O correspond to DESEQ2 results from the comparison of B57 infected vs B57 at steady state; induced genes in light blue (1<=log2FC <2,5, adj P <=1% ; ); highly induced genes in dark blue (log2FC >=2,5, adj P <=1%)
Columns P-R correspond to DESEQ2 results from the comparison of AP2 infected vs AP2 at steady state; induced genes in light red (1<=log2FC <2,5, adj P <=1% ; ); highly induced genes in dark red (log2FC >=2,5, adj P <=1%)
Columns S-U correspond to DESE2 results from B57 infected vs AP2 infected comparison; B57 more expressed genes in light blue (1<=log2FC <2,5, adj P <=1% ; ); B57 topmost expressed genes in dark blue (log2FC >=2,5, adj P <=1%); AP2 more expressed genes in light red (-2,5<log2FC <=-1, adj P <=1% ; ); AP2 topmost expressed genes in dark blue (log2FC <=-2,5, adj P <=1%)
Columns V-BF correspond to raw counts, normalised counts, baseMean and condition Mean from Deseq2 differential analyses
												B57 infected vs B57 control			AP2 infected vs AP2 control			B57 infected vs AP2 infected			AP2 Steady State				AP2 Infected				B57 Steady State				B57 Infected				AP2 Steady State				AP2 Infected				B57 Steady State				B57 Infected
Ensembl ID	Gene Name Ensembl	Gene Description Ensembl	List	Subset	Type	Gene ID Zebrafish	Gene Name Zebrafish	Gene Description Zebrafish	Gene ID Human	Gene Name Human	Gene Description Human	log2FC (B57infec vs B57 ctrl)	FC (B57infec vs B57 ctrl)	padj (B57infec vs B57 ctrl)	log2FC (AP2 infec vs AP2 ctrl)	FC (AP2 infec vs AP2 ctrl)	padj (AP2 infec vs AP2 ctrl)	log2FC (B57 infec. vs AP2 infec.)	FC (B57 infec. vs AP2 infec.)	padj (B57 infec. vs AP2 infec.)	BCCAEN01	BCCAEN02	BCCAEN03	BCCAEN04	BCCAGN01	BCCAGN02	BCCAGN03	BCCAGN04	BCCBEN02	BCCBEN03	BCCBEN04	BCCBEN05	BCCBGN02	BCCBGN03	BCCBGN04	BCCBGN05	norm.BCCAEN01	norm.BCCAEN02	norm.BCCAEN03	norm.BCCAEN04	norm.BCCAGN01	norm.BCCAGN02	norm.BCCAGN03	norm.BCCAGN04	norm.BCCBEN02	norm.BCCBEN03	norm.BCCBEN04	norm.BCCBEN05	norm.BCCBGN02
ENSOMYG00000073693			L1		Not induced by Poly IC							31.233	2.52389e+09	1.94521e-14	19.431	706828	9.21715e-07	0.062	1.04391	0.864822	0	0	0	0	0	0	198	0	0	0	0	0	254	213	0	206	0	0	0	0	0	0	351	0	0	0	0	0	294
ENSOMYG00000007791	slc22a2	solute carrier family 22 member 2 [Source:ZFIN;Acc:ZDB-GENE-040426-2167]	L2	Only upregulated in B57	Not induced by Poly IC	ENSDARG00000030530	slc22a2	solute carrier family 22 member 2 [Source:ZFIN;Acc:ZDB-GENE-040426-2167]	ENSG00000112499	SLC22A2	solute carrier family 22 member 2 [Source:HGNC Symbol;Acc:HGNC:10966]	23.38	1.09164e+07	1.3254e-22	-0.553	0.681601	0.403003	0.462	1.37745	0.284425	0	0	0	322	3	7	6	24	0	0	0	0	173	64	99	85	0	0	0	265	3	7	11	36	0	0	0	0	200
ENSOMYG00000062431			L2	Only upregulated in B57	Not induced by Poly IC							22.989	8.32489e+06	2.26248e-12	0.388	1.30858	0.52017	-0.111	0.925946	0.77661	0	327	0	0	503	254	308	81	0	0	0	0	167	0	309	0	0	240	0	0	489	266	547	120	0	0	0	0	193
ENSOMYG00000050507			L2	Only upregulated in B57	Not induced by Poly IC							21.6	3.17869e+06	5.82708e-08	0.334	1.2605	0.535838	-0.027	0.981459	0.946054	0	0	93	0	267	0	0	264	0	0	0	0	393	0	0	0	0	0	69	0	259	0	0	391	0	0	0	0	455
ENSOMYG00000066263			L2	Only upregulated in B57	Not induced by Poly IC							21.217	2.43755e+06	8.34324e-08	0.205	1.15269	0.712458	-0.047	0.967947	0.900349	0	0	247	0	0	333	224	0	0	0	0	0	0	0	0	341	0	0	184	0	0	349	398	0	0	0	0	0	0
ENSOMYG00000074648			L2	Only upregulated in B57	Not induced by Poly IC							19.582	784819	3.21103e-07	0.057	1.0403	0.927035	0.02	1.01396	0.96237	63	0	63	0	0	137	0	0	0	0	0	0	86	73	0	0	50	0	47	0	0	144	0	0	0	0	0	0	100
ENSOMYG00000056660	ublp		L1		Conserved ISG	ENSDARG00000086374	isg15	ISG15 ubiquitin like modifier [Source:ZFIN;Acc:ZDB-GENE-021211-1]	ENSG00000170315	UBB	ubiquitin B [Source:HGNC Symbol;Acc:HGNC:12463]	16.449	89462.8	2.3347e-99	11.821	3618.06	7.78669e-233	1.377	2.59728	1.08724e-06	9	12	11	7	23488	23639	24820	12426	1	0	2	1	62519	89393	53392	62432	7	9	8	6	22827	24786	44052	18400	1	0	2	1	72359
ENSOMYG00000023065			L1		Non Conserved ISG	ENSDARG00000024211	ifng1	interferon gamma 1 [Source:ZFIN;Acc:ZDB-GENE-040629-1]	ENSG00000090565	RAB11FIP3	RAB11 family interacting protein 3 [Source:HGNC Symbol;Acc:HGNC:17224]	14.941	31455	3.48571e-46	11.813	3598.05	1.33856e-86	0.792	1.73147	0.000836333	2	4	0	1	4742	4719	3802	2660	1	0	0	0	7769	10806	6925	7236	2	3	0	1	4609	4948	6748	3939	1	0	0	0	8992
ENSOMYG00000059824			L1		Conserved ISG	ENSDARG00000086374	isg15	ISG15 ubiquitin like modifier [Source:ZFIN;Acc:ZDB-GENE-021211-1]	ENSG00000170315	UBB	ubiquitin B [Source:HGNC Symbol;Acc:HGNC:12463]	14.292	20059.5	5.57113e-173	11.14	2256.7	3.08266e-301	-0.983	0.505927	0.000533631	54	78	68	51	81503	82506	96128	70606	11	1	0	0	40790	55141	35307	42653	43	57	51	42	79209	86511	170612	104549	8	1	0	0	47210
ENSOMYG00000061657			L1		Non Conserved ISG	ENSDARG00000024211	ifng1	interferon gamma 1 [Source:ZFIN;Acc:ZDB-GENE-040629-1]	ENSG00000126106	TMEM53	transmembrane protein 53 [Source:HGNC Symbol;Acc:HGNC:26186]	13.765	13921.2	5.37501e-91	12.877	7522.52	1.13885e-91	0.716	1.64262	0.00132647	0	0	3	3	7624	7605	6793	5761	0	3	0	2	13478	16908	11931	12419	0	0	2	2	7409	7974	12057	8531	0	3	0	2	15599
ENSOMYG00000044513			L2	More induced in B57	Non Conserved ISG	ENSDARG00000102318	il6	interleukin 6 (interferon, beta 2) [Source:ZFIN;Acc:ZDB-GENE-120509-1]	ENSG00000136244	IL6	interleukin 6 [Source:HGNC Symbol;Acc:HGNC:6018]	13.548	11977.2	9.4746e-39	10.856	1853.45	5.50002e-25	2.76	6.77396	1.63145e-28	0	0	0	0	278	389	246	145	0	0	0	0	1782	2176	2029	2246	0	0	0	0	270	408	437	215	0	0	0	0	2062
ENSOMYG00000073334			L1		Conserved ISG	ENSDARG00000086374	isg15	ISG15 ubiquitin like modifier [Source:ZFIN;Acc:ZDB-GENE-021211-1]	ENSG00000170315	UBB	ubiquitin B [Source:HGNC Symbol;Acc:HGNC:12463]	13.096	8755.66	4.22542e-37	7.174	144.407	2.34524e-119	0.184	1.13603	0.55798	44	42	34	19	4405	3968	3146	1472	0	2	0	0	3538	5498	4109	3520	35	31	25	16	4281	4161	5584	2180	0	2	0	0	4095
ENSOMYG00000041149	csf-3		L2	More induced in B57	Not induced by Poly IC	ENSDARG00000102211	csf3a	colony stimulating factor 3 (granulocyte) a [Source:ZFIN;Acc:ZDB-GENE-091229-1]	ENSG00000203995	ZYG11A	zyg-11 family member A, cell cycle regulator [Source:HGNC Symbol;Acc:HGNC:32058]	12.959	7962.47	3.67348e-35	8.254	305.282	5.76862e-16	4.449	21.8415	3.49186e-47	0	0	0	0	46	69	60	48	0	0	0	0	1135	981	2121	1532	0	0	0	0	45	72	106	71	0	0	0	0	1314
ENSOMYG00000067311			L1		Not induced by Poly IC	ENSDARG00000029688	hsp70.1	heat shock cognate 70-kd protein, tandem duplicate 1 [Source:ZFIN;Acc:ZDB-GENE-990415-91]	ENSG00000109971	HSPA8	heat shock protein family A (Hsp70) member 8 [Source:HGNC Symbol;Acc:HGNC:5241]	12.336	5170.18	3.01784e-18	5.039	32.8768	2.50103e-07	0.022	1.01537	0.970632	75	6	0	36	867	724	1114	1416	0	0	0	0	1131	2086	708	1221	59	4	0	30	843	759	1977	2097	0	0	0	0	1309
ENSOMYG00000062184			L2	More induced in B57	Not induced by Poly IC							12.272	4945.84	4.81851e-32	8.257	305.918	5.28404e-16	3.797	13.8999	9.00691e-36	0	0	0	0	59	70	21	83	0	0	0	0	939	934	957	835	0	0	0	0	57	73	37	123	0	0	0	0	1087
ENSOMYG00000056033			L1		Non Conserved ISG	ENSDARG00000113217	gig2h	grass carp reovirus (GCRV)-induced gene 2h [Source:ZFIN;Acc:ZDB-GENE-130517-5]	ENSG00000173200	PARP15	poly(ADP-ribose) polymerase family member 15 [Source:HGNC Symbol;Acc:HGNC:26876]	11.999	4093.16	2.62899e-30	7.198	146.83	1.10228e-67	-0.008	0.99447	0.989481	2	9	13	5	1119	1074	503	311	0	0	0	0	612	992	638	822	2	7	10	4	1088	1126	893	461	0	0	0	0	708
ENSOMYG00000013489			L2	More induced in B57	Non Conserved ISG	ENSDARG00000105241	btr26	bloodthirsty-related gene family, member 26 [Source:ZFIN;Acc:ZDB-GENE-070705-378]	ENSG00000204599	TRIM39	tripartite motif containing 39 [Source:HGNC Symbol;Acc:HGNC:10065]	11.834	3650.81	1.31498e-57	7.349	163.031	5.42901e-67	2.834	7.13048	6.88578e-54	4	2	7	1	564	540	241	260	3	0	1	0	2732	3319	3222	3055	3	1	5	1	548	566	428	385	2	0	1	0	3162
ENSOMYG00000070070			L1		Non Conserved ISG	ENSDARG00000052515	calcoco2	calcium binding and coiled-coil domain 2 [Source:ZFIN;Acc:ZDB-GENE-050522-346]	ENSG00000136436	CALCOCO2	calcium binding and coiled-coil domain 2 [Source:HGNC Symbol;Acc:HGNC:29912]	11.708	3345.49	1.0442e-23	8.118	277.819	6.93181e-30	-0.206	0.866938	0.640709	2	10	0	4	965	801	211	1509	0	0	0	0	693	689	795	636	2	7	0	3	938	840	374	2234	0	0	0	0	802
ENSOMYG00000005094			L1		Conserved ISG	ENSDARG00000098700	il1b	interleukin 1, beta [Source:ZFIN;Acc:ZDB-GENE-040702-2]	ENSG00000125538	IL1B	interleukin 1 beta [Source:HGNC Symbol;Acc:HGNC:5992]	11.541	2979.8	8.90957e-27	3.241	9.45449	0.000319476	1.286	2.43851	0.0322975	13	16	826	12	1371	1645	3273	1970	5	10	5	2	10533	25929	10853	21519	10	12	616	10	1332	1725	5809	2917	4	8	4	2	12191
ENSOMYG00000063495			L1		Not induced by Poly IC	ENSDARG00000070676	ifnphi3	interferon phi 3 [Source:ZFIN;Acc:ZDB-GENE-071128-2]	ENSG00000214042	IFNA7	interferon alpha 7 [Source:HGNC Symbol;Acc:HGNC:5428]	11.499	2894.3	1.62954e-28	12.173	4617.83	8.36443e-30	-0.181	0.882091	0.569127	0	0	0	0	492	650	666	443	0	0	0	0	618	585	604	403	0	0	0	0	478	682	1182	656	0	0	0	0	715
ENSOMYG00000059682			L2	Only upregulated in B57	Non Conserved ISG							11.494	2884.29	1.24187e-30	0	1	1	12.446	5579.81	1.46092e-32	0	0	0	0	0	0	0	0	1	0	0	1	1433	1188	1674	1517	0	0	0	0	0	0	0	0	1	0	0	1	1659
ENSOMYG00000019668	vig-2		L1		Non Conserved ISG	ENSDARG00000063559	pigx	phosphatidylinositol glycan anchor biosynthesis, class X [Source:ZFIN;Acc:ZDB-GENE-070705-212]	ENSG00000131778	CHD1L	chromodomain helicase DNA binding protein 1 like [Source:HGNC Symbol;Acc:HGNC:1916]	11.396	2694.87	1.43812e-210	7.564	189.23	5.62427e-112	0.274	1.20916	0.403787	124	314	407	145	23876	24519	30637	32012	17	24	27	18	32307	47314	45820	46130	98	230	303	119	23204	25709	54376	47401	12	20	21	16	37392
ENSOMYG00000042759	TNFRSF6B	TNF receptor superfamily member 6b [Source:HGNC Symbol;Acc:HGNC:11921]	L1		Non Conserved ISG	ENSDARG00000098377	tnfrsf11b	tumor necrosis factor receptor superfamily, member 11b [Source:ZFIN;Acc:ZDB-GENE-081104-76]	ENSG00000243509	TNFRSF6B	TNF receptor superfamily member 6b [Source:HGNC Symbol;Acc:HGNC:11921]	11.378	2661.46	2.53253e-98	9.148	567.313	6.37876e-85	0.828	1.77522	0.0222778	5	1	24	7	2260	4319	3813	2770	6	4	1	5	9004	6561	11556	6427	4	1	18	6	2196	4529	6767	4102	4	3	1	5	10421
ENSOMYG00000013079			L2	More induced in B57	Conserved ISG	ENSDARG00000098700	il1b	interleukin 1, beta [Source:ZFIN;Acc:ZDB-GENE-040702-2]	ENSG00000125538	IL1B	interleukin 1 beta [Source:HGNC Symbol;Acc:HGNC:5992]	11.375	2655.93	1.88734e-46	6.895	119.015	6.85259e-12	4.948	30.8671	8.2112e-41	0	0	1	1	73	46	73	60	1	2	0	1	1425	3153	1551	3127	0	0	1	1	71	48	130	89	1	2	0	1	1649
ENSOMYG00000000167			L1		Non Conserved ISG	ENSDARG00000099566	lmbrd2a	LMBR1 domain containing 2a [Source:NCBI gene;Acc:550238]	ENSG00000198471	RTP2	receptor transporter protein 2 [Source:HGNC Symbol;Acc:HGNC:32486]	11.064	2140.9	7.55046e-204	6.201	73.5677	0	0.118	1.08523	0.543351	141	144	131	127	8445	8584	4310	4299	12	0	5	2	6933	7448	8944	6548	111	106	98	104	8207	9001	7650	6366	9	0	4	2	8024
ENSOMYG00000049539			L1		Not induced by Poly IC	ENSDARG00000070676	ifnphi3	interferon phi 3 [Source:ZFIN;Acc:ZDB-GENE-071128-2]	ENSG00000214042	IFNA7	interferon alpha 7 [Source:HGNC Symbol;Acc:HGNC:5428]	11.06	2134.97	3.31338e-26	12.755	6912.54	6.2016e-32	-1.021	0.492775	0.00105769	0	0	0	0	677	980	1076	530	0	0	0	0	382	463	444	366	0	0	0	0	658	1028	1910	785	0	0	0	0	442
ENSOMYG00000000200			L1		Non Conserved ISG	ENSDARG00000077959	CU207281.2		ENSG00000166736	HTR3A	5-hydroxytryptamine receptor 3A [Source:HGNC Symbol;Acc:HGNC:5297]	11.048	2117.29	2.08539e-105	7.925	243.032	9.81767e-120	0.7	1.6245	0.0124389	21	17	13	11	2099	1960	2056	3087	6	0	3	3	5797	3461	6202	4120	17	12	10	9	2040	2055	3649	4571	4	0	2	3	6709
ENSOMYG00000062005			L1		Non Conserved ISG	ENSDARG00000113217	gig2h	grass carp reovirus (GCRV)-induced gene 2h [Source:ZFIN;Acc:ZDB-GENE-130517-5]				10.982	2022.61	7.09546e-95	8.175	289.015	5.88685e-199	-0.337	0.791686	0.166705	26	17	32	18	4767	4330	4190	3290	4	2	1	2	3361	4169	2781	3715	21	12	24	15	4633	4540	7437	4872	3	2	1	2	3890
ENSOMYG00000011205			L1		Non Conserved ISG	ENSDARG00000033227	lect2l	leukocyte cell-derived chemotaxin 2 like [Source:ZFIN;Acc:ZDB-GENE-070127-4]	ENSG00000145826	LECT2	leukocyte cell derived chemotaxin 2 [Source:HGNC Symbol;Acc:HGNC:6550]	10.883	1888.47	1.84826e-18	7.8	222.861	1.43215e-19	-0.266	0.831622	0.557234	0	0	12	1	983	556	694	321	0	0	0	0	375	329	544	519	0	0	9	1	955	583	1232	475	0	0	0	0	434
ENSOMYG00000041034			L1		Not induced by Poly IC	ENSDARG00000070676	ifnphi3	interferon phi 3 [Source:ZFIN;Acc:ZDB-GENE-071128-2]	ENSG00000214042	IFNA7	interferon alpha 7 [Source:HGNC Symbol;Acc:HGNC:5428]	10.879	1883.24	1.40761e-24	12.183	4649.95	2.60808e-28	-0.588	0.665265	0.0851778	0	0	0	0	464	517	880	331	0	0	0	0	364	413	412	301	0	0	0	0	451	542	1562	490	0	0	0	0	421
ENSOMYG00000013520			L1		Non Conserved ISG	ENSDARG00000105241	btr26	bloodthirsty-related gene family, member 26 [Source:ZFIN;Acc:ZDB-GENE-070705-378]	ENSG00000132481	TRIM47	tripartite motif containing 47 [Source:HGNC Symbol;Acc:HGNC:19020]	10.858	1856.02	4.86632e-27	7.304	158.024	3.02018e-53	0.211	1.15749	0.231528	3	0	4	3	345	323	190	245	0	0	0	0	331	338	396	342	2	0	3	2	335	339	337	363	0	0	0	0	383
ENSOMYG00000036847		serum amyloid A [Source:ZFIN;Acc:ZDB-GENE-040927-15]	L1		Conserved ISG	ENSDARG00000045999	saa	serum amyloid A [Source:ZFIN;Acc:ZDB-GENE-040927-15]	ENSG00000173432	SAA1	serum amyloid A1 [Source:HGNC Symbol;Acc:HGNC:10513]	10.839	1831.74	3.71238e-46	9.324	640.92	2.63979e-59	-0.64	0.641713	0.118091	6	6	28	8	4860	4390	5469	5125	0	0	7	0	2786	2349	3160	2799	5	4	21	7	4723	4603	9707	7589	0	0	6	0	3224
ENSOMYG00000058674			L1		Non Conserved ISG							10.782	1760.78	1.24301e-58	5.501	45.2862	4.63214e-170	-0.449	0.73255	0.0210097	83	102	72	75	3149	3201	1761	1539	4	0	0	1	1683	2185	1620	1733	65	75	54	62	3060	3356	3126	2279	3	0	0	1	1948
ENSOMYG00000054060			L1		Not induced by Poly IC	ENSDARG00000070676	ifnphi3	interferon phi 3 [Source:ZFIN;Acc:ZDB-GENE-071128-2]	ENSG00000214042	IFNA7	interferon alpha 7 [Source:HGNC Symbol;Acc:HGNC:5428]	10.769	1744.99	4.48708e-25	13.213	9495.31	2.97674e-34	-1.797	0.287772	1.11065e-08	0	0	0	0	1044	1187	1471	718	0	0	0	0	328	371	379	281	0	0	0	0	1015	1245	2611	1063	0	0	0	0	380
ENSOMYG00000066902			L1		Non Conserved ISG	ENSDARG00000070502	si:dkey-31e10.5	si:dkey-31e10.5 [Source:ZFIN;Acc:ZDB-GENE-121214-76]	ENSG00000091972	CD200	CD200 molecule [Source:HGNC Symbol;Acc:HGNC:7203]	10.76	1734.13	1.49183e-44	10.283	1245.92	1.54546e-55	0.082	1.05848	0.81852	0	2	2	2	1805	1892	963	666	0	0	4	0	1439	1929	1030	1585	0	1	1	2	1754	1984	1709	986	0	0	3	0	1665
ENSOMYG00000006043			L1		Conserved ISG	ENSDARG00000086374	isg15	ISG15 ubiquitin like modifier [Source:ZFIN;Acc:ZDB-GENE-021211-1]	ENSG00000170315	UBB	ubiquitin B [Source:HGNC Symbol;Acc:HGNC:12463]	10.732	1700.8	1.20477e-239	5.793	55.4456	1.10837e-138	-0.297	0.813943	0.232057	465	376	428	355	12643	13627	14891	12516	10	8	9	12	10887	14441	10565	12414	367	276	319	292	12287	14288	26429	18533	7	7	7	11	12601
ENSOMYG00000077182			L1		Not induced by Poly IC	ENSDARG00000100865	si:dkey-269o24.1	si:dkey-269o24.1 [Source:ZFIN;Acc:ZDB-GENE-041210-347]	ENSG00000106304	SPAM1	sperm adhesion molecule 1 [Source:HGNC Symbol;Acc:HGNC:11217]	10.7	1663.49	5.38667e-24	6.565	94.6808	9.85263e-17	1.655	3.14923	1.24112e-05	0	0	4	0	105	124	50	63	0	0	0	0	491	151	464	226	0	0	3	0	102	130	89	93	0	0	0	0	568
ENSOMYG00000017787	ifit8	interferon-induced protein with tetratricopeptide repeats 8 [Source:ZFIN;Acc:ZDB-GENE-051127-17]	L1		Conserved ISG	ENSDARG00000057173	ifit8	interferon-induced protein with tetratricopeptide repeats 8 [Source:ZFIN;Acc:ZDB-GENE-051127-17]	ENSG00000152778	IFIT5	interferon induced protein with tetratricopeptide repeats 5 [Source:HGNC Symbol;Acc:HGNC:13328]	10.658	1615.76	2.15887e-47	9.051	530.423	3.78051e-101	0.042	1.02954	0.872942	4	4	5	1	1531	1559	778	1113	0	0	4	0	1312	1564	1163	1470	3	3	4	1	1488	1635	1381	1648	0	0	3	0	1518
ENSOMYG00000072782			L1		Conserved ISG	ENSDARG00000021572	cgas	cyclic GMP-AMP synthase [Source:ZFIN;Acc:ZDB-GENE-090313-23]	ENSG00000164430	CGAS	cyclic GMP-AMP synthase [Source:HGNC Symbol;Acc:HGNC:21367]	10.612	1565.06	3.17054e-25	6.314	79.5616	1.61513e-32	0.987	1.98206	5.43118e-05	2	1	2	4	204	184	75	79	0	0	0	0	299	330	275	294	2	1	1	3	198	193	133	117	0	0	0	0	346
ENSOMYG00000042432	ifn3		L1		Not induced by Poly IC	ENSDARG00000069012	ifnphi2	interferon phi 2 [Source:ZFIN;Acc:ZDB-GENE-071128-1]	ENSG00000177047	IFNW1	interferon omega 1 [Source:HGNC Symbol;Acc:HGNC:5448]	10.61	1562.89	4.03112e-24	12.596	6191.19	6.09372e-31	-1.312	0.402762	8.22946e-05	0	0	0	0	466	952	901	609	0	0	0	0	292	346	266	315	0	0	0	0	453	998	1599	902	0	0	0	0	338
ENSOMYG00000070420			L1		Non Conserved ISG	ENSDARG00000089123	negaly6	neuromast-expressed gpi-anchored lymphocyte antigen 6 [Source:ZFIN;Acc:ZDB-GENE-131121-604]	ENSG00000011422	PLAUR	plasminogen activator, urokinase receptor [Source:HGNC Symbol;Acc:HGNC:9053]	10.598	1549.94	7.32671e-45	8.929	487.413	3.23366e-203	-2.033	0.244346	2.52153e-17	15	12	26	15	5314	5512	3958	5754	2	0	2	0	1796	1230	1055	1246	12	9	19	12	5164	5780	7025	8520	1	0	2	0	2079
ENSOMYG00000075543			L1		Non Conserved ISG	ENSDARG00000038587	CU929150.1	uncharacterized LOC100004199 [Source:NCBI gene;Acc:100004199]	ENSG00000174669	SLC29A2	solute carrier family 29 member 2 [Source:HGNC Symbol;Acc:HGNC:11004]	10.586	1537.1	4.47565e-80	5.41	42.5179	5.51467e-70	0.621	1.53794	0.0275778	63	78	33	40	1885	1813	1463	693	1	0	3	5	2740	2585	3589	2123	50	57	25	33	1832	1901	2597	1026	1	0	2	5	3171
ENSOMYG00000008032			L1		Non Conserved ISG	ENSDARG00000052515	calcoco2	calcium binding and coiled-coil domain 2 [Source:ZFIN;Acc:ZDB-GENE-050522-346]	ENSG00000136436	CALCOCO2	calcium binding and coiled-coil domain 2 [Source:HGNC Symbol;Acc:HGNC:29912]	10.567	1516.99	4.04998e-53	8.109	276.091	5.75363e-80	-0.186	0.87904	0.613169	7	19	14	7	1556	1560	1463	3442	0	0	0	6	1813	2145	1931	1857	6	14	10	6	1512	1636	2597	5097	0	0	0	5	2098
ENSOMYG00000065498			L1		Not induced by Poly IC	ENSDARG00000070676	ifnphi3	interferon phi 3 [Source:ZFIN;Acc:ZDB-GENE-071128-2]	ENSG00000214042	IFNA7	interferon alpha 7 [Source:HGNC Symbol;Acc:HGNC:5428]	10.472	1420.32	6.70705e-24	13.004	8214.74	2.39703e-33	-1.894	0.26906	9.01094e-10	0	0	0	0	861	1179	1177	673	0	0	0	0	268	353	268	215	0	0	0	0	837	1236	2089	997	0	0	0	0	310
ENSOMYG00000003733			L2	More induced in B57	Non Conserved ISG	ENSDARG00000070132	aste1a	asteroid homolog 1a [Source:NCBI gene;Acc:100006826]	ENSG00000034533	ASTE1	asteroid homolog 1 [Source:HGNC Symbol;Acc:HGNC:25021]	10.431	1380.52	3.11188e-145	4.853	28.9	4.09372e-50	4.024	16.2684	7.27944e-47	22	26	18	3	413	434	270	187	8	0	10	5	5104	6333	5972	6062	17	19	13	2	401	455	479	277	6	0	8	5	5907
ENSOMYG00000025680			L1		Not induced by Poly IC	ENSDARG00000069012	ifnphi2	interferon phi 2 [Source:ZFIN;Acc:ZDB-GENE-071128-1]	ENSG00000177047	IFNW1	interferon omega 1 [Source:HGNC Symbol;Acc:HGNC:5448]	10.43	1379.57	1.92097e-23	12.861	7439.55	3.07306e-32	-1.77	0.293209	1.10846e-07	0	0	0	0	586	1074	1004	825	0	0	0	0	261	354	221	238	0	0	0	0	570	1126	1782	1222	0	0	0	0	302
ENSOMYG00000061213	myod		L1		Non Conserved ISG	ENSDARG00000030110	myod1	myogenic differentiation 1 [Source:NCBI gene;Acc:30513]	ENSG00000129152	MYOD1	myogenic differentiation 1 [Source:HGNC Symbol;Acc:HGNC:7611]	10.398	1349.3	2.27835e-24	9.188	583.262	2.32729e-19	1.15	2.21914	2.07642e-06	0	0	0	0	151	99	80	74	0	0	0	0	325	229	268	216	0	0	0	0	147	104	142	110	0	0	0	0	376
ENSOMYG00000032727			L1		Conserved ISG	ENSDARG00000100662	cxcl11.1	chemokine (C-X-C motif) ligand 11, duplicate 1 [Source:NCBI gene;Acc:798892]	ENSG00000124875	CXCL6	C-X-C motif chemokine ligand 6 [Source:HGNC Symbol;Acc:HGNC:10643]	10.363	1316.96	2.39839e-124	7.691	206.643	3.74868e-71	2.377	5.19455	3.78278e-10	2	21	19	7	1436	2333	1832	926	20	14	9	2	11851	10881	9087	11642	2	15	14	6	1396	2446	3252	1371	14	12	7	2	13716
ENSOMYG00000004124			L1		Not induced by Poly IC	ENSDARG00000067601	arfgap2	ADP-ribosylation factor GTPase activating protein 2 [Source:ZFIN;Acc:ZDB-GENE-051120-177]	ENSG00000116641	DOCK7	dedicator of cytokinesis 7 [Source:HGNC Symbol;Acc:HGNC:19190]	10.325	1282.73	1.9857e-20	7.718	210.547	1.06952e-12	2.023	4.06428	7.36759e-05	0	0	0	0	16	54	72	21	0	0	0	0	234	165	460	229	0	0	0	0	16	57	128	31	0	0	0	0	271
ENSOMYG00000018888	tnf	tumor necrosis factor b (TNF superfamily, member 2) [Source:ZFIN;Acc:ZDB-GENE-050601-2]	L2	More induced in B57	Not induced by Poly IC	ENSDARG00000009511	tnfa	tumor necrosis factor a (TNF superfamily, member 2) [Source:ZFIN;Acc:ZDB-GENE-050317-1]	ENSG00000228978	TNF	tumor necrosis factor [Source:HGNC Symbol;Acc:HGNC:11892]	10.251	1218.59	7.25338e-171	5.883	59.0146	1.19729e-71	3.785	13.7847	5.21417e-59	5	8	21	4	464	402	314	266	11	3	4	7	5994	4904	7295	4349	4	6	16	3	451	422	557	394	8	3	3	6	6937
ENSOMYG00000043189	F3	coagulation factor III, tissue factor [Source:HGNC Symbol;Acc:HGNC:3541]	L2	Only upregulated in B57	Not induced by Poly IC	ENSDARG00000005673	f3b	coagulation factor IIIb [Source:ZFIN;Acc:ZDB-GENE-050417-234]	ENSG00000117525	F3	coagulation factor III, tissue factor [Source:HGNC Symbol;Acc:HGNC:3541]	10.247	1215.22	1.95222e-13	1.036	2.05053	0.13135	2.496	5.64119	0.00369164	0	2	99	2	63	71	87	41	1	2	0	0	1239	885	2010	1489	0	1	74	2	61	74	154	61	1	2	0	0	1434
ENSOMYG00000041757	vgf	VGF nerve growth factor inducible [Source:ZFIN;Acc:ZDB-GENE-121009-2]	L1		Non Conserved ISG	ENSDARG00000105529	vgf	VGF nerve growth factor inducible [Source:ZFIN;Acc:ZDB-GENE-121009-2]	ENSG00000128564	VGF	VGF nerve growth factor inducible [Source:HGNC Symbol;Acc:HGNC:12684]	10.24	1209.34	6.40983e-22	5.708	52.2732	2.98249e-19	1.179	2.2642	0.00196483	1	2	1	4	117	166	22	51	0	0	0	0	232	159	314	267	1	1	1	3	114	174	39	76	0	0	0	0	269
ENSOMYG00000017291			L2	More induced in B57	Not induced by Poly IC	ENSDARG00000102211	csf3a	colony stimulating factor 3 (granulocyte) a [Source:ZFIN;Acc:ZDB-GENE-091229-1]	ENSG00000108342	CSF3	colony stimulating factor 3 [Source:HGNC Symbol;Acc:HGNC:2438]	10.228	1199.32	3.03892e-46	7.022	129.967	3.38191e-23	2.95	7.72749	2.56607e-12	0	0	4	2	260	297	102	30	2	2	1	1	1222	1421	1927	1557	0	0	3	2	253	311	181	44	1	2	1	1	1414
ENSOMYG00000026356			L1		Not induced by Poly IC	ENSDARG00000078363	mcoln3a	mucolipin 3a [Source:ZFIN;Acc:ZDB-GENE-121116-4]	ENSG00000055732	MCOLN3	mucolipin TRP cation channel 3 [Source:HGNC Symbol;Acc:HGNC:13358]	10.151	1136.99	2.7723e-14	3.618	12.278	6.94241e-05	0.886	1.84805	0.0890508	0	0	17	2	74	66	38	76	0	0	0	0	325	153	554	191	0	0	13	2	72	69	67	113	0	0	0	0	376
ENSOMYG00000003668	il6		L1		Not induced by Poly IC	ENSDARG00000102318	il6	interleukin 6 (interferon, beta 2) [Source:ZFIN;Acc:ZDB-GENE-120509-1]	ENSG00000136244	IL6	interleukin 6 [Source:HGNC Symbol;Acc:HGNC:6018]	10.124	1115.91	5.63659e-23	6.177	72.354	9.81457e-23	2.327	5.01761	3.8227e-12	0	0	7	0	61	127	96	84	0	2	0	0	692	528	551	570	0	0	5	0	59	133	170	124	0	2	0	0	801
ENSOMYG00000055567			L1		Non Conserved ISG	ENSDARG00000002959	gpr34b	G protein-coupled receptor 34b [Source:ZFIN;Acc:ZDB-GENE-040823-1]	ENSG00000171659	GPR34	G protein-coupled receptor 34 [Source:HGNC Symbol;Acc:HGNC:4490]	9.998	1022.58	1.14955e-21	6.097	68.451	5.76635e-29	0.943	1.92252	0.00382847	7	1	3	0	200	241	86	55	0	0	0	1	303	340	305	373	6	1	2	0	194	253	153	81	0	0	0	1	351
ENSOMYG00000033187	ocstamp	osteoclast stimulatory transmembrane protein [Source:ZFIN;Acc:ZDB-GENE-050327-65]	L2	More induced in B57	Non Conserved ISG	ENSDARG00000022139	ocstamp	osteoclast stimulatory transmembrane protein [Source:ZFIN;Acc:ZDB-GENE-050327-65]	ENSG00000149635	OCSTAMP	osteoclast stimulatory transmembrane protein [Source:HGNC Symbol;Acc:HGNC:16116]	9.97	1002.93	1.49553e-40	6.387	83.691	8.28579e-28	2.8	6.9644	8.51275e-33	0	0	1	6	123	137	90	85	0	0	2	2	884	629	1202	790	0	0	1	5	120	144	160	126	0	0	2	2	1023
ENSOMYG00000013543			L1		Non Conserved ISG	ENSDARG00000090371	si:dkey-46i9.6	si:dkey-46i9.6 [Source:ZFIN;Acc:ZDB-GENE-160114-63]	ENSG00000204713	TRIM27	tripartite motif containing 27 [Source:HGNC Symbol;Acc:HGNC:9975]	9.943	984.331	7.90409e-59	9.95	989.119	6.78158e-41	0.534	1.44794	0.00529506	0	0	2	2	778	721	582	719	3	0	3	0	1041	1233	1280	1195	0	0	1	2	756	756	1033	1065	2	0	2	0	1205
ENSOMYG00000042531	il4i1	si:dkey-40g16.6 [Source:ZFIN;Acc:ZDB-GENE-030131-9110]	L1		Conserved ISG	ENSDARG00000056804	si:dkey-40g16.6	si:dkey-40g16.6 [Source:ZFIN;Acc:ZDB-GENE-030131-9110]	ENSG00000104951	IL4I1	interleukin 4 induced 1 [Source:HGNC Symbol;Acc:HGNC:19094]	9.936	979.567	1.10874e-54	9.033	523.846	5.1244e-48	0.291	1.22349	0.48282	3	1	23	3	3160	3804	2495	1707	6	5	11	1	4671	4389	5001	4059	2	1	17	2	3071	3989	4428	2528	4	4	9	1	5406
ENSOMYG00000037490	saa	serum amyloid A [Source:ZFIN;Acc:ZDB-GENE-040927-15]	L3	More induced in AP2	Not induced by Poly IC	ENSDARG00000045999	saa	serum amyloid A [Source:ZFIN;Acc:ZDB-GENE-040927-15]	ENSG00000173432	SAA1	serum amyloid A1 [Source:HGNC Symbol;Acc:HGNC:10513]	9.899	954.764	1.43946e-20	7.724	211.425	3.87198e-79	-4.96	0.0321286	3.45752e-34	13	24	58	65	8886	5577	4692	3955	0	0	0	0	140	316	131	167	10	18	43	53	8636	5848	8328	5856	0	0	0	0	162
ENSOMYG00000057271			L1		Not induced by Poly IC	ENSDARG00000025607	ifnphi1	interferon phi 1 [Source:ZFIN;Acc:ZDB-GENE-030721-3]	ENSG00000188379	IFNA2	interferon alpha 2 [Source:HGNC Symbol;Acc:HGNC:5423]	9.881	942.926	3.15146e-21	8.465	353.361	2.5928e-16	1.144	2.20993	0.000672233	0	0	0	0	42	92	71	50	0	0	0	0	200	154	230	161	0	0	0	0	41	96	126	74	0	0	0	0	231
ENSOMYG00000000143			L1		Non Conserved ISG	ENSDARG00000000760	znf511	zinc finger protein 511 [Source:NCBI gene;Acc:368916]	ENSG00000163825	RTP3	receptor transporter protein 3 [Source:HGNC Symbol;Acc:HGNC:15572]	9.814	900.137	0	6.168	71.904	0	-0.458	0.727995	0.00833936	647	780	503	653	33813	31315	25675	23095	49	36	27	28	21583	23010	23782	21063	510	572	375	537	32861	32835	45569	34198	35	30	21	25	24980
ENSOMYG00000031871			L2	More induced in B57	Non Conserved ISG	ENSDARG00000012944	myhz2	myosin, heavy polypeptide 2, fast muscle specific [Source:ZFIN;Acc:ZDB-GENE-020604-1]	ENSG00000109061	MYH1	myosin heavy chain 1 [Source:HGNC Symbol;Acc:HGNC:7567]	9.805	894.539	1.28477e-20	3.603	12.151	0.000174565	4.998	31.9557	4.47604e-23	0	0	1	0	4	1	5	8	0	0	0	0	158	229	162	156	0	0	1	0	4	1	9	12	0	0	0	0	183
ENSOMYG00000074276			L1		Non Conserved ISG	ENSDARG00000075785	si:ch73-190m4.1	si:ch73-190m4.1 [Source:ZFIN;Acc:ZDB-GENE-090311-56]	ENSG00000138646	HERC5	HECT and RLD domain containing E3 ubiquitin protein ligase 5 [Source:HGNC Symbol;Acc:HGNC:24368]	9.782	880.391	4.9955e-127	6.462	88.1568	1.48755e-117	-0.813	0.569197	0.00259243	85	159	142	85	6012	5726	5395	7882	14	0	5	4	3610	4013	3651	3549	67	117	106	70	5843	6004	9575	11671	10	0	4	4	4178
ENSOMYG00000052953			L1		Conserved ISG	ENSDARG00000100662	cxcl11.1	chemokine (C-X-C motif) ligand 11, duplicate 1 [Source:NCBI gene;Acc:798892]	ENSG00000124875	CXCL6	C-X-C motif chemokine ligand 6 [Source:HGNC Symbol;Acc:HGNC:10643]	9.764	869.475	5.30325e-140	7.258	153.065	1.40944e-97	0.808	1.75078	0.00902774	23	24	60	28	2722	3964	3706	2381	13	19	11	3	9026	6674	5895	7785	18	18	45	23	2645	4156	6578	3526	9	16	9	3	10447
ENSOMYG00000030199			L1		Non Conserved ISG	ENSDARG00000094230	si:dkey-211g8.4	si:dkey-211g8.4 [Source:ZFIN;Acc:ZDB-GENE-060503-624]	ENSG00000175334	BANF1	BAF nuclear assembly factor 1 [Source:HGNC Symbol;Acc:HGNC:17397]	9.761	867.668	2.63847e-62	7.057	133.158	1.37435e-101	-0.349	0.785128	0.228865	7	28	28	17	1584	1639	1690	1610	5	3	0	0	1524	1564	1100	1262	6	21	21	14	1539	1719	2999	2384	4	3	0	0	1764
ENSOMYG00000051674			L1		Non Conserved ISG	ENSDARG00000070132	aste1a	asteroid homolog 1a [Source:NCBI gene;Acc:100006826]	ENSG00000034533	ASTE1	asteroid homolog 1 [Source:HGNC Symbol;Acc:HGNC:25021]	9.748	859.885	1.87596e-07	2.658	6.31157	0.00857722	-0.077	0.948027	0.868974	0	59	43	0	481	1566	1242	0	0	0	0	0	624	654	651	632	0	43	32	0	467	1642	2204	0	0	0	0	0	722
ENSOMYG00000005650	plekhn1	pleckstrin homology domain containing, family N member 1 [Source:ZFIN;Acc:ZDB-GENE-090313-357]	L1		Not induced by Poly IC	ENSDARG00000087844	plekhn1	pleckstrin homology domain containing, family N member 1 [Source:ZFIN;Acc:ZDB-GENE-090313-357]	ENSG00000187583	PLEKHN1	pleckstrin homology domain containing N1 [Source:HGNC Symbol;Acc:HGNC:25284]	9.741	855.723	1.84205e-20	6.944	123.127	8.98768e-12	2.393	5.25248	3.91458e-10	0	0	0	0	19	28	15	38	0	0	0	0	137	163	246	136	0	0	0	0	18	29	27	56	0	0	0	0	159
ENSOMYG00000075428			L1		Non Conserved ISG	ENSDARG00000070132	aste1a	asteroid homolog 1a [Source:NCBI gene;Acc:100006826]	ENSG00000034533	ASTE1	asteroid homolog 1 [Source:HGNC Symbol;Acc:HGNC:25021]	9.671	815.194	1.55034e-129	5.494	45.067	1.89565e-78	-0.498	0.708088	0.0785588	183	279	186	170	8353	8454	4591	3023	19	8	0	1	3543	4702	4136	4183	144	204	139	140	8118	8864	8148	4476	14	7	0	1	4101
ENSOMYG00000003845			L1		Non Conserved ISG	ENSDARG00000113876	ctsd	cathepsin D [Source:ZFIN;Acc:ZDB-GENE-010131-8]	ENSG00000256713	PGA5	pepsinogen A5 [Source:HGNC Symbol;Acc:HGNC:8887]	9.666	812.374	5.46613e-46	7.418	171.017	2.69283e-82	-0.935	0.523042	0.00482322	4	17	39	14	2056	2036	1883	2007	1	0	1	4	912	1310	795	1034	3	12	29	12	1998	2135	3342	2972	1	0	1	4	1056
ENSOMYG00000036176			L1		Non Conserved ISG	ENSDARG00000115294	zgc:194655	zgc:194655 [Source:ZFIN;Acc:ZDB-GENE-081022-137]	ENSG00000221983	UBA52	ubiquitin A-52 residue ribosomal protein fusion product 1 [Source:HGNC Symbol;Acc:HGNC:12458]	9.627	790.707	3.06402e-195	8.033	261.923	2.23632e-188	-1.34	0.395021	9.15271e-07	138	103	220	94	20331	21416	22948	22206	20	21	9	14	9122	9757	8780	9198	109	75	164	77	19759	22456	40729	32881	14	18	7	13	10558
ENSOMYG00000038725	mx		L1		Conserved ISG	ENSDARG00000021688	mxa	myxovirus (influenza) resistance A [Source:NCBI gene;Acc:360142]	ENSG00000157601	MX1	MX dynamin like GTPase 1 [Source:HGNC Symbol;Acc:HGNC:7532]	9.613	783.071	0	6.553	93.8965	4.76545e-185	-0.258	0.836246	0.300487	304	465	543	277	27660	25221	20308	18766	61	23	43	22	19209	23852	19491	19472	240	341	405	228	26881	26445	36044	27787	43	19	34	20	22232
ENSOMYG00000042449			L1		Not induced by Poly IC	ENSDARG00000069012	ifnphi2	interferon phi 2 [Source:ZFIN;Acc:ZDB-GENE-071128-1]	ENSG00000177047	IFNW1	interferon omega 1 [Source:HGNC Symbol;Acc:HGNC:5448]	9.524	736.224	2.73704e-19	11.07	2149.82	5.07738e-24	-0.92	0.528509	0.0105342	0	0	0	0	161	378	349	249	0	0	0	0	180	174	106	122	0	0	0	0	156	396	619	369	0	0	0	0	208
ENSOMYG00000061867			L1		Non Conserved ISG	ENSDARG00000075887	herc3	HECT and RLD domain containing E3 ubiquitin protein ligase 3 [Source:ZFIN;Acc:ZDB-GENE-090313-139]	ENSG00000138641	HERC3	HECT and RLD domain containing E3 ubiquitin protein ligase 3 [Source:HGNC Symbol;Acc:HGNC:4876]	9.509	728.608	6.75819e-28	6.684	102.822	3.95801e-33	1.331	2.51577	7.61779e-06	5	3	0	1	282	264	69	113	0	0	2	1	421	608	531	471	4	2	0	1	274	277	122	167	0	0	2	1	487
ENSOMYG00000024630	vig1	radical S-adenosyl methionine domain containing 2 [Source:ZFIN;Acc:ZDB-GENE-050913-129]	L1		Conserved ISG	ENSDARG00000004952	rsad2	radical S-adenosyl methionine domain containing 2 [Source:NCBI gene;Acc:570456]	ENSG00000134321	RSAD2	radical S-adenosyl methionine domain containing 2 [Source:HGNC Symbol;Acc:HGNC:30908]	9.492	720.073	1.55887e-289	7.06	133.436	8.149e-196	-0.477	0.71847	0.0471976	288	326	327	319	26866	25771	27977	20837	60	21	46	27	17773	24022	17402	18878	227	239	244	262	26110	27022	49655	30854	43	18	36	24	20570
ENSOMYG00000044845			L1		Not induced by Poly IC	ENSDARG00000099693	AL935065.1	uncharacterized LOC567472 [Source:NCBI gene;Acc:567472]	ENSG00000070081	NUCB2	nucleobindin 2 [Source:HGNC Symbol;Acc:HGNC:8044]	9.487	717.582	1.52326e-18	6.648	100.288	1.78668e-13	0.538	1.45196	0.148921	0	0	3	0	126	97	56	32	0	0	0	0	72	213	216	84	0	0	2	0	122	102	99	47	0	0	0	0	83
ENSOMYG00000009806			L1		Conserved ISG	ENSDARG00000010729	CABZ01073795.1	interferon-induced protein 44 [Source:NCBI gene;Acc:795887]	ENSG00000137965	IFI44	interferon induced protein 44 [Source:HGNC Symbol;Acc:HGNC:16938]	9.454	701.354	1.42144e-109	7.422	171.492	6.48351e-71	1.159	2.23303	0.00239463	32	16	122	25	5676	6436	5294	4242	54	19	33	22	14461	19081	14849	17056	25	12	91	21	5516	6748	9396	6281	38	16	26	20	16737
ENSOMYG00000000569			L1		Conserved ISG	ENSDARG00000008019	mxg	myxovirus (influenza virus) resistance G [Source:ZFIN;Acc:ZDB-GENE-030721-10]	ENSG00000157601	MX1	MX dynamin like GTPase 1 [Source:HGNC Symbol;Acc:HGNC:7532]	9.433	691.219	1.74758e-44	8.18	290.018	1.04928e-20	1.862	3.63511	7.697e-08	0	0	3	0	355	296	60	145	0	2	1	3	576	927	1104	878	0	0	2	0	345	310	106	215	0	2	1	3	667
ENSOMYG00000043922	ifnphi1	interferon phi 1 [Source:ZFIN;Acc:ZDB-GENE-030721-3]	L1		Non Conserved ISG	ENSDARG00000025607	ifnphi1	interferon phi 1 [Source:ZFIN;Acc:ZDB-GENE-030721-3]	ENSG00000188379	IFNA2	interferon alpha 2 [Source:HGNC Symbol;Acc:HGNC:5423]	9.417	683.596	1.40388e-27	7.799	222.707	2.99312e-66	-0.371	0.773246	0.188028	3	1	11	1	600	595	557	572	1	1	0	1	541	317	620	439	2	1	8	1	583	624	989	847	1	1	0	1	626
ENSOMYG00000062194		StAR-related lipid transfer (START) domain containing 13a [Source:ZFIN;Acc:ZDB-GENE-091116-18]	L1		Non Conserved ISG	ENSDARG00000079542	stard13a	StAR-related lipid transfer (START) domain containing 13a [Source:ZFIN;Acc:ZDB-GENE-091116-18]	ENSG00000133121	STARD13	StAR related lipid transfer domain containing 13 [Source:HGNC Symbol;Acc:HGNC:19164]	9.269	616.946	3.03891e-17	4.559	23.572	4.552e-14	0.944	1.92385	0.0254393	1	1	14	1	117	116	24	63	0	0	1	0	254	105	305	184	1	1	10	1	114	122	43	93	0	0	1	0	294
ENSOMYG00000008342			L1		Non Conserved ISG	ENSDARG00000111721	cldn7a	claudin 7a [Source:NCBI gene;Acc:436612]	ENSG00000163347	CLDN1	claudin 1 [Source:HGNC Symbol;Acc:HGNC:2032]	9.248	608.031	4.96468e-10	3.564	11.8269	0.000516911	0.15	1.10957	0.757292	0	1	25	0	189	248	70	26	0	0	0	0	113	268	220	214	0	1	19	0	184	260	124	38	0	0	0	0	131
ENSOMYG00000038900			L1		Non Conserved ISG	ENSDARG00000075785	si:ch73-190m4.1	si:ch73-190m4.1 [Source:ZFIN;Acc:ZDB-GENE-090311-56]	ENSG00000138646	HERC5	HECT and RLD domain containing E3 ubiquitin protein ligase 5 [Source:HGNC Symbol;Acc:HGNC:24368]	9.207	590.994	1.42584e-159	6.547	93.5068	1.77894e-86	-0.147	0.903127	0.680732	446	713	577	433	26582	25572	27108	43229	130	32	44	85	32250	34795	27977	28646	352	523	430	356	25834	26813	48113	64011	93	27	35	77	37326
ENSOMYG00000044687			L1		Non Conserved ISG	ENSDARG00000055186	ccr9a	chemokine (C-C motif) receptor 9a [Source:ZFIN;Acc:ZDB-GENE-060130-125]	ENSG00000173585	CCR9	C-C motif chemokine receptor 9 [Source:HGNC Symbol;Acc:HGNC:1610]	9.185	582.05	1.84851e-38	9.204	589.766	3.77193e-19	0.85	1.8025	0.00442997	0	0	2	0	222	311	253	268	1	2	0	2	586	813	386	648	0	0	1	0	216	326	449	397	1	2	0	2	678
ENSOMYG00000026039	comtd1	catechol-O-methyltransferase domain containing 1 [Source:ZFIN;Acc:ZDB-GENE-030131-1072]	L2	More induced in B57	Not induced by Poly IC	ENSDARG00000078918	comtd1	catechol-O-methyltransferase domain containing 1 [Source:ZFIN;Acc:ZDB-GENE-030131-1072]	ENSG00000165644	COMTD1	catechol-O-methyltransferase domain containing 1 [Source:HGNC Symbol;Acc:HGNC:26309]	9.165	574.037	3.72075e-18	5.261	38.3459	1.83621e-07	3.456	10.9739	3.90506e-14	0	0	0	0	10	9	3	12	0	0	0	0	97	76	125	157	0	0	0	0	10	9	5	18	0	0	0	0	112
ENSOMYG00000049809			L1		Conserved ISG	ENSDARG00000089661	FO704622.1	interferon-induced protein 44-like [Source:NCBI gene;Acc:100538089]	ENSG00000137959	IFI44L	interferon induced protein 44 like [Source:HGNC Symbol;Acc:HGNC:17817]	9.123	557.566	2.44094e-19	4.407	21.2148	1.14373e-50	-1.932	0.262066	2.7144e-11	94	97	59	68	977	925	1076	1095	2	0	0	0	314	336	193	299	74	71	44	56	950	970	1910	1621	1	0	0	0	363
ENSOMYG00000005254			L1		Conserved ISG	ENSDARG00000075785	si:ch73-190m4.1	si:ch73-190m4.1 [Source:ZFIN;Acc:ZDB-GENE-090311-56]	ENSG00000138641	HERC3	HECT and RLD domain containing E3 ubiquitin protein ligase 3 [Source:HGNC Symbol;Acc:HGNC:4876]	9.094	546.471	4.48347e-27	5.377	41.5564	8.3867e-125	-1.168	0.445038	1.53001e-09	28	50	20	24	1028	1073	513	653	3	0	0	0	324	400	400	366	22	37	15	20	999	1125	910	967	2	0	0	0	375
ENSOMYG00000043265	il12a	interleukin 12a [Source:ZFIN;Acc:ZDB-GENE-060724-1]	L1		Non Conserved ISG	ENSDARG00000038878	il12a	interleukin 12a [Source:ZFIN;Acc:ZDB-GENE-060724-1]	ENSG00000168811	IL12A	interleukin 12A [Source:HGNC Symbol;Acc:HGNC:5969]	9.094	546.471	2.62032e-19	9.894	951.461	2.69064e-21	0.618	1.53475	0.0249757	0	0	0	0	163	121	162	131	2	0	0	0	262	328	280	255	0	0	0	0	158	127	288	194	1	0	0	0	303
ENSOMYG00000016805	prkd1	protein kinase D1 [Source:ZFIN;Acc:ZDB-GENE-080131-1]	L1		Non Conserved ISG	ENSDARG00000075949	prkd1	protein kinase D1 [Source:ZFIN;Acc:ZDB-GENE-080131-1]	ENSG00000184304	PRKD1	protein kinase D1 [Source:HGNC Symbol;Acc:HGNC:9407]	9.091	545.335	7.85536e-17	4.1	17.1484	1.49242e-07	2.092	4.26339	1.83327e-05	0	0	5	0	13	10	24	21	0	0	0	0	124	120	125	78	0	0	4	0	13	10	43	31	0	0	0	0	144
ENSOMYG00000027472			L1		Conserved ISG	ENSDARG00000092584	si:ch1073-385f13.3	si:ch1073-385f13.3 [Source:ZFIN;Acc:ZDB-GENE-131127-357]	ENSG00000140464	PML	PML nuclear body scaffold [Source:HGNC Symbol;Acc:HGNC:9113]	9.075	539.321	0	7.896	238.195	0	0.146	1.1065	0.535197	200	244	302	193	37793	35488	34504	26820	142	124	91	90	47200	38263	45183	40708	158	179	225	159	36729	37211	61239	39713	101	105	72	81	54629
ENSOMYG00000017735			L1		Non Conserved ISG	ENSDARG00000105241	btr26	bloodthirsty-related gene family, member 26 [Source:ZFIN;Acc:ZDB-GENE-070705-378]	ENSG00000204599	TRIM39	tripartite motif containing 39 [Source:HGNC Symbol;Acc:HGNC:10065]	9.06	533.742	3.00082e-154	5.745	53.6312	1.322e-87	0.131	1.09505	0.690264	102	192	140	85	5219	4124	3285	4720	32	3	8	14	5303	5996	5187	5282	80	141	104	70	5072	4324	5830	6989	23	3	6	13	6138
ENSOMYG00000075479			L1		Non Conserved ISG	ENSDARG00000002445	prdm1a	PR domain containing 1a, with ZNF domain [Source:ZFIN;Acc:ZDB-GENE-030131-2193]	ENSG00000057657	PRDM1	PR/SET domain 1 [Source:HGNC Symbol;Acc:HGNC:9346]	9.028	522.034	6.32351e-33	7.247	151.902	1.95007e-26	1.371	2.5865	1.28403e-07	0	1	4	0	176	204	87	142	1	0	0	3	400	383	693	354	0	1	3	0	171	214	154	210	1	0	0	3	463
ENSOMYG00000000646			L1		Conserved ISG	ENSDARG00000008019	mxg	myxovirus (influenza virus) resistance G [Source:ZFIN;Acc:ZDB-GENE-030721-10]	ENSG00000157601	MX1	MX dynamin like GTPase 1 [Source:HGNC Symbol;Acc:HGNC:7532]	9.025	520.95	2.07097e-17	6.375	82.9977	2.76478e-10	0.698	1.62225	0.0532557	0	0	2	0	96	77	16	23	0	0	0	0	101	89	127	100	0	0	1	0	93	81	28	34	0	0	0	0	117
ENSOMYG00000056312			L1		Non Conserved ISG	ENSDARG00000061611	si:dkey-85k7.11	si:dkey-85k7.11 [Source:ZFIN;Acc:ZDB-GENE-160728-145]	ENSG00000149218	ENDOD1	endonuclease domain containing 1 [Source:HGNC Symbol;Acc:HGNC:29129]	9.023	520.228	4.05729e-24	8.032	261.742	6.49342e-23	-0.098	0.934327	0.844796	2	0	19	3	1157	1221	1879	646	4	0	2	4	590	1849	1336	1089	2	0	14	2	1124	1280	3335	957	3	0	2	4	683
ENSOMYG00000033569	c3ar1	C3a anaphylatoxin chemotactic receptor [Source:ZFIN;Acc:ZDB-GENE-230621-1]	L1		Conserved ISG	ENSDARG00000031749	C3AR1	C3a anaphylatoxin chemotactic receptor [Source:NCBI gene;Acc:794255]	ENSG00000197405	C5AR1	complement C5a receptor 1 [Source:HGNC Symbol;Acc:HGNC:1338]	8.998	511.291	3.47951e-22	4.44	21.7057	5.07e-08	0.711	1.63694	0.139202	3	9	75	2	550	600	409	175	7	1	3	1	1249	1336	2026	1136	2	7	56	2	535	629	726	259	5	1	2	1	1446
ENSOMYG00000059394	ifn4		L1		Not induced by Poly IC	ENSDARG00000069012	ifnphi2	interferon phi 2 [Source:ZFIN;Acc:ZDB-GENE-071128-1]	ENSG00000177047	IFNW1	interferon omega 1 [Source:HGNC Symbol;Acc:HGNC:5448]	8.931	488.089	3.90892e-17	8.847	460.482	5.98586e-17	0.039	1.0274	0.932366	0	0	0	0	57	100	112	48	0	0	0	0	102	92	107	88	0	0	0	0	55	105	199	71	0	0	0	0	118
ENSOMYG00000072012			L2	More induced in B57	Not induced by Poly IC	ENSDARG00000070502	si:dkey-31e10.5	si:dkey-31e10.5 [Source:ZFIN;Acc:ZDB-GENE-121214-76]	ENSG00000091972	CD200	CD200 molecule [Source:HGNC Symbol;Acc:HGNC:7203]	8.92	484.382	3.33792e-12	4.174	18.0509	0.000165764	4.39	20.9663	2.42913e-06	0	0	0	0	11	16	0	1	0	0	0	1	157	279	145	214	0	0	0	0	11	17	0	1	0	0	0	1	182
ENSOMYG00000004995	SSH1	slingshot protein phosphatase 1 [Source:HGNC Symbol;Acc:HGNC:30579]	L1		Not induced by Poly IC	ENSDARG00000086374	isg15	ISG15 ubiquitin like modifier [Source:ZFIN;Acc:ZDB-GENE-021211-1]	ENSG00000170315	UBB	ubiquitin B [Source:HGNC Symbol;Acc:HGNC:12463]	8.91	481.036	2.06688e-152	7.464	176.558	1.64702e-114	-0.072	0.951318	0.849305	175	154	145	150	17879	15590	20105	13950	67	12	78	53	16424	22260	18867	15403	138	113	108	123	17376	16347	35683	20656	48	10	61	48	19009
ENSOMYG00000036907	hsp90aa1.2	heat shock protein 90, alpha (cytosolic), class A member 1, tandem duplicate 2 [Source:ZFIN;Acc:ZDB-GENE-031001-3]	L1		Non Conserved ISG	ENSDARG00000024746	hsp90aa1.2	heat shock protein 90, alpha (cytosolic), class A member 1, tandem duplicate 2 [Source:ZFIN;Acc:ZDB-GENE-031001-3]	ENSG00000080824	HSP90AA1	heat shock protein 90 alpha family class A member 1 [Source:HGNC Symbol;Acc:HGNC:5253]	8.763	434.436	5.33981e-56	5.821	56.5322	1.02267e-26	0.481	1.39571	0.233319	115	116	471	117	9101	8928	7655	6528	83	19	50	45	13685	26305	8994	15619	91	85	351	96	8845	9361	13586	9666	59	16	39	41	15839
ENSOMYG00000075651			L1		Non Conserved ISG							8.76	433.534	4.05209e-16	4.534	23.167	3.42006e-07	1.886	3.69609	3.97319e-05	0	2	1	0	41	19	5	11	0	0	0	0	72	61	136	85	0	1	1	0	40	20	9	16	0	0	0	0	83
ENSOMYG00000039543	il-1rii		L1		Non Conserved ISG	ENSDARG00000100461	CABZ01078737.1	interleukin-1 receptor type 2 [Source:NCBI gene;Acc:101882195]	ENSG00000115590	IL1R2	interleukin 1 receptor type 2 [Source:HGNC Symbol;Acc:HGNC:5994]	8.73	424.612	5.18859e-79	2.729	6.62996	7.50757e-12	0.522	1.43594	0.130916	303	226	554	282	1383	1542	1574	1252	8	8	13	6	1283	3904	1397	4453	239	166	413	232	1344	1617	2794	1854	6	7	10	5	1485
ENSOMYG00000058115			L2	More induced in B57	Not induced by Poly IC	ENSDARG00000025607	ifnphi1	interferon phi 1 [Source:ZFIN;Acc:ZDB-GENE-030721-3]	ENSG00000188379	IFNA2	interferon alpha 2 [Source:HGNC Symbol;Acc:HGNC:5423]	8.717	420.803	2.76393e-15	4.331	20.1262	2.43662e-05	3.749	13.445	1.40263e-09	0	0	0	0	3	1	7	7	0	0	0	0	99	51	122	80	0	0	0	0	3	1	12	10	0	0	0	0	115
ENSOMYG00000073814			L2	Only upregulated in B57	Conserved ISG	ENSDARG00000100662	cxcl11.1	chemokine (C-X-C motif) ligand 11, duplicate 1 [Source:NCBI gene;Acc:798892]	ENSG00000124875	CXCL6	C-X-C motif chemokine ligand 6 [Source:HGNC Symbol;Acc:HGNC:10643]	8.709	418.476	1.09821e-15	0	1	1	8.024	260.294	4.59488e-13	0	0	0	0	0	0	0	0	0	0	0	0	75	122	56	84	0	0	0	0	0	0	0	0	0	0	0	0	87
ENSOMYG00000017022	tf	coagulation factor IIIb [Source:ZFIN;Acc:ZDB-GENE-050417-234]	L1		Non Conserved ISG	ENSDARG00000005673	f3b	coagulation factor IIIb [Source:ZFIN;Acc:ZDB-GENE-050417-234]	ENSG00000117525	F3	coagulation factor III, tissue factor [Source:HGNC Symbol;Acc:HGNC:3541]	8.708	418.186	2.65192e-40	4.391	20.9808	4.15833e-12	0.522	1.43594	0.223843	125	71	771	121	3255	3733	5653	3036	15	38	22	34	9256	10087	10049	9060	99	52	575	100	3163	3914	10033	4496	11	32	17	31	10713
ENSOMYG00000016996		interleukin 17 receptor C [Source:ZFIN;Acc:ZDB-GENE-120111-3]	L1		Non Conserved ISG	ENSDARG00000099902	il17rc	interleukin 17 receptor C [Source:ZFIN;Acc:ZDB-GENE-120111-3]	ENSG00000163702	IL17RC	interleukin 17 receptor C [Source:HGNC Symbol;Acc:HGNC:18358]	8.682	410.717	7.3851e-23	6.665	101.476	7.02669e-29	0.598	1.51362	0.0522995	4	0	4	0	141	195	149	106	2	0	1	0	271	190	473	227	3	0	3	0	137	204	264	157	1	0	1	0	314
ENSOMYG00000016409	ifit9	interferon-induced protein with tetratricopeptide repeats 9 [Source:ZFIN;Acc:ZDB-GENE-121214-233]	L1		Conserved ISG	ENSDARG00000008098	ifit9	interferon-induced protein with tetratricopeptide repeats 9 [Source:ZFIN;Acc:ZDB-GENE-121214-233]	ENSG00000152778	IFIT5	interferon induced protein with tetratricopeptide repeats 5 [Source:HGNC Symbol;Acc:HGNC:13328]	8.66	404.501	5.17518e-295	6.281	77.7624	1.11827e-165	0.129	1.09354	0.645488	618	698	621	546	37014	35129	25408	23600	253	85	84	104	36109	38999	35810	37287	488	512	463	449	35972	36834	45095	34945	180	72	66	94	41792
ENSOMYG00000042483			L1		Not induced by Poly IC	ENSDARG00000025607	ifnphi1	interferon phi 1 [Source:ZFIN;Acc:ZDB-GENE-030721-3]	ENSG00000188379	IFNA2	interferon alpha 2 [Source:HGNC Symbol;Acc:HGNC:5423]	8.627	395.354	8.07963e-111	8.319	319.351	2.2376e-95	0.527	1.44093	0.0824038	15	0	16	4	1889	1820	1730	1693	15	7	9	14	4116	2135	4104	2904	12	0	12	3	1836	1908	3070	2507	11	6	7	13	4764
ENSOMYG00000052063		si:ch73-252p3.1 [Source:ZFIN;Acc:ZDB-GENE-110411-85]	L1		Conserved ISG	ENSDARG00000099522	si:ch73-252p3.1	si:ch73-252p3.1 [Source:ZFIN;Acc:ZDB-GENE-110411-85]	ENSG00000177409	SAMD9L	sterile alpha motif domain containing 9 like [Source:HGNC Symbol;Acc:HGNC:1349]	8.599	387.755	3.24201e-17	8.541	372.475	1.06215e-16	1.243	2.3669	0.000109987	0	0	0	0	46	104	45	78	0	0	0	2	242	172	204	190	0	0	0	0	45	109	80	115	0	0	0	2	280
ENSOMYG00000017650		interleukin 12B [Source:HGNC Symbol;Acc:HGNC:5970]	L1		Not induced by Poly IC	ENSDARG00000033727	il12ba	interleukin 12Ba [Source:ZFIN;Acc:ZDB-GENE-050525-3]	ENSG00000113302	IL12B	interleukin 12B [Source:HGNC Symbol;Acc:HGNC:5970]	8.564	378.461	3.06628e-112	8.156	285.234	6.25935e-69	1.555	2.93834	6.45523e-07	8	3	6	0	652	1056	811	653	5	17	8	11	3821	2734	3185	1941	6	2	4	0	634	1107	1439	967	4	14	6	10	4422
ENSOMYG00000016113	parp12a	poly (ADP-ribose) polymerase family, member 12a [Source:ZFIN;Acc:ZDB-GENE-050419-6]	L1		Conserved ISG	ENSDARG00000042496	parp12a	poly (ADP-ribose) polymerase family, member 12a [Source:ZFIN;Acc:ZDB-GENE-050419-6]	ENSG00000059378	PARP12	poly(ADP-ribose) polymerase family member 12 [Source:HGNC Symbol;Acc:HGNC:21919]	8.538	371.701	3.25258e-35	5.039	32.8768	2.64691e-32	0.685	1.6077	0.0382497	9	15	9	7	353	421	115	81	5	0	0	1	326	525	466	508	7	11	7	6	343	441	204	120	4	0	0	1	377
ENSOMYG00000040048		si:ch211-152f22.4 [Source:ZFIN;Acc:ZDB-GENE-130603-60]	L1		Non Conserved ISG	ENSDARG00000090910	si:ch211-152f22.4	si:ch211-152f22.4 [Source:ZFIN;Acc:ZDB-GENE-130603-60]	ENSG00000100426	ZBED4	zinc finger BED-type containing 4 [Source:HGNC Symbol;Acc:HGNC:20721]	8.531	369.902	3.81888e-36	5.098	34.2492	1.25758e-22	2.144	4.41986	1.78239e-09	2	9	2	1	127	164	35	43	0	3	3	0	393	485	483	478	2	7	1	1	123	172	62	64	0	3	2	0	455
ENSOMYG00000033836			L1		Non Conserved ISG	ENSDARG00000104396	trim25	tripartite motif containing 25 [Source:ZFIN;Acc:ZDB-GENE-040426-797]	ENSG00000181481	RNF135	ring finger protein 135 [Source:HGNC Symbol;Acc:HGNC:21158]	8.498	361.537	2.23992e-62	7.95	247.28	2.57709e-103	-0.969	0.51086	0.000804018	3	7	23	8	1694	1518	1559	1564	4	2	5	1	865	991	661	778	2	5	17	7	1646	1592	2767	2316	3	2	4	1	1001
ENSOMYG00000065524			L2	More induced in B57	Not induced by Poly IC	ENSDARG00000045673	il22	interleukin 22 [Source:ZFIN;Acc:ZDB-GENE-060209-3]	ENSG00000142224	IL19	interleukin 19 [Source:HGNC Symbol;Acc:HGNC:5990]	8.456	351.164	1.95246e-12	3.377	10.3891	0.000905296	4.01	16.1113	1.63196e-06	0	0	0	0	7	1	5	0	0	0	0	0	105	21	160	46	0	0	0	0	7	1	9	0	0	0	0	0	122
ENSOMYG00000037837	il12a	interleukin 12a [Source:ZFIN;Acc:ZDB-GENE-060724-1]	L1		Non Conserved ISG	ENSDARG00000038878	il12a	interleukin 12a [Source:ZFIN;Acc:ZDB-GENE-060724-1]	ENSG00000168811	IL12A	interleukin 12A [Source:HGNC Symbol;Acc:HGNC:5969]	8.442	347.772	1.01894e-16	10.135	1124.45	2.79505e-22	-1.377	0.385019	6.82039e-06	0	2	0	0	539	473	453	370	1	1	0	0	127	270	135	182	0	1	0	0	524	496	804	548	1	1	0	0	147
ENSOMYG00000029028			L1		Non Conserved ISG	ENSDARG00000058180	exoc3l4	exocyst complex component 3-like 4 [Source:ZFIN;Acc:ZDB-GENE-081028-71]	ENSG00000205436	EXOC3L4	exocyst complex component 3 like 4 [Source:HGNC Symbol;Acc:HGNC:20120]	8.4	337.794	6.25119e-84	6.408	84.9181	1.16846e-60	0.918	1.88949	0.00444064	11	1	30	11	860	826	585	693	3	14	7	4	1813	1578	1895	1882	9	1	22	9	836	866	1038	1026	2	12	6	4	2098
ENSOMYG00000039024			L1		Conserved ISG	ENSDARG00000075785	si:ch73-190m4.1	si:ch73-190m4.1 [Source:ZFIN;Acc:ZDB-GENE-090311-56]	ENSG00000138641	HERC3	HECT and RLD domain containing E3 ubiquitin protein ligase 3 [Source:HGNC Symbol;Acc:HGNC:4876]	8.397	337.092	1.11699e-16	4.563	23.6374	6.95059e-49	-1.584	0.333556	7.50499e-08	32	54	31	20	834	833	296	265	0	0	0	2	162	152	180	204	25	40	23	16	811	873	525	392	0	0	0	2	187
ENSOMYG00000032861			L2	More induced in B57	Non Conserved ISG	ENSDARG00000112472	gzma	granzyme A [Source:ZFIN;Acc:ZDB-GENE-091204-156]	ENSG00000145649	GZMA	granzyme A [Source:HGNC Symbol;Acc:HGNC:4708]	8.375	331.991	2.42549e-78	6.053	66.3949	1.35374e-32	2.698	6.48902	7.03885e-30	4	2	2	2	184	168	76	65	2	2	7	3	915	991	867	722	3	1	1	2	179	176	135	96	1	2	6	3	1059
ENSOMYG00000011149			L1		Non Conserved ISG	ENSDARG00000037618	ddit4	DNA-damage-inducible transcript 4 [Source:NCBI gene;Acc:378866]	ENSG00000145358	DDIT4L	DNA damage inducible transcript 4 like [Source:HGNC Symbol;Acc:HGNC:30555]	8.359	328.329	2.54905e-99	3.211	9.25992	1.15844e-17	1.179	2.2642	0.000985197	179	194	636	521	2469	2131	2383	1990	25	13	34	39	7760	5088	7571	6980	141	142	474	429	2400	2234	4229	2947	18	11	27	35	8981
ENSOMYG00000032436			L3	More induced in AP2	Not induced by Poly IC	ENSDARG00000076838	apom	apolipoprotein M [Source:ZFIN;Acc:ZDB-GENE-010605-5]	ENSG00000156508	EEF1A1	eukaryotic translation elongation factor 1 alpha 1 [Source:HGNC Symbol;Acc:HGNC:3189]	8.33	321.795	7.83023e-16	10.901	1912.18	4.35256e-25	-3.624	0.0811087	3.23777e-31	0	1	1	0	703	597	852	601	0	0	0	0	67	55	75	54	0	1	1	0	683	626	1512	890	0	0	0	0	78
ENSOMYG00000002130	adgrg1	adhesion G protein-coupled receptor G1 [Source:ZFIN;Acc:ZDB-GENE-030131-3671]	L1		Non Conserved ISG	ENSDARG00000027222	adgrg1	adhesion G protein-coupled receptor G1 [Source:ZFIN;Acc:ZDB-GENE-030131-3671]	ENSG00000205336	ADGRG1	adhesion G protein-coupled receptor G1 [Source:HGNC Symbol;Acc:HGNC:4512]	8.323	320.238	2.13841e-95	6.177	72.354	2.77867e-71	-0.061	0.958599	0.876502	38	25	103	33	2689	2874	2283	1410	6	7	12	15	2035	2360	3023	2276	30	18	77	27	2613	3014	4052	2088	4	6	9	14	2355
ENSOMYG00000038828			L1		Non Conserved ISG	ENSDARG00000075887	herc3	HECT and RLD domain containing E3 ubiquitin protein ligase 3 [Source:ZFIN;Acc:ZDB-GENE-090313-139]	ENSG00000138642	HERC6	HECT and RLD domain containing E3 ubiquitin protein ligase family member 6 [Source:HGNC Symbol;Acc:HGNC:26072]	8.288	312.562	7.93663e-49	5.452	43.7739	1.01498e-60	-0.207	0.866337	0.512148	14	39	19	14	777	747	242	729	6	1	0	2	513	586	549	539	11	29	14	12	755	783	430	1079	4	1	0	2	594
ENSOMYG00000033987			L1		Non Conserved ISG	ENSDARG00000091557	mmp19	matrix metallopeptidase 19 [Source:ZFIN;Acc:ZDB-GENE-100308-3]	ENSG00000123342	MMP19	matrix metallopeptidase 19 [Source:HGNC Symbol;Acc:HGNC:7165]	8.189	291.833	3.90584e-81	6.411	85.0949	5.71746e-59	0.631	1.54864	0.0548588	14	14	37	10	1167	2091	808	371	18	6	8	7	2284	2139	2173	1781	11	10	28	8	1134	2192	1434	549	13	5	6	6	2643
ENSOMYG00000040402			L1		Not induced by Poly IC	ENSDARG00000007425	apol1	apolipoprotein L, 1 [Source:ZFIN;Acc:ZDB-GENE-030131-3217]	ENSG00000221963	APOL6	apolipoprotein L6 [Source:HGNC Symbol;Acc:HGNC:14870]	8.184	290.823	4.25555e-20	4.813	28.1098	2.39967e-31	-0.299	0.812816	0.383456	10	14	28	3	241	221	249	259	0	1	0	2	271	210	156	184	8	10	21	2	234	232	442	384	0	1	0	2	314
ENSOMYG00000021227			L1		Conserved ISG	ENSDARG00000092883	si:dkey-193b15.5	si:dkey-193b15.5 [Source:ZFIN;Acc:ZDB-GENE-070912-413]	ENSG00000137959	IFI44L	interferon induced protein 44 like [Source:HGNC Symbol;Acc:HGNC:17817]	8.174	288.815	1.07027e-99	5.79	55.3304	5.81473e-87	-0.448	0.733058	0.105497	32	89	83	38	2692	2493	1334	2074	19	1	6	4	1729	1493	1579	1459	25	65	62	31	2616	2614	2368	3071	14	1	5	4	2001
ENSOMYG00000003343			L1		Non Conserved ISG	ENSDARG00000112724	cd83	CD83 molecule [Source:ZFIN;Acc:ZDB-GENE-060503-762]	ENSG00000112149	CD83	CD83 molecule [Source:HGNC Symbol;Acc:HGNC:1703]	8.161	286.224	1.88737e-135	7.302	157.805	8.57459e-106	0.909	1.87774	0.00115776	4	11	35	15	2114	2030	1407	1123	32	14	18	10	3452	4112	4269	3341	3	8	26	12	2054	2129	2497	1663	23	12	14	9	3995
ENSOMYG00000032623			L1		Non Conserved ISG	ENSDARG00000035632	ccl19a.2	chemokine (C-C motif) ligand 19a, tandem duplicate 2 [Source:ZFIN;Acc:ZDB-GENE-081022-55]	ENSG00000276409	CCL14	C-C motif chemokine ligand 14 [Source:HGNC Symbol;Acc:HGNC:10612]	8.139	281.892	2.5219e-13	5.93	60.9688	1.50368e-08	0.263	1.19997	0.529117	0	0	2	0	38	34	60	9	0	0	0	0	44	54	77	63	0	0	1	0	37	36	106	13	0	0	0	0	51
ENSOMYG00000063942			L1		Non Conserved ISG	ENSDARG00000075785	si:ch73-190m4.1	si:ch73-190m4.1 [Source:ZFIN;Acc:ZDB-GENE-090311-56]	ENSG00000138646	HERC5	HECT and RLD domain containing E3 ubiquitin protein ligase 5 [Source:HGNC Symbol;Acc:HGNC:24368]	8.134	280.917	0	6.531	92.4755	8.90858e-273	0.668	1.58887	0.000331201	210	273	250	215	12572	13353	13226	12846	136	111	145	107	23741	25660	25749	24300	166	200	186	177	12218	14001	23474	19022	97	94	114	97	27478
ENSOMYG00000076009			L1		Non Conserved ISG							8.116	277.434	3.50908e-59	7.959	248.827	2.31698e-109	-0.922	0.527777	1.26106e-05	10	5	6	3	1058	1056	761	964	0	3	5	2	641	552	440	488	8	4	4	2	1028	1107	1351	1427	0	3	4	2	742
ENSOMYG00000006560			L1		Non Conserved ISG	ENSDARG00000077169	si:ch211-153b23.4	si:ch211-153b23.4 [Source:ZFIN;Acc:ZDB-GENE-030131-7332]	ENSG00000196449	YRDC	yrdC N6-threonylcarbamoyltransferase domain containing [Source:HGNC Symbol;Acc:HGNC:28905]	8.113	276.858	7.865e-27	5.516	45.7595	2.79436e-22	1.606	3.04407	4.91147e-09	0	0	4	4	81	94	31	70	0	0	0	4	233	205	293	233	0	0	3	3	79	99	55	104	0	0	0	4	270
ENSOMYG00000039547			L1		Non Conserved ISG	ENSDARG00000075785	si:ch73-190m4.1	si:ch73-190m4.1 [Source:ZFIN;Acc:ZDB-GENE-090311-56]	ENSG00000138646	HERC5	HECT and RLD domain containing E3 ubiquitin protein ligase 5 [Source:HGNC Symbol;Acc:HGNC:24368]	8.052	265.395	3.41615e-158	5.881	58.9328	2.67643e-117	-0.192	0.875391	0.493365	100	113	104	67	3512	2958	3335	3751	32	10	14	14	3376	3811	2913	3102	79	83	78	55	3413	3102	5919	5554	23	8	11	13	3907
ENSOMYG00000038978			L1		Conserved ISG	ENSDARG00000074052	si:ch211-281g13.5	si:ch211-281g13.5 [Source:ZFIN;Acc:ZDB-GENE-090311-7]	ENSG00000148634	HERC4	HECT and RLD domain containing E3 ubiquitin protein ligase 4 [Source:HGNC Symbol;Acc:HGNC:24521]	8.05	265.028	1.98448e-244	5.059	33.3358	2.94249e-121	0.414	1.33237	0.0642417	203	280	224	188	4622	4384	3926	5022	66	33	28	26	6965	7573	6798	7195	160	205	167	155	4492	4597	6968	7436	47	28	22	23	8061
ENSOMYG00000037616	igsf21a	immunoglobin superfamily, member 21a [Source:ZFIN;Acc:ZDB-GENE-050809-118]	L1		Non Conserved ISG	ENSDARG00000031049	igsf21a	immunoglobin superfamily, member 21a [Source:ZFIN;Acc:ZDB-GENE-050809-118]	ENSG00000117154	IGSF21	immunoglobin superfamily member 21 [Source:HGNC Symbol;Acc:HGNC:28246]	7.975	251.602	2.65399e-14	2.627	6.1774	5.08526e-11	-0.473	0.720465	0.157378	15	8	31	16	87	82	68	51	0	0	0	0	39	34	77	51	12	6	23	13	85	86	121	76	0	0	0	0	45
ENSOMYG00000065449			L1		Conserved ISG	ENSDARG00000074052	si:ch211-281g13.5	si:ch211-281g13.5 [Source:ZFIN;Acc:ZDB-GENE-090311-7]	ENSG00000138641	HERC3	HECT and RLD domain containing E3 ubiquitin protein ligase 3 [Source:HGNC Symbol;Acc:HGNC:4876]	7.975	251.602	3.61862e-134	5.437	43.3212	1.16831e-118	0.128	1.09278	0.63083	44	38	63	45	1412	1381	1181	1097	20	2	6	7	1434	1767	1558	1554	35	28	47	37	1372	1448	2096	1624	14	2	5	6	1660
ENSOMYG00000009309	ST3GAL1	ST3 beta-galactoside alpha-2,3-sialyltransferase 1 [Source:HGNC Symbol;Acc:HGNC:10862]	L1		Not induced by Poly IC	ENSDARG00000099289	st3gal1l3	ST3 beta-galactoside alpha-2,3-sialyltransferase 1, like 3 [Source:ZFIN;Acc:ZDB-GENE-100922-174]	ENSG00000008513	ST3GAL1	ST3 beta-galactoside alpha-2,3-sialyltransferase 1 [Source:HGNC Symbol;Acc:HGNC:10862]	7.957	248.482	1.32477e-18	2.91	7.51618	4.90311e-09	2.131	4.38021	1.25056e-07	3	7	14	0	27	48	19	32	2	0	1	0	170	118	259	162	2	5	10	0	26	50	34	47	1	0	1	0	197
ENSOMYG00000024141	CMPK2	cytidine/uridine monophosphate kinase 2 [Source:HGNC Symbol;Acc:HGNC:27015]	L1		Conserved ISG	ENSDARG00000031359	cmpk2	cytidine monophosphate (UMP-CMP) kinase 2, mitochondrial [Source:ZFIN;Acc:ZDB-GENE-040724-24]	ENSG00000134326	CMPK2	cytidine/uridine monophosphate kinase 2 [Source:HGNC Symbol;Acc:HGNC:27015]	7.936	244.892	1.11358e-282	5.634	49.6596	7.52566e-169	-0.567	0.675019	0.0065187	448	567	498	467	14508	13570	14729	15479	74	75	51	47	10787	11190	10365	10691	353	416	371	384	14100	14229	26142	22920	53	63	40	42	12485
ENSOMYG00000029549			L1		Non Conserved ISG	ENSDARG00000099389	cdo1	cysteine dioxygenase, type I [Source:NCBI gene;Acc:393714]	ENSG00000129596	CDO1	cysteine dioxygenase type 1 [Source:HGNC Symbol;Acc:HGNC:1795]	7.906	239.852	8.06473e-48	6.891	118.686	1.94015e-40	0.722	1.64947	0.00472403	0	2	0	8	336	254	130	160	6	0	0	3	320	502	439	407	0	1	0	7	327	266	231	237	4	0	0	3	370
ENSOMYG00000060308			L1		Conserved ISG	ENSDARG00000074754	si:dkey-188i13.9	si:dkey-188i13.9 [Source:ZFIN;Acc:ZDB-GENE-090313-211]	ENSG00000165949	IFI27	interferon alpha inducible protein 27 [Source:HGNC Symbol;Acc:HGNC:5397]	7.894	237.865	9.71887e-158	6.503	90.6981	7.1504e-159	-0.979	0.507331	2.83559e-05	79	127	80	72	5307	4905	5480	3840	25	14	9	14	2580	2742	2531	2721	62	93	60	59	5158	5143	9726	5686	18	12	7	13	2986
ENSOMYG00000037225			L1		Non Conserved ISG	ENSDARG00000109624	hspa12a.3	heat shock protein family A (Hsp70) member 12A.3 [Source:ZFIN;Acc:ZDB-GENE-030131-8896]	ENSG00000165868	HSPA12A	heat shock protein family A (Hsp70) member 12A [Source:HGNC Symbol;Acc:HGNC:19022]	7.883	236.058	3.38694e-19	6.898	119.263	2.5326e-51	-1.251	0.420157	0.000142061	7	3	10	0	380	416	370	397	1	0	0	2	96	162	174	229	6	2	7	0	369	436	657	588	1	0	0	2	111
ENSOMYG00000031591	m17	IL-6 subfamily cytokine M17 [Source:ZFIN;Acc:ZDB-GENE-060526-368]	L1		Non Conserved ISG	ENSDARG00000035435	m17	IL-6 subfamily cytokine M17 [Source:ZFIN;Acc:ZDB-GENE-060526-368]	ENSG00000099985	OSM	oncostatin M [Source:HGNC Symbol;Acc:HGNC:8506]	7.875	234.753	8.10825e-32	4.174	18.0509	1.85295e-10	2.266	4.80988	0.000166963	30	21	199	24	689	973	947	932	29	51	12	56	7326	6221	8195	7929	24	15	148	20	670	1020	1681	1380	21	43	9	51	8479
ENSOMYG00000019561	noxo1a	NADPH oxidase organizer 1a [Source:ZFIN;Acc:ZDB-GENE-030131-9700]	L2	Only upregulated in B57	Not induced by Poly IC	ENSDARG00000041294	noxo1a	NADPH oxidase organizer 1a [Source:ZFIN;Acc:ZDB-GENE-030131-9700]	ENSG00000196408	NOXO1	NADPH oxidase organizer 1 [Source:HGNC Symbol;Acc:HGNC:19404]	7.844	229.763	2.90781e-08	2.38	5.20537	0.00632285	0.253	1.19168	0.586417	0	0	2	25	39	71	24	92	0	1	0	0	90	77	274	68	0	0	1	21	38	74	43	136	0	1	0	0	104
ENSOMYG00000021174		stereocilin [Source:ZFIN;Acc:ZDB-GENE-160114-58]	L1		Non Conserved ISG	ENSDARG00000105391	strc	stereocilin [Source:ZFIN;Acc:ZDB-GENE-160114-58]	ENSG00000242866	STRC	stereocilin [Source:HGNC Symbol;Acc:HGNC:16035]	7.807	223.945	7.47412e-14	9.284	623.394	9.08137e-19	-1.965	0.256139	4.61047e-08	0	0	0	1	120	190	178	180	0	0	0	0	33	41	60	44	0	0	0	1	117	199	316	267	0	0	0	0	38
ENSOMYG00000026069	ccl4		L1		Non Conserved ISG	ENSDARG00000103466	ccl35.1	chemokine (C-C motif) ligand 35, duplicate 1 [Source:ZFIN;Acc:ZDB-GENE-081022-33]	ENSG00000276085	CCL3L1	C-C motif chemokine ligand 3 like 1 [Source:HGNC Symbol;Acc:HGNC:10628]	7.804	223.48	1.97653e-244	6.421	85.6867	6.26659e-174	0.136	1.09885	0.624204	247	290	415	262	14608	17329	17392	12798	132	133	110	124	23581	18363	22901	15715	195	213	309	216	14197	18170	30868	18950	94	113	87	112	27292
ENSOMYG00000077134			L1		Non Conserved ISG	ENSDARG00000117131	pvalb3	parvalbumin 3 [Source:ZFIN;Acc:ZDB-GENE-040426-945]	ENSG00000100362	PVALB	parvalbumin [Source:HGNC Symbol;Acc:HGNC:9704]	7.765	217.519	2.89093e-13	6.666	101.547	4.64573e-19	-1.094	0.468461	0.00526625	1	3	1	0	75	128	125	72	0	0	0	0	46	32	72	28	1	2	1	0	73	134	222	107	0	0	0	0	53
ENSOMYG00000037340	si:dkey-181f22.4	adhesion G protein-coupled receptor G1 [Source:ZFIN;Acc:ZDB-GENE-030131-3671]	L1		Non Conserved ISG	ENSDARG00000105643	adgrg1	adhesion G protein-coupled receptor G1 [Source:ZFIN;Acc:ZDB-GENE-030131-3671]	ENSG00000104312	RIPK2	receptor interacting serine/threonine kinase 2 [Source:HGNC Symbol;Acc:HGNC:10020]	7.762	217.068	7.22287e-67	6.193	73.1609	2.12409e-42	1.515	2.85799	0.000103052	12	8	21	2	477	642	307	679	19	4	16	10	2231	864	3241	1682	9	6	16	2	464	673	545	1005	14	3	13	9	2582
ENSOMYG00000027969	aldh4a1	aldehyde dehydrogenase 4 family, member A1 [Source:ZFIN;Acc:ZDB-GENE-040426-1179]	L2	Only upregulated in B57	Non Conserved ISG	ENSDARG00000038207	aldh4a1	aldehyde dehydrogenase 4 family, member A1 [Source:NCBI gene;Acc:394133]	ENSG00000159423	ALDH4A1	aldehyde dehydrogenase 4 family member A1 [Source:HGNC Symbol;Acc:HGNC:406]	7.749	215.12	2.03255e-32	2.008	4.02224	2.81445e-07	1.763	3.39403	2.02605e-06	15	15	20	52	123	102	40	42	3	1	2	1	224	354	291	348	12	11	15	43	120	107	71	62	2	1	2	1	259
ENSOMYG00000064807	socs3	suppressor of cytokine signaling 3a [Source:ZFIN;Acc:ZDB-GENE-030131-7349]	L1		Non Conserved ISG	ENSDARG00000026611	socs3b	suppressor of cytokine signaling 3b [Source:ZFIN;Acc:ZDB-GENE-040426-2528]	ENSG00000184557	SOCS3	suppressor of cytokine signaling 3 [Source:HGNC Symbol;Acc:HGNC:19391]	7.741	213.931	1.04717e-98	6.44	86.8227	4.17426e-70	0.193	1.14314	0.592133	291	161	890	207	21278	23983	19210	20436	248	160	164	177	30125	24905	34399	28271	230	118	663	170	20679	25147	34095	30260	176	135	129	160	34866
ENSOMYG00000026824		interleukin 11a [Source:ZFIN;Acc:ZDB-GENE-051019-1]	L1		Non Conserved ISG	ENSDARG00000037859	il11a	interleukin 11a [Source:ZFIN;Acc:ZDB-GENE-051019-1]	ENSG00000095752	IL11	interleukin 11 [Source:HGNC Symbol;Acc:HGNC:5966]	7.719	210.693	2.83772e-09	2.799	6.95958	0.00337704	0.216	1.16151	0.641592	1	0	117	0	263	388	420	264	4	1	4	1	967	814	518	675	1	0	87	0	256	407	745	391	3	1	3	1	1119
ENSOMYG00000006751	ninj1	ninjurin 1 [Source:ZFIN;Acc:ZDB-GENE-141216-96]	L1		Not induced by Poly IC	ENSDARG00000103663	NINJ1	si:ch1073-278o19.1 [Source:ZFIN;Acc:ZDB-GENE-141216-96]	ENSG00000131669	NINJ1	ninjurin 1 [Source:HGNC Symbol;Acc:HGNC:7824]	7.7	207.937	1.02408e-11	3.291	9.7879	8.8431e-06	1.221	2.33108	0.0148412	2	2	4	1	27	50	6	3	0	0	0	1	52	36	140	76	2	1	3	1	26	52	11	4	0	0	0	1	60
ENSOMYG00000025945	tnfb	tumor necrosis factor b (TNF superfamily, member 2) [Source:ZFIN;Acc:ZDB-GENE-050601-2]	L2	More induced in B57	Not induced by Poly IC	ENSDARG00000013598	tnfb	tumor necrosis factor b (TNF superfamily, member 2) [Source:ZFIN;Acc:ZDB-GENE-050601-2]	ENSG00000228978	TNF	tumor necrosis factor [Source:HGNC Symbol;Acc:HGNC:11892]	7.633	198.501	5.43405e-134	4.704	26.0642	2.96209e-50	3.579	11.9505	2.40776e-31	81	60	72	44	910	1093	1348	688	97	125	117	72	10976	20489	12579	14805	64	44	54	36	884	1146	2392	1019	69	106	92	65	12704
ENSOMYG00000059745			L1		Non Conserved ISG							7.628	197.814	7.12894e-117	5.687	51.5178	1.24719e-101	0.31	1.23971	0.209914	34	27	29	21	1063	1007	769	760	17	8	1	10	1187	1718	1089	1142	27	20	22	17	1033	1056	1365	1125	12	7	1	9	1374
ENSOMYG00000064223		PR domain containing 1b, with ZNF domain [Source:ZFIN;Acc:ZDB-GENE-080618-2]	L1		Non Conserved ISG	ENSDARG00000098925	prdm1b	PR domain containing 1b, with ZNF domain [Source:ZFIN;Acc:ZDB-GENE-080618-2]	ENSG00000057657	PRDM1	PR/SET domain 1 [Source:HGNC Symbol;Acc:HGNC:9346]	7.625	197.403	6.72429e-56	4.392	20.9954	1.14908e-38	0.639	1.55725	0.0264779	11	16	36	19	413	359	223	156	1	1	3	9	400	570	691	485	9	12	27	16	401	376	396	231	1	1	2	8	463
ENSOMYG00000012657			L1		Conserved ISG	ENSDARG00000010729	CABZ01073795.1	interferon-induced protein 44 [Source:NCBI gene;Acc:795887]	ENSG00000137959	IFI44L	interferon induced protein 44 like [Source:HGNC Symbol;Acc:HGNC:17817]	7.615	196.039	1.32213e-19	6.098	68.4985	8.38286e-14	-0.099	0.93368	0.844428	32	35	740	60	14852	13932	12562	9791	89	72	60	46	9388	17827	7995	11440	25	26	552	49	14434	14608	22296	14498	63	61	47	42	10866
ENSOMYG00000041046	irf1a	interferon regulatory factor 1a [Source:ZFIN;Acc:ZDB-GENE-060421-4031]	L1		Conserved ISG	ENSDARG00000043492	irf1a	interferon regulatory factor 1a [Source:ZFIN;Acc:ZDB-GENE-060421-4031]	ENSG00000168310	IRF2	interferon regulatory factor 2 [Source:HGNC Symbol;Acc:HGNC:6117]	7.569	189.887	6.02674e-13	7.886	236.55	2.56228e-14	-0.284	0.821311	0.431511	0	0	0	0	68	39	45	35	0	0	0	0	31	46	27	47	0	0	0	0	66	41	80	52	0	0	0	0	36
ENSOMYG00000004891			L2	Only upregulated in B57	Non Conserved ISG	ENSDARG00000001771	otol1a	otolin 1a [Source:NCBI gene;Acc:553759]	ENSG00000182447	OTOL1	otolin 1 [Source:HGNC Symbol;Acc:HGNC:34071]	7.559	188.576	6.63112e-12	1.022	2.03073	0.078016	3.339	10.119	9.57355e-08	2	1	1	6	1	3	6	7	1	0	0	0	88	72	47	54	2	1	1	5	1	3	11	10	1	0	0	0	102
ENSOMYG00000050245			L1		Non Conserved ISG	ENSDARG00000104795	cxcl8a	chemokine (C-X-C motif) ligand 8a [Source:ZFIN;Acc:ZDB-GENE-081104-317]	ENSG00000156234	CXCL13	C-X-C motif chemokine ligand 13 [Source:HGNC Symbol;Acc:HGNC:10639]	7.541	186.238	2.72071e-63	4.616	24.5219	2.59325e-29	2.247	4.74695	8.87657e-13	2	7	17	3	109	107	110	125	4	7	1	7	735	541	777	649	2	5	13	2	106	112	195	185	3	6	1	6	851
ENSOMYG00000012734		signal transducer and activator of transcription 1b [Source:ZFIN;Acc:ZDB-GENE-030616-23]	L1		Conserved ISG	ENSDARG00000006266	stat1a	signal transducer and activator of transcription 1a [Source:ZFIN;Acc:ZDB-GENE-980526-499]	ENSG00000115415	STAT1	signal transducer and activator of transcription 1 [Source:HGNC Symbol;Acc:HGNC:11362]	7.535	185.465	1.35383e-163	4.642	24.9679	6.66013e-76	0.292	1.22434	0.269712	189	241	264	112	4871	3935	1916	2446	59	16	38	23	3956	3834	5815	4305	149	177	197	92	4734	4126	3401	3622	42	14	30	21	4579
ENSOMYG00000074097	il11		L1		Non Conserved ISG	ENSDARG00000037859	il11a	interleukin 11a [Source:ZFIN;Acc:ZDB-GENE-051019-1]	ENSG00000095752	IL11	interleukin 11 [Source:HGNC Symbol;Acc:HGNC:5966]	7.511	182.405	2.81767e-10	2.767	6.80691	0.000628932	0.827	1.77399	0.0905818	0	0	7	0	21	23	9	1	0	0	0	0	45	37	54	37	0	0	5	0	20	24	16	1	0	0	0	0	52
ENSOMYG00000051259			L1		Not induced by Poly IC	ENSDARG00000045671	ifng1r	interferon gamma related [Source:ZFIN;Acc:ZDB-GENE-060210-1]	ENSG00000015171	ZMYND11	zinc finger MYND-type containing 11 [Source:HGNC Symbol;Acc:HGNC:16966]	7.511	182.405	3.51945e-13	8.025	260.475	3.42899e-15	-0.448	0.733058	0.156125	0	0	0	0	73	43	44	41	0	0	0	0	38	32	37	37	0	0	0	0	71	45	78	61	0	0	0	0	44
ENSOMYG00000073889			L1		Non Conserved ISG	ENSDARG00000113503	CU459094.2	uncharacterized LOC100331538 [Source:NCBI gene;Acc:100331538]	ENSG00000138002	IFT172	intraflagellar transport 172 [Source:HGNC Symbol;Acc:HGNC:30391]	7.499	180.894	7.17289e-97	5.729	53.0397	1.51099e-64	-0.73	0.602904	0.0202188	164	173	390	125	8004	7316	7958	4786	54	23	37	15	3975	5461	3299	3828	129	127	291	103	7779	7671	14124	7087	38	19	29	14	4601
ENSOMYG00000039877	scube2	signal peptide, CUB domain, EGF-like 2 [Source:ZFIN;Acc:ZDB-GENE-050302-80]	L1		Non Conserved ISG	ENSDARG00000037362	scube2	signal peptide, CUB domain, EGF-like 2 [Source:NCBI gene;Acc:503728]	ENSG00000175356	SCUBE2	signal peptide, CUB domain and EGF like domain containing 2 [Source:HGNC Symbol;Acc:HGNC:30425]	7.463	176.436	2.06682e-20	4.729	26.5198	2.20471e-17	1.03	2.04202	0.00424228	5	1	3	3	77	66	27	67	4	0	0	0	91	241	131	152	4	1	2	2	75	69	48	99	3	0	0	0	105
ENSOMYG00000063817			L1		Non Conserved ISG	ENSDARG00000075887	herc3	HECT and RLD domain containing E3 ubiquitin protein ligase 3 [Source:ZFIN;Acc:ZDB-GENE-090313-139]	ENSG00000138641	HERC3	HECT and RLD domain containing E3 ubiquitin protein ligase 3 [Source:HGNC Symbol;Acc:HGNC:4876]	7.462	176.314	4.3478e-129	5.104	34.392	4.16035e-71	-0.13	0.913831	0.6915	164	232	237	160	5545	5028	3083	3863	78	14	16	28	4104	4630	3915	4185	129	170	177	132	5389	5272	5472	5720	56	12	13	25	4750
ENSOMYG00000044427	gdpd2	glycerophosphodiester phosphodiesterase domain containing 2 [Source:ZFIN;Acc:ZDB-GENE-081107-62]	L1		Non Conserved ISG	ENSDARG00000073870	gdpd2	glycerophosphodiester phosphodiesterase domain containing 2 [Source:ZFIN;Acc:ZDB-GENE-081107-62]	ENSG00000158555	GDPD5	glycerophosphodiester phosphodiesterase domain containing 5 [Source:HGNC Symbol;Acc:HGNC:28804]	7.462	176.314	8.17351e-13	4.659	25.2638	4.06188e-13	-0.054	0.963262	0.899172	3	0	4	0	37	48	21	32	0	0	0	0	32	41	42	26	2	0	3	0	36	50	37	47	0	0	0	0	37
ENSOMYG00000037957			L1		Non Conserved ISG	ENSDARG00000069270	si:dkey-182i3.11	si:dkey-182i3.11 [Source:ZFIN;Acc:ZDB-GENE-121214-258]	ENSG00000099769	IGFALS	insulin like growth factor binding protein acid labile subunit [Source:HGNC Symbol;Acc:HGNC:5468]	7.461	176.191	2.99802e-12	7.615	196.039	2.49304e-13	-0.675	0.626332	0.0752291	0	0	2	0	167	127	44	119	0	0	1	0	30	103	37	65	0	0	1	0	162	133	78	176	0	0	1	0	35
ENSOMYG00000022894			L1		Non Conserved ISG	ENSDARG00000098377	tnfrsf11b	tumor necrosis factor receptor superfamily, member 11b [Source:ZFIN;Acc:ZDB-GENE-081104-76]	ENSG00000243509	TNFRSF6B	TNF receptor superfamily member 6b [Source:HGNC Symbol;Acc:HGNC:11921]	7.461	176.191	2.25941e-32	6.659	101.055	1.51131e-28	-0.061	0.958599	0.899819	10	10	36	10	1514	1523	1312	547	13	1	20	2	852	1447	1329	1314	8	7	27	8	1471	1597	2329	810	9	1	16	2	986
ENSOMYG00000067114			L1		Non Conserved ISG	ENSDARG00000098716	parp11	poly(ADP-ribose) polymerase family member 11 [Source:ZFIN;Acc:ZDB-GENE-170630-1]	ENSG00000111224	PARP11	poly(ADP-ribose) polymerase family member 11 [Source:HGNC Symbol;Acc:HGNC:1186]	7.439	173.525	6.76065e-20	4.819	28.2269	4.07831e-19	0.621	1.53794	0.0766427	3	9	0	3	111	90	69	38	4	0	0	0	144	212	97	153	2	7	0	2	108	94	122	56	3	0	0	0	167
ENSOMYG00000006380			L2	Only upregulated in B57	Not induced by Poly IC	ENSDARG00000058358	krt8	keratin 8 [Source:NCBI gene;Acc:797433]	ENSG00000170421	KRT8	keratin 8 [Source:HGNC Symbol;Acc:HGNC:6446]	7.437	173.285	3.93548e-12	0	1	1	7.501	181.145	1.0588e-11	0	0	0	0	0	0	0	0	0	0	0	1	47	55	83	52	0	0	0	0	0	0	0	0	0	0	0	1	54
ENSOMYG00000039879	PRDM12	PR/SET domain 12 [Source:HGNC Symbol;Acc:HGNC:13997]	L1		Not induced by Poly IC	ENSDARG00000007430	prdm12b	PR domain containing 12b [Source:ZFIN;Acc:ZDB-GENE-041114-172]	ENSG00000130711	PRDM12	PR/SET domain 12 [Source:HGNC Symbol;Acc:HGNC:13997]	7.437	173.285	1.56199e-10	5.521	45.9184	4.94664e-07	0.862	1.81756	0.0742257	0	0	0	0	15	14	14	4	0	0	0	0	75	8	48	29	0	0	0	0	15	15	25	6	0	0	0	0	87
ENSOMYG00000064359	noxo1a	NADPH oxidase organizer 1a [Source:ZFIN;Acc:ZDB-GENE-030131-9700]	L2	Only upregulated in B57	Not induced by Poly IC	ENSDARG00000041294	noxo1a	NADPH oxidase organizer 1a [Source:ZFIN;Acc:ZDB-GENE-030131-9700]	ENSG00000196408	NOXO1	NADPH oxidase organizer 1 [Source:HGNC Symbol;Acc:HGNC:19404]	7.437	173.285	9.10246e-10	1.992	3.97788	0.0054708	0.559	1.47325	0.223953	1	0	0	13	7	23	10	20	0	0	0	0	42	36	69	25	1	0	0	11	7	24	18	30	0	0	0	0	49
ENSOMYG00000009717	ptgs2b	prostaglandin-endoperoxide synthase 2b [Source:ZFIN;Acc:ZDB-GENE-041014-323]	L2	Only upregulated in B57	Not induced by Poly IC	ENSDARG00000010276	ptgs2b	prostaglandin-endoperoxide synthase 2b [Source:ZFIN;Acc:ZDB-GENE-041014-323]	ENSG00000073756	PTGS2	prostaglandin-endoperoxide synthase 2 [Source:HGNC Symbol;Acc:HGNC:9605]	7.429	172.326	6.62781e-10	2.046	4.12959	0.00852049	1.558	2.94445	0.0100048	2	0	3	0	20	8	2	0	0	0	0	0	53	25	69	22	2	0	2	0	19	8	4	0	0	0	0	0	61
ENSOMYG00000007431			L1		Non Conserved ISG	ENSDARG00000100721	si:ch211-175l6.2	si:ch211-175l6.2 [Source:ZFIN;Acc:ZDB-GENE-060503-108]	ENSG00000104228	TRIM35	tripartite motif containing 35 [Source:HGNC Symbol;Acc:HGNC:16285]	7.422	171.492	3.61796e-85	5.185	36.3781	1.90204e-85	0.334	1.2605	0.14498	17	26	15	21	503	460	431	385	11	0	7	3	656	726	636	608	13	19	11	17	489	482	765	570	8	0	6	3	759
ENSOMYG00000013506			L1		Not induced by Poly IC	ENSDARG00000020483	lta	lymphotoxin alpha (TNF superfamily, member 1) [Source:ZFIN;Acc:ZDB-GENE-050601-3]	ENSG00000102524	TNFSF13B	TNF superfamily member 13b [Source:HGNC Symbol;Acc:HGNC:11929]	7.419	171.136	7.5435e-13	7.08	135.298	1.55196e-32	-1.827	0.28185	7.9599e-08	0	1	2	5	147	225	198	195	1	0	0	0	69	57	46	51	0	1	1	4	143	236	351	289	1	0	0	0	80
ENSOMYG00000041047	ifn2		L1		Not induced by Poly IC	ENSDARG00000025607	ifnphi1	interferon phi 1 [Source:ZFIN;Acc:ZDB-GENE-030721-3]	ENSG00000177047	IFNW1	interferon omega 1 [Source:HGNC Symbol;Acc:HGNC:5448]	7.415	170.662	1.84147e-25	4.392	20.9954	1.21914e-15	1.509	2.84613	0.000173527	2	0	4	9	75	81	37	44	4	0	0	2	328	98	267	171	2	0	3	7	73	85	66	65	3	0	0	2	380
ENSOMYG00000022276	caly	calcyon neuron-specific vesicular protein [Source:ZFIN;Acc:ZDB-GENE-090313-405]	L1		Non Conserved ISG	ENSDARG00000036008	caly	calcyon neuron-specific vesicular protein [Source:ZFIN;Acc:ZDB-GENE-090313-405]	ENSG00000168824	NSG1	neuronal vesicle trafficking associated 1 [Source:HGNC Symbol;Acc:HGNC:18790]	7.401	169.014	5.74793e-12	5.268	38.5324	1.88716e-07	0.265	1.20164	0.506919	0	0	2	0	40	23	11	22	0	0	0	0	34	17	58	33	0	0	1	0	39	24	20	33	0	0	0	0	39
ENSOMYG00000052500			L3	More induced in AP2	Not induced by Poly IC	ENSDARG00000070676	ifnphi3	interferon phi 3 [Source:ZFIN;Acc:ZDB-GENE-071128-2]	ENSG00000214042	IFNA7	interferon alpha 7 [Source:HGNC Symbol;Acc:HGNC:5428]	7.394	168.196	1.02932e-12	11.029	2089.58	1.02472e-24	-3.153	0.112422	3.51103e-19	0	0	0	0	263	255	345	240	0	0	0	0	33	39	36	26	0	0	0	0	256	267	612	355	0	0	0	0	38
ENSOMYG00000044806	cacna2d3	calcium channel, voltage dependent, alpha2/delta subunit 3 [Source:ZFIN;Acc:ZDB-GENE-030616-133]	L1		Non Conserved ISG	ENSDARG00000078760	cacna2d3	calcium channel, voltage dependent, alpha2/delta subunit 3 [Source:ZFIN;Acc:ZDB-GENE-030616-133]	ENSG00000157445	CACNA2D3	calcium voltage-gated channel auxiliary subunit alpha2delta 3 [Source:HGNC Symbol;Acc:HGNC:15460]	7.358	164.051	1.11484e-48	5.752	53.892	6.70975e-42	0.428	1.34537	0.179257	6	2	19	5	349	253	234	299	0	2	5	8	461	378	704	400	5	1	14	4	339	265	415	443	0	2	4	7	534
ENSOMYG00000025616			L1		Non Conserved ISG	ENSDARG00000098204	CU984600.2	si:dkeyp-118h9.7 [Source:NCBI gene;Acc:555303]	ENSG00000151835	SACS	sacsin molecular chaperone [Source:HGNC Symbol;Acc:HGNC:10519]	7.353	163.483	1.94354e-148	4.287	19.5216	4.01095e-52	0.108	1.07773	0.749042	3419	5427	3997	2746	67245	51447	31402	45587	979	238	350	464	57581	60054	58744	56712	2697	3977	2980	2259	65352	53944	55734	67502	697	201	275	419	66644
ENSOMYG00000018767			L1		Conserved ISG	ENSDARG00000089661	FO704622.1	interferon-induced protein 44-like [Source:NCBI gene;Acc:100538089]	ENSG00000137965	IFI44	interferon induced protein 44 [Source:HGNC Symbol;Acc:HGNC:16938]	7.339	161.905	4.82045e-74	3.394	10.5123	1.08835e-26	-1.221	0.428985	9.4273e-05	335	395	314	336	2054	1869	3247	1396	13	3	9	8	975	1094	836	1010	264	289	234	276	1996	1960	5763	2067	9	3	7	7	1128
ENSOMYG00000053711	prf1.7	perforin 1.7 [Source:ZFIN;Acc:ZDB-GENE-111212-11]	L2	Only upregulated in B57	Not induced by Poly IC	ENSDARG00000109428	prf1.7	perforin 1.7 [Source:ZFIN;Acc:ZDB-GENE-111212-11]	ENSG00000180644	PRF1	perforin 1 [Source:HGNC Symbol;Acc:HGNC:9360]	7.337	161.68	1.80279e-10	1.424	2.68328	0.0621317	4.56	23.5883	3.39046e-06	0	0	0	0	2	2	0	0	0	0	0	0	52	26	18	49	0	0	0	0	2	2	0	0	0	0	0	0	60
ENSOMYG00000024592	rapgefl1	Rap guanine nucleotide exchange factor (GEF)-like 1 [Source:ZFIN;Acc:ZDB-GENE-131121-404]	L1		Non Conserved ISG	ENSDARG00000079912	rapgefl1	Rap guanine nucleotide exchange factor (GEF)-like 1 [Source:ZFIN;Acc:ZDB-GENE-131121-404]	ENSG00000108352	RAPGEFL1	Rap guanine nucleotide exchange factor like 1 [Source:HGNC Symbol;Acc:HGNC:17428]	7.307	158.353	6.86281e-161	6.296	78.5751	5.72202e-100	1.572	2.97317	4.68485e-13	12	12	12	12	805	876	388	445	32	5	16	20	1719	1929	2702	1946	9	9	9	10	782	919	689	659	23	4	13	18	1990
ENSOMYG00000033501			L1		Non Conserved ISG	ENSDARG00000038668	gbp1	guanylate binding protein 1 [Source:ZFIN;Acc:ZDB-GENE-040718-32]	ENSG00000117226	GBP3	guanylate binding protein 3 [Source:HGNC Symbol;Acc:HGNC:4184]	7.298	157.368	4.06349e-262	5.124	34.8721	4.64194e-143	1.365	2.57576	1.199e-12	75	72	139	86	2669	2484	1311	1812	48	69	46	47	5474	6603	5543	6026	59	53	104	71	2594	2605	2327	2683	34	58	36	42	6336
ENSOMYG00000014690			L1		Non Conserved ISG	ENSDARG00000015057	ube2d4	ubiquitin-conjugating enzyme E2D 4 (putative) [Source:ZFIN;Acc:ZDB-GENE-070424-86]	ENSG00000072401	UBE2D1	ubiquitin conjugating enzyme E2 D1 [Source:HGNC Symbol;Acc:HGNC:12474]	7.267	154.023	3.57372e-166	5.965	62.466	7.71937e-122	0.081	1.05775	0.802703	144	199	114	97	8858	8158	2247	4254	81	36	65	52	6339	6857	6485	5955	114	146	85	80	8609	8554	3988	6299	58	30	51	47	7337
ENSOMYG00000052444			L1		Not induced by Poly IC	ENSDARG00000025607	ifnphi1	interferon phi 1 [Source:ZFIN;Acc:ZDB-GENE-030721-3]	ENSG00000188379	IFNA2	interferon alpha 2 [Source:HGNC Symbol;Acc:HGNC:5423]	7.249	152.113	1.52843e-11	8.025	260.475	4.55251e-14	-0.539	0.688248	0.160822	0	0	0	0	38	71	62	32	0	0	0	0	42	26	43	17	0	0	0	0	37	74	110	47	0	0	0	0	49
ENSOMYG00000058733			L1		Conserved ISG	ENSDARG00000074754	si:dkey-188i13.9	si:dkey-188i13.9 [Source:ZFIN;Acc:ZDB-GENE-090313-211]	ENSG00000165949	IFI27	interferon alpha inducible protein 27 [Source:HGNC Symbol;Acc:HGNC:5397]	7.235	150.644	1.15791e-102	5.479	44.6009	2.68419e-64	0.904	1.87125	0.00233251	41	62	31	33	1431	1444	1335	525	37	35	16	14	2487	3068	2537	2983	32	45	23	27	1391	1514	2369	777	26	30	13	13	2878
ENSOMYG00000018382			L1		Non Conserved ISG	ENSDARG00000092602	BX546499.1		ENSG00000148832	PAOX	polyamine oxidase [Source:HGNC Symbol;Acc:HGNC:20837]	7.23	150.123	4.56425e-58	7.942	245.912	2.1975e-72	-0.706	0.613017	0.0516689	10	15	62	5	3529	3521	3686	3513	24	11	20	18	1802	2431	1749	2182	8	11	46	4	3430	3692	6542	5202	17	9	16	16	2086
ENSOMYG00000059146			L1		Non Conserved ISG	ENSDARG00000052515	calcoco2	calcium binding and coiled-coil domain 2 [Source:ZFIN;Acc:ZDB-GENE-050522-346]	ENSG00000136436	CALCOCO2	calcium binding and coiled-coil domain 2 [Source:HGNC Symbol;Acc:HGNC:29912]	7.227	149.811	1.14844e-19	7.066	133.992	3.02334e-17	0.171	1.12584	0.680374	2	0	2	0	149	100	25	214	2	0	3	0	149	121	228	166	2	0	1	0	145	105	44	317	1	0	2	0	172
ENSOMYG00000055517	c4b		L1		Non Conserved ISG	ENSDARG00000038424	c4b	complement 4B (Chido blood group) [Source:ZFIN;Acc:ZDB-GENE-100805-2]	ENSG00000224389	C4B	complement C4B (Chido blood group) [Source:HGNC Symbol;Acc:HGNC:1324]	7.216	148.673	1.75748e-73	8.225	299.207	2.94794e-21	2.042	4.11816	2.58294e-10	0	0	3	0	179	142	136	298	12	7	9	8	997	783	1399	815	0	0	2	0	174	149	241	441	9	6	7	7	1154
ENSOMYG00000019990			L1		Not induced by Poly IC	ENSDARG00000002330	lhx8a	LIM homeobox 8a [Source:ZFIN;Acc:ZDB-GENE-031008-2]	ENSG00000162624	LHX8	LIM homeobox 8 [Source:HGNC Symbol;Acc:HGNC:28838]	7.175	144.507	1.42174e-10	5.368	41.298	4.09368e-07	0.412	1.33053	0.327113	0	0	1	0	19	14	7	25	0	0	0	0	45	9	45	30	0	0	1	0	18	15	12	37	0	0	0	0	52
ENSOMYG00000031152			L2	More induced in B57	Non Conserved ISG	ENSDARG00000059233	runx2b	RUNX family transcription factor 2b [Source:ZFIN;Acc:ZDB-GENE-040629-4]	ENSG00000124813	RUNX2	RUNX family transcription factor 2 [Source:HGNC Symbol;Acc:HGNC:10472]	7.168	143.808	3.28606e-11	2.702	6.50703	0.00328672	4.285	19.4946	4.72061e-09	0	0	0	0	3	4	0	1	1	0	0	0	37	47	43	72	0	0	0	0	3	4	0	1	1	0	0	0	43
ENSOMYG00000000178			L1		Non Conserved ISG	ENSDARG00000003061	cd276	CD276 molecule [Source:ZFIN;Acc:ZDB-GENE-070112-452]	ENSG00000103855	CD276	CD276 molecule [Source:HGNC Symbol;Acc:HGNC:19137]	7.155	142.518	7.80468e-86	4.225	18.7004	9.05975e-65	0.88	1.84038	1.54915e-05	18	36	20	18	274	312	246	230	6	7	2	7	556	517	649	595	14	26	15	15	266	327	437	341	4	6	2	6	644
ENSOMYG00000036158			L1		Non Conserved ISG	ENSDARG00000089432	si:ch211-212k18.15	si:ch211-212k18.15 [Source:ZFIN;Acc:ZDB-GENE-160728-58]	ENSG00000034677	RNF19A	ring finger protein 19A, RBR E3 ubiquitin protein ligase [Source:HGNC Symbol;Acc:HGNC:13432]	7.142	141.24	1.65266e-206	5.648	50.1438	1.59798e-139	-0.052	0.964598	0.865809	276	241	411	214	9235	9419	8633	7448	138	78	64	95	9509	9479	9645	9050	218	177	306	176	8975	9876	15322	11029	98	66	50	86	11006
ENSOMYG00000023348			L1		Non Conserved ISG	ENSDARG00000088251	lgals17	galectin 17 [Source:ZFIN;Acc:ZDB-GENE-131121-418]	ENSG00000178997	EXD1	exonuclease 3'-5' domain containing 1 [Source:HGNC Symbol;Acc:HGNC:28507]	7.132	140.264	2.60142e-140	3.868	14.601	1.04503e-48	-0.217	0.860353	0.453038	545	710	493	414	6502	7084	3542	3432	95	21	28	39	4221	4694	4539	4586	430	520	368	341	6319	7428	6287	5082	68	18	22	35	4885
ENSOMYG00000068381			L1		Non Conserved ISG							7.131	140.167	2.86141e-09	5.106	34.4397	5.09926e-06	0.799	1.73989	0.103785	0	0	0	0	14	8	0	18	0	0	0	0	48	25	52	15	0	0	0	0	14	8	0	27	0	0	0	0	56
ENSOMYG00000075414			L1		Non Conserved ISG	ENSDARG00000061231	tinagl1	tubulointerstitial nephritis antigen-like 1 [Source:ZFIN;Acc:ZDB-GENE-060503-240]	ENSG00000142910	TINAGL1	tubulointerstitial nephritis antigen like 1 [Source:HGNC Symbol;Acc:HGNC:19168]	7.12	139.102	6.4354e-19	5.13	35.0174	1.85295e-10	1.469	2.7683	0.00921774	3	6	3	0	145	234	20	29	8	0	4	4	586	222	805	369	2	4	2	0	141	245	35	43	6	0	3	4	678
ENSOMYG00000006325	rapgefl1	Rap guanine nucleotide exchange factor (GEF)-like 1 [Source:ZFIN;Acc:ZDB-GENE-131121-404]	L1		Non Conserved ISG	ENSDARG00000079912	rapgefl1	Rap guanine nucleotide exchange factor (GEF)-like 1 [Source:ZFIN;Acc:ZDB-GENE-131121-404]	ENSG00000108352	RAPGEFL1	Rap guanine nucleotide exchange factor like 1 [Source:HGNC Symbol;Acc:HGNC:17428]	7.117	138.813	2.71899e-58	6.588	96.2023	2.88683e-39	1.329	2.51228	0.000290101	7	4	4	3	298	388	120	421	11	3	19	5	1068	514	1473	912	6	3	3	2	290	407	213	623	8	3	15	5	1236
ENSOMYG00000051944			L1		Non Conserved ISG	ENSDARG00000096624	si:dkey-187i8.2	si:dkey-187i8.2 [Source:ZFIN;Acc:ZDB-GENE-121214-181]	ENSG00000104938	CLEC4M	C-type lectin domain family 4 member M [Source:HGNC Symbol;Acc:HGNC:13523]	7.117	138.813	2.31919e-16	6.571	95.0754	1.74287e-21	-0.273	0.827597	0.499148	0	3	6	0	220	168	127	158	1	3	0	0	44	174	258	56	0	2	4	0	214	176	225	234	1	3	0	0	51
ENSOMYG00000021425			L2	Only upregulated in B57	Not induced by Poly IC	ENSDARG00000074498	chd9	chromodomain helicase DNA binding protein 9 [Source:ZFIN;Acc:ZDB-GENE-030131-497]	ENSG00000177200	CHD9	chromodomain helicase DNA binding protein 9 [Source:HGNC Symbol;Acc:HGNC:25701]	7.107	137.854	1.04112e-11	1.49	2.80889	0.0350404	4.55	23.4254	1.36748e-12	0	3	0	0	2	1	4	3	0	1	1	0	79	46	94	88	0	2	0	0	2	1	7	4	0	1	1	0	91
ENSOMYG00000050929	socs3a	suppressor of cytokine signaling 3a [Source:ZFIN;Acc:ZDB-GENE-030131-7349]	L1		Non Conserved ISG	ENSDARG00000026611	socs3b	suppressor of cytokine signaling 3b [Source:ZFIN;Acc:ZDB-GENE-040426-2528]	ENSG00000184557	SOCS3	suppressor of cytokine signaling 3 [Source:HGNC Symbol;Acc:HGNC:19391]	7.092	136.428	3.71502e-69	6.314	79.5616	3.49195e-59	-0.39	0.76313	0.255489	75	35	174	57	4677	5214	3914	3797	42	29	46	15	3880	3357	4593	1470	59	26	130	47	4545	5467	6947	5622	30	25	36	14	4491
ENSOMYG00000030493			L1		Conserved ISG	ENSDARG00000063088	si:dkey-211g8.6	si:dkey-211g8.6 [Source:ZFIN;Acc:ZDB-GENE-060503-813]	ENSG00000126262	FFAR2	free fatty acid receptor 2 [Source:HGNC Symbol;Acc:HGNC:4501]	7.083	135.58	2.54229e-21	4.96	31.125	9.02974e-14	0.001	1.00069	1	9	4	52	2	461	453	395	267	3	3	6	3	372	451	588	363	7	3	39	2	448	475	701	395	2	3	5	3	431
ENSOMYG00000041393	si:dkey-211g8.7	si:dkey-211g8.7 [Source:ZFIN;Acc:ZDB-GENE-060503-907]	L1		Not induced by Poly IC	ENSDARG00000063088	si:dkey-211g8.6	si:dkey-211g8.6 [Source:ZFIN;Acc:ZDB-GENE-060503-813]	ENSG00000185897	FFAR3	free fatty acid receptor 3 [Source:HGNC Symbol;Acc:HGNC:4499]	7.075	134.83	2.08003e-09	2.625	6.16884	0.00470832	2.23	4.69134	0.00132939	0	0	1	0	2	0	4	6	0	0	0	0	33	13	43	42	0	0	1	0	2	0	7	9	0	0	0	0	38
ENSOMYG00000020146			L1		Non Conserved ISG	ENSDARG00000103618	btr18	bloodthirsty-related gene family, member 18 [Source:ZFIN;Acc:ZDB-GENE-080213-2]	ENSG00000103313	MEFV	MEFV innate immuity regulator, pyrin [Source:HGNC Symbol;Acc:HGNC:6998]	7.061	133.528	5.13838e-07	3.103	8.59204	0.0015053	0.072	1.05117	0.887561	5	16	8	0	209	234	0	34	0	2	0	0	135	130	144	129	4	12	6	0	203	245	0	50	0	2	0	0	156
ENSOMYG00000024040	mmp14b	matrix metallopeptidase 14b (membrane-inserted) [Source:ZFIN;Acc:ZDB-GENE-030901-2]	L1		Non Conserved ISG	ENSDARG00000111313	mmp14b	matrix metallopeptidase 14b (membrane-inserted) [Source:ZFIN;Acc:ZDB-GENE-030901-2]	ENSG00000157227	MMP14	matrix metallopeptidase 14 [Source:HGNC Symbol;Acc:HGNC:7160]	7.049	132.422	5.36812e-85	4.441	21.7207	1.1183e-36	1.575	2.97935	3.61575e-06	39	56	121	35	1268	1607	511	408	43	21	46	24	3275	2519	4205	2979	31	41	90	29	1232	1685	907	604	31	18	36	22	3790
ENSOMYG00000010289	rad21l1	RAD21 cohesin complex component like 1 [Source:ZFIN;Acc:ZDB-GENE-061103-505]	L1		Not induced by Poly IC	ENSDARG00000022493	rad21l1	RAD21 cohesin complex component like 1 [Source:ZFIN;Acc:ZDB-GENE-061103-505]	ENSG00000164754	RAD21	RAD21 cohesin complex component [Source:HGNC Symbol;Acc:HGNC:9811]	7.046	132.147	9.9873e-10	3.582	11.9754	0.000456885	2.201	4.59798	0.000937522	0	0	0	0	1	4	5	3	0	0	0	0	41	13	50	21	0	0	0	0	1	4	9	4	0	0	0	0	47
ENSOMYG00000008910	PCDH20	protocadherin 20 [Source:HGNC Symbol;Acc:HGNC:14257]	L2	Only upregulated in B57	Not induced by Poly IC	ENSDARG00000036424	pcdh20	protocadherin 20 [Source:NCBI gene;Acc:100007362]	ENSG00000197991		novel protein	7.015	129.338	1.8895e-10	-1.584	0.333556	0.0367164	5.684	51.4108	6.5425e-07	3	3	6	3	1	0	0	0	0	0	0	0	22	41	33	17	2	2	4	2	1	0	0	0	0	0	0	0	25
ENSOMYG00000022444	il-8		L1		Non Conserved ISG	ENSDARG00000104795	cxcl8a	chemokine (C-X-C motif) ligand 8a [Source:ZFIN;Acc:ZDB-GENE-081104-317]	ENSG00000081041	CXCL2	C-X-C motif chemokine ligand 2 [Source:HGNC Symbol;Acc:HGNC:4603]	7.012	129.069	2.33618e-54	4.263	19.1995	1.0345e-21	2.081	4.231	7.60934e-07	15	21	72	17	294	365	532	283	34	10	16	31	2310	2297	1912	2302	12	15	54	14	286	383	944	419	24	8	13	28	2674
ENSOMYG00000026615	rbms2b	RNA binding motif, single stranded interacting protein 2b [Source:ZFIN;Acc:ZDB-GENE-040801-51]	L1		Not induced by Poly IC	ENSDARG00000115483	rbms2b	RNA binding motif, single stranded interacting protein 2b [Source:ZFIN;Acc:ZDB-GENE-040801-51]	ENSG00000076067	RBMS2	RNA binding motif single stranded interacting protein 2 [Source:HGNC Symbol;Acc:HGNC:9909]	6.987	126.852	7.66158e-33	3.261	9.58647	3.42982e-14	1.828	3.55045	1.60839e-07	11	6	12	3	81	81	31	26	5	1	2	1	228	155	354	175	9	4	9	2	79	85	55	38	4	1	2	1	264
ENSOMYG00000062145			L1		Non Conserved ISG	ENSDARG00000115887	CABZ01021532.1	uncharacterized LOC108179086 [Source:NCBI gene;Acc:108179086]	ENSG00000178295	GEN1	GEN1 Holliday junction 5' flap endonuclease [Source:HGNC Symbol;Acc:HGNC:26881]	6.972	125.54	2.62959e-72	5.757	54.0791	4.87475e-73	0.135	1.09809	0.650303	13	14	17	6	460	480	371	396	7	0	5	11	532	657	415	527	10	10	13	5	447	503	658	586	5	0	4	10	616
ENSOMYG00000062386			L3	More induced in AP2	Not induced by Poly IC	ENSDARG00000069012	ifnphi2	interferon phi 2 [Source:ZFIN;Acc:ZDB-GENE-071128-1]	ENSG00000177047	IFNW1	interferon omega 1 [Source:HGNC Symbol;Acc:HGNC:5448]	6.965	124.932	3.33881e-11	12.252	4877.75	1.64069e-28	-4.666	0.0393907	2.09051e-28	0	0	0	0	435	616	730	552	0	0	0	0	11	39	28	25	0	0	0	0	423	646	1296	817	0	0	0	0	13
ENSOMYG00000045146			L1		Non Conserved ISG	ENSDARG00000017874	dnajc3b	DnaJ (Hsp40) homolog, subfamily C, member 3b [Source:ZFIN;Acc:ZDB-GENE-000831-4]	ENSG00000102580	DNAJC3	DnaJ heat shock protein family (Hsp40) member C3 [Source:HGNC Symbol;Acc:HGNC:9439]	6.962	124.673	1.28763e-34	4.329	20.0983	7.03082e-18	0.96	1.94531	0.0167592	5	14	22	6	289	336	39	79	2	1	9	6	407	492	431	454	4	10	16	5	281	352	69	117	1	1	7	5	471
ENSOMYG00000043885			L3	More induced in AP2	Non Conserved ISG	ENSDARG00000025607	ifnphi1	interferon phi 1 [Source:ZFIN;Acc:ZDB-GENE-030721-3]	ENSG00000188379	IFNA2	interferon alpha 2 [Source:HGNC Symbol;Acc:HGNC:5423]	6.95	123.64	1.50243e-11	8.255	305.494	5.56376e-36	-3.849	0.0693962	3.35781e-28	2	4	0	0	452	490	232	252	0	0	0	0	44	22	21	13	2	3	0	0	439	514	412	373	0	0	0	0	51
ENSOMYG00000011212			L3	More induced in AP2	Conserved ISG	ENSDARG00000073789	zmp:0000000735	zmp:0000000735 [Source:ZFIN;Acc:ZDB-GENE-130530-738]	ENSG00000177409	SAMD9L	sterile alpha motif domain containing 9 like [Source:HGNC Symbol;Acc:HGNC:1349]	6.912	120.426	5.91235e-12	3.055	8.31087	5.13681e-53	-6.446	0.0114699	2.42585e-175	618	801	509	524	4505	3914	1792	2922	0	0	0	1	36	25	57	40	488	587	379	431	4378	4104	3181	4327	0	0	0	1	42
ENSOMYG00000041794	serpine1	serpin peptidase inhibitor, clade E (nexin, plasminogen activator inhibitor type 1), member 1 [Source:ZFIN;Acc:ZDB-GENE-070912-60]	L1		Conserved ISG	ENSDARG00000056795	serpine1	serpin peptidase inhibitor, clade E (nexin, plasminogen activator inhibitor type 1), member 1 [Source:ZFIN;Acc:ZDB-GENE-070912-60]	ENSG00000106366	SERPINE1	serpin family E member 1 [Source:HGNC Symbol;Acc:HGNC:8583]	6.893	118.85	1.10308e-180	6.229	75.0094	4.42257e-138	1.279	2.42671	3.07518e-08	32	47	78	28	2870	2539	1773	1601	61	59	76	88	5642	7037	5483	6226	25	34	58	23	2789	2662	3147	2371	43	50	60	79	6530
ENSOMYG00000044665			L1		Non Conserved ISG	ENSDARG00000102982	CABZ01113981.1		ENSG00000177301	KCNA2	potassium voltage-gated channel subfamily A member 2 [Source:HGNC Symbol;Acc:HGNC:6220]	6.889	118.521	6.21269e-41	5.801	55.7539	4.15538e-22	1.554	2.9363	3.42867e-06	0	0	7	1	77	100	85	61	2	2	6	3	236	404	242	303	0	0	5	1	75	105	151	90	1	2	5	3	273
ENSOMYG00000001176	prdm8b	PR domain containing 8b [Source:ZFIN;Acc:ZDB-GENE-060526-174]	L1		Non Conserved ISG	ENSDARG00000054683	prdm8b	PR domain containing 8b [Source:ZFIN;Acc:ZDB-GENE-060526-174]	ENSG00000152784	PRDM8	PR/SET domain 8 [Source:HGNC Symbol;Acc:HGNC:13993]	6.883	118.029	2.42728e-10	4.634	24.8298	4.76122e-06	0.309	1.23885	0.451432	2	0	0	0	10	18	9	23	0	0	0	0	34	18	31	20	2	0	0	0	10	19	16	34	0	0	0	0	39
ENSOMYG00000057261	ldlrap1a	low density lipoprotein receptor adaptor protein 1a [Source:ZFIN;Acc:ZDB-GENE-030328-13]	L2	Only upregulated in B57	Non Conserved ISG	ENSDARG00000039750	ldlrap1b	low density lipoprotein receptor adaptor protein 1b [Source:ZFIN;Acc:ZDB-GENE-070112-1012]	ENSG00000157978	LDLRAP1	low density lipoprotein receptor adaptor protein 1 [Source:HGNC Symbol;Acc:HGNC:18640]	6.876	117.458	2.53631e-06	1.422	2.67957	0.0631095	0.263	1.19997	0.564619	0	0	0	15	5	18	33	15	0	0	0	0	43	58	51	54	0	0	0	12	5	19	59	22	0	0	0	0	50
ENSOMYG00000044044	P2RY14	purinergic receptor P2Y14 [Source:HGNC Symbol;Acc:HGNC:16442]	L1		Non Conserved ISG	ENSDARG00000103305	P2RY14	P2Y purinoceptor 14-like [Source:NCBI gene;Acc:793750]	ENSG00000174944	P2RY14	purinergic receptor P2Y14 [Source:HGNC Symbol;Acc:HGNC:16442]	6.841	114.643	1.41722e-11	7.809	224.256	2.3425e-14	0.243	1.18345	0.485384	0	0	0	0	65	38	41	33	0	2	0	0	66	44	90	52	0	0	0	0	63	40	73	49	0	2	0	0	76
ENSOMYG00000044920			L1		Non Conserved ISG	ENSDARG00000098063	alp3	alkaline phosphatase 3 [Source:ZFIN;Acc:ZDB-GENE-120919-1]	ENSG00000163286	ALPG	alkaline phosphatase, germ cell [Source:HGNC Symbol;Acc:HGNC:441]	6.782	110.049	4.04649e-09	4.364	20.5918	4.3921e-05	1.225	2.33755	0.0238448	0	0	0	0	7	6	0	10	0	0	0	0	21	28	19	36	0	0	0	0	7	6	0	15	0	0	0	0	24
ENSOMYG00000045627			L1		Non Conserved ISG	ENSDARG00000103505	fbxl3a	F-box and leucine-rich repeat protein 3a [Source:ZFIN;Acc:ZDB-GENE-030912-5]	ENSG00000177294	FBXO39	F-box protein 39 [Source:HGNC Symbol;Acc:HGNC:28565]	6.76	108.383	3.21338e-17	4.78	27.4741	7.56673e-24	-0.232	0.851454	0.520177	7	5	7	5	91	64	129	131	2	0	1	1	118	83	85	104	6	4	5	4	88	67	229	194	1	0	1	1	137
ENSOMYG00000034531	CREM	cAMP responsive element modulator [Source:HGNC Symbol;Acc:HGNC:2352]	L1		Non Conserved ISG	ENSDARG00000023217	crema	cAMP responsive element modulator a [Source:ZFIN;Acc:ZDB-GENE-030131-7031]	ENSG00000095794	CREM	cAMP responsive element modulator [Source:HGNC Symbol;Acc:HGNC:2352]	6.743	107.114	6.80387e-11	3.751	13.4637	2.57511e-05	0.343	1.26839	0.452702	2	0	29	0	98	156	85	88	1	1	5	1	215	222	249	266	2	0	22	0	95	164	151	130	1	1	4	1	249
ENSOMYG00000030932			L1		Not induced by Poly IC	ENSDARG00000052158	il23r	interleukin 23 receptor [Source:ZFIN;Acc:ZDB-GENE-080107-5]	ENSG00000081985	IL12RB2	interleukin 12 receptor subunit beta 2 [Source:HGNC Symbol;Acc:HGNC:5972]	6.742	107.04	2.28116e-26	7.518	183.292	3.07578e-26	-0.173	0.886996	0.659418	2	0	3	1	255	183	90	344	3	2	0	4	280	98	276	149	2	0	2	1	248	192	160	509	2	2	0	4	324
ENSOMYG00000039517			L1		Non Conserved ISG	ENSDARG00000075887	herc3	HECT and RLD domain containing E3 ubiquitin protein ligase 3 [Source:ZFIN;Acc:ZDB-GENE-090313-139]	ENSG00000138641	HERC3	HECT and RLD domain containing E3 ubiquitin protein ligase 3 [Source:HGNC Symbol;Acc:HGNC:4876]	6.731	106.227	2.45781e-43	5.188	36.4539	2.10266e-47	0.169	1.12428	0.56809	11	12	4	5	305	252	110	137	6	4	1	1	174	288	262	248	9	9	3	4	296	264	195	203	4	3	1	1	201
ENSOMYG00000016600	steap4	STEAP family member 4 [Source:ZFIN;Acc:ZDB-GENE-070424-244]	L1		Conserved ISG	ENSDARG00000055901	steap4	STEAP family member 4 [Source:ZFIN;Acc:ZDB-GENE-070424-244]	ENSG00000127954	STEAP4	STEAP4 metalloreductase [Source:HGNC Symbol;Acc:HGNC:21923]	6.725	105.786	2.72815e-57	4.381	20.8359	1.74017e-25	1.624	3.08228	6.55746e-05	129	85	501	68	3060	2943	2185	2466	152	158	161	80	9082	11510	10543	12160	102	62	373	56	2974	3086	3878	3651	108	134	127	72	10511
ENSOMYG00000004136			L2	Only upregulated in B57	Not induced by Poly IC	ENSDARG00000099291	lsr	lipolysis stimulated lipoprotein receptor [Source:ZFIN;Acc:ZDB-GENE-050913-73]	ENSG00000105699	LSR	lipolysis stimulated lipoprotein receptor [Source:HGNC Symbol;Acc:HGNC:29572]	6.693	103.465	3.02325e-34	0.905	1.87254	0.00399308	0.213	1.1591	0.515898	120	114	78	176	169	132	99	196	1	3	3	3	246	143	263	173	95	84	58	145	164	138	176	290	1	3	2	3	285
ENSOMYG00000005879			L1		Conserved ISG	ENSDARG00000110480	BX511087.1		ENSG00000204010	IFIT1B	interferon induced protein with tetratricopeptide repeats 1B [Source:HGNC Symbol;Acc:HGNC:23442]	6.693	103.465	3.13966e-09	6.842	114.722	6.13366e-10	-0.143	0.905634	0.759881	0	0	0	0	51	42	20	6	0	0	0	0	12	37	13	33	0	0	0	0	50	44	35	9	0	0	0	0	14
ENSOMYG00000034819			L1		Not induced by Poly IC	ENSDARG00000112771	si:ch73-86n18.1	si:ch73-86n18.1 [Source:ZFIN;Acc:ZDB-GENE-141216-19]	ENSG00000166523	CLEC4E	C-type lectin domain family 4 member E [Source:HGNC Symbol;Acc:HGNC:14555]	6.674	102.111	6.30658e-14	3.838	14.3006	2.43654e-06	0.835	1.78386	0.0933064	0	1	18	8	120	81	72	80	11	1	1	1	453	268	153	425	0	1	13	7	117	85	128	118	8	1	1	1	524
ENSOMYG00000030443			L2	Only upregulated in B57	Non Conserved ISG	ENSDARG00000102175	hamp	hepcidin antimicrobial peptide [Source:NCBI gene;Acc:402837]	ENSG00000105697	HAMP	hepcidin antimicrobial peptide [Source:HGNC Symbol;Acc:HGNC:15598]	6.674	102.111	2.3033e-05	2.174	4.51273	0.0179374	-0.037	0.97468	0.944634	0	0	54	0	113	177	283	191	2	0	0	0	40	516	30	192	0	0	40	0	110	186	502	283	1	0	0	0	46
ENSOMYG00000042470			L1		Not induced by Poly IC							6.672	101.97	1.0673e-10	8.363	329.241	5.98508e-16	-1.482	0.357992	8.18332e-05	0	0	0	0	78	60	50	60	0	0	0	0	13	17	30	25	0	0	0	0	76	63	89	89	0	0	0	0	15
ENSOMYG00000033868	m17	IL-6 subfamily cytokine M17 [Source:ZFIN;Acc:ZDB-GENE-060526-368]	L1		Not induced by Poly IC	ENSDARG00000035435	m17	IL-6 subfamily cytokine M17 [Source:ZFIN;Acc:ZDB-GENE-060526-368]	ENSG00000242689	CNTF	ciliary neurotrophic factor [Source:HGNC Symbol;Acc:HGNC:2169]	6.667	101.617	6.92476e-24	3.406	10.6001	1.17392e-07	0.673	1.59438	0.131167	42	275	223	268	1654	1649	1526	1545	28	14	21	132	4474	4919	3942	4126	33	202	166	220	1607	1729	2708	2288	20	12	17	119	5178
ENSOMYG00000019736		poly(ADP-ribose) polymerase family member 11 [Source:HGNC Symbol;Acc:HGNC:1186]	L1		Non Conserved ISG	ENSDARG00000098716	parp11	poly(ADP-ribose) polymerase family member 11 [Source:ZFIN;Acc:ZDB-GENE-170630-1]	ENSG00000111224	PARP11	poly(ADP-ribose) polymerase family member 11 [Source:HGNC Symbol;Acc:HGNC:1186]	6.617	98.1557	4.94118e-14	5.164	35.8525	4.52969e-28	-0.693	0.618566	0.0335573	4	8	7	1	162	119	109	97	0	1	2	0	56	113	47	66	3	6	5	1	157	125	193	144	0	1	2	0	65
ENSOMYG00000019851	tgm2l	transglutaminase 2, like [Source:ZFIN;Acc:ZDB-GENE-050420-97]	L2	Only upregulated in B57	Not induced by Poly IC	ENSDARG00000093381	tgm2l	transglutaminase 2, like [Source:ZFIN;Acc:ZDB-GENE-050420-97]	ENSG00000198959	TGM2	transglutaminase 2 [Source:HGNC Symbol;Acc:HGNC:11778]	6.614	97.9518	1.74108e-08	0.798	1.73869	0.184357	0.899	1.86477	0.0747881	3	1	9	3	11	8	2	6	0	0	0	0	30	3	53	15	2	1	7	2	11	8	4	9	0	0	0	0	35
ENSOMYG00000030500			L1		Conserved ISG	ENSDARG00000097901	si:ch73-90p23.1	si:ch73-90p23.1 [Source:ZFIN;Acc:ZDB-GENE-131121-421]	ENSG00000126262	FFAR2	free fatty acid receptor 2 [Source:HGNC Symbol;Acc:HGNC:4501]	6.607	97.4777	1.06108e-21	3.588	12.0253	9.24704e-08	0.998	1.99723	0.0431589	41	46	407	43	2342	2137	729	329	54	51	43	67	3241	3844	6646	4474	32	34	303	35	2276	2241	1294	487	38	43	34	60	3751
ENSOMYG00000002731			L1		Non Conserved ISG	ENSDARG00000090873	ccl34a.4	chemokine (C-C motif) ligand 34a, duplicate 4 [Source:ZFIN;Acc:ZDB-GENE-070912-32]	ENSG00000108700	CCL8	C-C motif chemokine ligand 8 [Source:HGNC Symbol;Acc:HGNC:10635]	6.568	94.8779	4.74559e-62	4.592	24.1174	2.36313e-31	1.685	3.2154	8.77419e-06	40	35	112	29	657	1097	797	753	55	48	31	61	4895	1744	4936	2545	32	26	83	24	639	1150	1415	1115	39	41	24	55	5665
ENSOMYG00000016609	ifit9	interferon-induced protein with tetratricopeptide repeats 9 [Source:ZFIN;Acc:ZDB-GENE-121214-233]	L3	More induced in AP2	Conserved ISG	ENSDARG00000008098	ifit9	interferon-induced protein with tetratricopeptide repeats 9 [Source:ZFIN;Acc:ZDB-GENE-121214-233]	ENSG00000152778	IFIT5	interferon induced protein with tetratricopeptide repeats 5 [Source:HGNC Symbol;Acc:HGNC:13328]	6.557	94.1572	9.38817e-20	5.813	56.2195	3.35515e-62	-4.118	0.0575915	2.31807e-32	30	40	87	28	2727	2709	965	858	0	2	3	0	115	99	75	116	24	29	65	23	2650	2840	1713	1270	0	2	2	0	133
ENSOMYG00000067667			L1		Non Conserved ISG	ENSDARG00000043236	ccna1	cyclin A1 [Source:ZFIN;Acc:ZDB-GENE-040311-2]	ENSG00000123191	ATP7B	ATPase copper transporting beta [Source:HGNC Symbol;Acc:HGNC:870]	6.553	93.8965	1.70769e-128	3.222	9.33079	7.7736e-38	-0.887	0.540737	0.000376281	1039	692	1042	809	5576	5096	5042	4702	70	18	43	42	3022	2507	2611	3390	820	507	777	666	5419	5343	8949	6962	50	15	34	38	3498
ENSOMYG00000014403			L1		Non Conserved ISG	ENSDARG00000008829	chga	chromogranin A [Source:ZFIN;Acc:ZDB-GENE-041010-161]	ENSG00000100604	CHGA	chromogranin A [Source:HGNC Symbol;Acc:HGNC:1929]	6.547	93.5068	1.07707e-10	4.78	27.4741	2.84255e-21	-0.502	0.706127	0.131962	5	0	8	3	71	86	47	100	2	0	0	0	60	50	42	54	4	0	6	2	69	90	83	148	1	0	0	0	69
ENSOMYG00000034368			L1		Conserved ISG	ENSDARG00000099465	rnf213a	Danio rerio ring finger protein 213a (rnf213a), mRNA. [Source:RefSeq mRNA;Acc:NM_001353835]	ENSG00000173821	RNF213	ring finger protein 213 [Source:HGNC Symbol;Acc:HGNC:14539]	6.547	93.5068	1.08686e-285	4.427	21.511	2.69299e-137	0.119	1.08598	0.605639	978	1451	1290	774	20911	19012	8856	12921	356	197	260	273	16901	19807	17699	17318	772	1063	962	637	20322	19935	15718	19133	253	167	205	246	19561
ENSOMYG00000065184			L2	Only upregulated in B57	Conserved ISG	ENSDARG00000073789	zmp:0000000735	zmp:0000000735 [Source:ZFIN;Acc:ZDB-GENE-130530-738]	ENSG00000177409	SAMD9L	sterile alpha motif domain containing 9 like [Source:HGNC Symbol;Acc:HGNC:1349]	6.54	93.0542	5.72525e-09	0	1	1	11.592	3087.02	6.18316e-14	0	0	0	0	0	0	0	0	24	0	15	4	538	817	1733	1742	0	0	0	0	0	0	0	0	17	0	12	4	623
ENSOMYG00000007539			L1		Non Conserved ISG	ENSDARG00000059906	sdc4	syndecan 4 [Source:ZFIN;Acc:ZDB-GENE-061111-1]	ENSG00000124145	SDC4	syndecan 4 [Source:HGNC Symbol;Acc:HGNC:10661]	6.537	92.8609	1.09164e-123	5.134	35.1146	8.44701e-78	1.058	2.08204	8.33087e-05	89	99	225	102	3532	4814	1973	1653	144	83	101	101	5960	8672	7071	6826	70	73	168	84	3433	5048	3502	2448	102	70	79	91	6898
ENSOMYG00000046819	PLEKHF1	pleckstrin homology and FYVE domain containing 1 [Source:HGNC Symbol;Acc:HGNC:20764]	L1		Non Conserved ISG	ENSDARG00000110694	plekhf1	pleckstrin homology domain containing, family F (with FYVE domain) member 1 [Source:ZFIN;Acc:ZDB-GENE-040426-1289]	ENSG00000166289	PLEKHF1	pleckstrin homology and FYVE domain containing 1 [Source:HGNC Symbol;Acc:HGNC:20764]	6.521	91.8368	1.7503e-14	3.826	14.1821	2.18216e-06	0.392	1.31221	0.3871	12	6	249	11	972	770	882	750	22	29	23	16	1846	1193	3133	1826	9	4	186	9	945	807	1565	1111	16	25	18	14	2137
ENSOMYG00000058346	tnfa	tumor necrosis factor a (TNF superfamily, member 2) [Source:ZFIN;Acc:ZDB-GENE-050317-1]	L1		Non Conserved ISG	ENSDARG00000009511	tnfa	tumor necrosis factor a (TNF superfamily, member 2) [Source:ZFIN;Acc:ZDB-GENE-050317-1]	ENSG00000228978	TNF	tumor necrosis factor [Source:HGNC Symbol;Acc:HGNC:11892]	6.517	91.5825	1.13848e-58	3.72	13.1775	1.30284e-22	2.132	4.38325	1.13609e-11	15	15	12	2	110	152	81	46	4	8	10	7	507	607	521	363	12	11	9	2	107	159	144	68	3	7	8	6	587
ENSOMYG00000054562			L2	Only upregulated in B57	Not induced by Poly IC	ENSDARG00000025607	ifnphi1	interferon phi 1 [Source:ZFIN;Acc:ZDB-GENE-030721-3]	ENSG00000106304	SPAM1	sperm adhesion molecule 1 [Source:HGNC Symbol;Acc:HGNC:11217]	6.509	91.0761	1.33376e-07	2.442	5.43395	0.00613761	1.286	2.43851	0.0284683	0	3	0	0	19	13	0	0	1	0	0	0	36	23	66	46	0	2	0	0	18	14	0	0	1	0	0	0	42
ENSOMYG00000056879			L2	Only upregulated in B57	Not induced by Poly IC	ENSDARG00000114583	BX890543.1		ENSG00000242265	PEG10	paternally expressed 10 [Source:HGNC Symbol;Acc:HGNC:14005]	6.497	90.3217	4.73309e-08	0	1	1	5.953	61.9486	2.06211e-06	0	0	0	0	0	0	0	0	0	0	0	0	24	12	32	27	0	0	0	0	0	0	0	0	0	0	0	0	28
ENSOMYG00000013946	tfpi2	tissue factor pathway inhibitor 2 [Source:ZFIN;Acc:ZDB-GENE-060503-38]	L1		Non Conserved ISG	ENSDARG00000115583	tfpi2	tissue factor pathway inhibitor 2 [Source:ZFIN;Acc:ZDB-GENE-060503-38]	ENSG00000105825	TFPI2	tissue factor pathway inhibitor 2 [Source:HGNC Symbol;Acc:HGNC:11761]	6.484	89.5114	5.32694e-27	5.06	33.3589	7.76816e-18	-0.392	0.762072	0.343866	69	52	473	71	4598	4061	4051	2984	50	17	42	36	2252	2840	1956	3275	54	38	353	58	4469	4258	7190	4419	36	14	33	33	2606
ENSOMYG00000028794			L1		Non Conserved ISG	ENSDARG00000037738	fbxl3l	F-box and leucine-rich repeat protein 3, like [Source:ZFIN;Acc:ZDB-GENE-130530-598]	ENSG00000177294	FBXO39	F-box protein 39 [Source:HGNC Symbol;Acc:HGNC:28565]	6.457	87.8518	9.3501e-10	4.968	31.298	7.50757e-12	-0.244	0.844401	0.538476	0	4	2	0	37	34	32	45	0	0	0	1	33	36	15	40	0	3	1	0	36	36	57	67	0	0	0	1	38
ENSOMYG00000065699	ccl19a.1	chemokine (C-C motif) ligand 19a, tandem duplicate 1 [Source:ZFIN;Acc:ZDB-GENE-060526-181]	L1		Conserved ISG	ENSDARG00000058389	ccl19a.1	chemokine (C-C motif) ligand 19a, tandem duplicate 1 [Source:ZFIN;Acc:ZDB-GENE-060526-181]	ENSG00000172724	CCL19	C-C motif chemokine ligand 19 [Source:HGNC Symbol;Acc:HGNC:10617]	6.449	87.366	8.36805e-71	5.286	39.0162	1.55669e-47	1.502	2.83235	2.16928e-05	44	58	121	57	3204	2940	1070	600	156	52	122	70	5921	5931	7823	5656	35	43	90	47	3114	3083	1899	888	111	44	96	63	6853
ENSOMYG00000029769			L2	Only upregulated in B57	Not induced by Poly IC	ENSDARG00000078251	TESK1	si:ch211-113e8.3 [Source:ZFIN;Acc:ZDB-GENE-090312-74]	ENSG00000160602	NEK8	NIMA related kinase 8 [Source:HGNC Symbol;Acc:HGNC:13387]	6.441	86.8829	1.60113e-08	2.029	4.08122	0.0161529	2.192	4.56938	0.00149603	0	0	1	0	2	3	0	4	0	0	0	0	27	10	25	23	0	0	1	0	2	3	0	6	0	0	0	0	31
ENSOMYG00000013196			L1		Conserved ISG	ENSDARG00000037805	lgals3bpa	lectin, galactoside-binding, soluble, 3 binding protein a [Source:NCBI gene;Acc:677742]	ENSG00000108679	LGALS3BP	galectin 3 binding protein [Source:HGNC Symbol;Acc:HGNC:6564]	6.438	86.7024	2.30625e-30	3.369	10.3317	1.13073e-16	-0.597	0.661127	0.0855405	29	102	39	43	606	644	124	229	6	0	6	1	205	247	185	239	23	75	29	35	589	675	220	339	4	0	5	1	237
ENSOMYG00000004084			L1		Not induced by Poly IC	ENSDARG00000067847	il21	interleukin 21 [Source:ZFIN;Acc:ZDB-GENE-120510-4]	ENSG00000138684	IL21	interleukin 21 [Source:HGNC Symbol;Acc:HGNC:6005]	6.437	86.6423	8.59551e-07	2.993	7.96128	0.0034241	1.189	2.27995	0.0439428	0	0	0	0	0	3	9	0	0	0	0	0	44	11	30	30	0	0	0	0	0	3	16	0	0	0	0	0	51
ENSOMYG00000041215			L1		Non Conserved ISG	ENSDARG00000044752	p2rx4a	purinergic receptor P2X, ligand-gated ion channel, 4a [Source:ZFIN;Acc:ZDB-GENE-020806-2]	ENSG00000135124	P2RX4	purinergic receptor P2X 4 [Source:HGNC Symbol;Acc:HGNC:8535]	6.434	86.4623	7.53571e-10	8.492	360.037	7.62577e-16	-1.753	0.296684	4.2133e-05	0	0	0	0	59	57	76	66	0	0	0	0	15	25	18	16	0	0	0	0	57	60	135	98	0	0	0	0	17
ENSOMYG00000006353			L1		Non Conserved ISG	ENSDARG00000115798	btr09	bloodthirsty-related gene family, member 9 [Source:ZFIN;Acc:ZDB-GENE-080722-46]	ENSG00000164010	ERMAP	erythroblast membrane associated protein (Scianna blood group) [Source:HGNC Symbol;Acc:HGNC:15743]	6.419	85.568	2.1224e-09	5.948	61.7343	1.26485e-08	0.154	1.11265	0.726849	0	0	0	0	11	25	9	12	0	0	0	0	15	16	20	25	0	0	0	0	11	26	16	18	0	0	0	0	17
ENSOMYG00000008235			L1		Non Conserved ISG	ENSDARG00000096624	si:dkey-187i8.2	si:dkey-187i8.2 [Source:ZFIN;Acc:ZDB-GENE-121214-181]	ENSG00000104938	CLEC4M	C-type lectin domain family 4 member M [Source:HGNC Symbol;Acc:HGNC:13523]	6.418	85.5087	6.89e-47	5.642	49.9357	7.0353e-29	1.229	2.34404	0.000102334	2	1	6	4	147	155	78	89	1	10	3	6	213	360	519	242	2	1	4	3	143	163	138	132	1	8	2	5	247
ENSOMYG00000015139	INHBB	inhibin subunit beta B [Source:HGNC Symbol;Acc:HGNC:6067]	L1		Non Conserved ISG	ENSDARG00000040777	inhbb	inhibin subunit beta B [Source:ZFIN;Acc:ZDB-GENE-990415-2]	ENSG00000163083	INHBB	inhibin subunit beta B [Source:HGNC Symbol;Acc:HGNC:6067]	6.418	85.5087	2.89709e-08	3.865	14.5707	0.000209167	0.716	1.64262	0.131278	1	0	0	0	12	16	0	3	0	0	0	0	20	21	27	18	1	0	0	0	12	17	0	4	0	0	0	0	23
ENSOMYG00000038418	itgb3a	integrin beta 3a [Source:ZFIN;Acc:ZDB-GENE-071207-1]	L1		Not induced by Poly IC	ENSDARG00000045070	itgb3b	integrin beta 3b [Source:ZFIN;Acc:ZDB-GENE-071207-2]	ENSG00000259207	ITGB3	integrin subunit beta 3 [Source:HGNC Symbol;Acc:HGNC:6156]	6.396	84.2147	1.49868e-14	3.514	11.424	1.01075e-05	1.969	3.91497	0.00272119	2	6	28	6	86	132	122	73	31	0	15	2	900	680	1135	860	2	4	21	5	84	138	217	108	22	0	12	2	1042
ENSOMYG00000006315	elovl2	ELOVL fatty acid elongase 2 [Source:ZFIN;Acc:ZDB-GENE-060421-5612]	L1		Non Conserved ISG	ENSDARG00000045414	elovl2	ELOVL fatty acid elongase 2 [Source:ZFIN;Acc:ZDB-GENE-060421-5612]	ENSG00000197977	ELOVL2	ELOVL fatty acid elongase 2 [Source:HGNC Symbol;Acc:HGNC:14416]	6.376	83.0553	9.22597e-10	6.363	82.3102	4.09011e-20	-2.367	0.193848	2.50906e-08	3	2	0	1	98	75	119	79	0	0	0	0	15	24	15	17	2	1	0	1	95	79	211	117	0	0	0	0	17
ENSOMYG00000011519			L1		Non Conserved ISG	ENSDARG00000034707	ftr85	finTRIM family, member 85 [Source:ZFIN;Acc:ZDB-GENE-070705-22]	ENSG00000221926	TRIM16	tripartite motif containing 16 [Source:HGNC Symbol;Acc:HGNC:17241]	6.368	82.596	3.75472e-57	6.32	79.8932	9.01454e-65	-0.288	0.819037	0.343543	11	6	20	4	884	812	351	251	6	7	6	10	403	447	587	380	9	4	15	3	859	851	623	372	4	6	5	9	466
ENSOMYG00000016652	ifit10	interferon-induced protein with tetratricopeptide repeats 11 [Source:ZFIN;Acc:ZDB-GENE-121214-302]	L1		Conserved ISG	ENSDARG00000007467	ifit10	interferon-induced protein with tetratricopeptide repeats 10 [Source:ZFIN;Acc:ZDB-GENE-121214-248]	ENSG00000152778	IFIT5	interferon induced protein with tetratricopeptide repeats 5 [Source:HGNC Symbol;Acc:HGNC:13328]	6.348	81.4589	6.70718e-73	3.97	15.6707	2.90258e-40	-0.557	0.679714	0.049223	104	139	122	115	1422	1292	1032	1014	37	9	8	2	770	928	658	864	82	102	91	95	1382	1355	1832	1501	26	8	6	2	891
ENSOMYG00000046849			L1		Non Conserved ISG	ENSDARG00000037476	sorbs3	sorbin and SH3 domain containing 3 [Source:ZFIN;Acc:ZDB-GENE-050327-1]	ENSG00000163121	NEURL3	neuralized E3 ubiquitin protein ligase 3 [Source:HGNC Symbol;Acc:HGNC:25162]	6.347	81.4024	1.53528e-23	5.951	61.8628	4.12951e-28	-0.283	0.82188	0.444928	7	0	7	3	168	143	190	208	4	1	0	4	194	97	239	86	6	0	5	2	163	150	337	308	3	1	0	4	225
ENSOMYG00000014521			L1		Conserved ISG	ENSDARG00000016527	helz2	helicase with zinc finger 2, transcriptional coactivator [Source:ZFIN;Acc:ZDB-GENE-120920-1]	ENSG00000130589	HELZ2	helicase with zinc finger 2 [Source:HGNC Symbol;Acc:HGNC:30021]	6.324	80.115	4.05111e-195	4.261	19.1729	6.66026e-91	-0.339	0.790589	0.138216	3227	4297	2502	2854	40925	38501	32335	38490	870	366	538	506	30879	33121	32743	31743	2546	3149	1865	2348	39773	40370	57390	56994	619	310	423	457	35739
ENSOMYG00000002203			L1		Not induced by Poly IC	ENSDARG00000087706	dicp3.3	diverse immunoglobulin domain-containing protein 3.3 [Source:ZFIN;Acc:ZDB-GENE-120306-20]	ENSG00000239571	IGKV2D-30	immunoglobulin kappa variable 2D-30 [Source:HGNC Symbol;Acc:HGNC:5801]	6.32	79.8932	2.0715e-37	5.238	37.7394	5.00865e-19	1.802	3.48703	2.40477e-06	3	5	0	2	106	90	19	80	8	3	4	5	249	232	545	226	2	4	0	2	103	94	34	118	6	3	3	5	288
ENSOMYG00000054499			L2	Only upregulated in B57	Non Conserved ISG	ENSDARG00000093125		si:ch1073-55a19.2 [Source:ZFIN;Acc:ZDB-GENE-081104-93]	ENSG00000153201	RANBP2	RAN binding protein 2 [Source:HGNC Symbol;Acc:HGNC:9848]	6.316	79.672	1.61907e-07	0	1	1	5.783	55.0626	5.7213e-06	0	0	0	0	0	0	0	0	0	0	0	0	12	19	37	21	0	0	0	0	0	0	0	0	0	0	0	0	14
ENSOMYG00000012782	lmx1a	LIM homeobox transcription factor 1, alpha [Source:ZFIN;Acc:ZDB-GENE-041014-332]	L1		Non Conserved ISG	ENSDARG00000020354	lmx1a	LIM homeobox transcription factor 1, alpha [Source:ZFIN;Acc:ZDB-GENE-041014-332]	ENSG00000162761	LMX1A	LIM homeobox transcription factor 1 alpha [Source:HGNC Symbol;Acc:HGNC:6653]	6.313	79.5065	1.15776e-09	5.97	62.6829	8.77683e-12	-1.242	0.422786	0.00195488	0	2	0	1	45	42	41	47	0	0	0	0	19	16	12	21	0	1	0	1	44	44	73	70	0	0	0	0	22
ENSOMYG00000030030			L1		Non Conserved ISG	ENSDARG00000089404	si:dkey-24p1.7	si:dkey-24p1.7 [Source:ZFIN;Acc:ZDB-GENE-121214-215]	ENSG00000268500	SIGLEC5	sialic acid binding Ig like lectin 5 [Source:HGNC Symbol;Acc:HGNC:10874]	6.3	78.7932	3.67856e-09	4.4	21.1121	8.5068e-10	-0.53	0.692555	0.184526	0	4	0	3	42	50	17	19	0	0	0	0	10	26	14	20	0	3	0	2	41	52	30	28	0	0	0	0	12
ENSOMYG00000001123			L2	Only upregulated in B57	Not induced by Poly IC	ENSDARG00000026634	ehmt1b	euchromatic histone-lysine N-methyltransferase 1b [Source:ZFIN;Acc:ZDB-GENE-080515-3]	ENSG00000181090	EHMT1	euchromatic histone lysine methyltransferase 1 [Source:HGNC Symbol;Acc:HGNC:24650]	6.292	78.3575	1.38656e-07	0	1	1	5.76	54.1917	5.13948e-06	0	0	0	0	0	0	0	0	0	0	0	0	17	14	33	22	0	0	0	0	0	0	0	0	0	0	0	0	20
ENSOMYG00000048969			L1		Non Conserved ISG	ENSDARG00000101256	CABZ01085052.1		ENSG00000075151	EIF4G3	eukaryotic translation initiation factor 4 gamma 3 [Source:HGNC Symbol;Acc:HGNC:3298]	6.291	78.3032	4.06515e-158	5.029	32.6497	9.26805e-126	-1.068	0.47698	4.12413e-07	177	285	225	213	4856	4068	4107	4628	51	35	30	46	2167	2631	2088	2197	140	209	168	175	4719	4265	7289	6853	36	30	24	42	2508
ENSOMYG00000040666			L1		Non Conserved ISG	ENSDARG00000114454	CR762483.1	growth-regulated alpha protein-like [Source:NCBI gene;Acc:101883994]	ENSG00000169245	CXCL10	C-X-C motif chemokine ligand 10 [Source:HGNC Symbol;Acc:HGNC:10637]	6.265	76.9047	1.77465e-27	5.125	34.8962	1.34999e-19	-0.191	0.875998	0.6585	61	57	313	49	3285	3524	2700	2330	79	19	44	27	1892	4093	1709	2291	48	42	233	40	3193	3695	4792	3450	56	16	35	24	2190
ENSOMYG00000054757		chemokine (C-C motif) ligand 34b, duplicate 4 [Source:ZFIN;Acc:ZDB-GENE-091204-344]	L1		Non Conserved ISG	ENSDARG00000094002	ccl34b.4	chemokine (C-C motif) ligand 34b, duplicate 4 [Source:ZFIN;Acc:ZDB-GENE-091204-344]	ENSG00000102970	CCL17	C-C motif chemokine ligand 17 [Source:HGNC Symbol;Acc:HGNC:10615]	6.26	76.6386	7.57814e-100	4.998	31.9557	9.76731e-46	2.142	4.41373	3.72007e-20	7	7	8	7	159	134	137	156	11	20	12	12	634	904	802	739	6	5	6	6	155	141	243	231	8	17	9	11	734
ENSOMYG00000069371			L2	Only upregulated in B57	Non Conserved ISG	ENSDARG00000006215	akr1b1.1	aldo-keto reductase family 1, member B1 (aldose reductase), tandem duplicate 1 [Source:ZFIN;Acc:ZDB-GENE-040625-7]	ENSG00000198074	AKR1B10	aldo-keto reductase family 1 member B10 [Source:HGNC Symbol;Acc:HGNC:382]	6.26	76.6386	4.29681e-12	0.104	1.07475	0.884793	6.332	80.5605	1.23982e-10	7	1	1	4	3	4	0	3	4	5	2	4	277	32	836	87	6	1	1	3	3	4	0	4	3	4	2	4	321
ENSOMYG00000045883	pla2g4aa	phospholipase A2, group IVAa (cytosolic, calcium-dependent) [Source:ZFIN;Acc:ZDB-GENE-990415-45]	L2	Only upregulated in B57	Not induced by Poly IC	ENSDARG00000024546	pla2g4aa	phospholipase A2, group IVAa (cytosolic, calcium-dependent) [Source:NCBI gene;Acc:30554]	ENSG00000116711	PLA2G4A	phospholipase A2 group IVA [Source:HGNC Symbol;Acc:HGNC:9035]	6.259	76.5855	1.8564e-48	2.334	5.04201	1.03444e-12	1.685	3.2154	1.17622e-08	18	21	35	17	110	131	39	40	10	3	5	2	285	253	359	253	14	15	26	14	107	137	69	59	7	3	4	2	330
ENSOMYG00000005355			L1		Non Conserved ISG	ENSDARG00000102175	hamp	hepcidin antimicrobial peptide [Source:NCBI gene;Acc:402837]	ENSG00000105697	HAMP	hepcidin antimicrobial peptide [Source:HGNC Symbol;Acc:HGNC:15598]	6.257	76.4794	2.79578e-08	3.438	10.8378	0.000277347	0.224	1.16797	0.632301	1	1	25	0	118	88	113	32	5	0	0	2	89	265	117	204	1	1	19	0	115	92	201	47	4	0	0	2	103
ENSOMYG00000009661			L1		Conserved ISG	ENSDARG00000113438	CR318624.2	ADP-ribosyl cyclase/cyclic ADP-ribose hydrolase 1-like [Source:NCBI gene;Acc:101886891]	ENSG00000004468	CD38	CD38 molecule [Source:HGNC Symbol;Acc:HGNC:1667]	6.255	76.3735	2.243e-09	6.845	114.961	3.68289e-11	-0.425	0.744839	0.258485	0	1	0	0	40	48	46	24	1	0	0	0	25	30	16	38	0	1	0	0	39	50	82	36	1	0	0	0	29
ENSOMYG00000034434	prrg4	proline rich Gla (G-carboxyglutamic acid) 4 (transmembrane) [Source:ZFIN;Acc:ZDB-GENE-050417-112]	L2	Only upregulated in B57	Not induced by Poly IC	ENSDARG00000030753	prrg4	proline rich Gla (G-carboxyglutamic acid) 4 (transmembrane) [Source:ZFIN;Acc:ZDB-GENE-050417-112]	ENSG00000135378	PRRG4	proline rich and Gla domain 4 [Source:HGNC Symbol;Acc:HGNC:30799]	6.239	75.5312	8.27536e-07	0.125	1.09051	0.859111	0.666	1.58667	0.172185	15	0	2	14	12	3	0	10	0	0	0	0	21	5	34	36	12	0	1	12	12	3	0	15	0	0	0	0	24
ENSOMYG00000063439			L1		Non Conserved ISG	ENSDARG00000025607	ifnphi1	interferon phi 1 [Source:ZFIN;Acc:ZDB-GENE-030721-3]	ENSG00000233816	IFNA13	interferon alpha 13 [Source:HGNC Symbol;Acc:HGNC:5419]	6.236	75.3743	1.10054e-48	6.319	79.8378	1.61569e-31	0.72	1.64718	0.00567929	5	2	1	1	136	151	100	125	4	0	8	6	327	181	302	221	4	1	1	1	132	158	177	185	3	0	6	5	378
ENSOMYG00000017721			L1		Non Conserved ISG	ENSDARG00000003146	si:dkey-27m7.4	si:dkey-27m7.4 [Source:ZFIN;Acc:ZDB-GENE-090313-297]	ENSG00000104722	NEFM	neurofilament medium [Source:HGNC Symbol;Acc:HGNC:7734]	6.217	74.3881	1.59015e-08	6.262	76.745	6.51947e-09	-0.086	0.942131	0.857358	0	0	0	0	21	21	7	25	0	0	0	0	29	8	12	21	0	0	0	0	20	22	12	37	0	0	0	0	34
ENSOMYG00000014421			L1		Non Conserved ISG	ENSDARG00000103193	CR394535.1	zinc-binding protein A33-like [Source:NCBI gene;Acc:100536643]	ENSG00000104228	TRIM35	tripartite motif containing 35 [Source:HGNC Symbol;Acc:HGNC:16285]	6.216	74.3366	6.77918e-140	4.459	21.9934	1.22262e-135	-0.434	0.740207	0.0125354	73	85	65	68	1318	1271	676	813	24	12	10	13	752	940	682	752	58	62	48	56	1281	1333	1200	1204	17	10	8	12	870
ENSOMYG00000013002			L1		Non Conserved ISG	ENSDARG00000060941	ANKFN1	si:ch211-277e21.2 [Source:ZFIN;Acc:ZDB-GENE-130603-21]	ENSG00000153930	ANKFN1	ankyrin repeat and fibronectin type III domain containing 1 [Source:HGNC Symbol;Acc:HGNC:26766]	6.21	74.028	5.38344e-09	4.897	29.795	7.37311e-12	-1.025	0.49141	0.0190774	0	6	1	0	58	31	28	50	0	0	0	0	21	16	21	9	0	4	1	0	56	33	50	74	0	0	0	0	24
ENSOMYG00000028213			L1		Non Conserved ISG	ENSDARG00000037476	sorbs3	sorbin and SH3 domain containing 3 [Source:ZFIN;Acc:ZDB-GENE-050327-1]	ENSG00000163121	NEURL3	neuralized E3 ubiquitin protein ligase 3 [Source:HGNC Symbol;Acc:HGNC:25162]	6.209	73.9767	3.44472e-23	4.569	23.7359	5.63384e-31	-0.443	0.735603	0.149799	3	11	18	6	146	149	135	145	0	4	2	1	89	122	88	129	2	8	13	5	142	156	240	215	0	3	2	1	103
ENSOMYG00000027158			L1		Non Conserved ISG	ENSDARG00000002731	sdc2	syndecan 2 [Source:ZFIN;Acc:ZDB-GENE-021206-3]	ENSG00000169439	SDC2	syndecan 2 [Source:HGNC Symbol;Acc:HGNC:10659]	6.203	73.6697	5.21765e-49	4.192	18.2775	1.44463e-23	1.308	2.47598	0.000857387	83	69	109	54	1360	2115	528	251	97	31	76	30	3455	2018	4676	2623	65	51	81	44	1322	2218	937	372	69	26	60	27	3999
ENSOMYG00000047215			L1		Non Conserved ISG	ENSDARG00000079133	si:dkey-10c21.1	si:dkey-10c21.1 [Source:ZFIN;Acc:ZDB-GENE-081104-302]	ENSG00000103490	PYCARD	PYD and CARD domain containing [Source:HGNC Symbol;Acc:HGNC:16608]	6.184	72.7059	1.81594e-08	3.842	14.3403	1.23186e-06	-0.146	0.903753	0.750887	1	1	0	4	36	30	3	17	0	0	0	0	13	14	21	21	1	1	0	3	35	31	5	25	0	0	0	0	15
ENSOMYG00000063856			L1		Non Conserved ISG	ENSDARG00000114583	BX890543.1		ENSG00000254656	RTL1	retrotransposon Gag like 1 [Source:HGNC Symbol;Acc:HGNC:14665]	6.183	72.6555	4.05531e-08	3.326	10.0283	0.000312698	0.368	1.29056	0.401068	0	3	0	0	12	21	2	5	0	0	0	0	13	21	24	14	0	2	0	0	12	22	4	7	0	0	0	0	15
ENSOMYG00000017659			L1		Non Conserved ISG	ENSDARG00000038587	CU929150.1	uncharacterized LOC100004199 [Source:NCBI gene;Acc:100004199]	ENSG00000163528	CHCHD4	coiled-coil-helix-coiled-coil-helix domain containing 4 [Source:HGNC Symbol;Acc:HGNC:26467]	6.174	72.2037	5.11097e-123	3.778	13.718	1.36834e-50	-0.315	0.803851	0.234565	636	766	569	568	6488	6412	5198	3692	175	48	74	66	4326	5190	4698	4163	502	561	424	467	6305	6723	9226	5467	125	41	58	60	5007
ENSOMYG00000009419	si:ch73-335l21.4	si:ch73-335l21.4 [Source:ZFIN;Acc:ZDB-GENE-160728-105]	L1		Non Conserved ISG	ENSDARG00000091234	si:ch73-335l21.4	si:ch73-335l21.4 [Source:ZFIN;Acc:ZDB-GENE-160728-105]	ENSG00000212864	RNF208	ring finger protein 208 [Source:HGNC Symbol;Acc:HGNC:25420]	6.173	72.1536	8.43889e-08	2.736	6.66221	0.00338307	0.751	1.68296	0.119727	0	0	1	1	7	10	6	0	0	0	0	0	24	8	26	17	0	0	1	1	7	10	11	0	0	0	0	0	28
ENSOMYG00000038345	nampt2	nicotinamide phosphoribosyltransferase 2 [Source:ZFIN;Acc:ZDB-GENE-030131-2931]	L1		Conserved ISG	ENSDARG00000027183	namptb	nicotinamide phosphoribosyltransferase b [Source:ZFIN;Acc:ZDB-GENE-030131-2931]	ENSG00000105835	NAMPT	nicotinamide phosphoribosyltransferase [Source:HGNC Symbol;Acc:HGNC:30092]	6.162	71.6056	1.22978e-144	5.171	36.0268	1.35259e-105	-0.062	0.957935	0.84453	322	265	531	277	8419	7774	8572	5587	188	153	143	154	7142	8498	8514	8695	254	194	396	228	8182	8151	15214	8273	134	129	113	139	8266
ENSOMYG00000005747	cox-2	prostaglandin-endoperoxide synthase 2a [Source:ZFIN;Acc:ZDB-GENE-020530-2]	L1		Non Conserved ISG	ENSDARG00000010276	ptgs2b	prostaglandin-endoperoxide synthase 2b [Source:ZFIN;Acc:ZDB-GENE-041014-323]	ENSG00000073756	PTGS2	prostaglandin-endoperoxide synthase 2 [Source:HGNC Symbol;Acc:HGNC:9605]	6.16	71.5064	2.53487e-10	5.355	40.9275	9.05088e-09	-0.074	0.95	0.886065	1	2	29	10	420	512	416	385	4	0	0	16	580	415	366	298	1	1	22	8	408	537	738	570	3	0	0	14	671
ENSOMYG00000065375			L1		Non Conserved ISG	ENSDARG00000103540	gpr132b	G protein-coupled receptor 132b [Source:ZFIN;Acc:ZDB-GENE-040724-83]	ENSG00000183484	GPR132	G protein-coupled receptor 132 [Source:HGNC Symbol;Acc:HGNC:17482]	6.153	71.1603	2.65632e-76	4.162	17.9014	2.40832e-35	2.116	4.3349	1.07975e-10	60	69	145	56	1396	1663	678	329	135	84	98	70	4034	4196	6858	5038	47	51	108	46	1357	1744	1203	487	96	71	77	63	4669
ENSOMYG00000005604			L1		Conserved ISG	ENSDARG00000097901	si:ch73-90p23.1	si:ch73-90p23.1 [Source:ZFIN;Acc:ZDB-GENE-131121-421]	ENSG00000126262	FFAR2	free fatty acid receptor 2 [Source:HGNC Symbol;Acc:HGNC:4501]	6.137	70.3754	4.6123e-21	3.402	10.5707	4.7892e-10	1.184	2.27206	0.00461145	5	8	6	3	78	58	25	18	2	1	6	0	158	67	241	73	4	6	4	2	76	61	44	27	1	1	5	0	183
ENSOMYG00000004462	rpz5	rapunzel 5 [Source:ZFIN;Acc:ZDB-GENE-030131-4678]	L1		Non Conserved ISG	ENSDARG00000075718	rpz5	rapunzel 5 [Source:ZFIN;Acc:ZDB-GENE-030131-4678]	ENSG00000171877	FRMD5	FERM domain containing 5 [Source:HGNC Symbol;Acc:HGNC:28214]	6.125	69.7925	1.05679e-76	3.376	10.3819	1.47836e-24	1.711	3.27388	1.87681e-07	199	198	564	174	2438	3185	1453	822	180	108	169	132	7472	7782	8351	6441	157	145	420	143	2369	3340	2579	1217	128	91	133	119	8648
ENSOMYG00000001046	irf7	interferon regulatory factor 7 [Source:ZFIN;Acc:ZDB-GENE-040426-1518]	L2	More induced in B57	Conserved ISG	ENSDARG00000045661	irf7	interferon regulatory factor 7 [Source:ZFIN;Acc:ZDB-GENE-040426-1518]	ENSG00000126456	IRF3	interferon regulatory factor 3 [Source:HGNC Symbol;Acc:HGNC:6118]	6.118	69.4547	1.1117e-90	3.147	8.85812	1.91759e-25	2.584	5.996	2.86115e-21	21	31	45	26	237	297	126	73	32	30	19	16	1189	1252	1142	1290	17	23	34	21	230	311	224	108	23	25	15	14	1376
ENSOMYG00000003747			L1		Non Conserved ISG	ENSDARG00000112253	ftr24	finTRIM family, member 24 [Source:ZFIN;Acc:ZDB-GENE-050731-2]	ENSG00000221926	TRIM16	tripartite motif containing 16 [Source:HGNC Symbol;Acc:HGNC:17241]	6.112	69.1664	1.34761e-59	3.391	10.4904	9.106e-23	1.043	2.06051	0.00103489	17	53	48	49	274	286	218	325	28	2	14	14	794	731	684	712	13	39	36	40	266	300	387	481	20	2	11	13	919
ENSOMYG00000000835	map1b	microtubule-associated protein 1B [Source:ZFIN;Acc:ZDB-GENE-130530-690]	L1		Non Conserved ISG	ENSDARG00000113782	map1b	microtubule-associated protein 1B [Source:ZFIN;Acc:ZDB-GENE-130530-690]	ENSG00000131711	MAP1B	microtubule associated protein 1B [Source:HGNC Symbol;Acc:HGNC:6836]	6.111	69.1185	6.15513e-10	6.211	74.0794	2.58396e-19	-0.889	0.539988	0.00320338	3	1	1	0	100	64	57	74	0	0	2	0	37	34	39	45	2	1	1	0	97	67	101	110	0	0	2	0	43
ENSOMYG00000048790	marcksl1b	MARCKS-like 1b [Source:ZFIN;Acc:ZDB-GENE-040426-2315]	L1		Non Conserved ISG	ENSDARG00000035715	marcksl1b	MARCKS-like 1b [Source:NCBI gene;Acc:406504]	ENSG00000175130	MARCKSL1	MARCKS like 1 [Source:HGNC Symbol;Acc:HGNC:7142]	6.106	68.8794	1.76803e-55	4.612	24.454	2.99309e-33	-0.334	0.793334	0.334459	257	229	951	226	7949	8308	5977	4351	146	56	132	74	4479	6645	4318	5021	203	168	709	186	7725	8711	10608	6443	104	47	104	67	5184
ENSOMYG00000016968			L1		Not induced by Poly IC							6.104	68.7839	9.15163e-08	3.546	11.6803	0.0004549	0.773	1.70882	0.10701	0	2	0	0	10	15	11	0	0	0	1	0	27	23	51	17	0	1	0	0	10	16	20	0	0	0	1	0	31
ENSOMYG00000060283			L2	Only upregulated in B57	Not induced by Poly IC	ENSDARG00000086495	BX546500.1		ENSG00000254656	RTL1	retrotransposon Gag like 1 [Source:HGNC Symbol;Acc:HGNC:14665]	6.093	68.2615	2.10852e-07	-0.223	0.856782	0.748382	5.567	47.4061	7.68342e-06	0	0	1	1	0	0	0	0	0	0	0	0	15	11	32	17	0	0	1	1	0	0	0	0	0	0	0	0	17
ENSOMYG00000012577	cisha	cytokine inducible SH2-containing protein a [Source:ZFIN;Acc:ZDB-GENE-050907-1]	L1		Not induced by Poly IC	ENSDARG00000060316	cish	cytokine inducible SH2-containing protein [Source:ZFIN;Acc:ZDB-GENE-050907-1]	ENSG00000114737	CISH	cytokine inducible SH2 containing protein [Source:HGNC Symbol;Acc:HGNC:1984]	6.089	68.0725	8.87136e-20	4.317	19.9318	8.54236e-15	0.396	1.31585	0.290518	1	2	10	6	33	65	83	68	1	3	0	4	98	127	128	119	1	1	7	5	32	68	147	101	1	3	0	4	113
ENSOMYG00000007300	pck2	phosphoenolpyruvate carboxykinase 2 (mitochondrial) [Source:ZFIN;Acc:ZDB-GENE-040426-2266]	L2	Only upregulated in B57	Non Conserved ISG	ENSDARG00000110463	pck2	phosphoenolpyruvate carboxykinase 2 (mitochondrial) [Source:ZFIN;Acc:ZDB-GENE-040426-2266]	ENSG00000100889	PCK2	phosphoenolpyruvate carboxykinase 2, mitochondrial [Source:HGNC Symbol;Acc:HGNC:8725]	6.089	68.0725	3.85512e-19	0.586	1.50108	0.212578	0.279	1.21335	0.49188	31	32	82	201	111	95	44	125	4	2	0	4	144	94	225	131	24	23	61	165	108	100	78	185	3	2	0	4	167
ENSOMYG00000017465	ankrd33ba	ankyrin repeat domain 33ba [Source:ZFIN;Acc:ZDB-GENE-040724-39]	L1		Not induced by Poly IC	ENSDARG00000058357	ankrd33ba	ankyrin repeat domain 33ba [Source:ZFIN;Acc:ZDB-GENE-040724-39]	ENSG00000164236	ANKRD33B	ankyrin repeat domain 33B [Source:HGNC Symbol;Acc:HGNC:35240]	6.082	67.743	3.9761e-29	4.125	17.4481	7.80259e-17	1.144	2.20993	0.00167714	5	6	3	6	51	99	16	84	3	1	5	4	175	171	210	148	4	4	2	5	50	104	28	124	2	1	4	4	203
ENSOMYG00000008998	dhx58	DEXH (Asp-Glu-X-His) box polypeptide 58 [Source:ZFIN;Acc:ZDB-GENE-120612-3]	L1		Conserved ISG	ENSDARG00000089463	dhx58	DEXH (Asp-Glu-X-His) box polypeptide 58 [Source:ZFIN;Acc:ZDB-GENE-120612-3]	ENSG00000108771	DHX58	DExH-box helicase 58 [Source:HGNC Symbol;Acc:HGNC:29517]	6.046	66.0735	7.99375e-266	4.593	24.1341	8.92055e-162	-0.097	0.934975	0.669921	796	772	752	621	12596	11967	10141	8610	345	218	210	192	10036	12329	10426	11900	628	566	561	511	12241	12548	17999	12749	245	184	165	173	11616
ENSOMYG00000003559			L1		Non Conserved ISG	ENSDARG00000043236	ccna1	cyclin A1 [Source:ZFIN;Acc:ZDB-GENE-040311-2]	ENSG00000123191	ATP7B	ATPase copper transporting beta [Source:HGNC Symbol;Acc:HGNC:870]	6.039	65.7537	3.99408e-84	3.55	11.7127	2.75561e-33	-0.378	0.769504	0.192872	480	286	425	306	2818	2575	3073	2215	87	32	48	21	2489	2206	1894	2138	379	210	317	252	2739	2700	5454	3280	62	27	38	19	2881
ENSOMYG00000036148			L2	Only upregulated in B57	Non Conserved ISG	ENSDARG00000113106	CABZ01080371.3		ENSG00000103490	PYCARD	PYD and CARD domain containing [Source:HGNC Symbol;Acc:HGNC:16608]	6.03	65.3448	1.9117e-64	2.024	4.0671	0.0144835	8.305	316.267	2.30756e-31	0	0	0	0	5	0	0	0	16	8	5	13	472	628	434	485	0	0	0	0	5	0	0	0	11	7	4	12	546
ENSOMYG00000067209			L2	Only upregulated in B57	Conserved ISG	ENSDARG00000073789	zmp:0000000735	zmp:0000000735 [Source:ZFIN;Acc:ZDB-GENE-130530-738]	ENSG00000177409	SAMD9L	sterile alpha motif domain containing 9 like [Source:HGNC Symbol;Acc:HGNC:1349]	6.021	64.9384	5.0005e-233	0.532	1.44593	0.423427	17.086	139123	9.38392e-59	0	0	0	0	1	0	0	0	1499	802	1061	1076	46123	54241	48144	54643	0	0	0	0	1	0	0	0	1067	679	835	971	53382
ENSOMYG00000033852	ARHGEF38	Rho guanine nucleotide exchange factor 38 [Source:HGNC Symbol;Acc:HGNC:25968]	L2	Only upregulated in B57	Not induced by Poly IC	ENSDARG00000079377	arhgef38	Rho guanine nucleotide exchange factor (GEF) 38 [Source:ZFIN;Acc:ZDB-GENE-090313-83]	ENSG00000236699	ARHGEF38	Rho guanine nucleotide exchange factor 38 [Source:HGNC Symbol;Acc:HGNC:25968]	6.02	64.8934	5.10689e-09	-0.328	0.79664	0.447923	-0.062	0.957935	0.890099	58	41	52	48	43	25	20	8	1	0	0	0	21	11	36	27	46	30	39	39	42	26	35	12	1	0	0	0	24
ENSOMYG00000001227	traf1	TNF receptor-associated factor 1 [Source:ZFIN;Acc:ZDB-GENE-071120-4]	L1		Non Conserved ISG	ENSDARG00000060393	fibcd1	fibrinogen C domain containing 1 [Source:ZFIN;Acc:ZDB-GENE-070424-245]	ENSG00000130720	FIBCD1	fibrinogen C domain containing 1 [Source:HGNC Symbol;Acc:HGNC:25922]	6.01	64.4452	1.20332e-123	4.834	28.5219	8.68767e-81	0.968	1.95613	0.000115206	170	163	367	147	3460	4596	3233	3526	187	193	179	195	7741	10428	8093	8927	134	119	274	121	3363	4819	5738	5221	133	163	141	176	8959
ENSOMYG00000073532			L1		Non Conserved ISG	ENSDARG00000028222	itgb8	integrin, beta 8 [Source:ZFIN;Acc:ZDB-GENE-071213-3]	ENSG00000105855	ITGB8	integrin subunit beta 8 [Source:HGNC Symbol;Acc:HGNC:6163]	6.003	64.1332	3.41205e-13	4.08	16.9123	2.12654e-08	1.037	2.05196	0.0134451	4	1	1	0	16	35	12	22	0	1	1	2	85	30	91	46	3	1	1	0	16	37	21	33	0	1	1	2	98
ENSOMYG00000017688	havcr1	hepatitis A virus cellular receptor 1 [Source:ZFIN;Acc:ZDB-GENE-040718-131]	L1		Non Conserved ISG	ENSDARG00000040178	havcr1	hepatitis A virus cellular receptor 1 [Source:ZFIN;Acc:ZDB-GENE-040718-131]	ENSG00000145850	TIMD4	T cell immunoglobulin and mucin domain containing 4 [Source:HGNC Symbol;Acc:HGNC:25132]	6.002	64.0888	7.61307e-129	5.795	55.5225	6.69041e-120	0.325	1.25266	0.209559	251	213	165	250	7729	8321	7967	5951	342	131	256	255	12589	10064	12704	9853	198	156	123	206	7511	8725	14140	8812	243	111	201	230	14570
ENSOMYG00000070614			L1		Conserved ISG	ENSDARG00000063088	si:dkey-211g8.6	si:dkey-211g8.6 [Source:ZFIN;Acc:ZDB-GENE-060503-813]	ENSG00000126262	FFAR2	free fatty acid receptor 2 [Source:HGNC Symbol;Acc:HGNC:4501]	6	64	2.20981e-25	5.307	39.5882	1.76458e-27	-0.211	0.863938	0.574632	5	4	16	1	252	214	183	68	5	4	2	1	161	123	224	116	4	3	12	1	245	224	325	101	4	3	2	1	186
ENSOMYG00000054222	socs1	suppressor of cytokine signaling 1a [Source:ZFIN;Acc:ZDB-GENE-040801-205]	L1		Conserved ISG	ENSDARG00000038095	socs1a	suppressor of cytokine signaling 1a [Source:ZFIN;Acc:ZDB-GENE-040801-205]	ENSG00000185338	SOCS1	suppressor of cytokine signaling 1 [Source:HGNC Symbol;Acc:HGNC:19383]	5.981	63.1627	5.07984e-107	5.552	46.9157	4.53411e-83	1.968	3.91225	2.80542e-13	43	42	39	42	1413	1649	1090	848	185	161	119	45	6874	5502	6140	4412	34	31	29	35	1373	1729	1935	1256	132	136	94	41	7956
ENSOMYG00000015725			L1		Non Conserved ISG	ENSDARG00000088251	lgals17	galectin 17 [Source:ZFIN;Acc:ZDB-GENE-131121-418]	ENSG00000105366	SIGLEC8	sialic acid binding Ig like lectin 8 [Source:HGNC Symbol;Acc:HGNC:10877]	5.974	62.8569	7.83216e-130	3.857	14.4901	8.27191e-58	0.293	1.22519	0.254545	452	527	352	348	5520	5592	2572	2361	219	112	86	71	4972	5407	5821	5369	357	386	262	286	5365	5863	4565	3496	156	95	68	64	5755
ENSOMYG00000002842	hsp90aa1.2	heat shock protein 90, alpha (cytosolic), class A member 1, tandem duplicate 2 [Source:ZFIN;Acc:ZDB-GENE-031001-3]	L1		Non Conserved ISG	ENSDARG00000024746	hsp90aa1.2	heat shock protein 90, alpha (cytosolic), class A member 1, tandem duplicate 2 [Source:ZFIN;Acc:ZDB-GENE-031001-3]	ENSG00000080824	HSP90AA1	heat shock protein 90 alpha family class A member 1 [Source:HGNC Symbol;Acc:HGNC:5253]	5.957	62.1206	8.35678e-78	4.551	23.4416	1.8518e-53	-0.112	0.925304	0.73982	46	51	88	112	1407	1134	742	1217	28	20	27	23	1050	1606	787	970	36	37	66	92	1367	1189	1317	1802	20	17	21	21	1215
ENSOMYG00000071865			L1		Not induced by Poly IC							5.946	61.6488	8.50647e-69	4.411	21.2737	8.12339e-37	1.787	3.45097	2.21647e-08	20	24	29	24	276	408	376	227	36	32	16	38	1636	873	2179	995	16	18	22	20	268	428	667	336	26	27	13	34	1893
ENSOMYG00000034242	depdc7a	DEP domain containing 7, paralog a [Source:ZFIN;Acc:ZDB-GENE-060512-176]	L1		Non Conserved ISG	ENSDARG00000055043	depdc7a	DEP domain containing 7, paralog a [Source:NCBI gene;Acc:692297]	ENSG00000121690	DEPDC7	DEP domain containing 7 [Source:HGNC Symbol;Acc:HGNC:29899]	5.925	60.7579	6.58373e-20	5.68	51.2685	4.22119e-31	-0.568	0.674551	0.0497057	0	3	1	9	123	148	75	123	0	1	2	3	62	83	79	86	0	2	1	7	120	155	133	182	0	1	2	3	72
ENSOMYG00000033782			L1		Conserved ISG	ENSDARG00000076182	stat1b	signal transducer and activator of transcription 1b [Source:ZFIN;Acc:ZDB-GENE-030616-23]	ENSG00000115415	STAT1	signal transducer and activator of transcription 1 [Source:HGNC Symbol;Acc:HGNC:11362]	5.917	60.4219	1.03728e-116	3.696	12.9601	2.65681e-48	-0.266	0.831622	0.32846	984	1099	1038	718	11012	9879	5055	6369	272	62	192	117	7116	6790	6780	6586	776	805	774	591	10702	10359	8972	9431	194	52	151	106	8236
ENSOMYG00000045130			L2	Only upregulated in B57	Non Conserved ISG	ENSDARG00000105829	CR788316.4	neoverrucotoxin subunit beta-like [Source:NCBI gene;Acc:100004951]	ENSG00000155657	TTN	titin [Source:HGNC Symbol;Acc:HGNC:12403]	5.912	60.2129	4.11876e-12	1.515	2.85799	0.010539	0.693	1.61664	0.128985	2	9	44	2	55	62	25	11	5	0	2	0	69	113	108	110	2	7	33	2	53	65	44	16	4	0	2	0	80
ENSOMYG00000020294	pyya	peptide YYa [Source:NCBI gene;Acc:30211]	L2	Only upregulated in B57	Not induced by Poly IC	ENSDARG00000053449	pyya	peptide YYa [Source:NCBI gene;Acc:30211]	ENSG00000122585	NPY	neuropeptide Y [Source:HGNC Symbol;Acc:HGNC:7955]	5.911	60.1711	1.51081e-06	0.03	1.02101	0.972983	3.427	10.7555	0.00122772	3	0	0	0	0	2	0	0	0	0	0	0	14	26	10	24	2	0	0	0	0	2	0	0	0	0	0	0	16
ENSOMYG00000017678			L2	Only upregulated in B57	Non Conserved ISG	ENSDARG00000038587	CU929150.1	uncharacterized LOC100004199 [Source:NCBI gene;Acc:100004199]	ENSG00000163528	CHCHD4	coiled-coil-helix-coiled-coil-helix domain containing 4 [Source:HGNC Symbol;Acc:HGNC:26467]	5.91	60.1295	3.83589e-46	1.605	3.04196	2.06313e-06	0.409	1.32777	0.198	102	143	119	114	406	388	174	84	6	1	17	11	335	431	423	408	80	105	89	94	395	407	309	124	4	1	13	10	388
ENSOMYG00000060429	TNS4	tensin 4 [Source:HGNC Symbol;Acc:HGNC:24352]	L1		Non Conserved ISG	ENSDARG00000020845	tns1b	tensin 1b [Source:ZFIN;Acc:ZDB-GENE-030131-6933]	ENSG00000131746	TNS4	tensin 4 [Source:HGNC Symbol;Acc:HGNC:24352]	5.906	59.963	1.11776e-32	5.437	43.3212	4.85182e-27	0.495	1.40932	0.181933	4	6	27	1	514	505	114	135	16	7	10	13	405	587	619	540	3	4	20	1	500	530	202	200	11	6	8	12	469
ENSOMYG00000001358	adam22	ADAM metallopeptidase domain 22 [Source:ZFIN;Acc:ZDB-GENE-070810-1]	L1		Non Conserved ISG	ENSDARG00000060532	adam22	ADAM metallopeptidase domain 22 [Source:ZFIN;Acc:ZDB-GENE-070810-1]	ENSG00000008277	ADAM22	ADAM metallopeptidase domain 22 [Source:HGNC Symbol;Acc:HGNC:201]	5.905	59.9214	3.53354e-127	5.437	43.3212	2.52193e-118	0.222	1.16635	0.275388	14	33	14	19	712	620	342	538	17	9	24	16	727	644	761	718	11	24	10	16	692	650	607	797	12	8	19	14	841
ENSOMYG00000059469		solute carrier organic anion transporter family, member 2A1 [Source:ZFIN;Acc:ZDB-GENE-060606-3]	L1		Non Conserved ISG	ENSDARG00000061896	slco2a1	solute carrier organic anion transporter family, member 2A1 [Source:ZFIN;Acc:ZDB-GENE-060606-3]	ENSG00000174640	SLCO2A1	solute carrier organic anion transporter family member 2A1 [Source:HGNC Symbol;Acc:HGNC:10955]	5.904	59.8799	7.71387e-08	2.684	6.42635	0.00111904	0.912	1.88165	0.0585699	1	0	3	0	4	18	4	4	0	0	0	1	19	36	17	24	1	0	2	0	4	19	7	6	0	0	0	1	22
ENSOMYG00000031052		si:ch211-284e13.4 [Source:ZFIN;Acc:ZDB-GENE-060526-161]	L1		Non Conserved ISG	ENSDARG00000060330	si:ch211-284e13.4	si:ch211-284e13.4 [Source:ZFIN;Acc:ZDB-GENE-060526-161]	ENSG00000169047	IRS1	insulin receptor substrate 1 [Source:HGNC Symbol;Acc:HGNC:6125]	5.903	59.8384	3.12179e-08	5.204	36.8604	5.07454e-07	-0.067	0.954621	0.890049	0	0	0	1	21	24	6	9	0	0	0	0	12	11	14	19	0	0	0	1	20	25	11	13	0	0	0	0	14
ENSOMYG00000000451			L1		Non Conserved ISG	ENSDARG00000003061	cd276	CD276 molecule [Source:ZFIN;Acc:ZDB-GENE-070112-452]	ENSG00000103855	CD276	CD276 molecule [Source:HGNC Symbol;Acc:HGNC:19137]	5.896	59.5488	6.84865e-96	4.147	17.7162	4.56426e-58	0.783	1.72071	0.000597097	29	27	54	18	468	534	213	273	18	15	21	13	749	582	952	634	23	20	40	15	455	560	378	404	13	13	17	12	867
ENSOMYG00000006357			L1		Non Conserved ISG	ENSDARG00000041339	zgc:92380	zgc:92380 [Source:ZFIN;Acc:ZDB-GENE-040801-221]	ENSG00000111057	KRT18	keratin 18 [Source:HGNC Symbol;Acc:HGNC:6430]	5.892	59.3839	3.05352e-60	3.296	9.82189	4.13524e-22	1.607	3.04618	3.13309e-07	29	19	34	26	117	135	132	260	13	13	14	17	693	596	671	577	23	14	25	21	114	142	234	385	9	11	11	15	802
ENSOMYG00000033575	c3ar1	C3a anaphylatoxin chemotactic receptor [Source:ZFIN;Acc:ZDB-GENE-230621-1]	L2	Only upregulated in B57	Conserved ISG	ENSDARG00000031749	C3AR1	C3a anaphylatoxin chemotactic receptor [Source:NCBI gene;Acc:794255]	ENSG00000197405	C5AR1	complement C5a receptor 1 [Source:HGNC Symbol;Acc:HGNC:1338]	5.875	58.6883	2.95239e-66	2.208	4.62034	2.29425e-11	1.757	3.37995	7.42621e-08	89	91	279	81	516	723	224	262	50	36	42	27	1441	1715	1772	1728	70	67	208	67	501	758	398	388	36	30	33	24	1668
ENSOMYG00000047005	il4i1	si:dkey-40g16.6 [Source:ZFIN;Acc:ZDB-GENE-030131-9110]	L1		Conserved ISG	ENSDARG00000056804	si:dkey-40g16.6	si:dkey-40g16.6 [Source:ZFIN;Acc:ZDB-GENE-030131-9110]	ENSG00000104951	IL4I1	interleukin 4 induced 1 [Source:HGNC Symbol;Acc:HGNC:19094]	5.87	58.4852	5.06878e-191	4.539	23.2474	1.50138e-147	-0.029	0.980099	0.909707	98	129	81	89	1746	1680	1136	1182	57	20	45	27	1565	1541	1543	1499	77	95	60	73	1697	1762	2016	1750	41	17	35	24	1811
ENSOMYG00000002596	serpine1	serpin peptidase inhibitor, clade E (nexin, plasminogen activator inhibitor type 1), member 1 [Source:ZFIN;Acc:ZDB-GENE-070912-60]	L1		Conserved ISG	ENSDARG00000056795	serpine1	serpin peptidase inhibitor, clade E (nexin, plasminogen activator inhibitor type 1), member 1 [Source:ZFIN;Acc:ZDB-GENE-070912-60]	ENSG00000106366	SERPINE1	serpin family E member 1 [Source:HGNC Symbol;Acc:HGNC:8583]	5.859	58.041	6.24062e-28	2.748	6.71785	1.9768e-07	2.111	4.31991	3.28605e-05	184	135	944	184	1611	1799	1604	1644	207	280	136	285	10019	12317	7833	12401	145	99	704	151	1566	1886	2847	2434	147	237	107	257	11596
ENSOMYG00000006257			L1		Non Conserved ISG	ENSDARG00000101138	BX323596.1	C-X-C motif chemokine 11-6-like [Source:NCBI gene;Acc:567656]	ENSG00000124875	CXCL6	C-X-C motif chemokine ligand 6 [Source:HGNC Symbol;Acc:HGNC:10643]	5.821	56.5322	1.88061e-92	6.274	77.386	1.647e-110	-0.67	0.628507	0.0117219	78	57	85	89	3524	3403	4641	2789	75	45	59	56	2149	2977	1985	2451	62	42	63	73	3425	3568	8237	4130	53	38	46	51	2487
ENSOMYG00000011754			L1		Non Conserved ISG	ENSDARG00000091734	traf3ip2l	TRAF3 interacting protein 2-like [Source:ZFIN;Acc:ZDB-GENE-110919-1]	ENSG00000056972	TRAF3IP2	TRAF3 interacting protein 2 [Source:HGNC Symbol;Acc:HGNC:1343]	5.81	56.1028	8.97744e-23	4.594	24.1508	1.63364e-34	-0.825	0.564482	0.00595045	9	8	12	13	175	154	185	128	3	1	4	0	87	125	84	69	7	6	9	11	170	161	328	190	2	1	3	0	101
ENSOMYG00000003402			L1		Non Conserved ISG	ENSDARG00000040118	zgc:113232	zgc:113232 [Source:ZFIN;Acc:ZDB-GENE-050327-86]	ENSG00000171502	COL24A1	collagen type XXIV alpha 1 chain [Source:HGNC Symbol;Acc:HGNC:20821]	5.806	55.9474	2.83585e-11	7.152	142.222	2.16448e-12	-0.201	0.869947	0.585859	1	0	0	0	63	62	35	37	1	0	0	2	30	57	60	25	1	0	0	0	61	65	62	55	1	0	0	2	35
ENSOMYG00000016952			L1		Non Conserved ISG							5.805	55.9087	1.38959e-118	5.544	46.6563	1.7818e-96	1.051	2.07197	8.53077e-06	42	28	24	27	879	953	855	789	53	36	78	50	2255	1777	2971	1823	33	21	18	22	854	999	1517	1168	38	30	61	45	2610
ENSOMYG00000009280	hsh2d	hematopoietic SH2 domain containing [Source:ZFIN;Acc:ZDB-GENE-050410-3]	L1		Non Conserved ISG	ENSDARG00000110717	hsh2d	hematopoietic SH2 domain containing [Source:NCBI gene;Acc:548337]	ENSG00000196684	HSH2D	hematopoietic SH2 domain containing [Source:HGNC Symbol;Acc:HGNC:24920]	5.793	55.4456	9.52208e-09	5.732	53.1501	1.05741e-13	-1.083	0.472046	0.00258279	1	1	0	2	52	52	42	36	0	0	1	0	15	21	19	25	1	1	0	2	51	55	75	53	0	0	1	0	17
ENSOMYG00000056524	ehd1b	EH-domain containing 1b [Source:ZFIN;Acc:ZDB-GENE-030131-2069]	L1		Non Conserved ISG	ENSDARG00000110243	ehd1b	EH-domain containing 1b [Source:ZFIN;Acc:ZDB-GENE-030131-2069]	ENSG00000110047	EHD1	EH domain containing 1 [Source:HGNC Symbol;Acc:HGNC:3242]	5.793	55.4456	5.15996e-53	3.447	10.9056	1.54067e-20	0.882	1.84293	0.00923399	74	83	181	83	1306	1202	383	381	62	32	67	16	1910	1149	2663	1523	58	61	135	68	1269	1260	680	564	44	27	53	14	2211
ENSOMYG00000061241			L1		Non Conserved ISG	ENSDARG00000002731	sdc2	syndecan 2 [Source:ZFIN;Acc:ZDB-GENE-021206-3]	ENSG00000169439	SDC2	syndecan 2 [Source:HGNC Symbol;Acc:HGNC:10659]	5.792	55.4071	1.92859e-20	4.032	16.3589	1.3058e-10	1.835	3.56771	0.00088994	23	18	34	25	475	801	115	41	83	29	30	18	1854	1095	2972	1343	18	13	25	21	462	840	204	61	59	25	24	16	2146
ENSOMYG00000031584	marcksl1a	MARCKS-like 1a [Source:ZFIN;Acc:ZDB-GENE-040426-2146]	L1		Non Conserved ISG	ENSDARG00000039034	marcksl1a	MARCKS-like 1a [Source:NCBI gene;Acc:406407]	ENSG00000175130	MARCKSL1	MARCKS like 1 [Source:HGNC Symbol;Acc:HGNC:7142]	5.789	55.292	1.59292e-86	3.664	12.6758	5.04233e-36	1.235	2.35381	2.0033e-05	211	206	375	163	2103	2699	1768	1131	241	77	155	84	5173	4918	6468	5318	166	151	280	134	2044	2830	3138	1675	171	65	122	76	5987
ENSOMYG00000025851			L1		Not induced by Poly IC	ENSDARG00000100794	mmp13b	matrix metallopeptidase 13b [Source:ZFIN;Acc:ZDB-GENE-030131-6152]	ENSG00000137745	MMP13	matrix metallopeptidase 13 [Source:HGNC Symbol;Acc:HGNC:7159]	5.789	55.292	7.48449e-33	4.023	16.2571	1.75827e-19	0.801	1.74231	0.0203985	5	4	13	14	119	139	47	107	2	8	7	4	228	116	395	192	4	3	10	12	116	146	83	158	1	7	6	4	264
ENSOMYG00000012752	hspb8	heat shock protein b8 [Source:ZFIN;Acc:ZDB-GENE-030131-2480]	L1		Non Conserved ISG	ENSDARG00000109236	hspb8	heat shock protein b8 [Source:ZFIN;Acc:ZDB-GENE-030131-2480]	ENSG00000152137	HSPB8	heat shock protein family B (small) member 8 [Source:HGNC Symbol;Acc:HGNC:30171]	5.787	55.2154	5.17143e-15	2.948	7.71679	2.13009e-09	0.499	1.41323	0.158022	9	7	6	3	43	39	38	14	3	0	1	1	90	39	63	57	7	5	4	2	42	41	67	21	2	0	1	1	104
ENSOMYG00000033514			L1		Non Conserved ISG	ENSDARG00000038668	gbp1	guanylate binding protein 1 [Source:ZFIN;Acc:ZDB-GENE-040718-32]	ENSG00000117228	GBP1	guanylate binding protein 1 [Source:HGNC Symbol;Acc:HGNC:4182]	5.785	55.139	1.04782e-138	5.637	49.7629	1.37807e-132	-0.311	0.806083	0.209759	641	694	1470	678	28947	27592	20251	29464	628	560	533	583	22557	23702	22151	23148	506	509	1096	558	28132	28931	35942	43628	447	474	420	526	26107
ENSOMYG00000004193		calcyphosine-like b [Source:ZFIN;Acc:ZDB-GENE-050417-298]	L1		Not induced by Poly IC	ENSDARG00000003414	capslb	calcyphosine-like b [Source:ZFIN;Acc:ZDB-GENE-050417-298]	ENSG00000152611	CAPSL	calcyphosine like [Source:HGNC Symbol;Acc:HGNC:28375]	5.773	54.6822	8.191e-07	4.084	16.9592	0.000153442	0.266	1.20247	0.562214	0	0	0	1	11	9	0	15	0	0	0	0	22	8	22	11	0	0	0	1	11	9	0	22	0	0	0	0	25
ENSOMYG00000025349	mybpc1	myosin binding protein C1 [Source:ZFIN;Acc:ZDB-GENE-041114-196]	L2	Only upregulated in B57	Non Conserved ISG	ENSDARG00000045560	mybpc1	myosin binding protein C, slow type [Source:ZFIN;Acc:ZDB-GENE-041114-196]	ENSG00000196091	MYBPC1	myosin binding protein C1 [Source:HGNC Symbol;Acc:HGNC:7549]	5.772	54.6443	3.31842e-08	1.784	3.4438	0.00116768	0.403	1.32225	0.319983	3	14	8	2	8	24	20	18	0	1	1	0	33	48	24	31	2	10	6	2	8	25	35	27	0	1	1	0	38
ENSOMYG00000038885			L1		Not induced by Poly IC	ENSDARG00000086654	cbln11	cerebellin 11 [Source:ZFIN;Acc:ZDB-GENE-111110-2]	ENSG00000082196	C1QTNF3	C1q and TNF related 3 [Source:HGNC Symbol;Acc:HGNC:14326]	5.765	54.3798	6.5024e-07	3.671	12.7374	0.000467378	0.79	1.72907	0.112266	0	0	0	0	5	7	0	5	0	0	0	0	22	7	18	14	0	0	0	0	5	7	0	7	0	0	0	0	25
ENSOMYG00000008732			L1		Non Conserved ISG	ENSDARG00000115887	CABZ01021532.1	uncharacterized LOC108179086 [Source:NCBI gene;Acc:108179086]	ENSG00000114770	ABCC5	ATP binding cassette subfamily C member 5 [Source:HGNC Symbol;Acc:HGNC:56]	5.747	53.7056	2.96622e-22	5.203	36.8349	7.24388e-39	-1.687	0.310572	2.0777e-06	12	20	16	6	437	379	350	144	5	1	0	3	92	140	74	87	9	15	12	5	425	397	621	213	4	1	0	3	106
ENSOMYG00000004170			L1		Non Conserved ISG	ENSDARG00000035718	cbln6	cerebellin 6 [Source:ZFIN;Acc:ZDB-GENE-111110-3]	ENSG00000144119	C1QL2	complement C1q like 2 [Source:HGNC Symbol;Acc:HGNC:24181]	5.746	53.6684	1.24862e-21	4.58	23.9176	6.83386e-15	-0.144	0.905006	0.750622	30	41	155	50	1914	1262	1011	748	48	2	36	15	1030	1214	1039	1015	24	30	116	41	1860	1323	1794	1108	34	2	28	14	1192
ENSOMYG00000043236	marcksl1a	MARCKS-like 1a [Source:ZFIN;Acc:ZDB-GENE-040426-2146]	L1		Non Conserved ISG	ENSDARG00000039034	marcksl1a	MARCKS-like 1a [Source:NCBI gene;Acc:406407]	ENSG00000175130	MARCKSL1	MARCKS like 1 [Source:HGNC Symbol;Acc:HGNC:7142]	5.746	53.6684	4.69452e-81	4.598	24.2179	6.60024e-53	0.078	1.05555	0.833998	634	657	1383	579	9165	11414	14956	10692	412	340	336	413	14395	16072	14547	14163	500	482	1031	476	8907	11968	26545	15832	293	288	264	373	16661
ENSOMYG00000025915	fosl1a	FOS like 1, AP-1 transcription factor subunit a [Source:ZFIN;Acc:ZDB-GENE-061207-7]	L1		Non Conserved ISG	ENSDARG00000015355	fosl1a	FOS-like antigen 1a [Source:ZFIN;Acc:ZDB-GENE-061207-7]	ENSG00000075426	FOSL2	FOS like 2, AP-1 transcription factor subunit [Source:HGNC Symbol;Acc:HGNC:3798]	5.745	53.6312	3.23393e-56	4.944	30.7817	1.02565e-55	0.103	1.074	0.724026	10	7	17	8	208	272	192	152	7	9	6	3	262	268	243	223	8	5	13	7	202	285	341	225	5	8	5	3	303
ENSOMYG00000060013			L2	Only upregulated in B57	Non Conserved ISG	ENSDARG00000093465	si:ch73-7i4.3	si:ch73-7i4.3 [Source:ZFIN;Acc:ZDB-GENE-100922-62]	ENSG00000088827	SIGLEC1	sialic acid binding Ig like lectin 1 [Source:HGNC Symbol;Acc:HGNC:11127]	5.736	53.2976	6.18078e-44	1.68	3.20428	3.53787e-05	3.99	15.8895	4.66023e-22	24	46	51	25	118	190	16	45	39	40	51	22	973	1671	1481	1952	19	34	38	21	115	199	28	67	28	34	40	20	1126
ENSOMYG00000064037	batf	basic leucine zipper transcription factor, ATF-like [Source:ZFIN;Acc:ZDB-GENE-041014-291]	L1		Not induced by Poly IC	ENSDARG00000011818	batf	basic leucine zipper transcription factor, ATF-like [Source:NCBI gene;Acc:564589]	ENSG00000156127	BATF	basic leucine zipper ATF-like transcription factor [Source:HGNC Symbol;Acc:HGNC:958]	5.732	53.1501	9.67086e-53	5.408	42.459	2.37075e-46	0.464	1.37936	0.155916	20	23	83	12	968	1127	974	647	54	33	34	45	1511	1781	1733	1566	16	17	62	10	941	1182	1729	958	38	28	27	41	1749
ENSOMYG00000043140			L1		Non Conserved ISG	ENSDARG00000097501	si:dkey-111k8.3	si:dkey-111k8.3 [Source:ZFIN;Acc:ZDB-GENE-131119-82]	ENSG00000163825	RTP3	receptor transporter protein 3 [Source:HGNC Symbol;Acc:HGNC:15572]	5.729	53.0397	3.59515e-88	8.325	320.682	6.26646e-93	-0.419	0.747943	0.0915268	9	7	1	2	947	1055	721	1201	18	12	24	26	850	746	825	695	7	5	1	2	920	1106	1280	1778	13	10	19	23	984
ENSOMYG00000007008	edn2	endothelin 2 [Source:ZFIN;Acc:ZDB-GENE-060503-774]	L1		Non Conserved ISG	ENSDARG00000070578	edn2	endothelin 2 [Source:ZFIN;Acc:ZDB-GENE-060503-774]	ENSG00000127129	EDN2	endothelin 2 [Source:HGNC Symbol;Acc:HGNC:3177]	5.724	52.8562	9.62083e-07	3.666	12.6933	0.000116448	-0.054	0.963262	0.918564	1	0	3	0	18	31	0	18	0	0	0	0	9	15	22	15	1	0	2	0	17	33	0	27	0	0	0	0	10
ENSOMYG00000035194	gpx3	glutathione peroxidase 3 [Source:ZFIN;Acc:ZDB-GENE-070222-3]	L1		Not induced by Poly IC	ENSDARG00000043342	gpx3	glutathione peroxidase 3 [Source:ZFIN;Acc:ZDB-GENE-070222-3]	ENSG00000211445	GPX3	glutathione peroxidase 3 [Source:HGNC Symbol;Acc:HGNC:4555]	5.716	52.5639	8.57048e-08	4.42	21.4068	2.05164e-05	1.183	2.27048	0.0187356	0	0	0	1	13	6	13	2	1	1	0	0	50	17	44	27	0	0	0	1	13	6	23	3	1	1	0	0	58
ENSOMYG00000014459	ano3	anoctamin 3 [Source:ZFIN;Acc:ZDB-GENE-111031-3]	L2	Only upregulated in B57	Not induced by Poly IC	ENSDARG00000058015	ano3	anoctamin 3 [Source:ZFIN;Acc:ZDB-GENE-111031-3]	ENSG00000134343	ANO3	anoctamin 3 [Source:HGNC Symbol;Acc:HGNC:14004]	5.712	52.4183	1.70406e-07	-0.014	0.990343	0.99001	3.253	9.53346	9.96974e-05	1	3	2	2	2	2	0	1	0	0	1	0	16	8	39	25	1	2	1	2	2	2	0	1	0	0	1	0	19
ENSOMYG00000005214			L1		Non Conserved ISG	ENSDARG00000002445	prdm1a	PR domain containing 1a, with ZNF domain [Source:ZFIN;Acc:ZDB-GENE-030131-2193]	ENSG00000057657	PRDM1	PR/SET domain 1 [Source:HGNC Symbol;Acc:HGNC:9346]	5.693	51.7325	5.24439e-14	2.513	5.70806	2.71413e-06	1.002	2.00277	0.0128513	2	2	12	4	24	21	11	28	2	0	3	0	53	39	77	69	2	1	9	3	23	22	20	41	1	0	2	0	61
ENSOMYG00000014414			L1		Non Conserved ISG	ENSDARG00000038669	gbp2	guanylate binding protein 2 [Source:ZFIN;Acc:ZDB-GENE-070912-618]	ENSG00000117228	GBP1	guanylate binding protein 1 [Source:HGNC Symbol;Acc:HGNC:4182]	5.678	51.1974	1.03723e-209	4.842	28.6805	3.27123e-158	-0.137	0.909408	0.548251	488	520	590	336	10026	9752	6406	8054	261	221	192	248	7911	10503	7310	7918	385	381	440	276	9744	10225	11370	11926	186	187	151	224	9156
ENSOMYG00000007291			L1		Not induced by Poly IC	ENSDARG00000096624	si:dkey-187i8.2	si:dkey-187i8.2 [Source:ZFIN;Acc:ZDB-GENE-121214-181]	ENSG00000166523	CLEC4E	C-type lectin domain family 4 member E [Source:HGNC Symbol;Acc:HGNC:14555]	5.615	49.0099	6.89089e-37	3.302	9.86282	2.2136e-15	-0.49	0.712025	0.165881	107	116	345	95	1542	989	1011	757	5	36	21	12	512	784	791	762	84	85	257	78	1499	1037	1794	1121	4	30	17	11	593
ENSOMYG00000002678			L1		Conserved ISG	ENSDARG00000077559	LO017815.1	nuclear receptor coactivator 7-like [Source:NCBI gene;Acc:792958]	ENSG00000111912	NCOA7	nuclear receptor coactivator 7 [Source:HGNC Symbol;Acc:HGNC:21081]	5.611	48.8742	1.79956e-51	4.263	19.1995	2.5081e-32	0.571	1.48555	0.067969	36	20	34	31	495	625	307	166	31	8	10	29	627	874	588	742	28	15	25	26	481	655	545	246	22	7	8	26	726
ENSOMYG00000076067			L2	Only upregulated in B57	Not induced by Poly IC	ENSDARG00000087245	CR847844.1	CD209 antigen-like protein D [Source:NCBI gene;Acc:101884526]	ENSG00000104938	CLEC4M	C-type lectin domain family 4 member M [Source:HGNC Symbol;Acc:HGNC:13523]	5.608	48.7726	6.73112e-18	-0.484	0.714992	0.46614	8.599	387.755	2.44086e-14	0	0	2	1	0	0	0	0	0	6	3	3	53	195	161	105	0	0	1	1	0	0	0	0	0	5	2	3	61
ENSOMYG00000059488			L1		Non Conserved ISG	ENSDARG00000002196	bach1b	BTB and CNC homology 1, basic leucine zipper transcription factor 1 b [Source:ZFIN;Acc:ZDB-GENE-050522-220]	ENSG00000156273	BACH1	BTB domain and CNC homolog 1 [Source:HGNC Symbol;Acc:HGNC:935]	5.601	48.5366	7.26219e-42	3.817	14.0939	1.21091e-19	2.323	5.00372	9.27113e-09	15	35	114	26	581	739	292	250	90	61	58	95	3337	1709	3905	2469	12	26	85	21	565	775	518	370	64	52	46	86	3862
ENSOMYG00000072383	socs1a	suppressor of cytokine signaling 1a [Source:ZFIN;Acc:ZDB-GENE-040801-205]	L1		Conserved ISG	ENSDARG00000038095	socs1a	suppressor of cytokine signaling 1a [Source:ZFIN;Acc:ZDB-GENE-040801-205]	ENSG00000185338	SOCS1	suppressor of cytokine signaling 1 [Source:HGNC Symbol;Acc:HGNC:19383]	5.6	48.5029	6.92251e-83	6.274	77.386	2.86034e-104	-0.623	0.649319	0.0249757	228	153	220	155	8379	8457	11900	6162	187	215	127	148	5552	6915	5095	6386	180	112	164	128	8143	8868	21121	9124	133	182	100	134	6426
ENSOMYG00000015846			L3	More induced in AP2	Non Conserved ISG	ENSDARG00000093082	LO018605.1		ENSG00000179144	GIMAP7	GTPase, IMAP family member 7 [Source:HGNC Symbol;Acc:HGNC:22404]	5.596	48.3686	1.36585e-08	3.609	12.2016	2.79512e-89	-7.991	0.00393069	6.52549e-174	320	382	346	279	3383	3056	2108	1639	0	0	0	0	12	15	8	7	252	280	258	230	3288	3204	3741	2427	0	0	0	0	14
ENSOMYG00000050882	KCNMB4	potassium calcium-activated channel subfamily M regulatory beta subunit 4 [Source:HGNC Symbol;Acc:HGNC:6289]	L2	Only upregulated in B57	Not induced by Poly IC	ENSDARG00000001712	si:ch211-247n2.1	si:ch211-247n2.1 [Source:ZFIN;Acc:ZDB-GENE-141216-101]	ENSG00000135643	KCNMB4	potassium calcium-activated channel subfamily M regulatory beta subunit 4 [Source:HGNC Symbol;Acc:HGNC:6289]	5.595	48.3351	2.74779e-06	-0.599	0.660211	0.37085	5.035	32.7858	6.44261e-05	1	1	2	0	0	0	0	0	0	0	0	0	22	5	24	10	1	1	1	0	0	0	0	0	0	0	0	0	25
ENSOMYG00000032381	faslg	Fas ligand (TNF superfamily, member 6) [Source:ZFIN;Acc:ZDB-GENE-070410-16]	L1		Non Conserved ISG	ENSDARG00000098913	faslg	Fas ligand (TNF superfamily, member 6) [Source:ZFIN;Acc:ZDB-GENE-070410-16]	ENSG00000117560	FASLG	Fas ligand [Source:HGNC Symbol;Acc:HGNC:11936]	5.581	47.8683	1.42082e-16	4.086	16.9828	3.30788e-19	-0.203	0.868742	0.569776	4	7	5	8	64	66	86	48	4	1	1	0	62	69	73	45	3	5	4	7	62	69	153	71	3	1	1	0	72
ENSOMYG00000038040			L1		Non Conserved ISG	ENSDARG00000043719	c3a.6	complement component c3a, duplicate 6 [Source:ZFIN;Acc:ZDB-GENE-041212-2]	ENSG00000125730	C3	complement C3 [Source:HGNC Symbol;Acc:HGNC:1318]	5.581	47.8683	4.17477e-51	4.684	25.7054	1.2496e-38	0.087	1.06216	0.825788	43	45	86	26	1312	1261	394	612	59	8	24	24	864	950	1148	1050	34	33	64	21	1275	1322	699	906	42	7	19	22	1000
ENSOMYG00000028882			L2	More induced in B57	Non Conserved ISG	ENSDARG00000070132	aste1a	asteroid homolog 1a [Source:NCBI gene;Acc:100006826]	ENSG00000034533	ASTE1	asteroid homolog 1 [Source:HGNC Symbol;Acc:HGNC:25021]	5.555	47.0134	1.82898e-17	5.182	36.3026	6.16274e-07	3.307	9.89706	3.85936e-09	0	0	0	0	8	15	11	0	2	0	5	4	138	116	93	99	0	0	0	0	8	16	20	0	1	0	4	4	160
ENSOMYG00000029665	june	JunE proto-oncogene, AP-1 transcription factor subunit [Source:ZFIN;Acc:ZDB-GENE-060929-812]	L1		Non Conserved ISG	ENSDARG00000104090	june	JunE proto-oncogene, AP-1 transcription factor subunit [Source:NCBI gene;Acc:767776]	ENSG00000177606	JUN	Jun proto-oncogene, AP-1 transcription factor subunit [Source:HGNC Symbol;Acc:HGNC:6204]	5.545	46.6887	7.47226e-49	3.14	8.81524	3.01818e-17	1.945	3.85038	9.44591e-10	7	11	23	13	142	120	31	47	10	12	8	11	306	283	494	374	6	8	17	11	138	126	55	70	7	10	6	10	354
ENSOMYG00000077393			L2	Only upregulated in B57	Conserved ISG	ENSDARG00000073789	zmp:0000000735	zmp:0000000735 [Source:ZFIN;Acc:ZDB-GENE-130530-738]	ENSG00000177409	SAMD9L	sterile alpha motif domain containing 9 like [Source:HGNC Symbol;Acc:HGNC:1349]	5.516	45.7595	2.79443e-05	-0.613	0.653836	0.360074	14.407	21724	1.25825e-13	0	0	6	0	0	0	0	0	115	44	129	0	4973	6398	11965	7578	0	0	4	0	0	0	0	0	82	37	102	0	5756
ENSOMYG00000043194			L1		Non Conserved ISG	ENSDARG00000045075	tmem106a	transmembrane protein 106A [Source:ZFIN;Acc:ZDB-GENE-030131-5129]	ENSG00000184988	TMEM106A	transmembrane protein 106A [Source:HGNC Symbol;Acc:HGNC:28288]	5.48	44.6318	3.67024e-79	4.265	19.2262	2.21053e-62	-0.619	0.651122	0.0118152	82	109	83	63	1016	1017	1154	709	29	11	19	24	726	677	638	651	65	80	62	52	987	1066	2048	1050	21	9	15	22	840
ENSOMYG00000066882			L1		Not induced by Poly IC	ENSDARG00000029688	hsp70.1	heat shock cognate 70-kd protein, tandem duplicate 1 [Source:ZFIN;Acc:ZDB-GENE-990415-91]	ENSG00000109971	HSPA8	heat shock protein family A (Hsp70) member 8 [Source:HGNC Symbol;Acc:HGNC:5241]	5.474	44.4466	0.000106932	2.872	7.32079	0.00591702	0.007	1.00486	0.994078	0	0	137	0	846	752	1140	1427	0	22	7	0	1036	2104	752	1200	0	0	102	0	822	789	2023	2113	0	19	6	0	1199
ENSOMYG00000032700	SLC24A3	solute carrier family 24 member 3 [Source:HGNC Symbol;Acc:HGNC:10977]	L1		Not induced by Poly IC	ENSDARG00000006760	slc24a3	solute carrier family 24 member 3 [Source:ZFIN;Acc:ZDB-GENE-090312-67]	ENSG00000185052	SLC24A3	solute carrier family 24 member 3 [Source:HGNC Symbol;Acc:HGNC:10977]	5.471	44.3542	1.53762e-08	3.926	15.2	0.000100498	1.088	2.12579	0.0275562	2	0	0	0	14	20	0	11	2	0	1	0	36	44	27	44	2	0	0	0	14	21	0	16	1	0	1	0	42
ENSOMYG00000000830			L1		Not induced by Poly IC	ENSDARG00000078451	gzm3	granzyme 3, tandem duplicate 1 [Source:ZFIN;Acc:ZDB-GENE-070912-132]	ENSG00000100448	CTSG	cathepsin G [Source:HGNC Symbol;Acc:HGNC:2532]	5.467	44.2314	2.19349e-07	4.743	26.7784	1.75234e-05	0.749	1.68063	0.121552	0	0	1	0	30	26	3	0	3	0	0	0	31	50	45	43	0	0	1	0	29	27	5	0	2	0	0	0	36
ENSOMYG00000000708			L1		Not induced by Poly IC	ENSDARG00000103542	vegfaa	vascular endothelial growth factor Aa [Source:NCBI gene;Acc:30682]	ENSG00000112715	VEGFA	vascular endothelial growth factor A [Source:HGNC Symbol;Acc:HGNC:12680]	5.465	44.1702	7.15179e-16	2.63	6.19026	4.31653e-06	1.802	3.48703	9.17175e-06	2	4	3	2	17	15	11	9	2	0	3	1	55	46	94	40	2	3	2	2	17	16	20	13	1	0	2	1	64
ENSOMYG00000037143	ck-2.1		L1		Non Conserved ISG	ENSDARG00000032993	ccl34b.3	chemokine (C-C motif) ligand 34b, duplicate 3 [Source:ZFIN;Acc:ZDB-GENE-130603-64]	ENSG00000038382	TRIO	trio Rho guanine nucleotide exchange factor [Source:HGNC Symbol;Acc:HGNC:12303]	5.449	43.683	3.49885e-23	4.336	20.196	2.83566e-15	0.319	1.24747	0.434671	197	254	1358	249	6538	6479	8598	5844	284	409	212	445	12188	13654	11562	11610	155	186	1012	205	6354	6793	15260	8653	202	346	167	402	14106
ENSOMYG00000057926			L1		Conserved ISG	ENSDARG00000089463	dhx58	DEXH (Asp-Glu-X-His) box polypeptide 58 [Source:ZFIN;Acc:ZDB-GENE-120612-3]	ENSG00000107201	DDX58	DExD/H-box helicase 58 [Source:HGNC Symbol;Acc:HGNC:19102]	5.435	43.2611	4.13797e-141	3.968	15.649	7.64978e-79	-0.162	0.893785	0.523104	550	817	713	529	8646	8670	3191	5986	302	112	214	171	5760	6000	6855	5835	434	599	531	435	8403	9091	5664	8864	215	95	168	154	6667
ENSOMYG00000022556			L1		Conserved ISG	ENSDARG00000099465	rnf213a	Danio rerio ring finger protein 213a (rnf213a), mRNA. [Source:RefSeq mRNA;Acc:NM_001353835]	ENSG00000173821	RNF213	ring finger protein 213 [Source:HGNC Symbol;Acc:HGNC:14539]	5.424	42.9326	2.1906e-221	3.901	14.9389	4.23006e-116	0.922	1.89474	1.04854e-07	706	1125	843	645	10298	9017	4718	7228	669	408	479	604	17143	14534	18259	16317	557	824	628	531	10008	9455	8374	10703	476	345	377	545	19841
ENSOMYG00000068221			L1		Non Conserved ISG	ENSDARG00000069270	si:dkey-182i3.11	si:dkey-182i3.11 [Source:ZFIN;Acc:ZDB-GENE-121214-258]	ENSG00000099769	IGFALS	insulin like growth factor binding protein acid labile subunit [Source:HGNC Symbol;Acc:HGNC:5468]	5.419	42.784	1.39459e-09	8.9	477.713	9.91672e-17	-1.165	0.445964	0.00469379	0	0	0	0	107	121	72	59	1	0	2	0	20	66	20	29	0	0	0	0	104	127	128	87	1	0	2	0	23
ENSOMYG00000050178	pcbp4	poly(rC) binding protein 4 [Source:ZFIN;Acc:ZDB-GENE-040426-2122]	L2	Only upregulated in B57	Not induced by Poly IC	ENSDARG00000024276	pcbp4	poly(rC) binding protein 4 [Source:ZFIN;Acc:ZDB-GENE-040426-2122]	ENSG00000090097	PCBP4	poly(rC) binding protein 4 [Source:HGNC Symbol;Acc:HGNC:8652]	5.418	42.7544	2.63867e-10	0.228	1.17121	0.73021	4.602	24.2851	5.41624e-08	0	3	1	2	1	0	0	4	1	0	1	2	49	25	62	43	0	2	1	2	1	0	0	6	1	0	1	2	57
ENSOMYG00000067081			L1		Non Conserved ISG	ENSDARG00000076828	zgc:194101	zgc:194101 [Source:ZFIN;Acc:ZDB-GENE-080723-68]	ENSG00000223573	TINCR	TINCR ubiquitin domain containing [Source:HGNC Symbol;Acc:HGNC:14607]	5.417	42.7247	1.07367e-68	4.399	21.0975	7.0107e-46	0.5	1.41421	0.0905818	479	349	1227	420	7727	8757	8321	7151	586	407	399	448	16862	12859	15308	12732	378	256	915	346	7510	9182	14768	10589	417	344	314	404	19516
ENSOMYG00000038533			L1		Non Conserved ISG							5.416	42.6951	2.77349e-50	3.501	11.3216	2.62521e-28	-0.047	0.967947	0.903659	49	61	55	39	537	553	274	187	24	1	19	6	355	437	389	372	39	45	41	32	522	580	486	277	17	1	15	5	411
ENSOMYG00000015507	crtam		L1		Non Conserved ISG	ENSDARG00000089327	BX120005.2	cytotoxic and regulatory T-cell molecule [Source:NCBI gene;Acc:101884219]	ENSG00000109943	CRTAM	cytotoxic and regulatory T cell molecule [Source:HGNC Symbol;Acc:HGNC:24313]	5.413	42.6065	2.94808e-115	4.312	19.8628	5.74331e-71	1.591	3.01258	1.25628e-11	97	84	78	88	1010	1194	1094	898	134	108	107	141	3798	2664	5620	3266	77	62	58	72	982	1252	1942	1330	95	91	84	127	4396
ENSOMYG00000060008			L1		Non Conserved ISG	ENSDARG00000076828	zgc:194101	zgc:194101 [Source:ZFIN;Acc:ZDB-GENE-080723-68]	ENSG00000177688	SUMO4	small ubiquitin like modifier 4 [Source:HGNC Symbol;Acc:HGNC:21181]	5.394	42.049	2.16256e-101	5.627	49.4192	2.41833e-104	0.698	1.62225	0.00459818	64	52	90	85	2143	2342	2035	2298	198	104	144	140	5714	3260	5630	3247	50	38	67	70	2083	2456	3612	3403	141	88	113	126	6613
ENSOMYG00000006379			L1		Conserved ISG	ENSDARG00000088078	usp18	ubiquitin specific peptidase 18 [Source:ZFIN;Acc:ZDB-GENE-100210-2]	ENSG00000184979	USP18	ubiquitin specific peptidase 18 [Source:HGNC Symbol;Acc:HGNC:12616]	5.394	42.049	1.1131e-164	3.247	9.49389	1.37217e-79	-0.337	0.791686	0.0704696	303	284	284	237	1871	1694	1353	1512	77	31	42	36	1412	1471	1323	1308	239	208	212	195	1818	1776	2401	2239	55	26	33	33	1634
ENSOMYG00000041773			L1		Non Conserved ISG	ENSDARG00000037155	si:dkey-78k11.9	si:dkey-78k11.9 [Source:ZFIN;Acc:ZDB-GENE-060503-929]	ENSG00000169860	P2RY1	purinergic receptor P2Y1 [Source:HGNC Symbol;Acc:HGNC:8539]	5.388	41.8745	8.27357e-84	4.944	30.7817	6.01944e-77	-0.136	0.910039	0.64695	59	46	62	34	892	1122	1095	650	33	40	26	26	1061	996	894	866	47	34	46	28	867	1176	1943	962	23	34	20	23	1228
ENSOMYG00000006430			L1		Conserved ISG	ENSDARG00000092883	si:dkey-193b15.5	si:dkey-193b15.5 [Source:ZFIN;Acc:ZDB-GENE-070912-413]	ENSG00000137959	IFI44L	interferon induced protein 44 like [Source:HGNC Symbol;Acc:HGNC:17817]	5.386	41.8165	7.03034e-136	4.721	26.3732	2.68058e-105	0.208	1.15509	0.404109	572	651	923	446	15172	16522	6895	6307	564	478	455	361	11336	15648	13407	14959	451	477	688	367	14745	17324	12238	9339	401	404	358	326	13120
ENSOMYG00000003616			L1		Not induced by Poly IC	ENSDARG00000041976	il17a/f3	interleukin 17a/f3 [Source:ZFIN;Acc:ZDB-GENE-041001-192]	ENSG00000112116	IL17F	interleukin 17F [Source:HGNC Symbol;Acc:HGNC:16404]	5.385	41.7875	2.1301e-06	4.728	26.5015	1.86713e-05	0.194	1.14393	0.67804	0	0	0	0	9	2	3	15	0	0	0	0	12	11	12	13	0	0	0	0	9	2	5	22	0	0	0	0	14
ENSOMYG00000041642		v-maf avian musculoaponeurotic fibrosarcoma oncogene homolog a (paralog a) [Source:ZFIN;Acc:ZDB-GENE-010605-2]	L1		Non Conserved ISG	ENSDARG00000015890	mafa	v-maf avian musculoaponeurotic fibrosarcoma oncogene homolog a (paralog a) [Source:ZFIN;Acc:ZDB-GENE-010605-2]	ENSG00000204103	MAFB	MAF bZIP transcription factor B [Source:HGNC Symbol;Acc:HGNC:6408]	5.38	41.6429	6.04229e-83	4.105	17.2079	1.8153e-56	0.404	1.32317	0.0967409	32	26	50	42	619	579	265	259	33	22	18	11	581	751	551	624	25	19	37	35	602	607	470	384	23	19	14	10	672
ENSOMYG00000007462			L1		Non Conserved ISG	ENSDARG00000113217	gig2h	grass carp reovirus (GCRV)-induced gene 2h [Source:ZFIN;Acc:ZDB-GENE-130517-5]	ENSG00000138617	PARP16	poly(ADP-ribose) polymerase family member 16 [Source:HGNC Symbol;Acc:HGNC:26040]	5.376	41.5276	1.10486e-26	5.95	61.8199	4.60156e-45	-1.195	0.436786	0.000127288	3	3	6	12	240	264	203	271	3	5	1	4	99	132	72	124	2	2	4	10	233	277	360	401	2	4	1	4	115
ENSOMYG00000053803			L1		Non Conserved ISG	ENSDARG00000040474	snx10b	sorting nexin 10b [Source:NCBI gene;Acc:569469]	ENSG00000086300	SNX10	sorting nexin 10 [Source:HGNC Symbol;Acc:HGNC:14974]	5.376	41.5276	4.24946e-17	4.022	16.2459	1.74959e-10	0.337	1.26313	0.42617	10	12	86	6	389	417	194	390	18	27	7	16	604	598	662	597	8	9	64	5	378	437	344	577	13	23	6	14	699
ENSOMYG00000044952	PDE4B	phosphodiesterase 4B [Source:HGNC Symbol;Acc:HGNC:8781]	L1		Non Conserved ISG	ENSDARG00000032868	pde4ba	phosphodiesterase 4B, cAMP-specific a [Source:ZFIN;Acc:ZDB-GENE-030131-9570]	ENSG00000184588	PDE4B	phosphodiesterase 4B [Source:HGNC Symbol;Acc:HGNC:8781]	5.367	41.2694	8.00523e-92	3.523	11.4955	6.56128e-41	0.924	1.89737	0.000367792	242	234	575	200	2396	2791	2019	1725	186	154	155	187	4429	5076	6032	5078	191	171	429	165	2329	2926	3583	2554	132	130	122	169	5126
ENSOMYG00000057649	tnfa	tumor necrosis factor a (TNF superfamily, member 2) [Source:ZFIN;Acc:ZDB-GENE-050317-1]	L1		Non Conserved ISG	ENSDARG00000009511	tnfa	tumor necrosis factor a (TNF superfamily, member 2) [Source:ZFIN;Acc:ZDB-GENE-050317-1]	ENSG00000228978	TNF	tumor necrosis factor [Source:HGNC Symbol;Acc:HGNC:11892]	5.355	40.9275	1.53763e-28	4.32	19.9733	7.47628e-17	1.138	2.20076	0.000601508	6	4	2	1	72	65	33	22	10	4	1	1	147	125	128	107	5	3	1	1	70	68	59	33	7	3	1	1	170
ENSOMYG00000008894	PCDH20	protocadherin 20 [Source:HGNC Symbol;Acc:HGNC:14257]	L2	Only upregulated in B57	Not induced by Poly IC	ENSDARG00000036424	pcdh20	protocadherin 20 [Source:NCBI gene;Acc:100007362]	ENSG00000197991		novel protein	5.345	40.6448	2.74148e-05	0.013	1.00905	0.992295	1.355	2.55797	0.0337492	1	0	7	1	0	0	0	5	0	0	0	0	6	27	22	13	1	0	5	1	0	0	0	7	0	0	0	0	7
ENSOMYG00000051274			L2	More induced in B57	Non Conserved ISG	ENSDARG00000100370	CT955963.1		ENSG00000179057	IGSF22	immunoglobulin superfamily member 22 [Source:HGNC Symbol;Acc:HGNC:26750]	5.342	40.5604	1.75941e-37	4.982	31.6032	4.55623e-12	2.87	7.31065	1.06415e-14	3	0	2	0	32	23	24	46	14	4	14	6	217	390	250	296	2	0	1	0	31	24	43	68	10	3	11	5	251
ENSOMYG00000048976			L1		Conserved ISG	ENSDARG00000007823	atf3	activating transcription factor 3 [Source:ZFIN;Acc:ZDB-GENE-040426-728]	ENSG00000162772	ATF3	activating transcription factor 3 [Source:HGNC Symbol;Acc:HGNC:785]	5.342	40.5604	3.78748e-75	4.469	22.1464	1.36443e-55	-0.003	0.997923	0.9982	76	70	187	133	1679	1815	1642	1265	57	81	46	57	1654	1745	1898	1928	60	51	139	109	1632	1903	2914	1873	41	69	36	51	1914
ENSOMYG00000008746			L1		Non Conserved ISG	ENSDARG00000057090	zmp:0000001103	zmp:0000001103 [Source:ZFIN;Acc:ZDB-GENE-140106-63]	ENSG00000198178	CLEC4C	C-type lectin domain family 4 member C [Source:HGNC Symbol;Acc:HGNC:13258]	5.341	40.5323	1.30119e-37	5.447	43.6225	3.06254e-70	-1.799	0.287374	2.31637e-11	11	23	21	19	559	475	554	400	10	2	5	3	136	165	134	175	9	17	16	16	543	498	983	592	7	2	4	3	157
ENSOMYG00000011178	si:ch211-180a12.2	si:ch211-180a12.2 [Source:ZFIN;Acc:ZDB-GENE-121214-236]	L2	Only upregulated in B57	Not induced by Poly IC	ENSDARG00000087857	si:ch211-180a12.2	si:ch211-180a12.2 [Source:ZFIN;Acc:ZDB-GENE-121214-236]	ENSG00000204252	HLA-DOA	major histocompatibility complex, class II, DO alpha [Source:HGNC Symbol;Acc:HGNC:4936]	5.338	40.4481	9.0842e-06	-0.029	0.980099	0.973573	1.305	2.47084	0.0312841	1	1	0	17	2	7	3	0	0	0	1	0	29	19	27	16	1	1	0	14	2	7	5	0	0	0	1	0	34
ENSOMYG00000022836		zinc finger, NFX1-type containing 1 [Source:ZFIN;Acc:ZDB-GENE-110804-2]	L1		Conserved ISG	ENSDARG00000100280	znfx1	zinc finger, NFX1-type containing 1 [Source:ZFIN;Acc:ZDB-GENE-110804-2]	ENSG00000124201	ZNFX1	zinc finger NFX1-type containing 1 [Source:HGNC Symbol;Acc:HGNC:29271]	5.337	40.4201	1.831e-155	4.213	18.5455	4.54876e-98	0.115	1.08298	0.654609	1633	1760	1577	1335	17632	17056	14638	20883	1018	536	742	760	22275	24189	20115	21056	1288	1290	1176	1098	17136	17884	25980	30922	724	454	584	686	25781
ENSOMYG00000002156			L1		Conserved ISG	ENSDARG00000087832	bcl3	BCL3 transcription coactivator [Source:ZFIN;Acc:ZDB-GENE-061013-1]	ENSG00000069399	BCL3	BCL3 transcription coactivator [Source:HGNC Symbol;Acc:HGNC:998]	5.301	39.4239	3.31892e-113	5.274	38.693	1.84967e-106	0.395	1.31494	0.0845788	34	36	73	34	1209	1062	789	1173	83	59	42	47	1714	1439	1888	1503	27	26	54	28	1175	1114	1400	1737	59	50	33	42	1984
ENSOMYG00000029132		BCL3 transcription coactivator [Source:ZFIN;Acc:ZDB-GENE-061013-1]	L1		Conserved ISG	ENSDARG00000087832	bcl3	BCL3 transcription coactivator [Source:ZFIN;Acc:ZDB-GENE-061013-1]	ENSG00000069399	BCL3	BCL3 transcription coactivator [Source:HGNC Symbol;Acc:HGNC:998]	5.3	39.3966	6.06276e-62	4.74	26.7228	2.75918e-50	0.302	1.23285	0.326584	72	40	155	43	1335	1389	938	1538	83	59	54	70	2055	1659	2358	1709	57	29	116	35	1297	1456	1665	2277	59	50	43	63	2378
ENSOMYG00000011065			L2	Only upregulated in B57	Non Conserved ISG							5.299	39.3693	2.36867e-11	2.037	4.10391	0.0012011	0.778	1.71475	0.0914039	2	1	24	3	46	47	7	18	1	5	0	2	57	94	69	92	2	1	18	2	45	49	12	27	1	4	0	2	66
ENSOMYG00000012827	si:ch73-22o12.1	si:ch73-22o12.1 [Source:ZFIN;Acc:ZDB-GENE-110411-27]	L3	More induced in AP2	Non Conserved ISG	ENSDARG00000062831	si:ch73-22o12.1	si:ch73-22o12.1 [Source:ZFIN;Acc:ZDB-GENE-110411-27]	ENSG00000130202	NECTIN2	nectin cell adhesion molecule 2 [Source:HGNC Symbol;Acc:HGNC:9707]	5.294	39.2331	1.78708e-33	4.914	30.1482	2.31515e-86	-3.03	0.122428	4.57451e-37	33	44	58	50	794	951	829	817	3	2	6	4	124	85	128	119	26	32	43	41	772	997	1471	1210	2	2	5	4	144
ENSOMYG00000004283	tdp2a	tyrosyl-DNA phosphodiesterase 2a [Source:ZFIN;Acc:ZDB-GENE-110218-1]	L1		Non Conserved ISG	ENSDARG00000069941	tdp2a	tyrosyl-DNA phosphodiesterase 2a [Source:ZFIN;Acc:ZDB-GENE-110218-1]	ENSG00000111802	TDP2	tyrosyl-DNA phosphodiesterase 2 [Source:HGNC Symbol;Acc:HGNC:17768]	5.293	39.2059	2.12082e-150	3.823	14.1526	4.14638e-87	-0.206	0.866938	0.358509	273	385	316	326	3031	2730	2489	2859	145	71	91	78	2851	2821	2434	2539	215	282	236	268	2946	2863	4418	4233	103	60	72	70	3300
ENSOMYG00000046245	fosl1a	FOS like 1, AP-1 transcription factor subunit a [Source:ZFIN;Acc:ZDB-GENE-061207-7]	L1		Non Conserved ISG	ENSDARG00000015355	fosl1a	FOS-like antigen 1a [Source:ZFIN;Acc:ZDB-GENE-061207-7]	ENSG00000175592	FOSL1	FOS like 1, AP-1 transcription factor subunit [Source:HGNC Symbol;Acc:HGNC:13718]	5.291	39.1516	4.3605e-21	5.485	44.7867	4.51728e-18	0.202	1.15029	0.566377	0	0	5	2	88	73	22	67	3	1	1	5	93	75	79	76	0	0	4	2	86	77	39	99	2	1	1	5	108
ENSOMYG00000046778			L1		Not induced by Poly IC	ENSDARG00000062874	hcar1-3	hydroxycarboxylic acid receptor 1-3 [Source:ZFIN;Acc:ZDB-GENE-081107-48]	ENSG00000182782	HCAR2	hydroxycarboxylic acid receptor 2 [Source:HGNC Symbol;Acc:HGNC:24827]	5.286	39.0162	1.0399e-06	5.474	44.4466	3.99208e-07	-0.099	0.93368	0.840729	0	0	0	0	21	13	6	7	0	0	0	0	17	11	7	6	0	0	0	0	20	14	11	10	0	0	0	0	20
ENSOMYG00000006058			L1		Non Conserved ISG	ENSDARG00000111097	si:ch73-106l15.2	si:ch73-106l15.2 [Source:ZFIN;Acc:ZDB-GENE-131119-94]	ENSG00000104228	TRIM35	tripartite motif containing 35 [Source:HGNC Symbol;Acc:HGNC:16285]	5.278	38.8004	3.86848e-55	3.056	8.31664	3.8309e-27	-0.605	0.657471	0.0253402	145	140	78	79	771	608	473	489	28	6	6	14	383	478	349	318	114	103	58	65	749	638	840	724	20	5	5	13	443
ENSOMYG00000022254			L1		Non Conserved ISG	ENSDARG00000114454	CR762483.1	growth-regulated alpha protein-like [Source:NCBI gene;Acc:101883994]	ENSG00000169248	CXCL11	C-X-C motif chemokine ligand 11 [Source:HGNC Symbol;Acc:HGNC:10638]	5.277	38.7735	1.32222e-35	3.714	13.1228	4.36937e-19	-1.806	0.285983	9.5514e-06	481	472	1799	377	9112	7779	5193	5340	84	22	101	41	1658	2221	1389	1883	379	346	1341	310	8856	8157	9217	7907	60	19	79	37	1919
ENSOMYG00000064485			L2	Only upregulated in B57	Not induced by Poly IC	ENSDARG00000111302	ccl39.1	chemokine (C-C motif) ligand 39, duplicate 1 [Source:ZFIN;Acc:ZDB-GENE-131127-149]	ENSG00000106178	CCL24	C-C motif chemokine ligand 24 [Source:HGNC Symbol;Acc:HGNC:10623]	5.271	38.6126	1.01113e-05	1.074	2.10526	0.136946	1.981	3.94767	0.00980484	0	0	0	0	1	0	2	0	0	0	0	0	9	19	13	11	0	0	0	0	1	0	4	0	0	0	0	0	10
ENSOMYG00000052362	arsj	arylsulfatase family, member J [Source:ZFIN;Acc:ZDB-GENE-111215-1]	L2	Only upregulated in B57	Non Conserved ISG	ENSDARG00000077590	arsj	arylsulfatase family, member J [Source:ZFIN;Acc:ZDB-GENE-111215-1]	ENSG00000180801	ARSJ	arylsulfatase family member J [Source:HGNC Symbol;Acc:HGNC:26286]	5.263	38.3991	5.37408e-21	1.947	3.85572	9.82744e-05	2.317	4.98295	4.17541e-08	3	1	9	7	26	14	13	7	4	2	3	3	108	52	129	92	2	1	7	6	25	15	23	10	3	2	2	3	125
ENSOMYG00000013580			L1		Not induced by Poly IC	ENSDARG00000105241	btr26	bloodthirsty-related gene family, member 26 [Source:ZFIN;Acc:ZDB-GENE-070705-378]	ENSG00000204599	TRIM39	tripartite motif containing 39 [Source:HGNC Symbol;Acc:HGNC:10065]	5.255	38.1867	2.40959e-23	2.918	7.55798	6.46758e-08	2.09	4.25748	1.74363e-06	9	6	1	4	34	30	14	33	4	1	9	6	146	76	291	118	7	4	1	3	33	31	25	49	3	1	7	5	169
ENSOMYG00000006033			L1		Non Conserved ISG	ENSDARG00000003144	pxmp2	peroxisomal membrane protein 2 [Source:ZFIN;Acc:ZDB-GENE-040912-184]	ENSG00000176894	PXMP2	peroxisomal membrane protein 2 [Source:HGNC Symbol;Acc:HGNC:9716]	5.241	37.818	3.4712e-27	5.29	39.1245	1.76136e-29	-0.985	0.505226	0.0148412	53	52	44	62	708	634	2526	934	30	27	9	17	482	766	610	604	42	38	33	51	688	665	4483	1383	21	23	7	15	558
ENSOMYG00000019692	soul2	heme-binding protein soul2 [Source:ZFIN;Acc:ZDB-GENE-030131-2524]	L1		Non Conserved ISG	ENSDARG00000039499	soul2	heme-binding protein soul2 [Source:ZFIN;Acc:ZDB-GENE-030131-2524]	ENSG00000051620	HEBP2	heme binding protein 2 [Source:HGNC Symbol;Acc:HGNC:15716]	5.236	37.6871	7.96264e-25	3.414	10.659	1.01181e-22	-0.057	0.961261	0.873711	13	12	11	10	98	137	55	43	2	4	2	3	82	67	90	94	10	9	8	8	95	144	98	64	1	3	2	3	95
ENSOMYG00000035476	irf7	interferon regulatory factor 7 [Source:ZFIN;Acc:ZDB-GENE-040426-1518]	L1		Conserved ISG	ENSDARG00000045661	irf7	interferon regulatory factor 7 [Source:ZFIN;Acc:ZDB-GENE-040426-1518]	ENSG00000126456	IRF3	interferon regulatory factor 3 [Source:HGNC Symbol;Acc:HGNC:6118]	5.225	37.4009	8.19949e-102	3.48	11.1579	1.76879e-57	-0.529	0.693035	0.0159036	165	231	205	151	1713	1643	1088	862	62	15	29	35	983	978	936	861	130	169	153	124	1665	1723	1931	1276	44	13	23	32	1138
ENSOMYG00000002915	PLEKHF1	pleckstrin homology and FYVE domain containing 1 [Source:HGNC Symbol;Acc:HGNC:20764]	L1		Not induced by Poly IC	ENSDARG00000110694	plekhf1	pleckstrin homology domain containing, family F (with FYVE domain) member 1 [Source:ZFIN;Acc:ZDB-GENE-040426-1289]	ENSG00000166289	PLEKHF1	pleckstrin homology and FYVE domain containing 1 [Source:HGNC Symbol;Acc:HGNC:20764]	5.216	37.1683	3.046e-85	2.81	7.01285	1.42363e-26	1.143	2.2084	1.10543e-05	116	192	279	243	1043	845	891	795	84	95	69	105	1835	2375	2931	2567	92	141	208	200	1014	886	1581	1177	60	80	54	95	2124
ENSOMYG00000008158			L2	Only upregulated in B57	Non Conserved ISG	ENSDARG00000096624	si:dkey-187i8.2	si:dkey-187i8.2 [Source:ZFIN;Acc:ZDB-GENE-121214-181]	ENSG00000205846	CLEC6A	C-type lectin domain containing 6A [Source:HGNC Symbol;Acc:HGNC:14556]	5.207	36.9371	6.35729e-07	2.019	4.05303	0.00224571	0.69	1.61328	0.120901	1	0	5	4	25	9	3	5	0	0	1	1	15	25	31	30	1	0	4	3	24	9	5	7	0	0	1	1	17
ENSOMYG00000031220	il21r.1	interleukin 21 receptor, tandem duplicate 1 [Source:ZFIN;Acc:ZDB-GENE-080108-6]	L1		Non Conserved ISG	ENSDARG00000069961	il21r.1	interleukin 21 receptor, tandem duplicate 1 [Source:ZFIN;Acc:ZDB-GENE-080108-6]	ENSG00000103522	IL21R	interleukin 21 receptor [Source:HGNC Symbol;Acc:HGNC:6006]	5.206	36.9115	5.4832e-132	4.544	23.3282	4.20179e-117	0.184	1.13603	0.336588	32	33	44	29	591	698	405	342	30	19	24	23	652	588	691	613	25	24	33	24	574	732	719	506	21	16	19	21	755
ENSOMYG00000043973			L1		Not induced by Poly IC	ENSDARG00000025607	ifnphi1	interferon phi 1 [Source:ZFIN;Acc:ZDB-GENE-030721-3]	ENSG00000188379	IFNA2	interferon alpha 2 [Source:HGNC Symbol;Acc:HGNC:5423]	5.2	36.7583	2.23631e-06	3.352	10.2106	0.000893761	1.293	2.45037	0.0226126	0	0	0	0	5	5	3	0	0	0	1	0	19	12	26	11	0	0	0	0	5	5	5	0	0	0	1	0	22
ENSOMYG00000016121			L1		Conserved ISG	ENSDARG00000037805	lgals3bpa	lectin, galactoside-binding, soluble, 3 binding protein a [Source:NCBI gene;Acc:677742]	ENSG00000108679	LGALS3BP	galectin 3 binding protein [Source:HGNC Symbol;Acc:HGNC:6564]	5.194	36.6058	9.42474e-163	3.604	12.1594	1.38121e-79	0.417	1.33515	0.0407681	1549	2271	1544	1722	16526	14428	10804	11611	1082	500	882	696	18951	19390	18379	24718	1222	1664	1151	1417	16061	15128	19175	17193	770	423	694	628	21934
ENSOMYG00000015405	grb10b	growth factor receptor-bound protein 10b [Source:ZFIN;Acc:ZDB-GENE-091020-12]	L1		Non Conserved ISG	ENSDARG00000035308	grb10b	growth factor receptor-bound protein 10b [Source:ZFIN;Acc:ZDB-GENE-091020-12]	ENSG00000106070	GRB10	growth factor receptor bound protein 10 [Source:HGNC Symbol;Acc:HGNC:4564]	5.188	36.4539	6.77935e-64	5.542	46.5917	3.25906e-103	-1.158	0.448133	1.01669e-08	18	12	21	20	665	572	366	510	11	3	16	7	267	274	207	236	14	9	16	16	646	600	650	755	8	3	13	6	309
ENSOMYG00000076938			L2	More induced in B57	Non Conserved ISG	ENSDARG00000032043	ftr16	finTRIM family, member 16 [Source:ZFIN;Acc:ZDB-GENE-070912-126]	ENSG00000221926	TRIM16	tripartite motif containing 16 [Source:HGNC Symbol;Acc:HGNC:17241]	5.185	36.3781	9.9104e-07	2.643	6.24629	0.00436651	2.806	6.99343	0.000144947	0	0	0	0	1	3	0	4	0	0	0	2	29	25	21	27	0	0	0	0	1	3	0	6	0	0	0	2	34
ENSOMYG00000037279	STAT4	signal transducer and activator of transcription 4 [Source:HGNC Symbol;Acc:HGNC:11365]	L1		Conserved ISG	ENSDARG00000028731	stat4	signal transducer and activator of transcription 4 [Source:ZFIN;Acc:ZDB-GENE-030616-264]	ENSG00000138378	STAT4	signal transducer and activator of transcription 4 [Source:HGNC Symbol;Acc:HGNC:11365]	5.183	36.3277	7.89123e-35	3.049	8.27638	2.92344e-16	0.901	1.86736	0.00346445	9	22	12	12	95	98	35	79	3	3	15	4	143	191	153	206	7	16	9	10	92	103	62	117	2	3	12	4	166
ENSOMYG00000013192			L1		Non Conserved ISG	ENSDARG00000060962	btr04	bloodthirsty-related gene family, member 4 [Source:ZFIN;Acc:ZDB-GENE-060825-109]	ENSG00000132109	TRIM21	tripartite motif containing 21 [Source:HGNC Symbol;Acc:HGNC:11312]	5.183	36.3277	2.29047e-94	4.597	24.2011	9.32587e-75	0.208	1.15509	0.458373	434	483	1152	426	10989	10779	7409	8490	584	413	442	457	12144	13571	11169	12722	342	354	859	350	10680	11302	13150	12571	416	349	348	413	14055
ENSOMYG00000026561			L1		Non Conserved ISG	ENSDARG00000089123	negaly6	neuromast-expressed gpi-anchored lymphocyte antigen 6 [Source:ZFIN;Acc:ZDB-GENE-131121-604]	ENSG00000011422	PLAUR	plasminogen activator, urokinase receptor [Source:HGNC Symbol;Acc:HGNC:9053]	5.177	36.177	4.979e-179	4.906	29.9815	2.66863e-163	-1.157	0.448444	3.65372e-10	1851	2349	2266	1467	46788	39892	28629	31982	808	770	571	556	16026	22108	14329	16844	1460	1722	1689	1207	45471	41828	50812	47357	575	652	449	502	18548
ENSOMYG00000059349			L1		Non Conserved ISG							5.174	36.1018	6.32019e-52	6.562	94.4841	1.4298e-65	-0.683	0.622869	0.00287549	6	2	11	2	334	379	223	363	7	5	8	11	211	186	256	187	5	1	8	2	325	397	396	538	5	4	6	10	244
ENSOMYG00000034588	il-1ra		L1		Non Conserved ISG	ENSDARG00000089383	il1fma	interleukin-1 family member A [Source:ZFIN;Acc:ZDB-GENE-140106-231]	ENSG00000163110	PDLIM5	PDZ and LIM domain 5 [Source:HGNC Symbol;Acc:HGNC:17468]	5.156	35.6542	8.06801e-126	3.94	15.3482	5.95949e-75	0.673	1.59438	0.0018021	231	270	435	244	2833	3460	2556	2246	223	247	190	160	4306	5353	6830	4654	182	198	324	201	2753	3628	4537	3326	159	209	150	144	4984
ENSOMYG00000062250			L1		Non Conserved ISG	ENSDARG00000090632	BX601644.2	cytokine receptor-like factor 2 [Source:NCBI gene;Acc:100294510]	ENSG00000285171		novel protein, IL2RG-CXorf65 readthrough	5.116	34.6792	1.79539e-09	4.375	20.7494	4.23265e-05	1.847	3.59751	0.00269306	0	1	0	0	14	6	0	18	3	0	0	4	87	25	87	60	0	1	0	0	14	6	0	27	2	0	0	4	101
ENSOMYG00000006987	zgc:103559	zgc:103559 [Source:ZFIN;Acc:ZDB-GENE-041212-22]	L2	Only upregulated in B57	Not induced by Poly IC	ENSDARG00000038293	zgc:103559	zgc:103559 [Source:ZFIN;Acc:ZDB-GENE-041212-22]	ENSG00000157851	DPYSL5	dihydropyrimidinase like 5 [Source:HGNC Symbol;Acc:HGNC:20637]	5.11	34.5353	1.50692e-05	-0.283	0.82188	0.673153	1.471	2.77214	0.0236915	1	4	3	4	1	4	0	0	0	0	0	0	29	3	5	10	1	3	2	3	1	4	0	0	0	0	0	0	34
ENSOMYG00000021411	wu:fj29h11	wu:fj29h11 [Source:ZFIN;Acc:ZDB-GENE-030131-7558]	L1		Non Conserved ISG	ENSDARG00000096562	wu:fj29h11	wu:fj29h11 [Source:ZFIN;Acc:ZDB-GENE-030131-7558]	ENSG00000151835	SACS	sacsin molecular chaperone [Source:HGNC Symbol;Acc:HGNC:10519]	5.091	34.0835	2.52545e-187	3.994	15.9336	2.06577e-116	0.568	1.48247	0.00171653	923	1383	912	852	15113	14018	4850	8488	757	643	746	649	17331	15719	19230	15884	728	1014	680	701	14688	14698	8608	12568	539	544	587	586	20059
ENSOMYG00000010650			L1		Non Conserved ISG	ENSDARG00000076828	zgc:194101	zgc:194101 [Source:ZFIN;Acc:ZDB-GENE-080723-68]	ENSG00000184900	SUMO3	small ubiquitin like modifier 3 [Source:HGNC Symbol;Acc:HGNC:11124]	5.084	33.9185	2.41659e-43	5.415	42.6656	4.57367e-41	0.587	1.50212	0.0613045	4	11	13	13	283	275	292	266	33	15	16	23	739	354	846	299	3	8	10	11	275	288	518	394	23	13	13	21	855
ENSOMYG00000032550	hprt1l	hypoxanthine phosphoribosyltransferase 1, like [Source:ZFIN;Acc:ZDB-GENE-040625-17]	L1		Not induced by Poly IC	ENSDARG00000014866	hprt1l	hypoxanthine phosphoribosyltransferase 1, like [Source:ZFIN;Acc:ZDB-GENE-040625-17]	ENSG00000165704	HPRT1	hypoxanthine phosphoribosyltransferase 1 [Source:HGNC Symbol;Acc:HGNC:5157]	5.083	33.895	8.82552e-07	4.93	30.4844	1.70987e-06	0.061	1.04319	0.900349	0	0	1	0	12	21	9	6	0	0	0	1	17	10	14	15	0	0	1	0	12	22	16	9	0	0	0	1	20
ENSOMYG00000018872			L1		Not induced by Poly IC	ENSDARG00000020483	lta	lymphotoxin alpha (TNF superfamily, member 1) [Source:ZFIN;Acc:ZDB-GENE-050601-3]	ENSG00000102524	TNFSF13B	TNF superfamily member 13b [Source:HGNC Symbol;Acc:HGNC:11929]	5.07	33.5909	4.83916e-07	4.293	19.603	1.55283e-09	-0.264	0.832776	0.514269	2	3	0	2	18	34	33	21	0	2	0	0	21	31	15	20	2	2	0	2	17	36	59	31	0	2	0	0	24
ENSOMYG00000068542			L2	Only upregulated in B57	Not induced by Poly IC	ENSDARG00000113678	BX511082.1		ENSG00000254656	RTL1	retrotransposon Gag like 1 [Source:HGNC Symbol;Acc:HGNC:14665]	5.06	33.3589	3.14363e-06	-0.308	0.807761	0.633625	1.542	2.91198	0.0148252	3	3	2	4	3	1	0	1	0	0	0	0	12	10	9	6	2	2	1	3	3	1	0	1	0	0	0	0	14
ENSOMYG00000017794			L1		Non Conserved ISG	ENSDARG00000098820	ftr67	finTRIM family, member 67 [Source:ZFIN;Acc:ZDB-GENE-060312-27]	ENSG00000132481	TRIM47	tripartite motif containing 47 [Source:HGNC Symbol;Acc:HGNC:19020]	5.051	33.1514	8.05721e-75	4.529	23.0869	5.673e-69	-0.47	0.721965	0.059152	68	82	72	50	1691	1398	363	834	40	19	35	28	789	636	759	751	54	60	54	41	1643	1466	644	1235	28	16	28	25	913
ENSOMYG00000041601	robo3	roundabout, axon guidance receptor, homolog 3 (Drosophila) [Source:ZFIN;Acc:ZDB-GENE-000209-4]	L1		Non Conserved ISG	ENSDARG00000005645	robo3	roundabout, axon guidance receptor, homolog 3 (Drosophila) [Source:ZFIN;Acc:ZDB-GENE-000209-4]	ENSG00000185008	ROBO2	roundabout guidance receptor 2 [Source:HGNC Symbol;Acc:HGNC:10250]	5.051	33.1514	5.67783e-13	2.517	5.72391	7.10486e-07	0.428	1.34537	0.244769	7	5	8	5	33	44	4	29	1	3	1	1	50	36	55	42	6	4	6	4	32	46	7	43	1	3	1	1	58
ENSOMYG00000025809			L1		Non Conserved ISG	ENSDARG00000073726	zbtb32	zinc finger and BTB domain containing 32 [Source:ZFIN;Acc:ZDB-GENE-131121-166]	ENSG00000109906	ZBTB16	zinc finger and BTB domain containing 16 [Source:HGNC Symbol;Acc:HGNC:12930]	5.044	32.991	1.02245e-185	4.736	26.6488	7.81722e-130	1.734	3.32649	1.13916e-25	41	45	45	45	847	939	586	573	138	111	105	112	2867	2851	2118	3059	32	33	34	37	823	985	1040	848	98	94	83	101	3318
ENSOMYG00000069104			L2	More induced in B57	Non Conserved ISG	ENSDARG00000018587	zgc:152658	zgc:152658 [Source:ZFIN;Acc:ZDB-GENE-060929-68]	ENSG00000133574	GIMAP4	GTPase, IMAP family member 4 [Source:HGNC Symbol;Acc:HGNC:21872]	5.038	32.8541	7.23776e-45	4.37	20.6776	2.54397e-15	2.89	7.4127	7.26594e-19	4	3	0	3	56	57	31	12	21	12	9	12	398	276	290	354	3	2	0	2	54	60	55	18	15	10	7	11	461
ENSOMYG00000060893	rgs5b	regulator of G protein signaling 5b [Source:ZFIN;Acc:ZDB-GENE-050417-359]	L1		Not induced by Poly IC	ENSDARG00000017860	rgs5b	regulator of G protein signaling 5b [Source:ZFIN;Acc:ZDB-GENE-050417-359]	ENSG00000143248	RGS5	regulator of G protein signaling 5 [Source:HGNC Symbol;Acc:HGNC:10001]	5.032	32.7177	4.05151e-21	2.818	7.05184	1.18337e-09	-0.121	0.91955	0.775438	24	20	68	21	123	173	164	148	7	1	8	7	228	203	77	95	19	15	51	17	120	181	291	219	5	1	6	6	264
ENSOMYG00000030155			L2	More induced in B57	Non Conserved ISG	ENSDARG00000090156	pttg1ipa	PTTG1 interacting protein a [Source:ZFIN;Acc:ZDB-GENE-030131-505]	ENSG00000183255	PTTG1IP	PTTG1 interacting protein [Source:HGNC Symbol;Acc:HGNC:13524]	5.027	32.6045	1.52251e-97	3.873	14.6517	1.17604e-36	2.608	6.09658	8.71742e-34	13	5	10	15	99	111	91	97	37	25	23	35	791	615	786	651	10	4	7	12	96	116	162	144	26	21	18	32	915
ENSOMYG00000043914			L2	Only upregulated in B57	Non Conserved ISG	ENSDARG00000112215	si:ch211-114m9.1	si:ch211-114m9.1 [Source:ZFIN;Acc:ZDB-GENE-120215-49]	ENSG00000006740	ARHGAP44	Rho GTPase activating protein 44 [Source:HGNC Symbol;Acc:HGNC:29096]	5.022	32.4917	6.3415e-07	0.34	1.26576	0.588472	2.43	5.38893	0.000774913	4	5	3	0	5	8	0	0	0	0	3	0	22	21	54	32	3	4	2	0	5	8	0	0	0	0	2	0	25
ENSOMYG00000025171			L2	Only upregulated in B57	Not induced by Poly IC	ENSDARG00000069733	mavs	mitochondrial antiviral signaling protein [Source:ZFIN;Acc:ZDB-GENE-070112-1402]	ENSG00000088888	MAVS	mitochondrial antiviral signaling protein [Source:HGNC Symbol;Acc:HGNC:29233]	5.018	32.4018	6.23343e-07	0.678	1.59992	0.0959741	-1.564	0.338212	0.000525576	22	31	17	28	33	32	18	25	0	0	0	0	6	10	3	12	17	23	13	23	32	34	32	37	0	0	0	0	7
ENSOMYG00000040797	fgl1	fibrinogen-like 1 [Source:ZFIN;Acc:ZDB-GENE-130815-1]	L1		Not induced by Poly IC	ENSDARG00000105380	fgl1	fibrinogen-like 1 [Source:ZFIN;Acc:ZDB-GENE-130815-1]	ENSG00000104760	FGL1	fibrinogen like 1 [Source:HGNC Symbol;Acc:HGNC:3695]	5.018	32.4018	7.75091e-06	5.131	35.0417	4.82109e-06	-0.052	0.964598	0.921364	0	0	0	0	4	7	9	16	0	0	0	0	13	5	6	15	0	0	0	0	4	7	16	24	0	0	0	0	15
ENSOMYG00000073034			L2	Only upregulated in B57	Non Conserved ISG	ENSDARG00000103436	BX548028.1		ENSG00000141519	CCDC40	coiled-coil domain containing 40 [Source:HGNC Symbol;Acc:HGNC:26090]	5.014	32.312	5.09348e-12	0	1	1	7.895	238.03	1.35744e-11	0	0	0	0	0	0	0	0	1	0	9	1	48	99	95	87	0	0	0	0	0	0	0	0	1	0	7	1	56
ENSOMYG00000075379			L1		Non Conserved ISG	ENSDARG00000089404	si:dkey-24p1.7	si:dkey-24p1.7 [Source:ZFIN;Acc:ZDB-GENE-121214-215]	ENSG00000268500	SIGLEC5	sialic acid binding Ig like lectin 5 [Source:HGNC Symbol;Acc:HGNC:10874]	5.008	32.1779	2.87248e-55	3.888	14.8049	3.62214e-25	2.174	4.51273	5.09043e-14	17	5	11	2	103	101	57	83	22	15	13	26	392	609	389	421	13	4	8	2	100	106	101	123	16	13	10	23	454
ENSOMYG00000048928			L2	More induced in B57	Non Conserved ISG	ENSDARG00000111314	zgc:152658	zgc:152658 [Source:ZFIN;Acc:ZDB-GENE-060929-68]	ENSG00000179144	GIMAP7	GTPase, IMAP family member 7 [Source:HGNC Symbol;Acc:HGNC:22404]	5.005	32.1111	2.33028e-38	4.068	16.7722	2.20308e-10	3.562	11.8105	8.75775e-22	2	2	0	3	21	54	11	10	19	12	11	10	396	300	300	259	2	1	0	2	20	57	20	15	14	10	9	9	458
ENSOMYG00000018369			L1		Non Conserved ISG							5.002	32.0444	2.55971e-99	4.216	18.5841	3.82161e-75	0.195	1.14472	0.443015	74	80	135	43	1280	1263	654	755	55	52	48	58	1057	1381	1225	1289	58	59	101	35	1244	1324	1161	1118	39	44	38	52	1223
ENSOMYG00000038385	zc3h12ab	zinc finger CCCH-type containing 12Ab [Source:ZFIN;Acc:ZDB-GENE-081031-82]	L1		Not induced by Poly IC	ENSDARG00000101034		si:dkey-206d17.12 [Source:ZFIN;Acc:ZDB-GENE-081031-82]	ENSG00000163874	ZC3H12A	zinc finger CCCH-type containing 12A [Source:HGNC Symbol;Acc:HGNC:26259]	4.998	31.9557	1.77103e-109	3.721	13.1866	9.68629e-56	1.461	2.75299	4.47323e-16	20	19	25	17	187	207	142	135	26	12	29	24	528	465	632	476	16	14	19	14	182	217	252	200	19	10	23	22	611
ENSOMYG00000029970			L1		Conserved ISG	ENSDARG00000090890	cmklr1	chemokine-like receptor 1 [Source:ZFIN;Acc:ZDB-GENE-060526-126]	ENSG00000174600	CMKLR1	chemerin chemokine-like receptor 1 [Source:HGNC Symbol;Acc:HGNC:2121]	4.987	31.7129	4.8819e-74	3.729	13.2599	2.26724e-42	0.607	1.52309	0.0220934	183	169	417	162	2046	2324	2045	1195	165	171	147	133	3516	3548	3739	3490	144	124	311	133	1988	2437	3630	1769	117	145	116	120	4069
ENSOMYG00000011929	tnfsf14	TNF superfamily member 14 [Source:ZFIN;Acc:ZDB-GENE-101109-3]	L1		Non Conserved ISG	ENSDARG00000111357	tnfsf14	TNF superfamily member 14 [Source:ZFIN;Acc:ZDB-GENE-101109-3]	ENSG00000125735	TNFSF14	TNF superfamily member 14 [Source:HGNC Symbol;Acc:HGNC:11930]	4.987	31.7129	1.50899e-35	4.648	25.0719	6.61128e-27	0.679	1.60103	0.0279761	8	1	6	10	104	192	89	53	14	5	10	7	195	252	238	177	6	1	4	8	101	201	158	78	10	4	8	6	226
ENSOMYG00000044762	chadlb	chondroadherin-like b [Source:ZFIN;Acc:ZDB-GENE-121205-5]	L2	Only upregulated in B57	Not induced by Poly IC	ENSDARG00000075903	chadlb	chondroadherin-like b [Source:ZFIN;Acc:ZDB-GENE-121205-5]	ENSG00000100399	CHADL	chondroadherin like [Source:HGNC Symbol;Acc:HGNC:25165]	4.976	31.4721	2.70739e-05	0.983	1.97657	0.145864	0.442	1.35849	0.339335	0	1	0	5	3	10	0	4	0	0	0	0	16	14	5	10	0	1	0	4	3	10	0	6	0	0	0	0	19
ENSOMYG00000007194	june	JunE proto-oncogene, AP-1 transcription factor subunit [Source:ZFIN;Acc:ZDB-GENE-060929-812]	L1		Non Conserved ISG	ENSDARG00000104090	june	JunE proto-oncogene, AP-1 transcription factor subunit [Source:NCBI gene;Acc:767776]	ENSG00000177606	JUN	Jun proto-oncogene, AP-1 transcription factor subunit [Source:HGNC Symbol;Acc:HGNC:6204]	4.972	31.3849	2.42344e-12	4.243	18.9352	1.58139e-07	1.051	2.07197	0.0284472	0	4	2	0	44	65	4	5	2	2	4	4	67	72	145	72	0	3	1	0	43	68	7	7	1	2	3	4	78
ENSOMYG00000013030	tnfrsf9a	tumor necrosis factor receptor superfamily, member 9a [Source:ZFIN;Acc:ZDB-GENE-060421-8213]	L1		Non Conserved ISG	ENSDARG00000060498	tnfrsf9a	tumor necrosis factor receptor superfamily, member 9a [Source:ZFIN;Acc:ZDB-GENE-060421-8213]	ENSG00000049249	TNFRSF9	TNF receptor superfamily member 9 [Source:HGNC Symbol;Acc:HGNC:11924]	4.972	31.3849	6.08012e-49	4.366	20.6204	8.7019e-39	0.198	1.14711	0.55613	75	51	50	67	650	1009	866	612	65	30	27	64	1215	666	1650	891	59	37	37	55	632	1058	1537	906	46	25	21	58	1406
ENSOMYG00000042522			L1		Non Conserved ISG	ENSDARG00000076144	icam3	intercellular adhesion molecule 3 [Source:ZFIN;Acc:ZDB-GENE-060503-219]	ENSG00000162692	VCAM1	vascular cell adhesion molecule 1 [Source:HGNC Symbol;Acc:HGNC:12663]	4.961	31.1465	1.48961e-25	3.684	12.8527	6.77367e-15	0.716	1.64262	0.0580415	12	23	31	13	237	335	104	70	32	1	22	11	338	327	610	313	9	17	23	11	230	351	185	104	23	1	17	10	391
ENSOMYG00000026910			L1		Non Conserved ISG	ENSDARG00000007358	cxcr3.1	chemokine (C-X-C motif) receptor 3, tandem duplicate 1 [Source:ZFIN;Acc:ZDB-GENE-060130-38]	ENSG00000186810	CXCR3	C-X-C motif chemokine receptor 3 [Source:HGNC Symbol;Acc:HGNC:4540]	4.956	31.0388	8.56426e-77	3.895	14.8769	1.38692e-48	0.705	1.63014	0.00521131	52	82	122	59	931	1030	660	381	94	48	66	50	1180	1375	1823	1409	41	60	91	49	905	1080	1171	564	67	41	52	45	1366
ENSOMYG00000007178			L1		Non Conserved ISG	ENSDARG00000043447	gpr55a	G protein-coupled receptor 55a [Source:ZFIN;Acc:ZDB-GENE-051113-260]	ENSG00000135898	GPR55	G protein-coupled receptor 55 [Source:HGNC Symbol;Acc:HGNC:4511]	4.955	31.0173	3.41447e-05	3.378	10.3963	0.0014766	0.397	1.31677	0.389698	0	0	0	0	10	9	0	1	0	0	0	0	10	4	15	18	0	0	0	0	10	9	0	1	0	0	0	0	12
ENSOMYG00000018035			L1		Non Conserved ISG	ENSDARG00000042727	exo5	exonuclease 5 [Source:NCBI gene;Acc:641427]	ENSG00000164002	EXO5	exonuclease 5 [Source:HGNC Symbol;Acc:HGNC:26115]	4.947	30.8458	1.7748e-81	4.513	22.8322	4.59516e-76	0.055	1.03886	0.846694	30	22	34	13	439	497	261	258	23	12	18	20	394	371	377	488	24	16	25	11	427	521	463	382	16	10	14	18	456
ENSOMYG00000076636			L1		Non Conserved ISG							4.946	30.8244	2.884e-06	2.882	7.37171	2.54349e-05	-0.77	0.586417	0.0921452	3	3	7	0	23	28	6	25	0	0	0	0	13	5	7	8	2	2	5	0	22	29	11	37	0	0	0	0	15
ENSOMYG00000016735			L1		Conserved ISG	ENSDARG00000038429	csrnp1b	cysteine-serine-rich nuclear protein 1b [Source:ZFIN;Acc:ZDB-GENE-030131-1515]	ENSG00000144655	CSRNP1	cysteine and serine rich nuclear protein 1 [Source:HGNC Symbol;Acc:HGNC:14300]	4.939	30.6752	2.12189e-60	3.108	8.62187	3.01512e-24	1.744	3.34963	1.7999e-09	43	35	52	53	371	482	139	111	65	46	41	29	911	840	1328	985	34	26	39	44	361	505	247	164	46	39	32	26	1054
ENSOMYG00000017741			L2	Only upregulated in B57	Non Conserved ISG	ENSDARG00000102018	btr25	bloodthirsty-related gene family, member 25 [Source:ZFIN;Acc:ZDB-GENE-070705-377]	ENSG00000132481	TRIM47	tripartite motif containing 47 [Source:HGNC Symbol;Acc:HGNC:19020]	4.934	30.5691	1.27365e-15	2.294	4.90414	6.30643e-06	0.365	1.28788	0.347967	7	5	33	10	77	94	16	30	7	4	1	1	81	80	90	85	6	4	25	8	75	99	28	44	5	3	1	1	94
ENSOMYG00000047667			L1		Non Conserved ISG	ENSDARG00000111170	ARHGAP6	Rho GTPase activating protein 6 [Source:HGNC Symbol;Acc:HGNC:676]	ENSG00000047648	ARHGAP6	Rho GTPase activating protein 6 [Source:HGNC Symbol;Acc:HGNC:676]	4.926	30.4	3.44997e-20	2.864	7.28031	8.80819e-10	0.65	1.56917	0.0672725	3	4	11	17	48	75	20	42	3	1	8	3	98	74	123	79	2	3	8	14	47	79	35	62	2	1	6	3	113
ENSOMYG00000007118			L1		Not induced by Poly IC	ENSDARG00000078138	si:ch211-202h22.8	si:ch211-202h22.8 [Source:ZFIN;Acc:ZDB-GENE-090313-78]	ENSG00000189067	LITAF	lipopolysaccharide induced TNF factor [Source:HGNC Symbol;Acc:HGNC:16841]	4.925	30.3789	4.55282e-17	4.976	31.4721	5.48285e-13	0.414	1.33237	0.237224	1	1	3	1	23	33	29	57	3	3	2	2	61	63	69	63	1	1	2	1	22	35	51	84	2	3	2	2	71
ENSOMYG00000029843			L2	Only upregulated in B57	Not induced by Poly IC	ENSDARG00000099291	lsr	lipolysis stimulated lipoprotein receptor [Source:ZFIN;Acc:ZDB-GENE-050913-73]	ENSG00000105699	LSR	lipolysis stimulated lipoprotein receptor [Source:HGNC Symbol;Acc:HGNC:29572]	4.912	30.1064	9.08177e-05	-0.204	0.86814	0.76842	1.013	2.0181	0.0722002	0	1	0	13	3	4	0	0	0	0	0	0	8	13	25	12	0	1	0	11	3	4	0	0	0	0	0	0	9
ENSOMYG00000055930		inositol polyphosphate-4-phosphatase type II B [Source:HGNC Symbol;Acc:HGNC:6075]	L1		Non Conserved ISG	ENSDARG00000075201	inpp4b	inositol polyphosphate-4-phosphatase type II B [Source:ZFIN;Acc:ZDB-GENE-090312-97]	ENSG00000109452	INPP4B	inositol polyphosphate-4-phosphatase type II B [Source:HGNC Symbol;Acc:HGNC:6075]	4.91	30.0647	3.51912e-61	3.852	14.44	4.2979e-40	0.198	1.14711	0.520643	90	85	85	91	939	762	580	916	60	13	72	50	1214	928	1316	839	71	62	63	75	913	799	1029	1356	43	11	57	45	1405
ENSOMYG00000003366			L1		Non Conserved ISG	ENSDARG00000112724	cd83	CD83 molecule [Source:ZFIN;Acc:ZDB-GENE-060503-762]	ENSG00000005700	IBTK	inhibitor of Bruton tyrosine kinase [Source:HGNC Symbol;Acc:HGNC:17853]	4.907	30.0023	9.43612e-06	5.742	53.5198	3.73944e-07	-0.317	0.802737	0.481602	0	0	0	0	18	6	21	9	0	0	0	0	15	11	7	3	0	0	0	0	17	6	37	13	0	0	0	0	17
ENSOMYG00000045309			L1		Non Conserved ISG	ENSDARG00000060941	ANKFN1	si:ch211-277e21.2 [Source:ZFIN;Acc:ZDB-GENE-130603-21]	ENSG00000153930	ANKFN1	ankyrin repeat and fibronectin type III domain containing 1 [Source:HGNC Symbol;Acc:HGNC:26766]	4.902	29.8985	3.82322e-63	5.389	41.9035	3.61116e-69	-0.002	0.998615	1	10	16	21	16	398	367	367	486	24	12	29	20	554	400	468	438	8	12	16	13	387	385	651	720	17	10	23	18	641
ENSOMYG00000027628	cnn1b	calponin 1, basic, smooth muscle, b [Source:ZFIN;Acc:ZDB-GENE-091118-54]	L2	Only upregulated in B57	Non Conserved ISG	ENSDARG00000102398	cnn1b	calponin 1, basic, smooth muscle, b [Source:ZFIN;Acc:ZDB-GENE-091118-54]	ENSG00000130176	CNN1	calponin 1 [Source:HGNC Symbol;Acc:HGNC:2155]	4.885	29.5482	9.79414e-34	1.049	2.0691	0.00352749	1.851	3.6075	2.24137e-07	30	36	68	30	60	80	56	33	26	6	13	2	276	260	257	232	24	26	51	25	58	84	99	49	19	5	10	2	319
ENSOMYG00000049269			L2	More induced in B57	Non Conserved ISG	ENSDARG00000070502	si:dkey-31e10.5	si:dkey-31e10.5 [Source:ZFIN;Acc:ZDB-GENE-121214-76]	ENSG00000091972	CD200	CD200 molecule [Source:HGNC Symbol;Acc:HGNC:7203]	4.883	29.5073	1.20465e-23	6.564	94.6152	2.3238e-10	3.155	8.90737	1.25491e-11	0	0	0	0	41	35	9	6	22	4	9	6	166	332	221	210	0	0	0	0	40	37	16	9	16	3	7	5	192
ENSOMYG00000058809			L1		Non Conserved ISG							4.88	29.446	2.80998e-88	4.932	30.5267	1.04161e-90	-0.18	0.882703	0.518397	202	205	308	129	4198	3785	4298	3161	237	140	170	169	3458	4339	3609	3734	159	150	230	106	4080	3969	7628	4681	169	118	134	153	4002
ENSOMYG00000036218			L1		Non Conserved ISG	ENSDARG00000027807	frk	fyn-related Src family tyrosine kinase [Source:ZFIN;Acc:ZDB-GENE-110411-7]	ENSG00000111816	FRK	fyn related Src family tyrosine kinase [Source:HGNC Symbol;Acc:HGNC:3955]	4.867	29.1819	5.33842e-77	3.798	13.9095	1.05687e-47	0.297	1.22859	0.278623	427	573	556	529	4520	4464	5581	2820	327	335	231	327	5988	8076	5715	6232	337	420	414	435	4393	4681	9905	4176	233	283	182	295	6930
ENSOMYG00000051618			L1		Non Conserved ISG							4.835	28.5417	2.50262e-72	4.71	26.1729	2.33147e-70	-0.133	0.911933	0.662689	86	95	89	51	2023	2111	895	617	75	74	58	43	1067	1577	1211	1306	68	70	66	42	1966	2213	1588	914	53	63	46	39	1235
ENSOMYG00000014909	ephx4	epoxide hydrolase 4 [Source:ZFIN;Acc:ZDB-GENE-080227-1]	L1		Non Conserved ISG	ENSDARG00000112686	ephx4	epoxide hydrolase 4 [Source:ZFIN;Acc:ZDB-GENE-080227-1]	ENSG00000172031	EPHX4	epoxide hydrolase 4 [Source:HGNC Symbol;Acc:HGNC:23758]	4.83	28.443	1.38971e-11	3.322	10.0005	4.20615e-07	0.331	1.25788	0.429264	1	4	1	14	45	34	45	30	9	0	0	2	89	68	80	45	1	3	1	12	44	36	80	44	6	0	0	2	103
ENSOMYG00000042304			L2	Only upregulated in B57	Not induced by Poly IC	ENSDARG00000076144	icam3	intercellular adhesion molecule 3 [Source:ZFIN;Acc:ZDB-GENE-060503-219]	ENSG00000169855	ROBO1	roundabout guidance receptor 1 [Source:HGNC Symbol;Acc:HGNC:10249]	4.812	28.0903	2.27668e-19	0.311	1.24057	0.491857	1.017	2.02371	0.0110418	43	55	38	66	53	24	20	64	7	3	2	8	98	60	225	89	34	40	28	54	52	25	35	95	5	3	2	7	113
ENSOMYG00000001962	zufsp	zinc finger containing ubiquitin peptidase 1 [Source:ZFIN;Acc:ZDB-GENE-070209-211]	L1		Non Conserved ISG	ENSDARG00000059983	zufsp	zinc finger containing ubiquitin peptidase 1 [Source:ZFIN;Acc:ZDB-GENE-070209-211]	ENSG00000153975	ZUP1	zinc finger containing ubiquitin peptidase 1 [Source:HGNC Symbol;Acc:HGNC:21224]	4.801	27.8769	4.12847e-65	4.454	21.9173	6.90441e-60	-0.626	0.64797	0.0174239	115	141	161	112	1382	1530	1589	2366	57	59	56	60	1144	1518	1014	1067	91	103	120	92	1343	1604	2820	3503	41	50	44	54	1324
ENSOMYG00000064450	macc1	MET transcriptional regulator MACC1 [Source:ZFIN;Acc:ZDB-GENE-091006-3]	L2	Only upregulated in B57	Not induced by Poly IC	ENSDARG00000040717	macc1	MET transcriptional regulator MACC1 [Source:ZFIN;Acc:ZDB-GENE-091006-3]	ENSG00000183742	MACC1	MET transcriptional regulator MACC1 [Source:HGNC Symbol;Acc:HGNC:30215]	4.798	27.819	6.73442e-05	0.421	1.33886	0.529476	2.797	6.94994	0.00414887	0	0	0	0	0	1	0	0	0	0	0	0	17	5	12	12	0	0	0	0	0	1	0	0	0	0	0	0	20
ENSOMYG00000072572			L2	Only upregulated in B57	Not induced by Poly IC	ENSDARG00000111302	ccl39.1	chemokine (C-C motif) ligand 39, duplicate 1 [Source:ZFIN;Acc:ZDB-GENE-131127-149]	ENSG00000276070	CCL4L2	C-C motif chemokine ligand 4 like 2 [Source:HGNC Symbol;Acc:HGNC:24066]	4.792	27.7036	1.04495e-07	0.002	1.00139	1	6.801	111.508	3.04792e-08	0	0	0	1	0	0	0	0	0	5	0	0	46	42	52	23	0	0	0	1	0	0	0	0	0	4	0	0	53
ENSOMYG00000044741			L1		Non Conserved ISG	ENSDARG00000060316	cish	cytokine inducible SH2-containing protein [Source:ZFIN;Acc:ZDB-GENE-050907-1]	ENSG00000114737	CISH	cytokine inducible SH2 containing protein [Source:HGNC Symbol;Acc:HGNC:1984]	4.787	27.6077	1.19978e-24	4.144	17.6794	3.11034e-23	-0.665	0.630689	0.0570154	19	24	30	27	165	180	370	334	5	9	8	9	128	244	152	155	15	18	22	22	160	189	657	495	4	8	6	8	148
ENSOMYG00000003396			L1		Non Conserved ISG	ENSDARG00000005481	nfkbiaa	nuclear factor of kappa light polypeptide gene enhancer in B-cells inhibitor, alpha a [Source:ZFIN;Acc:ZDB-GENE-040426-2227]	ENSG00000100906	NFKBIA	NFKB inhibitor alpha [Source:HGNC Symbol;Acc:HGNC:7797]	4.783	27.5313	1.26194e-50	4.645	25.0198	8.19366e-48	-0.058	0.960595	0.87867	412	352	1165	416	7835	8251	9247	9946	576	472	403	459	9851	9966	10515	8711	325	258	868	342	7614	8652	16412	14727	410	399	317	414	11401
ENSOMYG00000004692			L2	Only upregulated in B57	Non Conserved ISG	ENSDARG00000079889	phldb2a	pleckstrin homology-like domain, family B, member 2a [Source:ZFIN;Acc:ZDB-GENE-091118-9]	ENSG00000176531	PHLDB3	pleckstrin homology like domain family B member 3 [Source:HGNC Symbol;Acc:HGNC:30499]	4.759	27.0771	9.80805e-24	2.463	5.51362	2.63548e-08	1.388	2.61716	0.000176909	6	9	17	3	49	57	11	25	10	2	6	3	113	115	107	107	5	7	13	2	48	60	20	37	7	2	5	3	131
ENSOMYG00000011144	cldn15la	claudin 15-like a [Source:ZFIN;Acc:ZDB-GENE-010328-12]	L2	Only upregulated in B57	Non Conserved ISG	ENSDARG00000016081	cldn15la	claudin 15-like a [Source:ZFIN;Acc:ZDB-GENE-010328-12]	ENSG00000134873	CLDN10	claudin 10 [Source:HGNC Symbol;Acc:HGNC:2033]	4.758	27.0583	6.38083e-05	0.427	1.34443	0.523988	2.761	6.77866	0.004182	0	0	0	0	1	0	0	0	0	0	0	0	12	13	10	8	0	0	0	0	1	0	0	0	0	0	0	0	14
ENSOMYG00000000567	TPH1	tryptophan hydroxylase 1 (tryptophan 5-monooxygenase) a [Source:ZFIN;Acc:ZDB-GENE-030317-1]	L2	More induced in B57	Non Conserved ISG	ENSDARG00000114918	tph1a	tryptophan hydroxylase 1 (tryptophan 5-monooxygenase) a [Source:ZFIN;Acc:ZDB-GENE-030317-1]	ENSG00000129167	TPH1	tryptophan hydroxylase 1 [Source:HGNC Symbol;Acc:HGNC:12008]	4.751	26.9273	1.19906e-59	4.48	22.3159	2.07343e-09	3.986	15.8455	2.56033e-42	0	1	3	0	29	18	19	10	18	12	18	20	380	269	417	291	0	1	2	0	28	19	34	15	13	10	14	18	440
ENSOMYG00000045740	rgs5b	regulator of G protein signaling 5b [Source:ZFIN;Acc:ZDB-GENE-050417-359]	L2	Only upregulated in B57	Not induced by Poly IC	ENSDARG00000017860	rgs5b	regulator of G protein signaling 5b [Source:ZFIN;Acc:ZDB-GENE-050417-359]	ENSG00000143248	RGS5	regulator of G protein signaling 5 [Source:HGNC Symbol;Acc:HGNC:10001]	4.747	26.8528	2.16358e-17	1.678	3.19984	4.7803e-05	0.422	1.33978	0.227803	7	14	35	13	49	57	23	32	3	0	7	2	77	74	65	50	6	10	26	11	48	60	41	47	2	0	6	2	89
ENSOMYG00000034788			L1		Non Conserved ISG	ENSDARG00000061173	st14a	suppression of tumorigenicity 14a [Source:ZFIN;Acc:ZDB-GENE-030131-6496]	ENSG00000114529	C3orf52	chromosome 3 open reading frame 52 [Source:HGNC Symbol;Acc:HGNC:26255]	4.742	26.7599	3.19751e-45	4.496	22.5648	5.67912e-38	0.792	1.73147	0.00946252	27	18	32	25	458	394	440	176	33	29	52	48	791	605	1317	601	21	13	24	21	445	413	781	261	23	25	41	43	915
ENSOMYG00000077431			L2	Only upregulated in B57	Conserved ISG	ENSDARG00000037805	lgals3bpa	lectin, galactoside-binding, soluble, 3 binding protein a [Source:NCBI gene;Acc:677742]	ENSG00000108679	LGALS3BP	galectin 3 binding protein [Source:HGNC Symbol;Acc:HGNC:6564]	4.738	26.6858	8.60174e-14	2.141	4.41068	0.000326907	1.826	3.54553	0.00119664	47	85	51	36	442	384	60	35	101	23	72	12	806	1060	1263	1492	37	62	38	30	430	403	106	52	72	19	57	11	933
ENSOMYG00000008219			L1		Non Conserved ISG	ENSDARG00000100370	CT955963.1		ENSG00000155657	TTN	titin [Source:HGNC Symbol;Acc:HGNC:12403]	4.734	26.6119	3.22154e-11	2.836	7.14038	3.71298e-05	-0.114	0.924023	0.816967	104	78	852	79	2680	2481	900	997	129	19	81	22	1288	1776	1427	1411	82	57	635	65	2605	2601	1597	1476	92	16	64	20	1491
ENSOMYG00000018768	pth1a	parathyroid hormone 1a [Source:ZFIN;Acc:ZDB-GENE-040623-1]	L2	Only upregulated in B57	Not induced by Poly IC	ENSDARG00000093738	pth1a	parathyroid hormone 1a [Source:ZFIN;Acc:ZDB-GENE-040623-1]	ENSG00000152266	PTH	parathyroid hormone [Source:HGNC Symbol;Acc:HGNC:9606]	4.728	26.5015	0.000113318	0.406	1.32501	0.543625	2.667	6.35107	0.00538855	0	0	0	0	0	1	0	0	0	0	0	0	17	3	22	8	0	0	0	0	0	1	0	0	0	0	0	0	20
ENSOMYG00000050310	wt1b	WT1 transcription factor b [Source:ZFIN;Acc:ZDB-GENE-050420-319]	L1		Not induced by Poly IC	ENSDARG00000031420	wt1a	WT1 transcription factor a [Source:ZFIN;Acc:ZDB-GENE-980526-558]	ENSG00000184937	WT1	WT1 transcription factor [Source:HGNC Symbol;Acc:HGNC:12796]	4.727	26.4831	1.52619e-36	3.433	10.8003	3.99961e-22	0.281	1.21504	0.38746	25	18	54	23	225	321	148	165	21	4	17	19	297	397	210	301	20	13	40	19	219	337	263	244	15	3	13	17	344
ENSOMYG00000035334	RIN2	Ras and Rab interactor 2 [Source:HGNC Symbol;Acc:HGNC:18750]	L1		Conserved ISG	ENSDARG00000077040	RIN2	si:ch211-85n16.4 [Source:ZFIN;Acc:ZDB-GENE-030131-7043]	ENSG00000132669	RIN2	Ras and Rab interactor 2 [Source:HGNC Symbol;Acc:HGNC:18750]	4.725	26.4464	1.18021e-67	4.417	21.3624	2.69073e-63	0.034	1.02385	0.916213	33	34	14	25	530	449	191	328	33	14	20	18	310	394	476	450	26	25	10	21	515	471	339	486	23	12	16	16	359
ENSOMYG00000068571		calcium/calmodulin-dependent protein kinase (CaM kinase) II beta 1 [Source:ZFIN;Acc:ZDB-GENE-030131-9588]	L2	Only upregulated in B57	Not induced by Poly IC	ENSDARG00000011065	camk2b1	calcium/calmodulin-dependent protein kinase (CaM kinase) II beta 1 [Source:ZFIN;Acc:ZDB-GENE-030131-9588]	ENSG00000058404	CAMK2B	calcium/calmodulin dependent protein kinase II beta [Source:HGNC Symbol;Acc:HGNC:1461]	4.721	26.3732	1.18404e-08	0.228	1.17121	0.740785	5.084	33.9185	1.67631e-06	0	1	0	2	3	0	0	0	3	0	3	0	19	49	36	57	0	1	0	2	3	0	0	0	2	0	2	0	22
ENSOMYG00000052761			L2	Only upregulated in B57	Not induced by Poly IC	ENSDARG00000088493	si:ch211-149k12.3	si:ch211-149k12.3 [Source:ZFIN;Acc:ZDB-GENE-131127-504]				4.721	26.3732	2.12163e-05	0.616	1.53262	0.35185	2.691	6.45761	0.00294449	3	5	0	0	3	3	0	8	8	0	0	0	80	76	76	99	2	4	0	0	3	3	0	12	6	0	0	0	93
ENSOMYG00000054635	si:dkey-10c21.1	si:dkey-10c21.1 [Source:ZFIN;Acc:ZDB-GENE-081104-302]	L1		Non Conserved ISG	ENSDARG00000079133	si:dkey-10c21.1	si:dkey-10c21.1 [Source:ZFIN;Acc:ZDB-GENE-081104-302]	ENSG00000103490	PYCARD	PYD and CARD domain containing [Source:HGNC Symbol;Acc:HGNC:16608]	4.713	26.2273	8.70474e-24	4.974	31.4285	5.65448e-27	-0.261	0.834509	0.485727	19	20	11	4	455	409	272	69	13	16	12	5	177	335	207	222	15	15	8	3	442	429	483	102	9	14	9	5	205
ENSOMYG00000017259	light	TNF superfamily member 14 [Source:ZFIN;Acc:ZDB-GENE-101109-3]	L1		Non Conserved ISG	ENSDARG00000111357	tnfsf14	TNF superfamily member 14 [Source:ZFIN;Acc:ZDB-GENE-101109-3]	ENSG00000125735	TNFSF14	TNF superfamily member 14 [Source:HGNC Symbol;Acc:HGNC:11930]	4.713	26.2273	1.53816e-33	4.674	25.5278	4.5222e-32	0.159	1.11651	0.657891	3	10	25	13	214	379	187	101	18	8	17	13	234	265	331	285	2	7	19	11	208	397	332	150	13	7	13	12	271
ENSOMYG00000051093			L2	Only upregulated in B57	Not induced by Poly IC	ENSDARG00000099418	CABZ01030017.1		ENSG00000100823	APEX1	apurinic/apyrimidinic endodeoxyribonuclease 1 [Source:HGNC Symbol;Acc:HGNC:587]	4.708	26.1366	1.1435e-13	-0.877	0.544499	0.185686	6.732	106.3	7.31438e-10	0	10	2	0	0	2	0	0	7	1	5	3	77	71	113	101	0	7	1	0	0	2	0	0	5	1	4	3	89
ENSOMYG00000063720			L2	Only upregulated in B57	Not induced by Poly IC	ENSDARG00000114583	BX890543.1		ENSG00000242265	PEG10	paternally expressed 10 [Source:HGNC Symbol;Acc:HGNC:14005]	4.706	26.1004	3.90878e-06	-0.483	0.715488	0.440626	2.608	6.09658	0.000996092	4	8	8	6	1	8	0	0	0	0	0	3	29	8	65	16	3	6	6	5	1	8	0	0	0	0	0	3	34
ENSOMYG00000059422	hsp70b		L1		Non Conserved ISG	ENSDARG00000029688	hsp70.1	heat shock cognate 70-kd protein, tandem duplicate 1 [Source:ZFIN;Acc:ZDB-GENE-990415-91]	ENSG00000109971	HSPA8	heat shock protein family A (Hsp70) member 8 [Source:HGNC Symbol;Acc:HGNC:5241]	4.703	26.0462	1.21992e-49	3.558	11.7778	3.58751e-29	0.212	1.15829	0.516891	264	251	577	320	2795	2102	2294	3024	184	180	146	225	2785	5213	2492	3725	208	184	430	263	2716	2204	4071	4478	131	152	115	203	3223
ENSOMYG00000018790			L1		Conserved ISG	ENSDARG00000094984	si:ch211-197g15.8	si:ch211-197g15.8 [Source:ZFIN;Acc:ZDB-GENE-050208-377]	ENSG00000137965	IFI44	interferon induced protein 44 [Source:HGNC Symbol;Acc:HGNC:16938]	4.699	25.9741	1.42196e-54	2.568	5.92987	5.57705e-20	-0.13	0.913831	0.686325	164	174	123	157	619	623	658	366	48	14	39	21	507	700	582	499	129	128	92	129	602	653	1168	542	34	12	31	19	587
ENSOMYG00000052356			L2	Only upregulated in B57	Not induced by Poly IC	ENSDARG00000099418	CABZ01030017.1		ENSG00000100823	APEX1	apurinic/apyrimidinic endodeoxyribonuclease 1 [Source:HGNC Symbol;Acc:HGNC:587]	4.697	25.9381	5.76743e-09	-0.206	0.866938	0.766532	5.912	60.2129	2.37041e-07	2	0	1	0	0	1	0	0	3	2	0	0	41	34	27	29	2	0	1	0	0	1	0	0	2	2	0	0	47
ENSOMYG00000004969			L1		Non Conserved ISG	ENSDARG00000116928	CABZ01059408.1		ENSG00000179144	GIMAP7	GTPase, IMAP family member 7 [Source:HGNC Symbol;Acc:HGNC:22404]	4.695	25.9022	2.51132e-40	4.647	25.0545	1.5179e-70	-1.511	0.350868	2.86197e-11	26	30	17	17	411	346	307	336	5	7	11	4	138	151	117	117	21	22	13	14	399	363	545	498	4	6	9	4	160
ENSOMYG00000064619			L1		Non Conserved ISG	ENSDARG00000056462	crp2	C-reactive protein 2 [Source:ZFIN;Acc:ZDB-GENE-030131-5826]	ENSG00000132703	APCS	amyloid P component, serum [Source:HGNC Symbol;Acc:HGNC:584]	4.69	25.8125	1.574e-05	5.688	51.5536	4.13945e-07	-0.093	0.937571	0.851293	0	0	0	0	9	14	9	21	0	0	1	0	11	4	32	6	0	0	0	0	9	15	16	31	0	0	1	0	13
ENSOMYG00000008693	arhgap46a	Rho GTPase activating protein 46a [Source:ZFIN;Acc:ZDB-GENE-041114-4]	L1		Non Conserved ISG	ENSDARG00000044874	zgc:92107	zgc:92107 [Source:ZFIN;Acc:ZDB-GENE-041114-4]	ENSG00000147799	ARHGAP39	Rho GTPase activating protein 39 [Source:HGNC Symbol;Acc:HGNC:29351]	4.676	25.5633	2.63774e-16	3.249	9.50706	7.2064e-10	0.636	1.55401	0.0742257	5	3	6	3	36	44	17	22	3	2	1	5	60	38	108	36	4	2	4	2	35	46	30	33	2	2	1	5	69
ENSOMYG00000029377	mfsd6l	major facilitator superfamily domain containing 6-like [Source:ZFIN;Acc:ZDB-GENE-040801-105]	L2	Only upregulated in B57	Not induced by Poly IC	ENSDARG00000014761	mfsd6l	major facilitator superfamily domain containing 6-like [Source:NCBI gene;Acc:445192]	ENSG00000185156	MFSD6L	major facilitator superfamily domain containing 6 like [Source:HGNC Symbol;Acc:HGNC:26656]	4.674	25.5278	1.29185e-19	1.137	2.19923	0.0118284	2.31	4.95883	1.69809e-07	5	12	13	9	11	12	5	33	6	4	5	5	122	85	106	101	4	9	10	7	11	13	9	49	4	3	4	5	141
ENSOMYG00000054236			L2	Only upregulated in B57	Not induced by Poly IC	ENSDARG00000100384	CT990567.1		ENSG00000170364	SETMAR	SET domain and mariner transposase fusion gene [Source:HGNC Symbol;Acc:HGNC:10762]	4.663	25.3339	1.23235e-07	0.494	1.40834	0.460618	5.629	49.4878	1.38816e-06	0	0	0	0	1	0	0	0	3	1	0	0	24	26	27	35	0	0	0	0	1	0	0	0	2	1	0	0	28
ENSOMYG00000025074			L2	Only upregulated in B57	Non Conserved ISG	ENSDARG00000070132	aste1a	asteroid homolog 1a [Source:NCBI gene;Acc:100006826]	ENSG00000034533	ASTE1	asteroid homolog 1 [Source:HGNC Symbol;Acc:HGNC:25021]	4.658	25.2463	1.92232e-07	1.202	2.30058	0.100813	4.406	21.2001	1.3703e-05	0	0	0	0	0	0	0	3	0	2	1	1	41	20	28	29	0	0	0	0	0	0	0	4	0	2	1	1	47
ENSOMYG00000075088			L1		Conserved ISG	ENSDARG00000038669	gbp2	guanylate binding protein 2 [Source:ZFIN;Acc:ZDB-GENE-070912-618]	ENSG00000117228	GBP1	guanylate binding protein 1 [Source:HGNC Symbol;Acc:HGNC:4182]	4.654	25.1764	3.32922e-147	4.241	18.909	8.07946e-125	-0.84	0.558644	4.04826e-06	1085	1112	1647	1136	15704	14515	12710	13978	533	521	399	447	8697	8821	7872	8814	856	815	1228	935	15262	15220	22558	20698	379	441	314	404	10066
ENSOMYG00000001085			L2	Only upregulated in B57	Non Conserved ISG	ENSDARG00000010946	cbsb	cystathionine beta-synthase b [Source:ZFIN;Acc:ZDB-GENE-021030-3]	ENSG00000274276	CBSL	cystathionine beta-synthase like [Source:HGNC Symbol;Acc:HGNC:51829]	4.653	25.159	2.61141e-43	2.065	4.18434	2.75167e-11	1.276	2.42167	8.73562e-06	22	32	44	27	110	88	72	71	16	21	9	7	256	149	370	230	17	23	33	22	107	92	128	105	11	18	7	6	296
ENSOMYG00000007751			L1		Non Conserved ISG	ENSDARG00000113217	gig2h	grass carp reovirus (GCRV)-induced gene 2h [Source:ZFIN;Acc:ZDB-GENE-130517-5]	ENSG00000138617	PARP16	poly(ADP-ribose) polymerase family member 16 [Source:HGNC Symbol;Acc:HGNC:26040]	4.65	25.1067	1.41407e-05	4.182	18.1513	6.04006e-05	-0.4	0.757858	0.366255	0	0	0	2	22	16	10	6	0	0	0	0	7	10	2	10	0	0	0	2	21	17	18	9	0	0	0	0	8
ENSOMYG00000037058			L1		Conserved ISG	ENSDARG00000088078	usp18	ubiquitin specific peptidase 18 [Source:ZFIN;Acc:ZDB-GENE-100210-2]	ENSG00000184979	USP18	ubiquitin specific peptidase 18 [Source:HGNC Symbol;Acc:HGNC:12616]	4.649	25.0893	5.12027e-106	3.735	13.3152	1.64587e-69	0.202	1.15029	0.411462	627	703	656	552	5282	4930	5436	4508	501	295	310	413	7022	7710	6124	6410	495	515	489	454	5133	5169	9648	6675	356	250	244	373	8127
ENSOMYG00000021948	chst13	carbohydrate (chondroitin 4) sulfotransferase 13 [Source:ZFIN;Acc:ZDB-GENE-090312-162]	L2	Only upregulated in B57	Not induced by Poly IC	ENSDARG00000004018	CHST13	si:ch211-236h17.3 [Source:ZFIN;Acc:ZDB-GENE-030131-738]	ENSG00000171310	CHST11	carbohydrate sulfotransferase 11 [Source:HGNC Symbol;Acc:HGNC:17422]	4.647	25.0545	8.82492e-09	2.039	4.10961	0.000238655	0.449	1.36509	0.251563	9	4	3	1	24	14	12	7	0	1	2	1	21	25	39	20	7	3	2	1	23	15	21	10	0	1	2	1	24
ENSOMYG00000001821			L1		Non Conserved ISG	ENSDARG00000035632	ccl19a.2	chemokine (C-C motif) ligand 19a, tandem duplicate 2 [Source:ZFIN;Acc:ZDB-GENE-081022-55]	ENSG00000276409	CCL14	C-C motif chemokine ligand 14 [Source:HGNC Symbol;Acc:HGNC:10612]	4.642	24.9679	1.71563e-05	5.018	32.4018	4.77842e-06	-0.131	0.913198	0.789128	0	0	0	0	16	14	3	5	0	0	0	0	6	11	9	4	0	0	0	0	16	15	5	7	0	0	0	0	7
ENSOMYG00000044958			L1		Not induced by Poly IC	ENSDARG00000004763	hhla2a.2	HERV-H LTR-associating 2a, tandem duplicate 2 [Source:ZFIN;Acc:ZDB-GENE-091204-324]	ENSG00000114455	HHLA2	HERV-H LTR-associating 2 [Source:HGNC Symbol;Acc:HGNC:4905]	4.64	24.9333	2.00157e-44	4.001	16.0111	2.91633e-30	0.849	1.80125	0.00188077	9	9	18	8	91	111	100	135	14	8	18	14	240	228	313	227	7	7	13	7	88	116	177	200	10	7	14	13	278
ENSOMYG00000039345			L2	Only upregulated in B57	Not induced by Poly IC	ENSDARG00000033614	rasgef1ba	RasGEF domain family, member 1Ba [Source:NCBI gene;Acc:327572]	ENSG00000138670	RASGEF1B	RasGEF domain family member 1B [Source:HGNC Symbol;Acc:HGNC:24881]	4.637	24.8815	1.37751e-05	0.933	1.90924	0.137638	0.785	1.72309	0.108274	1	4	0	2	5	5	4	0	0	0	1	0	14	9	14	11	1	3	0	2	5	5	7	0	0	0	1	0	16
ENSOMYG00000038520	dram1	DNA-damage regulated autophagy modulator 1 [Source:ZFIN;Acc:ZDB-GENE-041010-147]	L1		Non Conserved ISG	ENSDARG00000045561	dram1	DNA-damage regulated autophagy modulator 1 [Source:ZFIN;Acc:ZDB-GENE-041010-147]	ENSG00000136048	DRAM1	DNA damage regulated autophagy modulator 1 [Source:HGNC Symbol;Acc:HGNC:25645]	4.636	24.8642	6.76587e-81	3.52	11.4716	4.48378e-49	-0.49	0.712025	0.04329	490	436	728	360	4107	4031	3561	2513	173	151	103	158	2288	2985	2278	2989	387	320	543	296	3991	4227	6320	3721	123	128	81	143	2648
ENSOMYG00000032782	ifn5	interferon phi 4 [Source:ZFIN;Acc:ZDB-GENE-080327-1]	L1		Not induced by Poly IC	ENSDARG00000025607	ifnphi1	interferon phi 1 [Source:ZFIN;Acc:ZDB-GENE-030721-3]	ENSG00000197919	IFNA1	interferon alpha 1 [Source:HGNC Symbol;Acc:HGNC:5417]	4.628	24.7267	1.72833e-15	6.742	107.04	3.18779e-21	-1.116	0.461371	0.00113045	1	1	3	0	93	117	121	82	1	5	2	1	46	58	50	35	1	1	2	0	90	123	215	121	1	4	2	1	53
ENSOMYG00000020704			L2	Only upregulated in B57	Non Conserved ISG	ENSDARG00000060539	shank1	SH3 and multiple ankyrin repeat domains 1 [Source:ZFIN;Acc:ZDB-GENE-130530-691]	ENSG00000161681	SHANK1	SH3 and multiple ankyrin repeat domains 1 [Source:HGNC Symbol;Acc:HGNC:15474]	4.625	24.6754	6.17642e-22	-0.442	0.736113	0.370788	4.572	23.7853	6.14906e-18	7	21	11	13	4	7	0	10	6	10	7	7	167	73	237	126	6	15	8	11	4	7	0	15	4	8	6	6	193
ENSOMYG00000025298	cadm1b	cell adhesion molecule 1b [Source:ZFIN;Acc:ZDB-GENE-080327-34]	L1		Non Conserved ISG	ENSDARG00000042677	cadm1b	cell adhesion molecule 1b [Source:ZFIN;Acc:ZDB-GENE-080327-34]	ENSG00000182985	CADM1	cell adhesion molecule 1 [Source:HGNC Symbol;Acc:HGNC:5951]	4.624	24.6583	2.05083e-13	5.144	35.3589	4.79915e-20	-0.679	0.624598	0.0375039	1	0	8	1	69	91	35	66	3	1	2	1	38	41	35	36	1	0	6	1	67	95	62	98	2	1	2	1	44
ENSOMYG00000056490			L2	More induced in B57	Not induced by Poly IC	ENSDARG00000100384	CT990567.1		ENSG00000170364	SETMAR	SET domain and mariner transposase fusion gene [Source:HGNC Symbol;Acc:HGNC:10762]	4.621	24.6071	5.01354e-28	4.469	22.1464	6.92878e-06	4.719	26.3367	8.91655e-23	0	0	0	0	4	2	8	5	10	8	3	11	134	162	186	132	0	0	0	0	4	2	14	7	7	7	2	10	155
ENSOMYG00000020125	nr4a1	nuclear receptor subfamily 4, group A, member 1 [Source:ZFIN;Acc:ZDB-GENE-040704-11]	L2	Only upregulated in B57	Not induced by Poly IC	ENSDARG00000000796	nr4a1	nuclear receptor subfamily 4, group A, member 1 [Source:ZFIN;Acc:ZDB-GENE-040704-11]	ENSG00000123358	NR4A1	nuclear receptor subfamily 4 group A member 1 [Source:HGNC Symbol;Acc:HGNC:7980]	4.618	24.5559	1.59174e-06	1.136	2.19771	0.116643	3.999	15.9889	6.50992e-05	0	0	0	0	2	0	1	0	1	0	2	0	15	23	21	34	0	0	0	0	2	0	2	0	1	0	2	0	17
ENSOMYG00000032820	ncf1	neutrophil cytosolic factor 1 [Source:ZFIN;Acc:ZDB-GENE-031006-6]	L1		Conserved ISG	ENSDARG00000033735	ncf1	neutrophil cytosolic factor 1 [Source:ZFIN;Acc:ZDB-GENE-031006-6]	ENSG00000158517	NCF1	neutrophil cytosolic factor 1 [Source:HGNC Symbol;Acc:HGNC:7660]	4.618	24.5559	9.03931e-74	3.477	11.1348	3.36816e-42	0.664	1.58447	0.00876863	5068	4905	7786	4884	39126	34837	47226	28485	4107	5200	3395	4026	69267	81292	78816	72239	3998	3595	5804	4018	38025	36528	83819	42179	2922	4400	2672	3635	80169
ENSOMYG00000009645			L2	Only upregulated in B57	Non Conserved ISG	ENSDARG00000087575	zmp:0000000912	zmp:0000000912 [Source:ZFIN;Acc:ZDB-GENE-130530-915]	ENSG00000106608	URGCP	upregulator of cell proliferation [Source:HGNC Symbol;Acc:HGNC:30890]	4.612	24.454	9.25103e-63	2.384	5.21982	8.08774e-18	0.056	1.03958	0.873419	2275	3069	2516	2067	11526	10200	4842	7542	996	209	473	512	8790	10028	9632	9694	1795	2249	1876	1700	11202	10695	8594	11168	709	177	372	462	10173
ENSOMYG00000070351			L1		Not induced by Poly IC	ENSDARG00000041952	prox2	prospero homeobox 2 [Source:ZFIN;Acc:ZDB-GENE-081003-3]	ENSG00000117707	PROX1	prospero homeobox 1 [Source:HGNC Symbol;Acc:HGNC:9459]	4.602	24.2851	8.47487e-05	3.784	13.7752	0.000622259	0.191	1.14155	0.687619	0	0	0	0	3	12	6	1	0	0	0	0	5	2	25	8	0	0	0	0	3	13	11	1	0	0	0	0	6
ENSOMYG00000046313			L1		Non Conserved ISG	ENSDARG00000056554	rap1gap	RAP1 GTPase activating protein [Source:ZFIN;Acc:ZDB-GENE-080402-9]	ENSG00000076864	RAP1GAP	RAP1 GTPase activating protein [Source:HGNC Symbol;Acc:HGNC:9858]	4.588	24.0506	1.07273e-30	2.829	7.10581	4.98486e-14	0.522	1.43594	0.10387	20	32	26	30	229	165	50	102	21	2	22	6	230	186	317	190	16	23	19	25	223	173	89	151	15	2	17	5	266
ENSOMYG00000009288			L1		Non Conserved ISG	ENSDARG00000076828	zgc:194101	zgc:194101 [Source:ZFIN;Acc:ZDB-GENE-080723-68]	ENSG00000116030	SUMO1	small ubiquitin like modifier 1 [Source:HGNC Symbol;Acc:HGNC:12502]	4.58	23.9176	6.2297e-68	4.18	18.1261	4.2915e-46	1.186	2.27521	4.83955e-07	21	10	14	17	215	250	141	128	22	30	40	18	550	370	616	397	17	7	10	14	209	262	250	190	16	25	31	16	637
ENSOMYG00000066276			L2	Only upregulated in B57	Not induced by Poly IC	ENSDARG00000078731	si:dkey-85k7.12	si:dkey-85k7.12 [Source:ZFIN;Acc:ZDB-GENE-130530-855]	ENSG00000106608	URGCP	upregulator of cell proliferation [Source:HGNC Symbol;Acc:HGNC:30890]	4.58	23.9176	4.52554e-07	-0.413	0.75106	0.433769	0.98	1.97247	0.0358577	14	20	14	16	14	10	4	0	2	0	1	0	20	27	27	10	11	15	10	13	14	10	7	0	1	0	1	0	23
ENSOMYG00000032393	atp1a3		L1		Non Conserved ISG	ENSDARG00000104139	atp1a3b	ATPase Na+/K+ transporting subunit alpha 3b [Source:ZFIN;Acc:ZDB-GENE-001212-8]	ENSG00000105409	ATP1A3	ATPase Na+/K+ transporting subunit alpha 3 [Source:HGNC Symbol;Acc:HGNC:801]	4.564	23.6538	2.75179e-39	2.556	5.88075	1.474e-13	1.485	2.79917	2.44214e-06	21	24	26	24	67	92	58	135	24	17	22	8	236	329	288	384	17	18	19	20	65	96	103	200	17	14	17	7	273
ENSOMYG00000022492			L1		Non Conserved ISG	ENSDARG00000008237	sars1	seryl-tRNA synthetase 1 [Source:NCBI gene;Acc:445405]	ENSG00000031698	SARS1	seryl-tRNA synthetase 1 [Source:HGNC Symbol;Acc:HGNC:10537]	4.56	23.5883	1.85572e-81	3.719	13.1683	8.88744e-55	0.109	1.07848	0.714473	843	788	1679	760	11825	10939	6701	5034	605	715	509	526	8485	10318	11897	9884	665	578	1252	625	11492	11470	11893	7454	430	605	401	475	9820
ENSOMYG00000017170			L2	Only upregulated in B57	Not induced by Poly IC	ENSDARG00000114742	CABZ01072083.2	dual specificity phosphatase 26 [Source:NCBI gene;Acc:570815]	ENSG00000182405	PGBD4	piggyBac transposable element derived 4 [Source:HGNC Symbol;Acc:HGNC:19401]	4.559	23.572	9.03282e-05	0	1	1	4.805	27.9543	0.000182849	0	0	0	0	0	0	0	0	0	0	1	0	23	4	18	17	0	0	0	0	0	0	0	0	0	0	1	0	27
ENSOMYG00000048338	epsti1	epithelial stromal interaction 1 [Source:ZFIN;Acc:ZDB-GENE-081104-172]	L1		Conserved ISG	ENSDARG00000094578	epsti1	epithelial stromal interaction 1 [Source:ZFIN;Acc:ZDB-GENE-081104-172]	ENSG00000133106	EPSTI1	epithelial stromal interaction 1 [Source:HGNC Symbol;Acc:HGNC:16465]	4.557	23.5393	1.15091e-160	3.244	9.47417	3.13028e-93	-0.63	0.646176	0.000105313	484	606	463	368	4012	3714	1800	2128	164	96	123	81	1831	2009	1934	1913	382	444	345	303	3899	3894	3195	3151	117	81	97	73	2119
ENSOMYG00000041396		si:dkey-211g8.9 [Source:ZFIN;Acc:ZDB-GENE-120215-191]	L2	Only upregulated in B57	Not induced by Poly IC	ENSDARG00000087828	si:dkey-211g8.9	si:dkey-211g8.9 [Source:ZFIN;Acc:ZDB-GENE-120215-191]	ENSG00000185897	FFAR3	free fatty acid receptor 3 [Source:HGNC Symbol;Acc:HGNC:4499]	4.545	23.3443	0.000171176	1.771	3.4129	0.0353973	0.74	1.67018	0.142631	0	0	0	0	0	3	0	4	0	0	0	0	17	10	15	3	0	0	0	0	0	3	0	6	0	0	0	0	20
ENSOMYG00000067019			L1		Non Conserved ISG	ENSDARG00000029688	hsp70.1	heat shock cognate 70-kd protein, tandem duplicate 1 [Source:ZFIN;Acc:ZDB-GENE-990415-91]	ENSG00000204390	HSPA1L	heat shock protein family A (Hsp70) member 1 like [Source:HGNC Symbol;Acc:HGNC:5234]	4.538	23.2313	2.12117e-41	3.131	8.76042	2.21959e-20	0.298	1.22944	0.359763	466	609	1189	569	4260	3367	3404	4352	367	244	270	457	4525	9256	3754	5653	368	446	886	468	4140	3530	6042	6444	261	206	213	413	5237
ENSOMYG00000046499	sat1a.2	spermidine/spermine N1-acetyltransferase 1a, duplicate 2 [Source:ZFIN;Acc:ZDB-GENE-040704-4]	L1		Non Conserved ISG	ENSDARG00000095908	sat1a.2	spermidine/spermine N1-acetyltransferase 1a, duplicate 2 [Source:NCBI gene;Acc:431716]	ENSG00000130066	SAT1	spermidine/spermine N1-acetyltransferase 1 [Source:HGNC Symbol;Acc:HGNC:10540]	4.537	23.2152	4.56079e-35	2.617	6.13473	9.44461e-13	0.3	1.23114	0.378199	184	137	635	374	1266	1505	1407	1009	118	149	96	93	2503	1507	2212	1841	145	100	473	308	1230	1578	2497	1494	84	126	76	84	2897
ENSOMYG00000014126		si:ch1073-406l10.2 [Source:ZFIN;Acc:ZDB-GENE-141212-315]	L1		Non Conserved ISG	ENSDARG00000089645	si:ch1073-406l10.2	si:ch1073-406l10.2 [Source:ZFIN;Acc:ZDB-GENE-141212-315]	ENSG00000163069	SGCB	sarcoglycan beta [Source:HGNC Symbol;Acc:HGNC:10806]	4.533	23.151	1.62276e-24	4.503	22.6745	2.55072e-24	-0.058	0.960595	0.895811	15	15	27	61	761	750	310	174	52	13	31	13	492	397	578	446	12	11	20	50	740	786	550	258	37	11	24	12	569
ENSOMYG00000027087	TLN2	talin 2 [Source:HGNC Symbol;Acc:HGNC:15447]	L2	Only upregulated in B57	Non Conserved ISG	ENSDARG00000104934	tln2a	talin 2a [Source:ZFIN;Acc:ZDB-GENE-040724-263]	ENSG00000171914	TLN2	talin 2 [Source:HGNC Symbol;Acc:HGNC:15447]	4.532	23.1349	1.37793e-08	0.582	1.49692	0.280969	0.421	1.33886	0.325795	11	9	36	15	36	46	7	2	4	0	3	0	28	36	38	59	9	7	27	12	35	48	12	3	3	0	2	0	32
ENSOMYG00000003746			L1		Non Conserved ISG	ENSDARG00000074501	tnip2	TNFAIP3 interacting protein 2 [Source:ZFIN;Acc:ZDB-GENE-120913-2]	ENSG00000168884	TNIP2	TNFAIP3 interacting protein 2 [Source:HGNC Symbol;Acc:HGNC:19118]	4.526	23.0389	4.4889e-24	3.183	9.08194	1.43079e-12	0.497	1.41128	0.176718	80	82	482	65	1408	1801	719	596	136	103	132	82	1891	2222	2026	1947	63	60	359	53	1368	1888	1276	883	97	87	104	74	2189
ENSOMYG00000032877			L2	Only upregulated in B57	Not induced by Poly IC	ENSDARG00000100065	CU467837.1		ENSG00000189241	TSPYL1	TSPY like 1 [Source:HGNC Symbol;Acc:HGNC:12382]	4.525	23.0229	1.39808e-75	-0.251	0.840314	0.71396	10.286	1248.52	3.26104e-23	0	0	2	0	0	0	0	0	26	15	22	24	371	353	393	338	0	0	1	0	0	0	0	0	19	13	17	22	429
ENSOMYG00000077225	rgs13b	regulator of G protein signaling 13b [Source:ZFIN;Acc:ZDB-GENE-110914-230]	L1		Non Conserved ISG	ENSDARG00000100835	RGS13	si:ch211-117l17.5 [Source:ZFIN;Acc:ZDB-GENE-110914-230]	ENSG00000090104	RGS1	regulator of G protein signaling 1 [Source:HGNC Symbol;Acc:HGNC:9991]	4.519	22.9274	3.13975e-87	3.78	13.737	5.9002e-62	0.208	1.15509	0.421063	290	327	457	433	3473	3035	3111	2950	255	341	185	238	4501	4225	4311	4006	229	240	341	356	3375	3182	5522	4368	181	289	146	215	5209
ENSOMYG00000018231	p2ry13	purinergic receptor P2Y13 [Source:ZFIN;Acc:ZDB-GENE-110208-5]	L1		Non Conserved ISG	ENSDARG00000069944	p2ry13	purinergic receptor P2Y13 [Source:ZFIN;Acc:ZDB-GENE-110208-5]	ENSG00000169313	P2RY12	purinergic receptor P2Y12 [Source:HGNC Symbol;Acc:HGNC:18124]	4.518	22.9115	2.47753e-27	4.88	29.446	9.72408e-32	-0.547	0.684442	0.123612	86	72	363	93	3177	3020	3312	2023	105	102	111	104	1323	2871	1242	1977	68	53	271	77	3088	3167	5878	2996	75	86	87	94	1531
ENSOMYG00000045431			L1		Non Conserved ISG	ENSDARG00000104290	ripk2	receptor-interacting serine-threonine kinase 2 [Source:ZFIN;Acc:ZDB-GENE-030902-3]	ENSG00000104312	RIPK2	receptor interacting serine/threonine kinase 2 [Source:HGNC Symbol;Acc:HGNC:10020]	4.517	22.8956	2.40596e-24	2.654	6.2941	4.54164e-09	1.9	3.73213	7.48105e-06	22	21	43	20	164	284	23	51	49	17	30	31	463	466	787	547	17	15	32	16	159	298	41	76	35	14	24	28	536
ENSOMYG00000008180			L1		Non Conserved ISG	ENSDARG00000070792	lrrc15	leucine rich repeat containing 15 [Source:ZFIN;Acc:ZDB-GENE-031113-8]	ENSG00000172061	LRRC15	leucine rich repeat containing 15 [Source:HGNC Symbol;Acc:HGNC:20818]	4.513	22.8322	9.30446e-18	4.794	27.742	4.95414e-21	-0.606	0.657016	0.119619	23	8	24	18	509	634	254	133	19	2	23	1	137	197	317	165	18	6	18	15	495	665	451	197	14	2	18	1	159
ENSOMYG00000039125			L1		Non Conserved ISG	ENSDARG00000019294	cbln8	cerebellin 8 [Source:ZFIN;Acc:ZDB-GENE-080204-13]	ENSG00000144119	C1QL2	complement C1q like 2 [Source:HGNC Symbol;Acc:HGNC:24181]	4.507	22.7375	3.46136e-28	3.667	12.7021	2.12213e-19	-0.43	0.742262	0.219865	277	161	353	215	2295	2142	2176	1628	59	194	34	47	1125	1366	2006	1506	219	118	263	177	2230	2246	3862	2411	42	164	27	42	1302
ENSOMYG00000034835	cldc1	C-type lectin domain containing 1 [Source:ZFIN;Acc:ZDB-GENE-141216-19]	L1		Non Conserved ISG	ENSDARG00000112771	si:ch73-86n18.1	si:ch73-86n18.1 [Source:ZFIN;Acc:ZDB-GENE-141216-19]	ENSG00000166523	CLEC4E	C-type lectin domain family 4 member E [Source:HGNC Symbol;Acc:HGNC:14555]	4.506	22.7217	5.58972e-15	3.766	13.6044	8.05227e-11	-0.093	0.937571	0.845416	141	119	679	169	3128	3171	2367	2163	251	36	179	100	2556	2942	1692	3197	111	87	506	139	3040	3325	4201	3203	179	30	141	90	2958
ENSOMYG00000040031		NUAK family, SNF1-like kinase, 2 [Source:ZFIN;Acc:ZDB-GENE-050208-563]	L2	Only upregulated in B57	Not induced by Poly IC	ENSDARG00000063661	nuak2	NUAK family, SNF1-like kinase, 2 [Source:ZFIN;Acc:ZDB-GENE-050208-563]	ENSG00000163545	NUAK2	NUAK family kinase 2 [Source:HGNC Symbol;Acc:HGNC:29558]	4.503	22.6745	7.07469e-32	2.018	4.05022	2.61279e-09	0.974	1.96428	0.00127005	19	12	30	28	83	76	52	35	6	8	13	7	123	105	217	149	15	9	22	23	81	80	92	52	4	7	10	6	142
ENSOMYG00000019092	shroom2b	shroom family member 2b [Source:ZFIN;Acc:ZDB-GENE-130819-2]	L2	Only upregulated in B57	Not induced by Poly IC	ENSDARG00000076371	SHROOM2	shroom family member 2b [Source:NCBI gene;Acc:556551]	ENSG00000146950	SHROOM2	shroom family member 2 [Source:HGNC Symbol;Acc:HGNC:630]	4.499	22.6117	1.75985e-09	1.29	2.44528	0.0369488	2.333	5.03852	0.000106867	2	0	3	3	3	3	6	6	0	1	4	2	41	57	42	16	2	0	2	2	3	3	11	9	0	1	3	2	47
ENSOMYG00000049474			L1		Not induced by Poly IC	ENSDARG00000070676	ifnphi3	interferon phi 3 [Source:ZFIN;Acc:ZDB-GENE-071128-2]	ENSG00000214042	IFNA7	interferon alpha 7 [Source:HGNC Symbol;Acc:HGNC:5428]	4.495	22.5491	3.57062e-05	5.746	53.6684	4.04544e-07	-0.47	0.721965	0.299907	0	0	0	0	15	10	25	4	0	0	0	0	6	8	11	4	0	0	0	0	15	10	44	6	0	0	0	0	7
ENSOMYG00000053505	dhx58	DEXH (Asp-Glu-X-His) box polypeptide 58 [Source:ZFIN;Acc:ZDB-GENE-120612-3]	L1		Conserved ISG	ENSDARG00000089463	dhx58	DEXH (Asp-Glu-X-His) box polypeptide 58 [Source:ZFIN;Acc:ZDB-GENE-120612-3]	ENSG00000108771	DHX58	DExH-box helicase 58 [Source:HGNC Symbol;Acc:HGNC:29517]	4.494	22.5335	1.84788e-61	4.309	19.8216	2.47599e-61	-0.026	0.98214	0.932499	15	29	15	15	317	308	129	206	27	10	11	13	235	257	251	252	12	21	11	12	308	323	229	305	19	8	9	12	272
ENSOMYG00000011072			L2	Only upregulated in B57	Non Conserved ISG	ENSDARG00000105829	CR788316.4	neoverrucotoxin subunit beta-like [Source:NCBI gene;Acc:100004951]	ENSG00000108387	SEPTIN4	septin 4 [Source:HGNC Symbol;Acc:HGNC:9165]	4.488	22.44	2.97682e-06	1.814	3.51616	0.0158084	0.086	1.06142	0.865119	7	8	129	3	269	339	55	63	12	0	17	2	184	265	206	209	6	6	96	2	261	355	98	93	9	0	13	2	213
ENSOMYG00000077852			L3	More induced in AP2	Non Conserved ISG	ENSDARG00000026704	ftr72	finTRIM family, member 72 [Source:ZFIN;Acc:ZDB-GENE-041114-86]	ENSG00000221926	TRIM16	tripartite motif containing 16 [Source:HGNC Symbol;Acc:HGNC:17241]	4.487	22.4244	8.99702e-26	2.738	6.67145	9.64621e-38	-2.646	0.159762	1.64765e-33	91	100	103	79	520	471	336	248	2	2	5	6	61	83	59	58	72	73	77	65	505	494	596	367	1	2	4	5	71
ENSOMYG00000032862			L1		Non Conserved ISG	ENSDARG00000100899	si:ch211-241b2.5	si:ch211-241b2.5 [Source:ZFIN;Acc:ZDB-GENE-081104-192]	ENSG00000120217	CD274	CD274 molecule [Source:HGNC Symbol;Acc:HGNC:17635]	4.485	22.3934	1.86461e-19	3.54	11.6318	1.60845e-12	0.562	1.47631	0.146706	20	23	67	33	483	674	87	84	55	30	27	23	446	333	1167	496	16	17	50	27	469	707	154	124	39	25	21	21	516
ENSOMYG00000013859	PDCD1LG2	programmed cell death 1 ligand 2 [Source:HGNC Symbol;Acc:HGNC:18731]	L1		Non Conserved ISG	ENSDARG00000100899	si:ch211-241b2.5	si:ch211-241b2.5 [Source:ZFIN;Acc:ZDB-GENE-081104-192]	ENSG00000120217	CD274	CD274 molecule [Source:HGNC Symbol;Acc:HGNC:17635]	4.473	22.2079	3.2357e-73	4.761	27.1146	2.69322e-82	-0.063	0.957271	0.847691	165	182	421	183	4870	4585	3571	3057	359	235	203	252	4076	4055	4907	3847	130	133	314	151	4733	4808	6338	4527	255	199	160	228	4718
ENSOMYG00000033137			L2	Only upregulated in B57	Not induced by Poly IC	ENSDARG00000025372	admp	anti-dorsalizing morphogenic protein [Source:ZFIN;Acc:ZDB-GENE-011214-1]	ENSG00000125845	BMP2	bone morphogenetic protein 2 [Source:HGNC Symbol;Acc:HGNC:1069]	4.465	22.0851	0.000169631	0.913	1.88296	0.194263	1.304	2.46913	0.0390079	0	0	0	0	0	2	0	1	0	0	0	0	6	4	21	10	0	0	0	0	0	2	0	1	0	0	0	0	7
ENSOMYG00000047269	hoxc6b	homeobox C6b [Source:ZFIN;Acc:ZDB-GENE-000822-1]	L2	Only upregulated in B57	Not induced by Poly IC	ENSDARG00000101954	hoxc6b	homeobox C6b [Source:NCBI gene;Acc:58045]	ENSG00000197757	HOXC6	homeobox C6 [Source:HGNC Symbol;Acc:HGNC:5128]	4.457	21.963	5.98046e-05	1.405	2.64818	0.0576015	0.376	1.29774	0.411669	0	0	1	2	3	5	0	5	0	0	0	0	8	9	5	8	0	0	1	2	3	5	0	7	0	0	0	0	9
ENSOMYG00000027585			L1		Non Conserved ISG	ENSDARG00000102097	nfkbiz	nuclear factor of kappa light polypeptide gene enhancer in B-cells inhibitor, zeta [Source:ZFIN;Acc:ZDB-GENE-071024-1]	ENSG00000167604	NFKBID	NFKB inhibitor delta [Source:HGNC Symbol;Acc:HGNC:15671]	4.452	21.887	7.50845e-59	3.2	9.18959	3.08375e-25	1.812	3.51129	8.58408e-14	25	13	5	11	95	113	58	60	17	18	29	17	324	292	372	315	20	10	4	9	92	118	103	89	12	15	23	15	375
ENSOMYG00000064015			L2	Only upregulated in B57	Not induced by Poly IC	ENSDARG00000112601	FO704673.1		ENSG00000254656	RTL1	retrotransposon Gag like 1 [Source:HGNC Symbol;Acc:HGNC:14665]	4.449	21.8415	3.59111e-05	-0.583	0.667574	0.327252	0.531	1.44493	0.250569	18	18	11	8	9	10	0	0	0	1	0	0	15	4	20	7	14	13	8	7	9	10	0	0	0	1	0	0	17
ENSOMYG00000052922			L3	More induced in AP2	Non Conserved ISG	ENSDARG00000100654	si:dkey-207m2.4	si:dkey-207m2.4 [Source:ZFIN;Acc:ZDB-GENE-081103-58]	ENSG00000221926	TRIM16	tripartite motif containing 16 [Source:HGNC Symbol;Acc:HGNC:17241]	4.435	21.6306	2.67207e-06	3.453	10.9511	2.80393e-28	-4.79	0.0361465	1.53171e-40	58	61	44	43	455	389	295	307	1	0	1	0	2	23	11	19	46	45	33	35	442	408	524	455	1	0	1	0	2
ENSOMYG00000067109			L1		Non Conserved ISG	ENSDARG00000089477	si:ch211-132g1.3	si:ch211-132g1.3 [Source:ZFIN;Acc:ZDB-GENE-090312-148]	ENSG00000116815	CD58	CD58 molecule [Source:HGNC Symbol;Acc:HGNC:1688]	4.433	21.6006	8.01682e-05	3.669	12.7198	0.000597744	-0.006	0.99585	0.995735	0	1	0	0	11	11	8	0	0	0	0	0	11	10	4	6	0	1	0	0	11	12	14	0	0	0	0	0	13
ENSOMYG00000053155			L2	Only upregulated in B57	Not induced by Poly IC							4.431	21.5707	6.20739e-05	-0.216	0.860949	0.755497	4.68	25.6342	0.000125893	1	1	0	0	0	0	0	0	0	0	0	1	16	6	13	14	1	1	0	0	0	0	0	0	0	0	0	1	19
ENSOMYG00000041502	foxf1	forkhead box F1 [Source:ZFIN;Acc:ZDB-GENE-050419-153]	L2	Only upregulated in B57	Not induced by Poly IC	ENSDARG00000015399	foxf1	forkhead box F1 [Source:NCBI gene;Acc:566407]	ENSG00000103241	FOXF1	forkhead box F1 [Source:HGNC Symbol;Acc:HGNC:3809]	4.43	21.5557	2.77049e-09	0.911	1.88035	0.126695	2.713	6.55684	2.14055e-05	1	2	2	3	5	4	5	0	3	0	3	1	57	44	22	21	1	1	1	2	5	4	9	0	2	0	2	1	66
ENSOMYG00000054775			L1		Non Conserved ISG	ENSDARG00000077479	msh5	mutS homolog 5 [Source:ZFIN;Acc:ZDB-GENE-131127-632]	ENSG00000072080	SPP2	secreted phosphoprotein 2 [Source:HGNC Symbol;Acc:HGNC:11256]	4.429	21.5408	2.24547e-07	3.157	8.91973	1.26927e-05	0.177	1.13053	0.691301	3	0	6	0	36	20	8	10	0	3	0	1	22	18	19	38	2	0	4	0	35	21	14	15	0	3	0	1	25
ENSOMYG00000014973			L2	Only upregulated in B57	Conserved ISG	ENSDARG00000102729	SAMD9	sterile alpha motif domain-containing protein 9-like [Source:NCBI gene;Acc:101886156]	ENSG00000205413	SAMD9	sterile alpha motif domain containing 9 [Source:HGNC Symbol;Acc:HGNC:1348]	4.428	21.5259	2.35874e-32	1.907	3.75028	1.80945e-07	0.111	1.07998	0.777787	437	716	571	416	2521	2511	578	484	194	49	81	96	1372	1570	1972	1792	345	525	426	342	2450	2633	1026	717	138	41	64	87	1588
ENSOMYG00000065456			L2	Only upregulated in B57	Not induced by Poly IC	ENSDARG00000070378	ccl35.2	chemokine (C-C motif) ligand 35, duplicate 2 [Source:ZFIN;Acc:ZDB-GENE-140718-1]	ENSG00000106178	CCL24	C-C motif chemokine ligand 24 [Source:HGNC Symbol;Acc:HGNC:10623]	4.417	21.3624	3.10494e-05	1.093	2.13317	0.073818	0.161	1.11806	0.73506	4	2	6	2	17	13	2	1	0	0	1	0	4	9	16	14	3	1	4	2	17	14	4	1	0	0	1	0	5
ENSOMYG00000026596			L2	More induced in B57	Non Conserved ISG	ENSDARG00000019294	cbln8	cerebellin 8 [Source:ZFIN;Acc:ZDB-GENE-080204-13]	ENSG00000144119	C1QL2	complement C1q like 2 [Source:HGNC Symbol;Acc:HGNC:24181]	4.416	21.3476	1.04215e-16	3.524	11.5035	0.000399081	11.905	3834.97	1.82852e-67	0	0	0	0	1	3	0	8	545	1481	501	700	14853	11389	18362	13811	0	0	0	0	1	3	0	12	388	1253	394	632	17191
ENSOMYG00000020695			L1		Non Conserved ISG	ENSDARG00000101479	BX908782.2	CD59 glycoprotein-like [Source:NCBI gene;Acc:103910140]	ENSG00000234465	PINLYP	phospholipase A2 inhibitor and LY6/PLAUR domain containing [Source:HGNC Symbol;Acc:HGNC:44206]	4.415	21.3328	6.89514e-19	3.833	14.2511	1.15874e-17	-0.269	0.829895	0.45939	9	7	17	14	101	78	122	123	10	6	2	4	65	126	61	118	7	5	13	12	98	82	217	182	7	5	2	4	75
ENSOMYG00000076190	tnfrsfa	tumor necrosis factor receptor superfamily, member a [Source:ZFIN;Acc:ZDB-GENE-010802-1]	L2	Only upregulated in B57	Not induced by Poly IC	ENSDARG00000004451	tnfrsfa	tumor necrosis factor receptor superfamily, member a [Source:ZFIN;Acc:ZDB-GENE-010802-1]	ENSG00000104689	TNFRSF10A	TNF receptor superfamily member 10a [Source:HGNC Symbol;Acc:HGNC:11904]	4.412	21.2885	1.5767e-21	1.222	2.3327	0.00429647	2.251	4.76013	6.41492e-08	14	10	7	20	25	45	16	6	8	3	13	8	100	146	140	150	11	7	5	16	24	47	28	9	6	3	10	7	116
ENSOMYG00000001188	rundc3b	RUN domain containing 3b [Source:ZFIN;Acc:ZDB-GENE-041114-121]	L1		Non Conserved ISG	ENSDARG00000009961	rundc3b	RUN domain containing 3b [Source:NCBI gene;Acc:492775]	ENSG00000105784	RUNDC3B	RUN domain containing 3B [Source:HGNC Symbol;Acc:HGNC:30286]	4.411	21.2737	1.59053e-07	3.654	12.5882	0.000338357	2.188	4.55673	0.000717094	0	0	0	0	3	6	5	0	0	0	3	2	24	40	25	28	0	0	0	0	3	6	9	0	0	0	2	2	28
ENSOMYG00000025784	igflr1	IGF-like family receptor 1 [Source:ZFIN;Acc:ZDB-GENE-121211-3]	L2	Only upregulated in B57	Not induced by Poly IC	ENSDARG00000091650	igflr1	IGF-like family receptor 1 [Source:ZFIN;Acc:ZDB-GENE-121211-3]	ENSG00000126246	IGFLR1	IGF like family receptor 1 [Source:HGNC Symbol;Acc:HGNC:23620]	4.41	21.259	3.87596e-30	2.124	4.35901	8.60464e-08	2.12	4.34694	2.714e-09	23	15	14	6	40	73	30	33	17	12	23	6	325	133	245	228	18	11	10	5	39	77	53	49	12	10	18	5	376
ENSOMYG00000017874			L2	Only upregulated in B57	Non Conserved ISG	ENSDARG00000102018	btr25	bloodthirsty-related gene family, member 25 [Source:ZFIN;Acc:ZDB-GENE-070705-377]	ENSG00000204599	TRIM39	tripartite motif containing 39 [Source:HGNC Symbol;Acc:HGNC:10065]	4.379	20.807	2.7997e-13	2.39	5.24157	1.83993e-05	0.343	1.26839	0.403336	15	34	22	15	165	202	19	14	17	9	6	2	100	114	226	157	12	25	16	12	160	212	34	21	12	8	5	2	116
ENSOMYG00000029243	tnfr		L1		Not induced by Poly IC	ENSDARG00000092892	si:dkey-23c22.5	si:dkey-23c22.5 [Source:ZFIN;Acc:ZDB-GENE-081105-147]	ENSG00000101017	CD40	CD40 molecule [Source:HGNC Symbol;Acc:HGNC:11919]	4.378	20.7926	5.38797e-92	4.445	21.781	4.50183e-92	0.662	1.58227	0.00225401	145	184	227	159	2083	2198	2264	2659	339	265	282	312	4239	4717	4659	4369	114	135	169	131	2024	2305	4018	3937	241	224	222	282	4906
ENSOMYG00000000442			L1		Conserved ISG	ENSDARG00000099465	rnf213a	Danio rerio ring finger protein 213a (rnf213a), mRNA. [Source:RefSeq mRNA;Acc:NM_001353835]	ENSG00000173821	RNF213	ring finger protein 213 [Source:HGNC Symbol;Acc:HGNC:14539]	4.373	20.7207	2.62366e-31	2.795	6.94031	6.50389e-16	-0.65	0.63728	0.0391103	103	114	133	71	855	750	190	289	34	4	23	14	228	300	367	261	81	84	99	58	831	786	337	428	24	3	18	13	264
ENSOMYG00000043374	plp1a	proteolipid protein 1a [Source:ZFIN;Acc:ZDB-GENE-001202-1]	L1		Non Conserved ISG	ENSDARG00000103732	plp1a	proteolipid protein 1a [Source:ZFIN;Acc:ZDB-GENE-001202-1]	ENSG00000123560	PLP1	proteolipid protein 1 [Source:HGNC Symbol;Acc:HGNC:9086]	4.369	20.6633	9.13333e-31	5.258	38.2662	2.07511e-36	-0.035	0.976032	0.932677	8	9	7	5	189	251	153	149	21	5	14	11	234	108	329	132	6	7	5	4	184	263	272	221	15	4	11	10	271
ENSOMYG00000040739			L3	More induced in AP2	Not induced by Poly IC	ENSDARG00000088672	zmp:0000000936	zmp:0000000936 [Source:ZFIN;Acc:ZDB-GENE-130530-939]	ENSG00000115594	IL1R1	interleukin 1 receptor type 1 [Source:HGNC Symbol;Acc:HGNC:5993]	4.366	20.6204	7.60738e-25	3.349	10.1894	3.45076e-21	-2.57	0.168404	3.48487e-13	93	116	201	110	619	645	659	1276	6	8	6	15	146	143	179	105	73	85	150	90	602	676	1170	1889	4	7	5	14	169
ENSOMYG00000068239			L1		Not induced by Poly IC	ENSDARG00000100384	CT990567.1		ENSG00000170364	SETMAR	SET domain and mariner transposase fusion gene [Source:HGNC Symbol;Acc:HGNC:10762]	4.356	20.478	1.18576e-48	4.009	16.1001	1.16034e-36	0.864	1.82008	0.00118684	16	8	27	20	187	187	176	166	20	26	23	37	486	384	433	326	13	6	20	16	182	196	312	246	14	22	18	33	562
ENSOMYG00000047273	HOXC5	homeobox C5 [Source:HGNC Symbol;Acc:HGNC:5127]	L2	Only upregulated in B57	Not induced by Poly IC	ENSDARG00000070340	hoxc5a	homeobox C5a [Source:NCBI gene;Acc:30379]	ENSG00000172789	HOXC5	homeobox C5 [Source:HGNC Symbol;Acc:HGNC:5127]	4.355	20.4638	0.000170775	1.016	2.0223	0.153588	1.035	2.04911	0.065693	0	2	0	0	5	0	0	3	1	0	0	0	21	6	29	3	0	1	0	0	5	0	0	4	1	0	0	0	24
ENSOMYG00000034779	guca1c	guanylate cyclase activator 1C [Source:ZFIN;Acc:ZDB-GENE-030829-1]	L2	Only upregulated in B57	Non Conserved ISG	ENSDARG00000030758	guca1c	guanylate cyclase activator 1C [Source:ZFIN;Acc:ZDB-GENE-030829-1]	ENSG00000048545	GUCA1A	guanylate cyclase activator 1A [Source:HGNC Symbol;Acc:HGNC:4678]	4.349	20.3788	4.61086e-07	0.737	1.66671	0.262156	3.468	11.0655	4.70188e-05	3	0	0	0	1	3	0	2	0	0	3	2	23	17	53	26	2	0	0	0	1	3	0	3	0	0	2	2	27
ENSOMYG00000033432	gk		L1		Not induced by Poly IC	ENSDARG00000068006	gck	glucokinase (hexokinase 4) [Source:ZFIN;Acc:ZDB-GENE-060825-204]	ENSG00000106633	GCK	glucokinase [Source:HGNC Symbol;Acc:HGNC:4195]	4.342	20.2802	8.066e-09	5.582	47.9015	1.12497e-11	-0.558	0.679243	0.148801	1	2	1	0	33	72	38	30	0	0	1	4	33	27	13	28	1	1	1	0	32	75	67	44	0	0	1	4	38
ENSOMYG00000045444	MLKL	mixed lineage kinase domain like pseudokinase [Source:HGNC Symbol;Acc:HGNC:26617]	L1		Conserved ISG	ENSDARG00000103651	map3k12	mitogen-activated protein kinase kinase kinase 12 [Source:ZFIN;Acc:ZDB-GENE-040426-2436]	ENSG00000168404	MLKL	mixed lineage kinase domain like pseudokinase [Source:HGNC Symbol;Acc:HGNC:26617]	4.327	20.0704	5.70559e-125	3.582	11.9754	1.07955e-83	1.699	3.24676	3.2379e-20	343	351	520	259	3845	2930	2034	2258	682	822	697	580	7895	10495	11296	10450	271	257	388	213	3737	3072	3610	3344	485	696	549	524	9138
ENSOMYG00000038506	ggt5b	gamma-glutamyltransferase 5b [Source:ZFIN;Acc:ZDB-GENE-110721-2]	L1		Non Conserved ISG	ENSDARG00000091128	lrrc75bb	leucine rich repeat containing 75Bb [Source:ZFIN;Acc:ZDB-GENE-110721-3]	ENSG00000181350	LRRC75A	leucine rich repeat containing 75A [Source:HGNC Symbol;Acc:HGNC:32403]	4.327	20.0704	1.07811e-10	3.423	10.7257	2.68905e-07	0.075	1.05336	0.879042	13	19	81	20	625	525	73	75	37	5	24	12	328	298	478	285	10	14	60	16	607	550	130	111	26	4	19	11	380
ENSOMYG00000019756	dnajb11	DnaJ heat shock protein family (Hsp40) member B11 [Source:ZFIN;Acc:ZDB-GENE-031113-9]	L1		Non Conserved ISG	ENSDARG00000015088	dnajb11	DnaJ heat shock protein family (Hsp40) member B11 [Source:ZFIN;Acc:ZDB-GENE-031113-9]	ENSG00000090520	DNAJB11	DnaJ heat shock protein family (Hsp40) member B11 [Source:HGNC Symbol;Acc:HGNC:14889]	4.323	20.0149	3.91675e-49	3.395	10.5195	1.25324e-31	-0.781	0.581963	0.00539239	462	345	904	409	4131	3544	3278	2926	124	151	95	171	1970	2444	1588	2061	364	253	674	336	4015	3716	5818	4333	88	128	75	154	2280
ENSOMYG00000031618			L1		Non Conserved ISG	ENSDARG00000051940	ugt2a4	UDP glucuronosyltransferase 2 family, polypeptide A4 [Source:ZFIN;Acc:ZDB-GENE-080721-23]	ENSG00000173610	UGT2A1	UDP glucuronosyltransferase family 2 member A1 complex locus [Source:HGNC Symbol;Acc:HGNC:12542]	4.322	20.001	8.39616e-10	5.172	36.0518	4.03998e-07	1.258	2.39164	0.00544689	0	0	0	0	6	10	5	11	1	2	1	2	32	23	31	28	0	0	0	0	6	10	9	16	1	2	1	2	37
ENSOMYG00000026970			L1		Not induced by Poly IC	ENSDARG00000073726	zbtb32	zinc finger and BTB domain containing 32 [Source:ZFIN;Acc:ZDB-GENE-131121-166]	ENSG00000109906	ZBTB16	zinc finger and BTB domain containing 16 [Source:HGNC Symbol;Acc:HGNC:12930]	4.312	19.8628	1.03317e-77	2.532	5.78373	2.37365e-26	1.949	3.86107	5.03413e-18	74	81	77	59	375	329	140	254	84	112	74	57	1305	1130	844	1391	58	59	57	49	364	345	248	376	60	95	58	51	1510
ENSOMYG00000057496			L1		Not induced by Poly IC	ENSDARG00000025607	ifnphi1	interferon phi 1 [Source:ZFIN;Acc:ZDB-GENE-030721-3]	ENSG00000188379	IFNA2	interferon alpha 2 [Source:HGNC Symbol;Acc:HGNC:5423]	4.307	19.7941	6.51981e-05	4.178	18.101	0.000113282	0.046	1.0324	0.932852	0	0	0	0	3	5	7	5	0	0	0	0	9	6	6	5	0	0	0	0	3	5	12	7	0	0	0	0	10
ENSOMYG00000021560			L1		Non Conserved ISG	ENSDARG00000077121	cyp26b1	cytochrome P450, family 26, subfamily b, polypeptide 1 [Source:NCBI gene;Acc:324188]	ENSG00000003137	CYP26B1	cytochrome P450 family 26 subfamily B member 1 [Source:HGNC Symbol;Acc:HGNC:20581]	4.302	19.7256	2.59483e-05	3.673	12.7551	7.24108e-05	-0.021	0.985549	0.97304	3	1	0	2	53	49	0	5	0	0	1	2	13	32	36	13	2	1	0	2	52	51	0	7	0	0	1	2	15
ENSOMYG00000017329	ninj1	ninjurin 1 [Source:ZFIN;Acc:ZDB-GENE-141216-96]	L2	Only upregulated in B57	Non Conserved ISG	ENSDARG00000103663	NINJ1	si:ch1073-278o19.1 [Source:ZFIN;Acc:ZDB-GENE-141216-96]	ENSG00000131669	NINJ1	ninjurin 1 [Source:HGNC Symbol;Acc:HGNC:7824]	4.299	19.6847	7.62435e-34	2.187	4.55358	5.98859e-11	0.912	1.88165	0.00254667	11	33	57	25	117	108	80	71	12	16	18	13	156	256	236	229	9	24	42	21	114	113	142	105	9	14	14	12	181
ENSOMYG00000018483			L1		Not induced by Poly IC	ENSDARG00000056501	si:ch211-208g24.8	si:ch211-208g24.8 [Source:ZFIN;Acc:ZDB-GENE-131127-183]	ENSG00000137965	IFI44	interferon induced protein 44 [Source:HGNC Symbol;Acc:HGNC:16938]	4.292	19.5894	3.84404e-32	4.343	20.2943	1.34385e-16	1.327	2.5088	2.03182e-06	3	4	1	2	37	49	25	34	7	10	6	6	88	116	105	120	2	3	1	2	36	51	44	50	5	8	5	5	102
ENSOMYG00000031558	si:ch211-1a19.3	si:ch211-1a19.3 [Source:ZFIN;Acc:ZDB-GENE-141216-322]	L1		Non Conserved ISG	ENSDARG00000100968	si:ch211-1a19.3	si:ch211-1a19.3 [Source:ZFIN;Acc:ZDB-GENE-141216-322]	ENSG00000121446	RGSL1	regulator of G protein signaling like 1 [Source:HGNC Symbol;Acc:HGNC:18636]	4.292	19.5894	5.15474e-36	4.005	16.0555	2.59398e-32	-0.469	0.722465	0.132653	128	140	148	165	2205	2024	1260	784	147	21	85	50	937	1291	996	1045	101	103	110	136	2143	2122	2236	1161	105	18	67	45	1084
ENSOMYG00000027396	eif2ak2		L1		Conserved ISG	ENSDARG00000068729	eif2ak2	eukaryotic translation initiation factor 2-alpha kinase 2 [Source:ZFIN;Acc:ZDB-GENE-080422-1]	ENSG00000055332	EIF2AK2	eukaryotic translation initiation factor 2 alpha kinase 2 [Source:HGNC Symbol;Acc:HGNC:9437]	4.291	19.5758	6.75129e-45	2.737	6.66683	2.08681e-27	-1.953	0.258279	1.47476e-14	190	268	212	186	1281	1379	399	764	24	8	18	17	167	200	333	270	150	196	158	153	1245	1446	708	1131	17	7	14	15	193
ENSOMYG00000013033	rspry1	ring finger and SPRY domain containing 1 [Source:ZFIN;Acc:ZDB-GENE-061026-2]	L2	Only upregulated in B57	Not induced by Poly IC	ENSDARG00000062558	rspry1	ring finger and SPRY domain containing 1 [Source:ZFIN;Acc:ZDB-GENE-061026-2]	ENSG00000159579	RSPRY1	ring finger and SPRY domain containing 1 [Source:HGNC Symbol;Acc:HGNC:29420]	4.277	19.3868	1.5598e-97	2.275	4.83998	5.53459e-28	2.021	4.05865	2.9589e-23	267	210	229	184	868	864	432	606	267	204	253	181	3377	1895	4608	2810	211	154	171	151	844	906	767	897	190	173	199	163	3909
ENSOMYG00000003176	tnfaip2a	tumor necrosis factor, alpha-induced protein 2a [Source:ZFIN;Acc:ZDB-GENE-041210-301]	L1		Non Conserved ISG	ENSDARG00000043416	tnfaip2a	tumor necrosis factor, alpha-induced protein 2a [Source:ZFIN;Acc:ZDB-GENE-041210-301]	ENSG00000185215	TNFAIP2	TNF alpha induced protein 2 [Source:HGNC Symbol;Acc:HGNC:11895]	4.275	19.3599	1.52349e-52	4.81	28.0514	3.61507e-66	-0.445	0.734584	0.106461	234	172	477	136	6289	5519	3636	2982	313	186	219	232	2956	3610	3811	3057	185	126	356	112	6112	5787	6453	4416	223	157	172	209	3421
ENSOMYG00000035936			L1		Not induced by Poly IC	ENSDARG00000067784	SLC9A1	solute carrier family 9 member A1a [Source:NCBI gene;Acc:101885761]	ENSG00000090020	SLC9A1	solute carrier family 9 member A1 [Source:HGNC Symbol;Acc:HGNC:11071]	4.275	19.3599	2.05264e-18	3.751	13.4637	4.12142e-14	0.387	1.30767	0.283428	6	4	13	5	45	75	30	105	4	11	9	4	129	99	143	70	5	3	10	4	44	79	53	155	3	9	7	4	149
ENSOMYG00000028847			L1		Non Conserved ISG	ENSDARG00000076798	C9H3orf38	si:ch211-261p9.4 [Source:ZFIN;Acc:ZDB-GENE-081104-205]	ENSG00000179021	C3orf38	chromosome 3 open reading frame 38 [Source:HGNC Symbol;Acc:HGNC:28384]	4.272	19.3197	2.93632e-104	3.923	15.1684	2.72372e-92	-0.054	0.963262	0.839016	116	106	117	91	1103	1172	1000	712	105	71	64	70	1014	1178	1095	985	92	78	87	75	1072	1229	1775	1054	75	60	50	63	1174
ENSOMYG00000010962			L1		Not induced by Poly IC	ENSDARG00000029443	zgc:92242	zgc:92242 [Source:ZFIN;Acc:ZDB-GENE-040718-371]	ENSG00000104611	SH2D4A	SH2 domain containing 4A [Source:HGNC Symbol;Acc:HGNC:26102]	4.269	19.2796	1.76363e-08	4.639	24.916	3.41731e-06	0.291	1.22349	0.46597	0	0	2	0	15	20	12	13	2	0	3	0	14	21	38	23	0	0	1	0	15	21	21	19	1	0	2	0	16
ENSOMYG00000027358			L1		Conserved ISG	ENSDARG00000052396	pkz	protein kinase containing Z-DNA binding domains [Source:ZFIN;Acc:ZDB-GENE-050301-2]	ENSG00000055332	EIF2AK2	eukaryotic translation initiation factor 2 alpha kinase 2 [Source:HGNC Symbol;Acc:HGNC:9437]	4.267	19.2528	4.91109e-73	3.619	12.2865	4.50798e-54	0.225	1.16878	0.379298	83	160	121	103	1336	1424	388	700	101	69	102	71	1008	1123	1395	1243	65	117	90	85	1298	1493	689	1037	72	58	80	64	1167
ENSOMYG00000029928			L2	Only upregulated in B57	Not induced by Poly IC	ENSDARG00000104023	mag	myelin associated glycoprotein [Source:ZFIN;Acc:ZDB-GENE-041217-24]	ENSG00000105695	MAG	myelin associated glycoprotein [Source:HGNC Symbol;Acc:HGNC:6783]	4.26	19.1597	0.000227026	1.101	2.14503	0.130697	1.053	2.07484	0.0652395	0	0	0	0	3	1	0	0	0	0	0	0	6	8	11	9	0	0	0	0	3	1	0	0	0	0	0	0	7
ENSOMYG00000006703		FCH and mu domain containing endocytic adaptor 1 [Source:NCBI gene;Acc:100913078]	L2	Only upregulated in B57	Not induced by Poly IC	ENSDARG00000015356	fcho1	FCH and mu domain containing endocytic adaptor 1 [Source:NCBI gene;Acc:100913078]	ENSG00000157107	FCHO2	FCH and mu domain containing endocytic adaptor 2 [Source:HGNC Symbol;Acc:HGNC:25180]	4.259	19.1464	1.83246e-54	2.498	5.64902	1.54903e-19	1.43	2.69447	8.05674e-08	70	51	99	60	292	217	154	332	56	65	51	55	784	584	1150	718	55	37	74	49	284	228	273	492	40	55	40	50	907
ENSOMYG00000033298	arl5c	ADP-ribosylation factor-like 5C [Source:ZFIN;Acc:ZDB-GENE-040426-1866]	L1		Non Conserved ISG	ENSDARG00000035719	arl5c	ADP-ribosylation factor-like 5C [Source:ZFIN;Acc:ZDB-GENE-040426-1866]	ENSG00000165997	ARL5B	ADP ribosylation factor like GTPase 5B [Source:HGNC Symbol;Acc:HGNC:23052]	4.257	19.1199	5.57604e-24	4.526	23.0389	9.85224e-25	0.081	1.05775	0.840729	5	6	10	8	124	135	123	63	3	20	8	5	144	138	114	143	4	4	7	7	121	142	218	93	2	17	6	5	167
ENSOMYG00000028327	chac1	ChaC, cation transport regulator homolog 1 (E. coli) [Source:ZFIN;Acc:ZDB-GENE-030131-1957]	L2	Only upregulated in B57	Not induced by Poly IC	ENSDARG00000070426	chac1	ChaC, cation transport regulator homolog 1 (E. coli) [Source:NCBI gene;Acc:563855]	ENSG00000128965	CHAC1	ChaC glutathione specific gamma-glutamylcyclotransferase 1 [Source:HGNC Symbol;Acc:HGNC:28680]	4.254	19.0801	3.26035e-110	1.938	3.83174	2.64941e-25	0.657	1.5768	0.000512288	342	397	597	528	1221	1284	885	1058	151	126	148	168	2119	1866	2370	1833	270	291	445	434	1187	1346	1571	1567	107	107	116	152	2453
ENSOMYG00000018457			L1		Not induced by Poly IC	ENSDARG00000045673	il22	interleukin 22 [Source:ZFIN;Acc:ZDB-GENE-060209-3]	ENSG00000127318	IL22	interleukin 22 [Source:HGNC Symbol;Acc:HGNC:14900]	4.25	19.0273	0.000528254	3.34	10.1261	0.00248708	0.15	1.10957	0.753001	0	0	0	0	0	3	18	0	0	0	0	0	18	9	16	7	0	0	0	0	0	3	32	0	0	0	0	0	21
ENSOMYG00000052704			L1		Non Conserved ISG							4.245	18.9615	6.57325e-36	4.356	20.478	1.88449e-33	0.295	1.22688	0.314314	12	5	12	11	103	156	135	122	13	11	10	20	204	159	238	177	9	4	9	9	100	164	240	181	9	9	8	18	236
ENSOMYG00000075819			L2	Only upregulated in B57	Not induced by Poly IC	ENSDARG00000099418	CABZ01030017.1		ENSG00000100823	APEX1	apurinic/apyrimidinic endodeoxyribonuclease 1 [Source:HGNC Symbol;Acc:HGNC:587]	4.241	18.909	5.57197e-28	-0.924	0.527046	0.172011	9.952	990.491	2.00331e-20	2	2	1	0	0	0	0	0	35	4	26	20	292	259	338	317	2	1	1	0	0	0	0	0	25	3	20	18	338
ENSOMYG00000047760	IL10RB	interleukin 10 receptor subunit beta [Source:HGNC Symbol;Acc:HGNC:5965]	L1		Not induced by Poly IC	ENSDARG00000068711	crfb4	cytokine receptor family member b4 [Source:ZFIN;Acc:ZDB-GENE-070905-3]	ENSG00000243646	IL10RB	interleukin 10 receptor subunit beta [Source:HGNC Symbol;Acc:HGNC:5965]	4.24	18.8959	2.31762e-33	4.394	21.0245	6.33702e-41	-0.855	0.552865	0.0038221	24	29	47	23	442	440	479	245	25	6	20	13	268	228	183	213	19	21	35	19	430	461	850	363	18	5	16	12	310
ENSOMYG00000016396	ch25h	cholesterol 25-hydroxylase [Source:ZFIN;Acc:ZDB-GENE-041212-81]	L1		Non Conserved ISG	ENSDARG00000045190	ch25h	cholesterol 25-hydroxylase [Source:NCBI gene;Acc:494109]	ENSG00000138135	CH25H	cholesterol 25-hydroxylase [Source:HGNC Symbol;Acc:HGNC:1907]	4.238	18.8697	1.16983e-14	2.853	7.22501	8.83775e-08	0.098	1.07029	0.832207	18	16	87	22	188	188	156	185	30	0	21	10	282	177	287	184	14	12	65	18	183	197	277	274	21	0	17	9	326
ENSOMYG00000015879	mthfd2	methylenetetrahydrofolate dehydrogenase (NADP+ dependent) 2, methenyltetrahydrofolate cyclohydrolase [Source:ZFIN;Acc:ZDB-GENE-040704-20]	L2	Only upregulated in B57	Non Conserved ISG	ENSDARG00000117060	mthfd2	methylenetetrahydrofolate dehydrogenase (NADP+ dependent) 2, methenyltetrahydrofolate cyclohydrolase [Source:ZFIN;Acc:ZDB-GENE-040704-20]	ENSG00000065911	MTHFD2	methylenetetrahydrofolate dehydrogenase (NADP+ dependent) 2, methenyltetrahydrofolate cyclohydrolase [Source:HGNC Symbol;Acc:HGNC:7434]	4.237	18.8566	2.43207e-79	1.325	2.50533	2.5976e-09	0.57	1.48452	0.0113201	571	723	1302	1078	1906	1740	956	1384	204	189	228	133	2746	2071	2804	2620	450	530	971	887	1852	1824	1697	2049	145	160	179	120	3178
ENSOMYG00000065961			L2	More induced in B57	Conserved ISG	ENSDARG00000038669	gbp2	guanylate binding protein 2 [Source:ZFIN;Acc:ZDB-GENE-070912-618]	ENSG00000117228	GBP1	guanylate binding protein 1 [Source:HGNC Symbol;Acc:HGNC:4182]	4.235	18.8305	3.81807e-40	2.641	6.23764	4.9593e-13	2.822	7.07142	2.17697e-19	6	9	31	12	85	62	55	37	46	42	37	19	429	585	455	516	5	7	23	10	83	65	98	55	33	36	29	17	497
ENSOMYG00000076726	tdh	L-threonine dehydrogenase [Source:ZFIN;Acc:ZDB-GENE-040426-2379]	L2	Only upregulated in B57	Non Conserved ISG	ENSDARG00000002745	tdh	L-threonine dehydrogenase [Source:ZFIN;Acc:ZDB-GENE-040426-2379]	ENSG00000184860	SDR42E1	short chain dehydrogenase/reductase family 42E, member 1 [Source:HGNC Symbol;Acc:HGNC:29834]	4.226	18.7134	4.65156e-20	0.815	1.7593	0.0318896	0.112	1.08073	0.782958	44	90	117	60	151	149	53	43	7	6	14	4	113	63	200	88	35	66	87	49	147	156	94	64	5	5	11	4	131
ENSOMYG00000076942			L2	Only upregulated in B57	Not induced by Poly IC	ENSDARG00000114583	BX890543.1		ENSG00000242265	PEG10	paternally expressed 10 [Source:HGNC Symbol;Acc:HGNC:14005]	4.223	18.6745	7.54475e-06	-0.221	0.857971	0.749125	4.431	21.5707	0.000102917	0	3	2	0	1	1	0	0	0	0	4	0	23	11	29	35	0	2	1	0	1	1	0	0	0	0	3	0	27
ENSOMYG00000016370	uba7	ubiquitin-like modifier activating enzyme 7 [Source:ZFIN;Acc:ZDB-GENE-121120-4]	L1		Conserved ISG	ENSDARG00000061222	uba7	ubiquitin-like modifier activating enzyme 7 [Source:ZFIN;Acc:ZDB-GENE-121120-4]	ENSG00000130985	UBA1	ubiquitin like modifier activating enzyme 1 [Source:HGNC Symbol;Acc:HGNC:12469]	4.223	18.6745	1.97412e-190	3.429	10.7704	8.61451e-133	-0.107	0.928517	0.559514	417	526	498	357	3734	3473	2538	2192	266	221	233	192	2831	3300	2845	3056	329	385	371	294	3629	3642	4505	3246	189	187	183	173	3277
ENSOMYG00000077446	ankrd33ba	ankyrin repeat domain 33ba [Source:ZFIN;Acc:ZDB-GENE-040724-39]	L1		Non Conserved ISG	ENSDARG00000058357	ankrd33ba	ankyrin repeat domain 33ba [Source:ZFIN;Acc:ZDB-GENE-040724-39]	ENSG00000164236	ANKRD33B	ankyrin repeat domain 33B [Source:HGNC Symbol;Acc:HGNC:35240]	4.22	18.6357	3.00787e-117	4.332	20.1401	1.44375e-128	-0.319	0.801625	0.0857129	86	106	105	75	1351	1417	736	1184	87	49	87	77	1078	1024	1110	788	68	78	78	62	1313	1486	1306	1753	62	41	68	70	1248
ENSOMYG00000017026	adcyap1a	adenylate cyclase activating polypeptide 1a [Source:ZFIN;Acc:ZDB-GENE-020809-4]	L1		Not induced by Poly IC	ENSDARG00000004015	adcyap1a	adenylate cyclase activating polypeptide 1a [Source:ZFIN;Acc:ZDB-GENE-020809-4]	ENSG00000141433	ADCYAP1	adenylate cyclase activating polypeptide 1 [Source:HGNC Symbol;Acc:HGNC:241]	4.218	18.6099	1.02851e-05	2.761	6.77866	0.00381912	1.418	2.67215	0.0180192	1	0	0	0	5	10	0	2	1	0	3	0	43	6	33	18	1	0	0	0	5	10	0	3	1	0	2	0	50
ENSOMYG00000046163	clic2	chloride intracellular channel 2 [Source:ZFIN;Acc:ZDB-GENE-040718-299]	L1		Not induced by Poly IC	ENSDARG00000115320	clic2	chloride intracellular channel 2 [Source:ZFIN;Acc:ZDB-GENE-040718-299]	ENSG00000155962	CLIC2	chloride intracellular channel 2 [Source:HGNC Symbol;Acc:HGNC:2063]	4.216	18.5841	5.14934e-112	4.051	16.5757	4.22885e-104	-0.24	0.846745	0.263636	814	669	940	630	8054	7358	7574	7242	650	494	488	517	7312	7605	6852	6748	642	490	701	518	7827	7715	13443	10723	463	418	384	467	8463
ENSOMYG00000038460	irf1b	interferon regulatory factor 1 [Source:HGNC Symbol;Acc:HGNC:6116]	L1		Conserved ISG	ENSDARG00000043249	irf1b	interferon regulatory factor 1b [Source:ZFIN;Acc:ZDB-GENE-041114-13]	ENSG00000125347	IRF1	interferon regulatory factor 1 [Source:HGNC Symbol;Acc:HGNC:6116]	4.209	18.4942	1.32409e-107	4.734	26.6119	1.80474e-135	-0.371	0.773246	0.0721637	666	698	723	661	11594	10370	11589	10008	775	785	667	590	8589	11003	9489	8213	525	512	539	544	11268	10873	20569	14819	551	664	525	533	9941
ENSOMYG00000065223			L2	Only upregulated in B57	Not induced by Poly IC	ENSDARG00000022334	si:ch211-156l18.7	si:ch211-156l18.7 [Source:ZFIN;Acc:ZDB-GENE-130530-566]	ENSG00000183808	RBM12B	RNA binding motif protein 12B [Source:HGNC Symbol;Acc:HGNC:32310]	4.198	18.3537	0.000229705	0.944	1.92385	0.181343	1.15	2.21914	0.0527497	0	0	0	0	1	1	0	1	0	0	0	0	7	5	5	14	0	0	0	0	1	1	0	1	0	0	0	0	8
ENSOMYG00000070234	bach1b	BTB and CNC homology 1, basic leucine zipper transcription factor 1 b [Source:ZFIN;Acc:ZDB-GENE-050522-220]	L1		Non Conserved ISG	ENSDARG00000002196	bach1b	BTB and CNC homology 1, basic leucine zipper transcription factor 1 b [Source:ZFIN;Acc:ZDB-GENE-050522-220]	ENSG00000156273	BACH1	BTB domain and CNC homolog 1 [Source:HGNC Symbol;Acc:HGNC:935]	4.197	18.341	9.92584e-64	2.892	7.42299	3.25832e-30	1.411	2.65921	1.29329e-08	98	97	164	87	821	850	220	366	148	109	144	88	1524	1403	2007	1559	77	71	122	72	798	891	390	542	105	92	113	79	1764
ENSOMYG00000022420	zgc:162780	zgc:162780 [Source:ZFIN;Acc:ZDB-GENE-070410-92]	L2	Only upregulated in B57	Not induced by Poly IC	ENSDARG00000069548	zgc:162780	zgc:162780 [Source:ZFIN;Acc:ZDB-GENE-070410-92]	ENSG00000101247	NDUFAF5	NADH:ubiquinone oxidoreductase complex assembly factor 5 [Source:HGNC Symbol;Acc:HGNC:15899]	4.186	18.2017	6.21328e-11	-0.854	0.553249	0.0872236	2.053	4.14968	0.00015032	41	40	17	28	4	4	3	21	1	4	3	5	40	46	80	52	32	29	13	23	4	4	5	31	1	3	2	5	46
ENSOMYG00000017587	src	v-src avian sarcoma (Schmidt-Ruppin A-2) viral oncogene homolog [Source:ZFIN;Acc:ZDB-GENE-030131-3809]	L1		Non Conserved ISG	ENSDARG00000008107	src	v-src avian sarcoma (Schmidt-Ruppin A-2) viral oncogene homolog [Source:NCBI gene;Acc:325084]	ENSG00000197122	SRC	SRC proto-oncogene, non-receptor tyrosine kinase [Source:HGNC Symbol;Acc:HGNC:11283]	4.185	18.1891	2.70742e-32	4.333	20.1541	1.30863e-33	0.594	1.50943	0.0652513	65	65	219	38	1202	1265	1106	1272	177	148	167	205	2187	2292	2910	2284	51	48	163	31	1168	1326	1963	1883	126	125	131	185	2531
ENSOMYG00000026651	hapln3	hyaluronan and proteoglycan link protein 3 [Source:ZFIN;Acc:ZDB-GENE-040426-2089]	L2	Only upregulated in B57	Non Conserved ISG	ENSDARG00000045802	hapln3	hyaluronan and proteoglycan link protein 3 [Source:ZFIN;Acc:ZDB-GENE-040426-2089]	ENSG00000140511	HAPLN3	hyaluronan and proteoglycan link protein 3 [Source:HGNC Symbol;Acc:HGNC:21446]	4.184	18.1765	0.000237793	0.906	1.87384	0.196423	1.836	3.57019	0.0144382	0	0	0	0	0	3	0	0	0	0	1	0	18	5	20	9	0	0	0	0	0	3	0	0	0	0	1	0	21
ENSOMYG00000012980	mmp14a	matrix metallopeptidase 14a (membrane-inserted) [Source:ZFIN;Acc:ZDB-GENE-030901-1]	L2	Only upregulated in B57	Not induced by Poly IC	ENSDARG00000002235	mmp14a	matrix metallopeptidase 14a (membrane-inserted) [Source:ZFIN;Acc:ZDB-GENE-030901-1]	ENSG00000157227	MMP14	matrix metallopeptidase 14 [Source:HGNC Symbol;Acc:HGNC:7160]	4.182	18.1513	3.79597e-65	1.38	2.60268	1.03103e-07	3.65	12.5533	2.24927e-48	81	83	94	69	169	231	62	118	190	135	126	144	2128	1189	2888	1716	64	61	70	57	164	242	110	175	135	114	99	130	2463
ENSOMYG00000010570			L2	Only upregulated in B57	Non Conserved ISG	ENSDARG00000114884	rnd2	Rho family GTPase 2 [Source:ZFIN;Acc:ZDB-GENE-030616-177]	ENSG00000108830	RND2	Rho family GTPase 2 [Source:HGNC Symbol;Acc:HGNC:18315]	4.181	18.1387	7.50624e-05	1.371	2.5865	0.0673448	1.423	2.68143	0.0194024	0	0	1	1	1	3	0	5	0	0	2	0	19	6	24	15	0	0	1	1	1	3	0	7	0	0	2	0	22
ENSOMYG00000000385			L1		Non Conserved ISG	ENSDARG00000068711	crfb4	cytokine receptor family member b4 [Source:ZFIN;Acc:ZDB-GENE-070905-3]	ENSG00000243646	IL10RB	interleukin 10 receptor subunit beta [Source:HGNC Symbol;Acc:HGNC:5965]	4.181	18.1387	5.03575e-157	3.478	11.1425	1.05862e-112	0.107	1.07699	0.593689	353	355	337	255	2893	2774	1781	1620	268	225	177	160	2662	2256	3375	2433	279	260	251	210	2812	2909	3161	2399	191	190	139	144	3081
ENSOMYG00000044783			L1		Conserved ISG	ENSDARG00000037837	ogfr	opioid growth factor receptor [Source:ZFIN;Acc:ZDB-GENE-030131-377]	ENSG00000060491	OGFR	opioid growth factor receptor [Source:HGNC Symbol;Acc:HGNC:15768]	4.172	18.0259	1.40608e-85	3.752	13.473	7.0173e-76	-0.597	0.661127	0.00335573	138	204	199	135	1662	1476	892	1613	101	46	88	68	963	1056	906	961	109	150	148	111	1615	1548	1583	2388	72	39	69	61	1115
ENSOMYG00000024671	rnf144aa	ring finger protein 144aa [Source:ZFIN;Acc:ZDB-GENE-041001-88]	L1		Non Conserved ISG	ENSDARG00000020600	rnf144aa	ring finger protein 144aa [Source:NCBI gene;Acc:570968]	ENSG00000151692	RNF144A	ring finger protein 144A [Source:HGNC Symbol;Acc:HGNC:20457]	4.166	17.9511	1.80701e-10	4.977	31.4939	3.20528e-14	-0.445	0.734584	0.260823	3	2	0	6	63	65	98	29	7	0	2	2	33	61	36	43	2	1	0	5	61	68	174	43	5	0	2	2	38
ENSOMYG00000071803			L1		Not induced by Poly IC	ENSDARG00000115300	spon2a	spondin 2a, extracellular matrix protein [Source:ZFIN;Acc:ZDB-GENE-990415-160]	ENSG00000159674	SPON2	spondin 2 [Source:HGNC Symbol;Acc:HGNC:11253]	4.165	17.9387	2.00361e-15	7.328	160.675	3.22511e-27	-1.358	0.390123	0.000909384	1	1	2	3	232	186	225	200	5	7	6	3	80	129	22	72	1	1	1	2	225	195	399	296	4	6	5	3	93
ENSOMYG00000042070		solute carrier family 2 member 6 [Source:ZFIN;Acc:ZDB-GENE-081104-301]	L1		Not induced by Poly IC	ENSDARG00000058731	slc2a6	solute carrier family 2 member 6 [Source:ZFIN;Acc:ZDB-GENE-081104-301]	ENSG00000160326	SLC2A6	solute carrier family 2 member 6 [Source:HGNC Symbol;Acc:HGNC:11011]	4.164	17.9262	3.93253e-32	3.646	12.5186	1.14968e-24	0.842	1.79253	0.0107575	287	216	902	235	3402	3538	3539	2310	531	597	517	595	6443	8464	7369	8180	226	158	672	193	3306	3710	6281	3420	378	505	407	537	7457
ENSOMYG00000040581	tyrobp		L1		Non Conserved ISG	ENSDARG00000094894	tyrobp	TYRO protein tyrosine kinase binding protein [Source:ZFIN;Acc:ZDB-GENE-061130-2]	ENSG00000011600	TYROBP	transmembrane immune signaling adaptor TYROBP [Source:HGNC Symbol;Acc:HGNC:12449]	4.153	17.7901	1.79987e-31	3.002	8.0111	8.63661e-18	0.655	1.57462	0.0245832	18	11	20	18	123	154	61	34	14	10	15	12	157	195	198	134	14	8	15	15	120	161	108	50	10	8	12	11	182
ENSOMYG00000029024			L2	Only upregulated in B57	Non Conserved ISG	ENSDARG00000022303	higd1a	HIG1 hypoxia inducible domain family, member 1A [Source:ZFIN;Acc:ZDB-GENE-030826-15]	ENSG00000181061	HIGD1A	HIG1 hypoxia inducible domain family member 1A [Source:HGNC Symbol;Acc:HGNC:29527]	4.153	17.7901	7.98677e-50	1.931	3.81319	5.75596e-14	0.478	1.39281	0.0561657	62	83	109	76	272	306	131	133	36	26	32	9	331	237	384	377	49	61	81	63	264	321	233	197	26	22	25	8	383
ENSOMYG00000021656			L2	Only upregulated in B57	Non Conserved ISG	ENSDARG00000016141	slc6a2	solute carrier family 6 member 2 [Source:ZFIN;Acc:ZDB-GENE-110408-4]	ENSG00000103546	SLC6A2	solute carrier family 6 member 2 [Source:HGNC Symbol;Acc:HGNC:11048]	4.153	17.7901	1.73716e-09	1.697	3.24226	0.00135182	-0.08	0.946058	0.864971	29	8	23	6	39	58	47	23	2	8	0	0	48	28	67	27	23	6	17	5	38	61	83	34	1	7	0	0	56
ENSOMYG00000034037	il1b	interleukin 1, beta [Source:ZFIN;Acc:ZDB-GENE-040702-2]	L2	Only upregulated in B57	Not induced by Poly IC	ENSDARG00000098700	il1b	interleukin 1, beta [Source:ZFIN;Acc:ZDB-GENE-040702-2]	ENSG00000125571	IL37	interleukin 37 [Source:HGNC Symbol;Acc:HGNC:15563]	4.145	17.6917	8.81588e-52	1.902	3.73731	2.25002e-09	3.902	14.9492	3.01463e-43	27	26	17	16	57	104	37	24	72	48	78	79	865	897	802	1023	21	19	13	13	55	109	66	36	51	41	61	71	1001
ENSOMYG00000067978			L2	Only upregulated in B57	Not induced by Poly IC	ENSDARG00000114675	BX324233.1					4.139	17.6183	6.26314e-07	1.724	3.30351	0.0123366	1.354	2.5562	0.00971778	0	0	2	3	5	5	2	6	0	2	1	1	21	25	14	18	0	0	1	2	5	5	4	9	0	2	1	1	24
ENSOMYG00000036832			L1		Non Conserved ISG	ENSDARG00000078731	si:dkey-85k7.12	si:dkey-85k7.12 [Source:ZFIN;Acc:ZDB-GENE-130530-855]	ENSG00000106608	URGCP	upregulator of cell proliferation [Source:HGNC Symbol;Acc:HGNC:30890]	4.137	17.5939	1.01793e-39	3.142	8.82747	3.32721e-24	0.041	1.02883	0.916897	114	137	166	96	1236	1157	357	400	101	26	77	54	698	965	739	882	90	100	124	79	1201	1213	634	592	72	22	61	49	808
ENSOMYG00000012005	ralgds	ral guanine nucleotide dissociation stimulator [Source:ZFIN;Acc:ZDB-GENE-081105-110]	L1		Not induced by Poly IC	ENSDARG00000042409	RALGDS	si:ch211-251j10.3 [Source:ZFIN;Acc:ZDB-GENE-081105-110]	ENSG00000143344	RGL1	ral guanine nucleotide dissociation stimulator like 1 [Source:HGNC Symbol;Acc:HGNC:30281]	4.134	17.5573	1.92246e-35	2.897	7.44876	7.92542e-18	1.106	2.15248	0.000562751	114	125	85	85	846	952	218	187	148	94	107	63	1225	965	1871	1297	90	92	63	70	822	998	387	277	105	80	84	57	1418
ENSOMYG00000068775			L1		Not induced by Poly IC	ENSDARG00000056133	kitb	KIT proto-oncogene, receptor tyrosine kinase b [Source:ZFIN;Acc:ZDB-GENE-050916-2]	ENSG00000157404	KIT	KIT proto-oncogene, receptor tyrosine kinase [Source:HGNC Symbol;Acc:HGNC:6342]	4.134	17.5573	2.08332e-14	5.324	40.0575	3.43151e-17	-0.257	0.836826	0.482169	3	3	2	0	65	52	40	81	7	2	1	4	64	26	65	49	2	2	1	0	63	55	71	120	5	2	1	4	74
ENSOMYG00000028817			L1		Conserved ISG	ENSDARG00000068939	xaf1	XIAP associated factor 1 [Source:ZFIN;Acc:ZDB-GENE-060929-840]	ENSG00000132530	XAF1	XIAP associated factor 1 [Source:HGNC Symbol;Acc:HGNC:30932]	4.133	17.5451	2.8501e-113	3.204	9.2151	4.35445e-75	-0.256	0.837406	0.191871	267	244	258	225	1588	1494	1408	1065	122	100	85	101	1226	1283	1248	1358	211	179	192	185	1543	1567	2499	1577	87	85	67	91	1419
ENSOMYG00000071657			L2	Only upregulated in B57	Not induced by Poly IC	ENSDARG00000114675	BX324233.1		ENSG00000198626	RYR2	ryanodine receptor 2 [Source:HGNC Symbol;Acc:HGNC:10484]	4.13	17.5087	3.04211e-15	0.956	1.93992	0.135658	6.242	75.6884	2.93805e-18	0	4	0	0	8	1	0	0	6	7	26	17	233	149	248	191	0	3	0	0	8	1	0	0	4	6	20	15	270
ENSOMYG00000047455			L1		Non Conserved ISG	ENSDARG00000105287	mpp1	membrane protein, palmitoylated 1 [Source:ZFIN;Acc:ZDB-GENE-031113-4]	ENSG00000130830	MPP1	membrane palmitoylated protein 1 [Source:HGNC Symbol;Acc:HGNC:7219]	4.123	17.424	5.79847e-91	2.735	6.65759	9.58413e-40	1.625	3.08442	2.14717e-15	190	218	286	151	1341	1205	549	584	262	319	226	175	2862	2707	3439	3321	150	160	213	124	1303	1263	974	865	186	270	178	158	3312
ENSOMYG00000071916			L2	Only upregulated in B57	Not induced by Poly IC	ENSDARG00000100384	CT990567.1		ENSG00000278540	ACACA	acetyl-CoA carboxylase alpha [Source:HGNC Symbol;Acc:HGNC:84]	4.117	17.3516	2.49056e-11	-0.241	0.846159	0.72713	7.036	131.234	2.12207e-10	0	2	0	0	0	0	0	0	1	3	3	4	45	37	55	34	0	1	0	0	0	0	0	0	1	3	2	4	52
ENSOMYG00000071516			L1		Non Conserved ISG	ENSDARG00000029688	hsp70.1	heat shock cognate 70-kd protein, tandem duplicate 1 [Source:ZFIN;Acc:ZDB-GENE-990415-91]	ENSG00000109971	HSPA8	heat shock protein family A (Hsp70) member 8 [Source:HGNC Symbol;Acc:HGNC:5241]	4.117	17.3516	6.4538e-57	2.899	7.45909	7.36665e-29	0.458	1.37364	0.0784597	534	515	943	519	3872	2770	2053	3103	417	326	410	364	3560	7124	3410	4889	421	377	703	427	3763	2904	3644	4595	297	276	323	329	4120
ENSOMYG00000024214			L2	Only upregulated in B57	Not induced by Poly IC	ENSDARG00000102873	CT956002.2		ENSG00000001626	CFTR	CF transmembrane conductance regulator [Source:HGNC Symbol;Acc:HGNC:1884]	4.112	17.2916	5.51685e-05	0.796	1.73628	0.175243	0.308	1.23799	0.489977	2	2	7	1	5	5	5	3	1	0	0	0	6	8	14	6	2	1	5	1	5	5	9	4	1	0	0	0	7
ENSOMYG00000037863	zufsp	zinc finger containing ubiquitin peptidase 1 [Source:ZFIN;Acc:ZDB-GENE-070209-211]	L1		Non Conserved ISG	ENSDARG00000059983	zufsp	zinc finger containing ubiquitin peptidase 1 [Source:ZFIN;Acc:ZDB-GENE-070209-211]	ENSG00000153975	ZUP1	zinc finger containing ubiquitin peptidase 1 [Source:HGNC Symbol;Acc:HGNC:21224]	4.11	17.2677	5.77342e-53	3.885	14.7741	1.04938e-50	-0.426	0.744323	0.0946611	65	91	100	77	728	644	710	865	43	43	40	60	603	708	508	546	51	67	75	63	708	675	1260	1281	31	36	31	54	698
ENSOMYG00000021566	il10r1	interleukin 10 receptor, alpha [Source:ZFIN;Acc:ZDB-GENE-070905-4]	L1		Conserved ISG	ENSDARG00000100383	il10ra	interleukin 10 receptor, alpha [Source:ZFIN;Acc:ZDB-GENE-070905-4]	ENSG00000016402	IL20RA	interleukin 20 receptor subunit alpha [Source:HGNC Symbol;Acc:HGNC:6003]	4.108	17.2437	8.88519e-114	3.188	9.11347	1.74018e-69	0.534	1.44794	0.004097	418	330	385	324	2011	2360	1983	1677	329	245	279	260	3399	3984	3310	2972	330	242	287	267	1954	2475	3520	2483	234	207	220	235	3934
ENSOMYG00000008447	hsp70a		L1		Non Conserved ISG	ENSDARG00000021924	hsp70.3	heat shock cognate 70-kd protein, tandem duplicate 3 [Source:ZFIN;Acc:ZDB-GENE-110713-1]	ENSG00000109971	HSPA8	heat shock protein family A (Hsp70) member 8 [Source:HGNC Symbol;Acc:HGNC:5241]	4.107	17.2318	5.67168e-15	2.875	7.33603	1.65185e-06	1.682	3.20872	0.000156496	3	4	4	1	19	39	7	7	8	4	8	1	65	93	58	74	2	3	3	1	18	41	12	10	6	3	6	1	75
ENSOMYG00000050059			L1		Non Conserved ISG	ENSDARG00000057060	tvp23b	trans-golgi network vesicle protein 23 homolog B (S. cerevisiae) [Source:ZFIN;Acc:ZDB-GENE-050522-404]	ENSG00000166676	TVP23A	trans-golgi network vesicle protein 23 homolog A [Source:HGNC Symbol;Acc:HGNC:20398]	4.105	17.2079	5.08201e-15	3.507	11.3687	7.9829e-16	-0.447	0.733567	0.184796	8	10	14	5	62	59	58	90	3	3	6	2	48	72	37	39	6	7	10	4	60	62	103	133	2	3	5	2	56
ENSOMYG00000013525			L1		Conserved ISG	ENSDARG00000107486	CR855320.3	si:dkey-79f11.10 [Source:NCBI gene;Acc:100007523]	ENSG00000137959	IFI44L	interferon induced protein 44 like [Source:HGNC Symbol;Acc:HGNC:17817]	4.103	17.1841	9.50422e-05	5.878	58.8104	1.62011e-07	-0.761	0.590087	0.116388	0	0	0	0	19	30	4	14	0	0	0	0	4	11	4	3	0	0	0	0	18	31	7	21	0	0	0	0	5
ENSOMYG00000055694			L2	Only upregulated in B57	Non Conserved ISG	ENSDARG00000029688	hsp70.1	heat shock cognate 70-kd protein, tandem duplicate 1 [Source:ZFIN;Acc:ZDB-GENE-990415-91]	ENSG00000109971	HSPA8	heat shock protein family A (Hsp70) member 8 [Source:HGNC Symbol;Acc:HGNC:5241]	4.101	17.1603	5.29964e-19	2.156	4.45677	8.02952e-07	0.108	1.07773	0.800377	50	23	129	81	391	280	94	189	15	15	39	13	209	396	172	318	39	17	96	67	380	294	167	280	11	13	31	12	242
ENSOMYG00000044183	PTPRZ1	protein tyrosine phosphatase receptor type Z1 [Source:HGNC Symbol;Acc:HGNC:9685]	L2	Only upregulated in B57	Non Conserved ISG	ENSDARG00000051814	ptprz1a	protein tyrosine phosphatase receptor type Z1a [Source:ZFIN;Acc:ZDB-GENE-090406-1]	ENSG00000106278	PTPRZ1	protein tyrosine phosphatase receptor type Z1 [Source:HGNC Symbol;Acc:HGNC:9685]	4.1	17.1484	0.000193747	2.226	4.67835	0.0134393	0.882	1.84293	0.0948042	0	0	0	0	4	5	0	0	0	0	0	1	13	12	10	8	0	0	0	0	4	5	0	0	0	0	0	1	15
ENSOMYG00000001878			L1		Not induced by Poly IC	ENSDARG00000095930	myha	myosin, heavy chain a [Source:ZFIN;Acc:ZDB-GENE-060531-50]	ENSG00000109061	MYH1	myosin heavy chain 1 [Source:HGNC Symbol;Acc:HGNC:7567]	4.097	17.1128	0.00015903	4.029	16.3249	3.27092e-05	-0.517	0.698823	0.265565	0	1	4	0	32	32	0	38	0	0	0	1	12	4	12	13	0	1	3	0	31	34	0	56	0	0	0	1	14
ENSOMYG00000047007			L1		Non Conserved ISG	ENSDARG00000077120	arid5a	AT rich interactive domain 5A (MRF1-like) [Source:ZFIN;Acc:ZDB-GENE-100525-3]	ENSG00000196843	ARID5A	AT-rich interaction domain 5A [Source:HGNC Symbol;Acc:HGNC:17361]	4.097	17.1128	3.06919e-72	4.909	30.0439	9.60135e-100	-0.124	0.91764	0.653742	90	118	138	74	2005	1855	1326	2502	137	169	160	159	2053	2075	2063	1621	71	86	103	61	1949	1945	2353	3705	97	143	126	144	2376
ENSOMYG00000062903			L1		Non Conserved ISG	ENSDARG00000018587	zgc:152658	zgc:152658 [Source:ZFIN;Acc:ZDB-GENE-060929-68]	ENSG00000179144	GIMAP7	GTPase, IMAP family member 7 [Source:HGNC Symbol;Acc:HGNC:22404]	4.092	17.0535	3.53461e-12	4.492	22.5023	6.99584e-25	-1.426	0.372161	1.64098e-05	6	5	7	3	107	91	44	84	4	2	1	1	33	23	21	39	5	4	5	2	104	95	78	124	3	2	1	1	38
ENSOMYG00000024872			L1		Non Conserved ISG	ENSDARG00000111323	si:ch211-51i16.1	si:ch211-51i16.1 [Source:ZFIN;Acc:ZDB-GENE-131127-39]	ENSG00000167311	ART5	ADP-ribosyltransferase 5 [Source:HGNC Symbol;Acc:HGNC:24049]	4.092	17.0535	2.36601e-30	4.069	16.7838	2.04988e-34	-0.406	0.754713	0.15454	23	13	13	17	159	221	163	160	15	5	11	12	174	85	177	119	18	10	10	14	155	232	289	237	11	4	9	11	201
ENSOMYG00000028365			L1		Not induced by Poly IC	ENSDARG00000095281	zgc:152652	zgc:152652 [Source:ZFIN;Acc:ZDB-GENE-060818-27]	ENSG00000072080	SPP2	secreted phosphoprotein 2 [Source:HGNC Symbol;Acc:HGNC:11256]	4.084	16.9592	7.59506e-05	8.223	298.792	2.9868e-12	-1.555	0.340329	0.00778166	0	0	0	0	76	38	115	20	0	1	0	1	7	36	7	6	0	0	0	0	74	40	204	30	0	1	0	1	8
ENSOMYG00000064345			L1		Non Conserved ISG							4.077	16.8772	2.22956e-70	4.189	18.2396	1.27793e-75	-0.358	0.780245	0.128864	121	135	201	128	1662	1534	1682	1504	119	104	91	130	1452	1446	1270	1283	95	99	150	105	1615	1608	2985	2227	85	88	72	117	1681
ENSOMYG00000017262			L1		Non Conserved ISG	ENSDARG00000044566	fabp6	fatty acid binding protein 6, ileal (gastrotropin) [Source:ZFIN;Acc:ZDB-GENE-040625-49]	ENSG00000170231	FABP6	fatty acid binding protein 6 [Source:HGNC Symbol;Acc:HGNC:3561]	4.067	16.7606	1.80452e-15	3.759	13.5385	2.88393e-12	0.416	1.33422	0.258084	5	5	9	1	53	48	41	46	3	17	1	3	92	62	97	84	4	4	7	1	52	50	73	68	2	14	1	3	106
ENSOMYG00000065534			L2	Only upregulated in B57	Not induced by Poly IC	ENSDARG00000100065	CU467837.1		ENSG00000133619	KRBA1	KRAB-A domain containing 1 [Source:HGNC Symbol;Acc:HGNC:22228]	4.063	16.7142	9.88892e-14	0.465	1.38032	0.484134	6.153	71.1603	2.27647e-10	0	2	0	0	3	0	0	0	2	2	10	8	64	92	77	77	0	1	0	0	3	0	0	0	1	2	8	7	74
ENSOMYG00000018868			L1		Not induced by Poly IC	ENSDARG00000102758	FO704661.1	gamma-glutamyl hydrolase [Source:NCBI gene;Acc:553228]	ENSG00000137563	GGH	gamma-glutamyl hydrolase [Source:HGNC Symbol;Acc:HGNC:4248]	4.063	16.7142	1.05031e-58	2.671	6.3687	7.06758e-26	1.267	2.40661	6.47092e-07	399	314	585	393	1644	1650	1660	1577	428	534	261	353	4461	4517	4782	5517	315	230	436	323	1598	1730	2946	2335	305	452	205	319	5163
ENSOMYG00000022729	bhlhe40	basic helix-loop-helix family, member e40 [Source:ZFIN;Acc:ZDB-GENE-030131-3133]	L1		Non Conserved ISG	ENSDARG00000004060	bhlhe40	basic helix-loop-helix family, member e40 [Source:ZFIN;Acc:ZDB-GENE-030131-3133]	ENSG00000134107	BHLHE40	basic helix-loop-helix family member e40 [Source:HGNC Symbol;Acc:HGNC:1046]	4.063	16.7142	8.43046e-114	3.607	12.1847	8.97129e-91	0.324	1.2518	0.0801351	101	95	142	85	879	1142	550	677	113	71	99	95	1184	1179	1025	1107	80	70	106	70	854	1197	976	1002	80	60	78	86	1370
ENSOMYG00000075317			L1		Not induced by Poly IC							4.06	16.6795	2.86624e-07	5.287	39.0432	7.78391e-07	0.705	1.63014	0.117787	0	0	0	0	9	7	7	14	0	0	5	1	40	21	31	14	0	0	0	0	9	7	12	21	0	0	4	1	46
ENSOMYG00000011453			L1		Non Conserved ISG	ENSDARG00000076251	irf3	interferon regulatory factor 3 [Source:ZFIN;Acc:ZDB-GENE-071120-7]	ENSG00000128604	IRF5	interferon regulatory factor 5 [Source:HGNC Symbol;Acc:HGNC:6120]	4.059	16.6679	2.10941e-94	2.526	5.75973	1.42105e-38	0.111	1.07998	0.657891	593	635	646	552	2732	2610	2054	1324	338	171	194	185	2419	2805	2467	2747	468	465	482	454	2655	2737	3646	1960	241	145	153	167	2800
ENSOMYG00000043875			L1		Non Conserved ISG	ENSDARG00000052518	stx4	syntaxin 4 [Source:ZFIN;Acc:ZDB-GENE-030131-2455]	ENSG00000103496	STX4	syntaxin 4 [Source:HGNC Symbol;Acc:HGNC:11439]	4.057	16.6448	3.61986e-42	3.254	9.54007	1.39913e-27	0.066	1.04681	0.85562	377	374	1087	410	4031	3678	3285	2412	292	417	286	288	3643	3497	4904	3955	297	274	810	337	3918	3857	5830	3572	208	353	225	260	4216
ENSOMYG00000045040		XIAP associated factor 1 [Source:HGNC Symbol;Acc:HGNC:30932]	L1		Conserved ISG	ENSDARG00000068939	xaf1	XIAP associated factor 1 [Source:ZFIN;Acc:ZDB-GENE-060929-840]	ENSG00000132530	XAF1	XIAP associated factor 1 [Source:HGNC Symbol;Acc:HGNC:30932]	4.055	16.6217	1.27667e-53	3.528	11.5354	2.49046e-46	-0.161	0.894405	0.552459	52	52	42	33	314	376	326	248	41	20	23	20	269	354	309	313	41	38	31	27	305	394	579	367	29	17	18	18	311
ENSOMYG00000015107			L2	Only upregulated in B57	Non Conserved ISG	ENSDARG00000030972	dnaja1	DnaJ heat shock protein family (Hsp40) member A1 [Source:ZFIN;Acc:ZDB-GENE-030131-2642]	ENSG00000086061	DNAJA1	DnaJ heat shock protein family (Hsp40) member A1 [Source:HGNC Symbol;Acc:HGNC:5229]	4.054	16.6102	1.19216e-21	1.308	2.47598	0.000837578	0.431	1.34817	0.220684	73	116	233	71	399	326	98	110	57	18	22	20	281	553	280	339	58	85	174	58	388	342	174	163	41	15	17	18	325
ENSOMYG00000033865			L1		Conserved ISG	ENSDARG00000037837	ogfr	opioid growth factor receptor [Source:ZFIN;Acc:ZDB-GENE-030131-377]	ENSG00000060491	OGFR	opioid growth factor receptor [Source:HGNC Symbol;Acc:HGNC:15768]	4.054	16.6102	7.35032e-162	3.509	11.3845	7.93805e-126	0.067	1.04754	0.740548	272	291	319	208	2281	2158	1329	1893	197	187	175	186	2102	2541	2112	2056	215	213	238	171	2217	2263	2359	2803	140	158	138	168	2433
ENSOMYG00000066226			L2	Only upregulated in B57	Not induced by Poly IC	ENSDARG00000100384	CT990567.1		ENSG00000048991	R3HDM1	R3H domain containing 1 [Source:HGNC Symbol;Acc:HGNC:9757]	4.052	16.5872	6.98253e-08	0.851	1.80375	0.175118	3.703	13.0231	3.71814e-06	0	5	0	2	1	5	6	0	0	7	2	6	77	85	43	53	0	4	0	2	1	5	11	0	0	6	2	5	89
ENSOMYG00000025511			L1		Non Conserved ISG	ENSDARG00000062020	gse1	Gse1 coiled-coil protein [Source:NCBI gene;Acc:567033]	ENSG00000131149	GSE1	Gse1 coiled-coil protein [Source:HGNC Symbol;Acc:HGNC:28979]	4.05	16.5642	1.35906e-18	5.875	58.6883	1.03231e-36	-1.421	0.373453	0.000148034	6	3	11	7	295	281	143	366	8	3	5	13	67	143	59	110	5	2	8	6	287	295	254	542	6	3	4	12	78
ENSOMYG00000021920	map1lc3c	microtubule-associated protein 1 light chain 3 gamma [Source:ZFIN;Acc:ZDB-GENE-040426-1080]	L1		Non Conserved ISG	ENSDARG00000100528	map1lc3c	microtubule-associated protein 1 light chain 3 gamma [Source:ZFIN;Acc:ZDB-GENE-040426-1080]	ENSG00000197769	MAP1LC3C	microtubule associated protein 1 light chain 3 gamma [Source:HGNC Symbol;Acc:HGNC:13353]	4.049	16.5528	4.77966e-07	3.844	14.3602	2.59423e-05	0.371	1.29325	0.379298	0	0	0	3	14	7	9	16	3	0	0	2	28	13	32	16	0	0	0	2	14	7	16	24	2	0	0	2	32
ENSOMYG00000046075			L1		Non Conserved ISG	ENSDARG00000041787	cx32.3	connexin 32.3 [Source:ZFIN;Acc:ZDB-GENE-030131-1337]	ENSG00000121743	GJA3	gap junction protein alpha 3 [Source:HGNC Symbol;Acc:HGNC:4277]	4.048	16.5413	1.52843e-05	2.583	5.99184	0.000202181	-0.144	0.905006	0.759242	7	2	5	0	21	24	11	19	3	0	0	0	18	5	34	9	6	1	4	0	20	25	20	28	2	0	0	0	21
ENSOMYG00000020821	NAMPT	nicotinamide phosphoribosyltransferase [Source:HGNC Symbol;Acc:HGNC:30092]	L1		Conserved ISG	ENSDARG00000030598	nampta	nicotinamide phosphoribosyltransferase a [Source:ZFIN;Acc:ZDB-GENE-110420-1]	ENSG00000105835	NAMPT	nicotinamide phosphoribosyltransferase [Source:HGNC Symbol;Acc:HGNC:30092]	4.046	16.5184	1.13534e-88	3.398	10.5414	6.36383e-63	0.218	1.16312	0.353608	1073	1162	1260	1111	7908	6894	6288	8219	827	936	627	916	10235	11168	8935	9261	847	852	939	914	7685	7229	11160	12170	588	792	494	827	11846
ENSOMYG00000015257	rrad	Ras-related associated with diabetes [Source:ZFIN;Acc:ZDB-GENE-030131-5607]	L2	Only upregulated in B57	Non Conserved ISG	ENSDARG00000112434	rrad	Ras-related associated with diabetes [Source:ZFIN;Acc:ZDB-GENE-030131-5607]	ENSG00000166592	RRAD	RRAD, Ras related glycolysis inhibitor and calcium channel regulator [Source:HGNC Symbol;Acc:HGNC:10446]	4.041	16.4612	7.42139e-06	1.125	2.18102	0.0677824	0.371	1.29325	0.408636	2	1	14	6	14	15	17	2	2	0	0	3	9	10	42	44	2	1	10	5	14	16	30	3	1	0	0	3	10
ENSOMYG00000034304	depdc7a	DEP domain containing 7, paralog a [Source:ZFIN;Acc:ZDB-GENE-060512-176]	L1		Non Conserved ISG	ENSDARG00000055043	depdc7a	DEP domain containing 7, paralog a [Source:NCBI gene;Acc:692297]	ENSG00000121690	DEPDC7	DEP domain containing 7 [Source:HGNC Symbol;Acc:HGNC:29899]	4.035	16.3929	1.42543e-27	4.788	27.6269	3.56197e-38	-0.512	0.70125	0.0833658	7	10	16	12	213	195	225	151	17	9	13	7	163	189	105	104	6	7	12	10	207	204	399	224	12	8	10	6	189
ENSOMYG00000068470			L2	Only upregulated in B57	Not induced by Poly IC	ENSDARG00000114583	BX890543.1		ENSG00000242265	PEG10	paternally expressed 10 [Source:HGNC Symbol;Acc:HGNC:14005]	4.034	16.3816	3.40041e-05	-0.099	0.93368	0.860483	-0.123	0.918276	0.789131	12	14	11	19	14	6	6	6	0	1	0	0	7	7	9	6	9	10	8	16	14	6	11	9	0	1	0	0	8
ENSOMYG00000065245			L1		Non Conserved ISG							4.022	16.2459	6.96616e-07	4.979	31.5376	3.00595e-09	-0.409	0.753145	0.330658	0	0	5	0	28	24	43	38	0	0	1	4	13	29	23	25	0	0	4	0	27	25	76	56	0	0	1	4	15
ENSOMYG00000038356	traf3	TNF receptor-associated factor 3 [Source:ZFIN;Acc:ZDB-GENE-040801-257]	L1		Non Conserved ISG	ENSDARG00000022000	traf3	TNF receptor-associated factor 3 [Source:ZFIN;Acc:ZDB-GENE-040801-257]	ENSG00000131323	TRAF3	TNF receptor associated factor 3 [Source:HGNC Symbol;Acc:HGNC:12033]	4.021	16.2346	2.04938e-33	2.642	6.24196	4.36272e-15	1.029	2.04061	0.00107964	39	50	99	59	428	476	88	125	58	54	50	48	612	615	674	650	31	37	74	49	416	499	156	185	41	46	39	43	708
ENSOMYG00000034884	si:ch211-244b2.4	si:ch211-244b2.4 [Source:ZFIN;Acc:ZDB-GENE-030131-8699]	L1		Conserved ISG	ENSDARG00000045530	si:ch211-244b2.4	si:ch211-244b2.4 [Source:ZFIN;Acc:ZDB-GENE-030131-8699]	ENSG00000059378	PARP12	poly(ADP-ribose) polymerase family member 12 [Source:HGNC Symbol;Acc:HGNC:21919]	4.021	16.2346	1.08428e-84	3.156	8.91355	5.40384e-54	0.522	1.43594	0.00838286	84	98	86	60	726	624	213	370	75	60	58	64	701	796	737	763	66	72	64	49	706	654	378	548	53	51	46	58	811
ENSOMYG00000005187	si:dkey-26c10.5	si:dkey-26c10.5 [Source:ZFIN;Acc:ZDB-GENE-060607-13]	L1		Conserved ISG	ENSDARG00000088023	si:dkey-26c10.5	si:dkey-26c10.5 [Source:ZFIN;Acc:ZDB-GENE-060607-13]	ENSG00000090659	CD209	CD209 molecule [Source:HGNC Symbol;Acc:HGNC:1641]	4.018	16.2009	1.52563e-27	4.152	17.7777	2.2193e-29	-0.663	0.631564	0.0464186	187	211	617	238	3048	4106	4403	2172	150	219	118	197	2294	2412	1670	2125	148	155	460	196	2962	4305	7815	3216	107	185	93	178	2655
ENSOMYG00000026930	gda	guanine deaminase [Source:ZFIN;Acc:ZDB-GENE-050522-434]	L1		Non Conserved ISG	ENSDARG00000002986	gda	guanine deaminase [Source:ZFIN;Acc:ZDB-GENE-050522-434]	ENSG00000119125	GDA	guanine deaminase [Source:HGNC Symbol;Acc:HGNC:4212]	4.018	16.2009	5.61929e-22	4.406	21.2001	5.59129e-26	-0.508	0.703197	0.153395	245	96	659	138	3391	4353	3938	3616	178	206	158	267	3301	2308	2659	2106	193	70	491	114	3296	4564	6989	5354	127	174	124	241	3821
ENSOMYG00000010340	GFI1	growth factor independent 1 transcriptional repressor [Source:HGNC Symbol;Acc:HGNC:4237]	L1		Not induced by Poly IC	ENSDARG00000114140	gfi1ab	growth factor independent 1A transcription repressor b [Source:ZFIN;Acc:ZDB-GENE-040116-8]	ENSG00000162676	GFI1	growth factor independent 1 transcriptional repressor [Source:HGNC Symbol;Acc:HGNC:4237]	4.018	16.2009	1.7971e-06	4.452	21.887	2.73738e-05	0.289	1.22179	0.515829	0	2	0	0	11	19	1	31	1	0	3	2	36	17	41	18	0	1	0	0	11	20	2	46	1	0	2	2	42
ENSOMYG00000027360	si:ch211-170d8.2	si:ch211-170d8.2 [Source:ZFIN;Acc:ZDB-GENE-030328-34]	L1		Non Conserved ISG	ENSDARG00000094887	si:ch211-170d8.2	si:ch211-170d8.2 [Source:ZFIN;Acc:ZDB-GENE-030328-34]	ENSG00000076356	PLXNA2	plexin A2 [Source:HGNC Symbol;Acc:HGNC:9100]	4.017	16.1897	0.000185265	5.402	42.2828	2.68481e-06	-0.454	0.730016	0.321957	0	0	0	0	29	23	3	3	0	0	0	0	6	9	3	5	0	0	0	0	28	24	5	4	0	0	0	0	7
ENSOMYG00000047610			L1		Non Conserved ISG	ENSDARG00000101532	si:ch211-1f22.3	si:ch211-1f22.3 [Source:ZFIN;Acc:ZDB-GENE-121214-89]	ENSG00000012124	CD22	CD22 molecule [Source:HGNC Symbol;Acc:HGNC:1643]	4.01	16.1113	1.23557e-18	2.894	7.43329	3.26314e-09	1.172	2.25324	0.00126999	6	0	10	4	31	44	17	16	9	6	3	6	74	65	107	61	5	0	7	3	30	46	30	24	6	5	2	5	86
ENSOMYG00000037087			L1		Conserved ISG	ENSDARG00000099465	rnf213a	Danio rerio ring finger protein 213a (rnf213a), mRNA. [Source:RefSeq mRNA;Acc:NM_001353835]	ENSG00000173821	RNF213	ring finger protein 213 [Source:HGNC Symbol;Acc:HGNC:14539]	4.003	16.0333	4.24255e-155	3.283	9.73378	1.10889e-105	-0.386	0.765248	0.0191167	2194	2957	2480	2003	18713	16112	11574	11608	1095	844	1126	1076	13423	11004	14111	9077	1731	2167	1849	1648	18186	16894	20542	17188	779	714	886	971	15536
ENSOMYG00000051981			L2	Only upregulated in B57	Conserved ISG	ENSDARG00000099465	rnf213a	Danio rerio ring finger protein 213a (rnf213a), mRNA. [Source:RefSeq mRNA;Acc:NM_001353835]	ENSG00000173821	RNF213	ring finger protein 213 [Source:HGNC Symbol;Acc:HGNC:14539]	4.002	16.0222	2.24251e-34	2.325	5.01066	8.99419e-13	-0.093	0.937571	0.805998	464	686	491	364	2823	2315	732	1182	143	52	228	129	1349	1211	1957	2051	366	503	366	299	2744	2427	1299	1750	102	44	179	116	1561
ENSOMYG00000036402	LAMP5	lysosomal associated membrane protein family member 5 [Source:HGNC Symbol;Acc:HGNC:16097]	L2	Only upregulated in B57	Not induced by Poly IC	ENSDARG00000101098	LAMP5	lysosomal associated membrane protein family member 5 [Source:HGNC Symbol;Acc:HGNC:16097]	ENSG00000125869	LAMP5	lysosomal associated membrane protein family member 5 [Source:HGNC Symbol;Acc:HGNC:16097]	3.995	15.9446	4.01842e-06	1.672	3.18656	0.0181852	1.074	2.10526	0.0409674	2	0	3	1	14	3	0	7	0	0	3	2	18	20	42	17	2	0	2	1	14	3	0	10	0	0	2	2	21
ENSOMYG00000015969			L3	More induced in AP2	Conserved ISG	ENSDARG00000073789	zmp:0000000735	zmp:0000000735 [Source:ZFIN;Acc:ZDB-GENE-130530-738]	ENSG00000177409	SAMD9L	sterile alpha motif domain containing 9 like [Source:HGNC Symbol;Acc:HGNC:1349]	3.994	15.9336	2.8284e-57	2.855	7.23504	3.48243e-33	-3.774	0.0730992	1.13117e-55	2049	3184	2709	2431	16763	15462	7577	9061	124	39	111	52	664	932	1134	973	1617	2333	2019	2000	16291	16213	13448	13417	88	33	87	47	769
ENSOMYG00000073437			L2	Only upregulated in B57	Not induced by Poly IC	ENSDARG00000059948	si:dkey-121b10.7	si:dkey-121b10.7 [Source:ZFIN;Acc:ZDB-GENE-090312-176]	ENSG00000125430	HS3ST3B1	heparan sulfate-glucosamine 3-sulfotransferase 3B1 [Source:HGNC Symbol;Acc:HGNC:5198]	3.99	15.8895	2.84422e-06	1.497	2.82255	0.0436687	2.22	4.65893	0.00159134	3	0	0	0	5	8	0	1	5	0	0	2	31	47	21	25	2	0	0	0	5	8	0	1	4	0	0	2	36
ENSOMYG00000034551	wt1b	WT1 transcription factor b [Source:ZFIN;Acc:ZDB-GENE-050420-319]	L1		Non Conserved ISG	ENSDARG00000031420	wt1a	WT1 transcription factor a [Source:ZFIN;Acc:ZDB-GENE-980526-558]	ENSG00000184937	WT1	WT1 transcription factor [Source:HGNC Symbol;Acc:HGNC:12796]	3.987	15.8565	8.35625e-11	3.418	10.6886	4.55509e-06	2.01	4.02782	0.000277414	1	3	3	1	17	43	17	0	16	9	7	2	135	135	94	93	1	2	2	1	17	45	30	0	11	8	6	2	156
ENSOMYG00000028934			L1		Non Conserved ISG	ENSDARG00000104795	cxcl8a	chemokine (C-X-C motif) ligand 8a [Source:ZFIN;Acc:ZDB-GENE-081104-317]	ENSG00000081041	CXCL2	C-X-C motif chemokine ligand 2 [Source:HGNC Symbol;Acc:HGNC:4603]	3.986	15.8455	5.3708e-18	2.693	6.46657	7.79254e-09	1.446	2.72452	0.000851767	50	32	185	25	273	277	411	233	148	51	120	75	1274	1151	1157	1249	39	23	138	21	265	290	729	345	105	43	94	68	1475
ENSOMYG00000021392			L2	Only upregulated in B57	Not induced by Poly IC	ENSDARG00000110902	CABZ01086835.1	synaptotagmin-4-like [Source:NCBI gene;Acc:101884989]	ENSG00000132718	SYT11	synaptotagmin 11 [Source:HGNC Symbol;Acc:HGNC:19239]	3.984	15.8235	0.000345436	1.898	3.72696	0.0257137	0.342	1.26751	0.456629	0	0	1	0	2	5	0	4	0	0	0	0	7	2	7	11	0	0	1	0	2	5	0	6	0	0	0	0	8
ENSOMYG00000037183	cd28		L1		Non Conserved ISG	ENSDARG00000095070	cd28	CD28 molecule [Source:ZFIN;Acc:ZDB-GENE-070912-128]	ENSG00000163599	CTLA4	cytotoxic T-lymphocyte associated protein 4 [Source:HGNC Symbol;Acc:HGNC:2505]	3.978	15.7579	1.19744e-20	5.541	46.5594	1.39074e-20	0.336	1.26225	0.32493	5	2	0	2	63	104	68	71	6	7	12	14	83	97	217	96	4	1	0	2	61	109	121	105	4	6	9	13	96
ENSOMYG00000037582			L1		Non Conserved ISG	ENSDARG00000099969	zgc:152863	zgc:152863 [Source:ZFIN;Acc:ZDB-GENE-061103-463]	ENSG00000100647	SUSD6	sushi domain containing 6 [Source:HGNC Symbol;Acc:HGNC:19956]	3.976	15.736	1.13981e-13	2.956	7.7597	2.2967e-08	0.254	1.19251	0.531616	15	7	56	8	177	202	96	27	21	11	16	8	134	206	173	201	12	5	42	7	172	212	170	40	15	9	13	7	155
ENSOMYG00000031707			L1		Not induced by Poly IC	ENSDARG00000114825	SCARF2	scavenger receptor class F, member 2 [Source:NCBI gene;Acc:100329632]	ENSG00000244486	SCARF2	scavenger receptor class F member 2 [Source:HGNC Symbol;Acc:HGNC:19869]	3.97	15.6707	7.5443e-25	3.054	8.30511	4.97844e-15	0.663	1.58337	0.0459257	22	20	57	15	157	130	148	158	39	23	21	24	373	198	516	203	17	15	42	12	153	136	263	234	28	19	17	22	432
ENSOMYG00000047258	APBB3	amyloid beta precursor protein binding family B member 3 [Source:HGNC Symbol;Acc:HGNC:20708]	L1		Non Conserved ISG	ENSDARG00000053771	apbb3	amyloid beta (A4) precursor protein-binding, family B, member 3 [Source:ZFIN;Acc:ZDB-GENE-140106-53]	ENSG00000113108	APBB3	amyloid beta precursor protein binding family B member 3 [Source:HGNC Symbol;Acc:HGNC:20708]	3.967	15.6382	4.04644e-11	3.76	13.5479	4.01734e-12	-0.218	0.859756	0.570838	3	4	5	4	33	37	32	47	7	1	2	0	38	45	25	24	2	3	4	3	32	39	57	70	5	1	2	0	44
ENSOMYG00000030665			L1		Conserved ISG	ENSDARG00000041060	lgals9l3	lectin, galactoside-binding, soluble, 9 (galectin 9)-like 3 [Source:ZFIN;Acc:ZDB-GENE-040718-159]	ENSG00000171916	LGALS9C	galectin 9C [Source:HGNC Symbol;Acc:HGNC:33874]	3.963	15.5949	1.12464e-73	2.864	7.28031	3.9415e-39	-0.098	0.934327	0.730213	2300	2464	2060	1845	10596	9423	9728	8366	1327	837	565	854	10064	10625	9221	9972	1815	1806	1536	1518	10298	9880	17266	12388	944	708	445	771	11648
ENSOMYG00000014981			L1		Conserved ISG	ENSDARG00000102729	SAMD9	sterile alpha motif domain-containing protein 9-like [Source:NCBI gene;Acc:101886156]	ENSG00000205413	SAMD9	sterile alpha motif domain containing 9 [Source:HGNC Symbol;Acc:HGNC:1348]	3.96	15.5625	8.79007e-92	2.641	6.23764	2.1616e-42	-0.215	0.861546	0.340003	1051	1356	887	1092	5701	5676	2775	3450	570	238	290	337	3785	4150	4053	3791	829	994	661	898	5541	5952	4925	5109	406	201	228	304	4381
ENSOMYG00000046158	lipia	lipase, member Ia [Source:ZFIN;Acc:ZDB-GENE-040801-242]	L2	Only upregulated in B57	Non Conserved ISG	ENSDARG00000005332	lipib	lipase, member Ib [Source:ZFIN;Acc:ZDB-GENE-091118-47]	ENSG00000163898	LIPH	lipase H [Source:HGNC Symbol;Acc:HGNC:18483]	3.958	15.5409	0.000164416	1.76	3.38698	0.00905727	-0.655	0.635075	0.165781	3	0	3	19	35	23	22	11	1	0	0	0	14	2	11	8	2	0	2	16	34	24	39	16	1	0	0	0	16
ENSOMYG00000004945	ptges	prostaglandin E synthase [Source:ZFIN;Acc:ZDB-GENE-050407-2]	L2	Only upregulated in B57	Not induced by Poly IC	ENSDARG00000115727	ptges	prostaglandin E synthase [Source:ZFIN;Acc:ZDB-GENE-050407-2]	ENSG00000148344	PTGES	prostaglandin E synthase [Source:HGNC Symbol;Acc:HGNC:9599]	3.951	15.4657	9.77706e-48	1.07	2.09943	0.000108881	3.218	9.30496	1.60881e-31	305	256	350	236	400	421	290	425	380	454	313	327	4669	2149	7025	3239	241	188	261	194	389	441	515	629	270	384	246	295	5404
ENSOMYG00000021932	ACKR4	atypical chemokine receptor 4 [Source:HGNC Symbol;Acc:HGNC:1611]	L1		Non Conserved ISG	ENSDARG00000040133	ackr4b	atypical chemokine receptor 4b [Source:ZFIN;Acc:ZDB-GENE-051107-10]	ENSG00000129048	ACKR4	atypical chemokine receptor 4 [Source:HGNC Symbol;Acc:HGNC:1611]	3.945	15.4015	0.000227428	6.127	69.8893	1.81916e-07	-0.886	0.541112	0.0859471	0	0	0	0	12	8	22	30	0	0	0	0	1	3	13	6	0	0	0	0	12	8	39	44	0	0	0	0	1
ENSOMYG00000008671		troponin I4b, tandem duplicate 2 [Source:ZFIN;Acc:ZDB-GENE-040625-81]	L1		Not induced by Poly IC	ENSDARG00000036671	tnni4b.2	troponin I4b, tandem duplicate 2 [Source:ZFIN;Acc:ZDB-GENE-040625-81]	ENSG00000159173	TNNI1	troponin I1, slow skeletal type [Source:HGNC Symbol;Acc:HGNC:11945]	3.945	15.4015	0.000104782	5.093	34.1307	2.5336e-06	-0.122	0.918913	0.801918	0	0	0	0	7	7	10	9	0	1	0	0	5	12	8	6	0	0	0	0	7	7	18	13	0	1	0	0	6
ENSOMYG00000047107			L2	Only upregulated in B57	Non Conserved ISG	ENSDARG00000077638		zgc:171965 [Source:ZFIN;Acc:ZDB-GENE-070820-20]	ENSG00000146859	TMEM140	transmembrane protein 140 [Source:HGNC Symbol;Acc:HGNC:21870]	3.944	15.3908	1.12206e-14	2.378	5.19816	7.67994e-08	-0.176	0.885154	0.654246	27	8	22	29	127	126	58	25	12	2	5	4	70	87	68	57	21	6	16	24	123	132	103	37	9	2	4	4	81
ENSOMYG00000014392	si:dkey-85k7.12	si:dkey-85k7.12 [Source:ZFIN;Acc:ZDB-GENE-130530-855]	L1		Non Conserved ISG	ENSDARG00000078731	si:dkey-85k7.12	si:dkey-85k7.12 [Source:ZFIN;Acc:ZDB-GENE-130530-855]	ENSG00000106608	URGCP	upregulator of cell proliferation [Source:HGNC Symbol;Acc:HGNC:30890]	3.933	15.2739	3.07991e-83	3.683	12.8438	2.37835e-73	-0.071	0.951978	0.798685	678	850	787	503	8967	7296	2861	4642	692	340	531	567	5412	6074	5805	5946	535	623	587	414	8715	7650	5078	6874	492	288	418	512	6264
ENSOMYG00000007878	cd40	CD40 molecule, TNF receptor superfamily member 5 [Source:ZFIN;Acc:ZDB-GENE-090313-95]	L1		Not induced by Poly IC	ENSDARG00000054968	cd40	CD40 molecule, TNF receptor superfamily member 5 [Source:ZFIN;Acc:ZDB-GENE-090313-95]	ENSG00000101017	CD40	CD40 molecule [Source:HGNC Symbol;Acc:HGNC:11919]	3.914	15.0741	5.80411e-146	3.923	15.1684	2.44643e-145	0.135	1.09809	0.477453	310	269	375	272	2980	3471	2292	2640	401	286	304	318	3283	3865	3825	3046	245	197	280	224	2896	3639	4068	3909	285	242	239	287	3800
ENSOMYG00000040587	pim1	Pim-1 proto-oncogene, serine/threonine kinase [Source:ZFIN;Acc:ZDB-GENE-061013-139]	L1		Non Conserved ISG	ENSDARG00000100020	pim1	Pim-1 proto-oncogene, serine/threonine kinase [Source:ZFIN;Acc:ZDB-GENE-061013-139]	ENSG00000137193	PIM1	Pim-1 proto-oncogene, serine/threonine kinase [Source:HGNC Symbol;Acc:HGNC:8986]	3.913	15.0637	5.46238e-56	2.649	6.27232	1.35644e-26	0.369	1.29146	0.147073	401	311	575	234	1916	1995	1206	989	258	125	239	206	2073	2687	2290	1946	316	228	429	192	1862	2092	2140	1464	184	106	188	186	2399
ENSOMYG00000070574	pim2	Pim-2 proto-oncogene, serine/threonine kinase [Source:ZFIN;Acc:ZDB-GENE-000831-6]	L2	Only upregulated in B57	Non Conserved ISG	ENSDARG00000059001	pim2	Pim-2 proto-oncogene, serine/threonine kinase [Source:NCBI gene;Acc:58054]	ENSG00000198355	PIM3	Pim-3 proto-oncogene, serine/threonine kinase [Source:HGNC Symbol;Acc:HGNC:19310]	3.912	15.0532	3.02413e-42	2.282	4.86352	2.78967e-15	0.793	1.73267	0.00451133	621	497	1037	376	2835	3242	1362	918	537	337	371	285	3220	4314	4938	4272	490	364	773	309	2755	3399	2417	1359	382	285	292	257	3727
ENSOMYG00000037554			L1		Conserved ISG	ENSDARG00000077559	LO017815.1	nuclear receptor coactivator 7-like [Source:NCBI gene;Acc:792958]	ENSG00000111912	NCOA7	nuclear receptor coactivator 7 [Source:HGNC Symbol;Acc:HGNC:21081]	3.912	15.0532	6.57357e-16	3.276	9.68666	9.97372e-13	0.032	1.02243	0.945744	6	16	8	11	102	123	45	21	13	5	5	3	77	98	61	70	5	12	6	9	99	129	80	31	9	4	4	3	89
ENSOMYG00000021059			L1		Non Conserved ISG	ENSDARG00000053293	ftr14	finTRIM family, member 14 [Source:ZFIN;Acc:ZDB-GENE-060512-201]	ENSG00000221926	TRIM16	tripartite motif containing 16 [Source:HGNC Symbol;Acc:HGNC:17241]	3.911	15.0428	1.7748e-81	3.148	8.86426	2.79843e-58	-0.903	0.534774	4.48516e-06	398	356	320	362	2219	2056	2001	1475	140	110	94	71	1099	1195	1024	1113	314	261	239	298	2157	2156	3551	2184	100	93	74	64	1272
ENSOMYG00000035902		Ras and Rab interactor 1a [Source:ZFIN;Acc:ZDB-GENE-091204-129]	L1		Non Conserved ISG	ENSDARG00000079095	rin1a	Ras and Rab interactor 1a [Source:ZFIN;Acc:ZDB-GENE-091204-129]	ENSG00000132669	RIN2	Ras and Rab interactor 2 [Source:HGNC Symbol;Acc:HGNC:18750]	3.911	15.0428	2.79963e-16	2.693	6.46657	2.05365e-07	1.506	2.84021	0.000338001	7	3	7	6	18	18	24	40	10	11	6	7	126	46	144	98	6	2	5	5	17	19	43	59	7	9	5	6	146
ENSOMYG00000009009			L2	Only upregulated in B57	Not induced by Poly IC	ENSDARG00000006215	akr1b1.1	aldo-keto reductase family 1, member B1 (aldose reductase), tandem duplicate 1 [Source:ZFIN;Acc:ZDB-GENE-040625-7]	ENSG00000085662	AKR1B1	aldo-keto reductase family 1 member B [Source:HGNC Symbol;Acc:HGNC:381]	3.909	15.0219	0.0010945	-0.138	0.908778	0.84702	1.759	3.38463	0.0206805	0	0	3	0	1	0	0	0	0	0	0	0	8	1	36	3	0	0	2	0	1	0	0	0	0	0	0	0	9
ENSOMYG00000051186			L2	Only upregulated in B57	Non Conserved ISG	ENSDARG00000115187	cd7al	cd7 antigen-like [Source:ZFIN;Acc:ZDB-GENE-061207-47]	ENSG00000173762	CD7	CD7 molecule [Source:HGNC Symbol;Acc:HGNC:1695]	3.899	14.9182	2.61807e-21	1.201	2.29899	0.000641393	0.748	1.67946	0.0196224	35	20	20	33	62	74	23	23	12	3	9	8	70	80	98	118	28	15	15	27	60	78	41	34	9	3	7	7	81
ENSOMYG00000033967			L1		Non Conserved ISG	ENSDARG00000099325	gig2i	grass carp reovirus (GCRV)-induced gene 2i [Source:ZFIN;Acc:ZDB-GENE-120409-1]	ENSG00000041880	PARP3	poly(ADP-ribose) polymerase family member 3 [Source:HGNC Symbol;Acc:HGNC:273]	3.896	14.8872	0.000152566	6.016	64.7137	6.34801e-08	-1.034	0.488354	0.0466355	0	0	0	0	34	22	11	5	0	0	0	0	3	7	3	6	0	0	0	0	33	23	20	7	0	0	0	0	3
ENSOMYG00000019504			L1		Non Conserved ISG	ENSDARG00000098899	zmp:0000001082	zmp:0000001082 [Source:ZFIN;Acc:ZDB-GENE-140106-42]	ENSG00000005844	ITGAL	integrin subunit alpha L [Source:HGNC Symbol;Acc:HGNC:6148]	3.891	14.8357	8.3481e-52	3.143	8.83359	4.53391e-34	0.532	1.44593	0.0367877	265	287	384	223	2985	2389	717	976	336	173	287	238	2192	2695	3034	3162	209	210	286	183	2901	2505	1273	1445	239	146	226	215	2537
ENSOMYG00000010005			L1		Non Conserved ISG	ENSDARG00000074501	tnip2	TNFAIP3 interacting protein 2 [Source:ZFIN;Acc:ZDB-GENE-120913-2]	ENSG00000168884	TNIP2	TNFAIP3 interacting protein 2 [Source:HGNC Symbol;Acc:HGNC:19118]	3.889	14.8151	1.79281e-35	2.719	6.58416	4.89132e-18	0.643	1.56157	0.0277866	86	93	203	71	709	857	205	302	114	84	88	53	817	962	1069	837	68	68	151	58	689	899	364	447	81	71	69	48	946
ENSOMYG00000069841			L2	Only upregulated in B57	Not induced by Poly IC	ENSDARG00000071709	ppp1r9bb	protein phosphatase 1, regulatory subunit 9Bb [Source:ZFIN;Acc:ZDB-GENE-121214-117]	ENSG00000108819	PPP1R9B	protein phosphatase 1 regulatory subunit 9B [Source:HGNC Symbol;Acc:HGNC:9298]	3.888	14.8049	0.000599083	0.403	1.32225	0.547816	0.938	1.91587	0.0868367	0	0	2	0	0	1	0	2	0	0	0	0	4	6	14	6	0	0	1	0	0	1	0	3	0	0	0	0	5
ENSOMYG00000063459			L1		Non Conserved ISG	ENSDARG00000115164	CABZ01059407.1		ENSG00000179144	GIMAP7	GTPase, IMAP family member 7 [Source:HGNC Symbol;Acc:HGNC:22404]	3.888	14.8049	4.21808e-18	3.169	8.99423	2.50477e-12	0.26	1.19748	0.499994	250	107	731	378	2803	1837	815	3540	293	331	203	307	3158	4866	3380	1930	197	78	545	311	2724	1926	1447	5242	208	280	160	277	3655
ENSOMYG00000022284			L1		Conserved ISG	ENSDARG00000042577	batf3	basic leucine zipper transcription factor, ATF-like 3 [Source:ZFIN;Acc:ZDB-GENE-041014-356]	ENSG00000123685	BATF3	basic leucine zipper ATF-like transcription factor 3 [Source:HGNC Symbol;Acc:HGNC:28915]	3.882	14.7434	1.03635e-21	4.547	23.3767	9.70707e-28	-0.318	0.802181	0.30183	5	4	8	8	119	103	102	63	9	8	1	10	61	90	90	79	4	3	6	7	116	108	181	93	6	7	1	9	71
ENSOMYG00000018923			L1		Not induced by Poly IC	ENSDARG00000054184	btr06	bloodthirsty-related gene family, member 6 [Source:ZFIN;Acc:ZDB-GENE-080516-2]	ENSG00000103313	MEFV	MEFV innate immuity regulator, pyrin [Source:HGNC Symbol;Acc:HGNC:6998]	3.879	14.7128	0.000154906	5.761	54.2293	1.78598e-07	-0.849	0.555169	0.0847741	0	0	0	0	23	22	6	9	0	0	0	0	8	3	6	2	0	0	0	0	22	23	11	13	0	0	0	0	9
ENSOMYG00000008906	ehd1a	EH-domain containing 1a [Source:ZFIN;Acc:ZDB-GENE-040426-2518]	L1		Non Conserved ISG	ENSDARG00000110243	ehd1b	EH-domain containing 1b [Source:ZFIN;Acc:ZDB-GENE-030131-2069]	ENSG00000110047	EHD1	EH domain containing 1 [Source:HGNC Symbol;Acc:HGNC:3242]	3.869	14.6112	4.5536e-40	2.581	5.98354	1.88388e-18	0.875	1.83401	0.00212848	384	301	955	317	2044	1960	1330	2025	399	411	334	402	4583	3392	5118	3771	303	221	712	261	1986	2055	2361	2998	284	348	263	363	5304
ENSOMYG00000027459	slc2a1b	solute carrier family 2 member 1b [Source:ZFIN;Acc:ZDB-GENE-090915-1]	L2	Only upregulated in B57	Non Conserved ISG	ENSDARG00000007412	slc2a1b	solute carrier family 2 member 1b [Source:ZFIN;Acc:ZDB-GENE-090915-1]	ENSG00000117394	SLC2A1	solute carrier family 2 member 1 [Source:HGNC Symbol;Acc:HGNC:11005]	3.865	14.5707	6.54174e-14	0.671	1.59218	0.150807	2.243	4.7338	6.1807e-06	17	38	89	24	82	62	25	31	28	6	37	33	226	127	655	267	13	28	66	20	80	65	44	46	20	5	29	30	262
ENSOMYG00000054803			L1		Non Conserved ISG	ENSDARG00000073978	crabp2a	cellular retinoic acid binding protein 2, a [Source:ZFIN;Acc:ZDB-GENE-020320-4]	ENSG00000143320	CRABP2	cellular retinoic acid binding protein 2 [Source:HGNC Symbol;Acc:HGNC:2339]	3.864	14.5606	4.98634e-34	3.196	9.16414	1.12091e-23	0.48	1.39474	0.0749278	18	10	25	16	98	110	111	75	17	12	22	12	169	149	167	193	14	7	19	13	95	115	197	111	12	10	17	11	196
ENSOMYG00000006117	GAS7	growth arrest specific 7 [Source:HGNC Symbol;Acc:HGNC:4169]	L1		Non Conserved ISG	ENSDARG00000111294	gas7a	growth arrest-specific 7a [Source:ZFIN;Acc:ZDB-GENE-130128-1]	ENSG00000007237	GAS7	growth arrest specific 7 [Source:HGNC Symbol;Acc:HGNC:4169]	3.855	14.4701	8.8618e-109	3.064	8.36288	1.40389e-67	0.989	1.98481	1.20924e-08	163	191	295	154	1127	1262	839	897	272	202	218	218	2101	2157	2675	2479	129	140	220	127	1095	1323	1489	1328	194	171	172	197	2432
ENSOMYG00000008472		nuclear receptor subfamily 0, group B, member 2b [Source:ZFIN;Acc:ZDB-GENE-080403-9]	L2	Only upregulated in B57	Not induced by Poly IC	ENSDARG00000044685	nr0b2a	nuclear receptor subfamily 0, group B, member 2a [Source:ZFIN;Acc:ZDB-GENE-080403-1]	ENSG00000131910	NR0B2	nuclear receptor subfamily 0 group B member 2 [Source:HGNC Symbol;Acc:HGNC:7961]	3.855	14.4701	0.000312729	1.93	3.81055	0.0216505	0.118	1.08523	0.8142	2	0	0	0	6	5	1	4	0	0	0	0	9	2	6	5	2	0	0	0	6	5	2	6	0	0	0	0	10
ENSOMYG00000010414			L1		Non Conserved ISG	ENSDARG00000077120	arid5a	AT rich interactive domain 5A (MRF1-like) [Source:ZFIN;Acc:ZDB-GENE-100525-3]	ENSG00000196843	ARID5A	AT-rich interaction domain 5A [Source:HGNC Symbol;Acc:HGNC:17361]	3.846	14.3801	6.15823e-52	4.224	18.6875	5.84032e-62	0.031	1.02172	0.929813	463	366	735	363	5425	5038	4389	6936	542	637	531	700	6367	6303	7413	5615	365	268	548	299	5272	5283	7790	10270	386	539	418	632	7369
ENSOMYG00000027362			L1		Conserved ISG	ENSDARG00000113053	CR854956.1		ENSG00000173200	PARP15	poly(ADP-ribose) polymerase family member 15 [Source:HGNC Symbol;Acc:HGNC:26876]	3.841	14.3303	7.60023e-137	2.907	7.50057	5.24391e-80	0.581	1.49589	0.000175138	274	246	295	212	1583	1512	884	886	200	237	167	182	1888	2196	1918	2038	216	180	220	174	1538	1585	1569	1312	142	201	131	164	2185
ENSOMYG00000004082			L1		Non Conserved ISG	ENSDARG00000102434	si:dkey-13m1.2	si:dkey-13m1.2 [Source:ZFIN;Acc:ZDB-GENE-141216-261]	ENSG00000134352	IL6ST	interleukin 6 signal transducer [Source:HGNC Symbol;Acc:HGNC:6021]	3.838	14.3006	7.78736e-37	3.809	14.016	2.87862e-24	0.921	1.89343	0.000126037	6	6	8	4	69	63	39	52	12	6	18	11	137	98	138	124	5	4	6	3	67	66	69	77	9	5	14	10	159
ENSOMYG00000025842			L1		Non Conserved ISG	ENSDARG00000069464	cox7a1	cytochrome c oxidase subunit 7A1 [Source:ZFIN;Acc:ZDB-GENE-060929-340]	ENSG00000112695	COX7A2	cytochrome c oxidase subunit 7A2 [Source:HGNC Symbol;Acc:HGNC:2288]	3.837	14.2907	1.45759e-37	3.147	8.85812	1.97369e-32	-0.494	0.710054	0.0476712	55	34	39	43	274	229	252	181	24	8	21	14	176	160	175	189	43	25	29	35	266	240	447	268	17	7	17	13	204
ENSOMYG00000004662	tox	thymocyte selection-associated high mobility group box [Source:ZFIN;Acc:ZDB-GENE-070912-181]	L1		Non Conserved ISG	ENSDARG00000032317	tox	thymocyte selection-associated high mobility group box [Source:ZFIN;Acc:ZDB-GENE-070912-181]	ENSG00000198846	TOX	thymocyte selection associated high mobility group box [Source:HGNC Symbol;Acc:HGNC:18988]	3.835	14.2709	1.52179e-22	5.542	46.5917	6.09311e-34	-0.406	0.754713	0.196667	2	8	1	9	211	201	149	86	16	3	13	12	121	150	106	98	2	6	1	7	205	211	264	127	11	3	10	11	140
ENSOMYG00000047765	rdh3	dehydrogenase/reductase 9 [Source:HGNC Symbol;Acc:HGNC:16888]	L2	Only upregulated in B57	Not induced by Poly IC	ENSDARG00000019260	dhrs9	dehydrogenase/reductase (SDR family) member 9 [Source:ZFIN;Acc:ZDB-GENE-030131-1249]	ENSG00000139547	RDH16	retinol dehydrogenase 16 [Source:HGNC Symbol;Acc:HGNC:29674]	3.833	14.2511	4.70493e-05	0.083	1.05922	0.90459	0.796	1.73628	0.103456	5	1	7	12	3	2	5	6	0	2	1	0	11	8	33	10	4	1	5	10	3	2	9	9	0	2	1	0	13
ENSOMYG00000016603			L2	Only upregulated in B57	Not induced by Poly IC	ENSDARG00000069504	si:dkey-88e18.2	si:dkey-88e18.2 [Source:ZFIN;Acc:ZDB-GENE-110411-159]	ENSG00000113302	IL12B	interleukin 12B [Source:HGNC Symbol;Acc:HGNC:5970]	3.829	14.2116	1.44103e-17	1.671	3.18435	0.000251237	2.648	6.26798	2.22188e-09	13	8	20	13	42	47	2	44	15	26	23	27	319	162	337	229	10	6	15	11	41	49	4	65	11	22	18	24	369
ENSOMYG00000032146			L1		Not induced by Poly IC	ENSDARG00000087195	rorc	RAR-related orphan receptor C [Source:ZFIN;Acc:ZDB-GENE-110411-42]	ENSG00000069667	RORA	RAR related orphan receptor A [Source:HGNC Symbol;Acc:HGNC:10258]	3.829	14.2116	8.50235e-07	3.81	14.0257	1.39049e-07	-0.408	0.753667	0.345379	0	0	3	14	50	62	51	36	1	6	0	1	30	23	46	24	0	0	2	12	49	65	91	53	1	5	0	1	35
ENSOMYG00000055587			L1		Non Conserved ISG	ENSDARG00000116928	CABZ01059408.1		ENSG00000133574	GIMAP4	GTPase, IMAP family member 4 [Source:HGNC Symbol;Acc:HGNC:21872]	3.826	14.1821	1.05789e-30	3.083	8.47375	1.92535e-20	0.357	1.28076	0.249894	57	83	113	30	479	603	270	238	82	40	78	28	412	580	778	602	45	61	84	25	466	632	479	352	58	34	61	25	477
ENSOMYG00000019980			L2	Only upregulated in B57	Not induced by Poly IC	ENSDARG00000069262	erich3	glutamate-rich 3 [Source:ZFIN;Acc:ZDB-GENE-070209-295]	ENSG00000178965	ERICH3	glutamate rich 3 [Source:HGNC Symbol;Acc:HGNC:25346]	3.822	14.1428	0.000589647	-0.299	0.812816	0.658378	0.833	1.78139	0.112025	3	0	2	5	3	1	0	0	0	0	0	0	9	3	13	2	2	0	1	4	3	1	0	0	0	0	0	0	10
ENSOMYG00000005077	timp2b	TIMP metallopeptidase inhibitor 2b [Source:ZFIN;Acc:ZDB-GENE-040426-2655]	L2	Only upregulated in B57	Non Conserved ISG	ENSDARG00000061226	timp2a	TIMP metallopeptidase inhibitor 2a [Source:ZFIN;Acc:ZDB-GENE-030612-1]	ENSG00000035862	TIMP2	TIMP metallopeptidase inhibitor 2 [Source:HGNC Symbol;Acc:HGNC:11821]	3.819	14.1135	3.37899e-41	2.059	4.16697	5.90192e-13	1.727	3.31039	2.07659e-09	1112	725	1576	646	3684	4368	1856	1563	1445	949	971	814	8709	6833	15410	12296	877	531	1175	531	3580	4580	3294	2314	1028	803	764	735	10080
ENSOMYG00000036643	nox1	NADPH oxidase 1 [Source:ZFIN;Acc:ZDB-GENE-070404-1]	L2	Only upregulated in B57	Non Conserved ISG	ENSDARG00000087574	nox1	NADPH oxidase 1 [Source:ZFIN;Acc:ZDB-GENE-070404-1]	ENSG00000165168	CYBB	cytochrome b-245 beta chain [Source:HGNC Symbol;Acc:HGNC:2578]	3.819	14.1135	1.73633e-09	1.236	2.35545	0.0234833	1.538	2.90392	0.00310123	4	3	17	1	7	13	14	12	7	1	3	7	41	36	94	60	3	2	13	1	7	14	25	18	5	1	2	6	47
ENSOMYG00000073203			L2	Only upregulated in B57	Not induced by Poly IC	ENSDARG00000114583	BX890543.1		ENSG00000254656	RTL1	retrotransposon Gag like 1 [Source:HGNC Symbol;Acc:HGNC:14665]	3.818	14.1037	0.000366308	0	1	1	4.919	30.2529	0.000111234	0	0	0	0	0	0	0	0	0	0	0	2	14	11	13	22	0	0	0	0	0	0	0	0	0	0	0	2	16
ENSOMYG00000018613	cnn1b	calponin 1, basic, smooth muscle, b [Source:ZFIN;Acc:ZDB-GENE-091118-54]	L2	Only upregulated in B57	Non Conserved ISG	ENSDARG00000102398	cnn1b	calponin 1, basic, smooth muscle, b [Source:ZFIN;Acc:ZDB-GENE-091118-54]	ENSG00000130176	CNN1	calponin 1 [Source:HGNC Symbol;Acc:HGNC:2155]	3.816	14.0841	7.54526e-15	1.11	2.15846	0.00740088	0.805	1.74715	0.0297289	15	18	29	11	39	18	29	23	14	0	7	3	69	70	70	56	12	13	22	9	38	19	51	34	10	0	6	3	80
ENSOMYG00000035348	SLC24A3	solute carrier family 24 member 3 [Source:HGNC Symbol;Acc:HGNC:10977]	L2	Only upregulated in B57	Not induced by Poly IC	ENSDARG00000006760	slc24a3	solute carrier family 24 member 3 [Source:ZFIN;Acc:ZDB-GENE-090312-67]	ENSG00000185052	SLC24A3	solute carrier family 24 member 3 [Source:HGNC Symbol;Acc:HGNC:10977]	3.81	14.0257	3.16752e-09	1.641	3.11882	0.00572393	1.586	3.00216	0.00259217	8	2	2	3	18	22	6	0	5	1	6	4	33	59	61	49	6	1	1	2	17	23	11	0	4	1	5	4	38
ENSOMYG00000000651	hsf4	heat shock transcription factor 4 [Source:ZFIN;Acc:ZDB-GENE-050306-18]	L1		Non Conserved ISG	ENSDARG00000013251	hsf4	heat shock transcription factor 4 [Source:ZFIN;Acc:ZDB-GENE-050306-18]	ENSG00000102878	HSF4	heat shock transcription factor 4 [Source:HGNC Symbol;Acc:HGNC:5227]	3.807	13.9966	8.35212e-07	7.012	129.069	7.88607e-12	-0.705	0.613442	0.060652	0	0	0	0	34	30	19	26	2	1	1	0	20	14	12	12	0	0	0	0	33	31	34	38	1	1	1	0	23
ENSOMYG00000048724			L1		Non Conserved ISG	ENSDARG00000116928	CABZ01059408.1		ENSG00000133574	GIMAP4	GTPase, IMAP family member 4 [Source:HGNC Symbol;Acc:HGNC:21872]	3.805	13.9772	4.37752e-47	3.186	9.10084	3.01313e-33	-0.505	0.70466	0.0553328	3615	4303	6103	3164	41022	38149	13099	14167	2193	1020	2169	1567	12979	18815	20874	17688	2852	3154	4549	2603	39867	40001	23249	20978	1560	863	1707	1415	15022
ENSOMYG00000013964			L1		Non Conserved ISG	ENSDARG00000092823	si:dkeyp-67a8.4	si:dkeyp-67a8.4 [Source:ZFIN;Acc:ZDB-GENE-070912-666]	ENSG00000173193	PARP14	poly(ADP-ribose) polymerase family member 14 [Source:HGNC Symbol;Acc:HGNC:29232]	3.795	13.8806	3.16803e-29	3.052	8.29361	2.07995e-20	-0.066	0.955283	0.86233	43	88	69	46	615	531	98	213	43	27	36	25	285	344	328	388	34	64	51	38	598	557	174	315	31	23	28	23	330
ENSOMYG00000073562			L2	Only upregulated in B57	Non Conserved ISG	ENSDARG00000070080	nbeaa	neurobeachin a [Source:ZFIN;Acc:ZDB-GENE-050320-68]	ENSG00000172915	NBEA	neurobeachin [Source:HGNC Symbol;Acc:HGNC:7648]	3.788	13.8134	5.50266e-06	1.846	3.59502	0.0141728	1.338	2.52801	0.0196856	2	2	0	1	7	9	0	8	0	0	7	1	28	12	59	30	2	1	0	1	7	9	0	12	0	0	6	1	32
ENSOMYG00000005081	il10		L1		Non Conserved ISG	ENSDARG00000078147	il10	interleukin 10 [Source:ZFIN;Acc:ZDB-GENE-051111-1]	ENSG00000136634	IL10	interleukin 10 [Source:HGNC Symbol;Acc:HGNC:5962]	3.787	13.8039	7.17163e-05	7.342	162.242	1.28818e-09	-0.501	0.706617	0.275632	0	0	0	0	104	97	4	8	0	0	4	0	10	33	15	21	0	0	0	0	101	102	7	12	0	0	3	0	12
ENSOMYG00000047241			L1		Conserved ISG	ENSDARG00000112454	FO744833.2	poly [ADP-ribose] polymerase 14 [Source:NCBI gene;Acc:562648]	ENSG00000173193	PARP14	poly(ADP-ribose) polymerase family member 14 [Source:HGNC Symbol;Acc:HGNC:29232]	3.785	13.7847	5.7443e-73	3.157	8.91973	2.34014e-51	-0.474	0.719966	0.0298622	1760	2414	1858	1686	13759	12752	5359	12052	950	485	996	830	8129	8132	7881	8044	1389	1769	1385	1387	13372	13371	9511	17846	676	410	784	749	9408
ENSOMYG00000016145	batf3	basic leucine zipper transcription factor, ATF-like 3 [Source:ZFIN;Acc:ZDB-GENE-041014-356]	L1		Not induced by Poly IC	ENSDARG00000042577	batf3	basic leucine zipper transcription factor, ATF-like 3 [Source:ZFIN;Acc:ZDB-GENE-041014-356]	ENSG00000123685	BATF3	basic leucine zipper ATF-like transcription factor 3 [Source:HGNC Symbol;Acc:HGNC:28915]	3.784	13.7752	0.000119559	4.605	24.3357	1.37613e-05	0.291	1.22349	0.510598	0	0	0	0	12	5	2	7	0	1	1	0	8	11	15	10	0	0	0	0	12	5	4	10	0	1	1	0	9
ENSOMYG00000050901			L2	Only upregulated in B57	Not induced by Poly IC	ENSDARG00000111698	tnfsf18	TNF superfamily member 18 [Source:ZFIN;Acc:ZDB-GENE-101109-1]	ENSG00000117560	FASLG	Fas ligand [Source:HGNC Symbol;Acc:HGNC:11936]	3.779	13.7275	9.21482e-06	1.236	2.35545	0.0671125	1.583	2.99592	0.0102844	0	3	2	1	4	15	0	0	1	3	3	0	29	20	24	40	0	2	1	1	4	16	0	0	1	3	2	0	34
ENSOMYG00000002221			L1		Not induced by Poly IC	ENSDARG00000055560	p2ry8	P2Y receptor family member 8 [Source:ZFIN;Acc:ZDB-GENE-070912-447]	ENSG00000182162	P2RY8	P2Y receptor family member 8 [Source:HGNC Symbol;Acc:HGNC:15524]	3.777	13.7085	2.05367e-47	4.529	23.0869	4.6679e-64	-0.12	0.920188	0.691253	62	32	37	43	555	634	587	674	73	77	52	52	726	684	578	546	49	23	28	35	539	665	1042	998	52	65	41	47	840
ENSOMYG00000005322			L1		Non Conserved ISG	ENSDARG00000021059	alas1	aminolevulinate, delta-, synthase 1 [Source:ZFIN;Acc:ZDB-GENE-001229-2]	ENSG00000023330	ALAS1	5'-aminolevulinate synthase 1 [Source:HGNC Symbol;Acc:HGNC:396]	3.777	13.7085	6.97092e-39	2.61	6.10504	3.52443e-19	0.043	1.03025	0.908168	2074	1697	4037	1840	9516	8697	9563	8135	899	1344	817	1127	9911	12394	8863	11540	1636	1244	3009	1514	9248	9119	16973	12046	640	1137	643	1017	11471
ENSOMYG00000047656	cited2	Cbp/p300-interacting transactivator, with Glu/Asp-rich carboxy-terminal domain, 2 [Source:ZFIN;Acc:ZDB-GENE-041010-141]	L2	Only upregulated in B57	Not induced by Poly IC	ENSDARG00000030905	cited2	Cbp/p300-interacting transactivator, with Glu/Asp-rich carboxy-terminal domain, 2 [Source:ZFIN;Acc:ZDB-GENE-041010-141]	ENSG00000164442	CITED2	Cbp/p300 interacting transactivator with Glu/Asp rich carboxy-terminal domain 2 [Source:HGNC Symbol;Acc:HGNC:1987]	3.776	13.699	2.03301e-16	1.834	3.56524	3.57563e-05	1.23	2.34567	0.00251623	19	28	17	19	48	81	53	30	29	12	20	4	166	67	328	138	15	21	13	16	47	85	94	44	21	10	16	4	192
ENSOMYG00000045408	si:ch1073-126c3.2	si:ch1073-126c3.2 [Source:ZFIN;Acc:ZDB-GENE-030131-4602]	L1		Non Conserved ISG	ENSDARG00000092858	si:ch1073-126c3.2	si:ch1073-126c3.2 [Source:ZFIN;Acc:ZDB-GENE-030131-4602]	ENSG00000138081	FBXO11	F-box protein 11 [Source:HGNC Symbol;Acc:HGNC:13590]	3.776	13.699	1.37428e-06	3.266	9.61975	2.2226e-05	-0.339	0.790589	0.450293	18	0	90	11	229	241	249	249	17	8	4	13	135	151	142	179	14	0	67	9	223	253	442	369	12	7	3	12	156
ENSOMYG00000051685			L3	More induced in AP2	Non Conserved ISG	ENSDARG00000074908	col6a1	collagen, type VI, alpha 1 [Source:ZFIN;Acc:ZDB-GENE-070501-6]	ENSG00000142156	COL6A1	collagen type VI alpha 1 chain [Source:HGNC Symbol;Acc:HGNC:2211]	3.774	13.68	0.000127512	5.903	59.8384	7.70823e-15	-4.177	0.0552838	1.15486e-10	1	0	0	5	75	84	30	120	0	0	0	0	5	3	3	5	1	0	0	4	73	88	53	178	0	0	0	0	6
ENSOMYG00000073976			L2	Only upregulated in B57	Not induced by Poly IC	ENSDARG00000009350	atg3	autophagy related 3 [Source:NCBI gene;Acc:336632]	ENSG00000144848	ATG3	autophagy related 3 [Source:HGNC Symbol;Acc:HGNC:20962]	3.759	13.5385	5.29496e-52	1.827	3.54799	3.76329e-13	2.769	6.81635	1.49183e-28	307	344	539	303	1150	1350	695	343	756	680	652	626	6040	6124	8124	6558	242	252	402	249	1118	1416	1234	508	538	575	513	565	6991
ENSOMYG00000019195			L2	Only upregulated in B57	Non Conserved ISG	ENSDARG00000077308	gpr84	G protein-coupled receptor 84 [Source:ZFIN;Acc:ZDB-GENE-070928-33]	ENSG00000139572	GPR84	G protein-coupled receptor 84 [Source:HGNC Symbol;Acc:HGNC:4535]	3.759	13.5385	3.53754e-20	1.169	2.24856	0.00272825	1.871	3.65786	3.68045e-06	266	212	1014	198	719	954	601	367	299	384	230	261	2099	3986	2974	3250	210	155	756	163	699	1000	1067	543	213	325	181	236	2429
ENSOMYG00000026709			L1		Non Conserved ISG	ENSDARG00000092602	BX546499.1		ENSG00000005302	MSL3	MSL complex subunit 3 [Source:HGNC Symbol;Acc:HGNC:7370]	3.759	13.5385	1.85691e-136	3.554	11.7452	1.62671e-123	0.016	1.01115	0.949271	258	264	338	267	2686	2378	1670	1525	278	207	253	210	2118	2700	2044	2199	204	193	252	220	2610	2493	2964	2258	198	175	199	190	2451
ENSOMYG00000008200	calhm6	calcium homeostasis modulator family member 6 [Source:ZFIN;Acc:ZDB-GENE-061201-60]	L1		Not induced by Poly IC	ENSDARG00000041980	calhm6	calcium homeostasis modulator family member 6 [Source:ZFIN;Acc:ZDB-GENE-061201-60]	ENSG00000188820	CALHM6	calcium homeostasis modulator family member 6 [Source:HGNC Symbol;Acc:HGNC:33391]	3.758	13.5292	2.8396e-35	3.011	8.06123	3.88763e-23	0.428	1.34537	0.134591	54	55	120	45	348	457	383	188	68	56	61	43	460	641	593	570	43	40	89	37	338	479	680	278	48	47	48	39	532
ENSOMYG00000023912	dram1	DNA-damage regulated autophagy modulator 1 [Source:ZFIN;Acc:ZDB-GENE-041010-147]	L1		Non Conserved ISG	ENSDARG00000045561	dram1	DNA-damage regulated autophagy modulator 1 [Source:ZFIN;Acc:ZDB-GENE-041010-147]	ENSG00000136048	DRAM1	DNA damage regulated autophagy modulator 1 [Source:HGNC Symbol;Acc:HGNC:25645]	3.755	13.5011	2.49478e-36	3.378	10.3963	6.8616e-32	-0.528	0.693515	0.0538328	109	85	85	77	573	599	728	344	45	26	51	43	427	448	339	420	86	62	63	63	557	628	1292	509	32	22	40	39	494
ENSOMYG00000028383			L2	Only upregulated in B57	Not induced by Poly IC	ENSDARG00000074910	crtc2	CREB regulated transcription coactivator 2 [Source:ZFIN;Acc:ZDB-GENE-030131-2214]	ENSG00000160741	CRTC2	CREB regulated transcription coactivator 2 [Source:HGNC Symbol;Acc:HGNC:27301]	3.754	13.4917	2.67613e-44	2.148	4.43213	3.41287e-15	2.08	4.22807	1.7808e-14	307	313	195	348	731	670	706	1047	366	328	463	502	4394	4210	4299	3675	242	229	145	286	710	703	1253	1550	260	278	364	453	5086
ENSOMYG00000057453			L1		Not induced by Poly IC	ENSDARG00000116065	CR848040.3		ENSG00000177106	EPS8L2	EPS8 like 2 [Source:HGNC Symbol;Acc:HGNC:21296]	3.751	13.4637	0.000770796	3.742	13.3799	0.000318757	-0.811	0.569987	0.117207	2	0	4	0	6	0	66	25	0	0	0	0	7	3	8	9	2	0	3	0	6	0	117	37	0	0	0	0	8
ENSOMYG00000020878			L1		Non Conserved ISG	ENSDARG00000069244	si:ch211-244b2.3	si:ch211-244b2.3 [Source:ZFIN;Acc:ZDB-GENE-030131-4737]	ENSG00000105939	ZC3HAV1	zinc finger CCCH-type containing, antiviral 1 [Source:HGNC Symbol;Acc:HGNC:23721]	3.742	13.3799	2.0512e-63	3.127	8.73616	4.12975e-46	-0.291	0.817335	0.220543	340	300	317	241	1874	1781	1601	1171	227	100	106	158	1383	1467	1480	1333	268	220	236	198	1821	1867	2842	1734	162	85	83	143	1601
ENSOMYG00000008404			L1		Not induced by Poly IC	ENSDARG00000075720	il2rb	interleukin 2 receptor, beta [Source:ZFIN;Acc:ZDB-GENE-080108-2]	ENSG00000124334	IL9R	interleukin 9 receptor [Source:HGNC Symbol;Acc:HGNC:6030]	3.738	13.3429	1.10341e-122	3.437	10.8303	1.07747e-100	0.995	1.99308	6.29275e-10	258	404	388	282	2776	2927	1394	2003	639	372	617	498	4585	5023	5827	4711	204	296	289	232	2698	3069	2474	2966	455	315	486	450	5307
ENSOMYG00000068640			L2	Only upregulated in B57	Not induced by Poly IC	ENSDARG00000086495	BX546500.1		ENSG00000254656	RTL1	retrotransposon Gag like 1 [Source:HGNC Symbol;Acc:HGNC:14665]	3.736	13.3244	0.0011042	-0.184	0.880259	0.791849	2.464	5.51744	0.00771515	0	0	2	0	0	0	0	0	0	0	0	0	8	5	13	7	0	0	1	0	0	0	0	0	0	0	0	0	9
ENSOMYG00000002086	nfkbie	nuclear factor of kappa light polypeptide gene enhancer in B-cells inhibitor, epsilon [Source:ZFIN;Acc:ZDB-GENE-061215-132]	L1		Not induced by Poly IC	ENSDARG00000068367	nfkbie	nuclear factor of kappa light polypeptide gene enhancer in B-cells inhibitor, epsilon [Source:ZFIN;Acc:ZDB-GENE-061215-132]	ENSG00000146232	NFKBIE	NFKB inhibitor epsilon [Source:HGNC Symbol;Acc:HGNC:7799]	3.736	13.3244	1.20917e-67	3.541	11.6398	1.7342e-60	0.431	1.34817	0.0555214	537	625	935	505	5608	5408	4218	3499	716	929	643	740	6253	8794	6571	7624	424	458	697	415	5450	5671	7486	5181	509	786	506	668	7237
ENSOMYG00000065373			L1		Not induced by Poly IC	ENSDARG00000056133	kitb	KIT proto-oncogene, receptor tyrosine kinase b [Source:ZFIN;Acc:ZDB-GENE-050916-2]	ENSG00000157404	KIT	KIT proto-oncogene, receptor tyrosine kinase [Source:HGNC Symbol;Acc:HGNC:6342]	3.734	13.306	0.000104873	3.938	15.327	3.36983e-06	-0.346	0.786762	0.410607	1	0	1	2	21	28	6	9	1	0	0	1	11	6	8	15	1	0	1	2	20	29	11	13	1	0	0	1	13
ENSOMYG00000052323			L2	More induced in B57	Not induced by Poly IC	ENSDARG00000111302	ccl39.1	chemokine (C-C motif) ligand 39, duplicate 1 [Source:ZFIN;Acc:ZDB-GENE-131127-149]	ENSG00000106178	CCL24	C-C motif chemokine ligand 24 [Source:HGNC Symbol;Acc:HGNC:10623]	3.725	13.2232	1.78629e-15	3.744	13.3985	7.29375e-07	2.878	7.3513	7.86959e-10	1	1	1	2	6	16	18	14	6	12	22	12	80	149	130	192	1	1	1	2	6	17	32	21	4	10	17	11	93
ENSOMYG00000033583	DOCK9	dedicator of cytokinesis 9 [Source:HGNC Symbol;Acc:HGNC:14132]	L2	Only upregulated in B57	Not induced by Poly IC	ENSDARG00000016311	dock9b	dedicator of cytokinesis 9b [Source:ZFIN;Acc:ZDB-GENE-090916-2]	ENSG00000088387	DOCK9	dedicator of cytokinesis 9 [Source:HGNC Symbol;Acc:HGNC:14132]	3.724	13.214	8.57906e-17	1.598	3.02723	4.80868e-05	0.516	1.42998	0.12844	8	12	28	31	60	68	21	30	9	4	10	7	54	87	78	91	6	9	21	26	58	71	37	44	6	3	8	6	62
ENSOMYG00000025323			L1		Non Conserved ISG	ENSDARG00000058774	CABZ01053221.1	chemokine (C motif) receptor 1b, duplicate 2 [Source:NCBI gene;Acc:101883597]	ENSG00000173578	XCR1	X-C motif chemokine receptor 1 [Source:HGNC Symbol;Acc:HGNC:1625]	3.719	13.1683	2.54402e-53	3.318	9.97281	1.63843e-42	0.288	1.22095	0.265009	205	218	451	225	1851	1805	1449	1625	259	234	191	312	2334	2427	2734	2167	162	160	336	185	1799	1893	2572	2406	184	198	150	282	2701
ENSOMYG00000005060			L2	Only upregulated in B57	Conserved ISG	ENSDARG00000042332	plin2	perilipin 2 [Source:ZFIN;Acc:ZDB-GENE-050913-12]	ENSG00000147872	PLIN2	perilipin 2 [Source:HGNC Symbol;Acc:HGNC:248]	3.715	13.1319	4.75585e-49	2.431	5.39267	1.78451e-21	1.399	2.63719	4.60885e-08	292	269	520	301	1428	1206	1271	710	368	413	303	422	3150	3436	3978	4028	230	197	388	248	1388	1265	2256	1051	262	349	238	381	3646
ENSOMYG00000000138	ga45b		L1		Non Conserved ISG	ENSDARG00000027744	gadd45ba	growth arrest and DNA-damage-inducible, beta a [Source:ZFIN;Acc:ZDB-GENE-040426-1971]	ENSG00000099860	GADD45B	growth arrest and DNA damage inducible beta [Source:HGNC Symbol;Acc:HGNC:4096]	3.715	13.1319	2.94263e-42	2.79	6.9163	1.29406e-24	0.054	1.03814	0.87717	209	304	545	364	1526	1550	1534	1378	204	148	145	243	1625	1874	1881	1809	165	223	406	299	1483	1625	2723	2040	145	125	114	219	1881
ENSOMYG00000020320			L1		Conserved ISG	ENSDARG00000006266	stat1a	signal transducer and activator of transcription 1a [Source:ZFIN;Acc:ZDB-GENE-980526-499]	ENSG00000115415	STAT1	signal transducer and activator of transcription 1 [Source:HGNC Symbol;Acc:HGNC:11362]	3.713	13.1137	3.35274e-148	3.067	8.38029	7.09618e-102	0.015	1.01045	0.949771	2059	2243	2174	1667	12639	11186	9506	8190	1580	1053	1227	1175	10932	12559	11236	11867	1624	1644	1621	1371	12283	11729	16872	12127	1124	891	966	1061	12653
ENSOMYG00000023453			L1		Non Conserved ISG	ENSDARG00000034375	chst11	carbohydrate (chondroitin 4) sulfotransferase 11 [Source:NCBI gene;Acc:404232]	ENSG00000171310	CHST11	carbohydrate sulfotransferase 11 [Source:HGNC Symbol;Acc:HGNC:17422]	3.708	13.0683	6.83297e-64	3.644	12.5012	2.61262e-58	0.719	1.64604	0.000908332	77	91	59	107	841	774	514	530	219	118	114	97	1156	1548	1169	1183	61	67	44	88	817	812	912	785	156	100	90	88	1338
ENSOMYG00000003006			L2	Only upregulated in B57	Non Conserved ISG	ENSDARG00000036164	cars1	cysteinyl-tRNA synthetase 1 [Source:ZFIN;Acc:ZDB-GENE-030328-29]	ENSG00000110619	CARS1	cysteinyl-tRNA synthetase 1 [Source:HGNC Symbol;Acc:HGNC:1493]	3.706	13.0502	2.50049e-92	2.336	5.04901	2.54833e-39	-0.166	0.89131	0.442457	555	642	743	546	2885	2486	1155	1603	271	233	195	116	1639	1871	1994	2014	438	471	554	449	2804	2607	2050	2374	193	197	153	105	1897
ENSOMYG00000011052			L1		Non Conserved ISG	ENSDARG00000009702	ascl1b	si:ch211-210p4.6 [Source:NCBI gene;Acc:560440]	ENSG00000188306	LRRIQ4	leucine rich repeats and IQ motif containing 4 [Source:HGNC Symbol;Acc:HGNC:34298]	3.702	13.0141	5.94053e-19	2.63	6.19026	9.10997e-11	0.358	1.28165	0.294068	17	24	26	12	130	167	28	38	19	5	17	11	120	123	141	134	13	18	19	10	126	175	50	56	14	4	13	10	139
ENSOMYG00000063033			L1		Not induced by Poly IC	ENSDARG00000100384	CT990567.1		ENSG00000083067	TRPM3	transient receptor potential cation channel subfamily M member 3 [Source:HGNC Symbol;Acc:HGNC:17992]	3.701	13.005	3.54156e-06	2.91	7.51618	4.20522e-05	-0.431	0.741747	0.327113	2	5	28	0	56	61	70	25	6	2	1	0	28	45	32	18	2	4	21	0	54	64	124	37	4	2	1	0	32
ENSOMYG00000040119			L2	Only upregulated in B57	Not induced by Poly IC	ENSDARG00000037618	ddit4	DNA-damage-inducible transcript 4 [Source:NCBI gene;Acc:378866]	ENSG00000145358	DDIT4L	DNA damage inducible transcript 4 like [Source:HGNC Symbol;Acc:HGNC:30555]	3.697	12.969	1.04731e-07	1.18	2.26577	0.0508411	2.254	4.77004	0.000348163	1	3	4	5	14	13	4	0	6	0	9	4	77	18	100	42	1	2	3	4	14	14	7	0	4	0	7	4	89
ENSOMYG00000056792	cabp1b	calcium binding protein 1b [Source:ZFIN;Acc:ZDB-GENE-040718-111]	L1		Not induced by Poly IC	ENSDARG00000033411	cabp1b	calcium binding protein 1b [Source:ZFIN;Acc:ZDB-GENE-040718-111]	ENSG00000157782	CABP1	calcium binding protein 1 [Source:HGNC Symbol;Acc:HGNC:1384]	3.695	12.9511	0.000226426	4.088	17.0063	2.23075e-06	-0.62	0.650671	0.17603	1	0	3	2	10	46	12	32	2	0	0	0	4	14	4	21	1	0	2	2	10	48	21	47	1	0	0	0	5
ENSOMYG00000056306			L2	Only upregulated in B57	Not induced by Poly IC	ENSDARG00000104795	cxcl8a	chemokine (C-X-C motif) ligand 8a [Source:ZFIN;Acc:ZDB-GENE-081104-317]	ENSG00000169429	CXCL8	C-X-C motif chemokine ligand 8 [Source:HGNC Symbol;Acc:HGNC:6025]	3.692	12.9242	0.000946574	0	1	1	3.573	11.9009	0.00176183	0	0	0	0	0	0	0	0	0	0	0	1	10	3	13	19	0	0	0	0	0	0	0	0	0	0	0	1	12
ENSOMYG00000026001	rgs18	regulator of G protein signaling 18 [Source:ZFIN;Acc:ZDB-GENE-061013-722]	L1		Non Conserved ISG	ENSDARG00000036106	rgs18	regulator of G protein signaling 18 [Source:ZFIN;Acc:ZDB-GENE-061013-722]	ENSG00000150681	RGS18	regulator of G protein signaling 18 [Source:HGNC Symbol;Acc:HGNC:14261]	3.691	12.9152	1.47814e-58	3.47	11.0809	1.24389e-51	0.294	1.22603	0.235229	742	684	760	761	4963	4783	4472	5520	793	977	539	756	7231	8526	5984	7001	585	501	567	626	4823	5015	7937	8174	564	827	424	683	8369
ENSOMYG00000058815			L1		Non Conserved ISG	ENSDARG00000115887	CABZ01021532.1	uncharacterized LOC108179086 [Source:NCBI gene;Acc:108179086]	ENSG00000165323	FAT3	FAT atypical cadherin 3 [Source:HGNC Symbol;Acc:HGNC:23112]	3.689	12.8973	4.69507e-54	3.035	8.19645	2.23072e-36	0.698	1.62225	0.00285431	147	112	135	123	676	613	666	608	199	121	147	91	1160	1582	1040	1318	116	82	101	101	657	643	1182	900	142	102	116	82	1343
ENSOMYG00000073449			L1		Non Conserved ISG							3.687	12.8795	1.20154e-43	3.145	8.84585	2.20331e-31	0.519	1.43296	0.0356963	21	56	44	29	286	220	187	145	53	21	35	42	331	375	338	366	17	41	33	24	278	231	332	215	38	18	28	38	383
ENSOMYG00000032641	RIN2	Ras and Rab interactor 2 [Source:HGNC Symbol;Acc:HGNC:18750]	L1		Conserved ISG	ENSDARG00000074589	rin2	Ras and Rab interactor 2 [Source:ZFIN;Acc:ZDB-GENE-090312-194]	ENSG00000132669	RIN2	Ras and Rab interactor 2 [Source:HGNC Symbol;Acc:HGNC:18750]	3.679	12.8082	2.99974e-34	3.541	11.6398	1.6003e-33	-0.38	0.768438	0.176422	48	89	63	54	577	557	246	531	58	17	63	21	368	381	359	359	38	65	47	44	561	584	437	786	41	14	50	19	426
ENSOMYG00000038863	slc3a2b	solute carrier family 3 member 2b [Source:ZFIN;Acc:ZDB-GENE-040122-2]	L2	Only upregulated in B57	Not induced by Poly IC	ENSDARG00000037012	slc3a2b	solute carrier family 3 member 2b [Source:ZFIN;Acc:ZDB-GENE-040122-2]	ENSG00000168003	SLC3A2	solute carrier family 3 member 2 [Source:HGNC Symbol;Acc:HGNC:11026]	3.673	12.7551	3.94561e-102	1.561	2.95058	4.15055e-21	0.457	1.37268	0.00851571	345	376	531	476	916	969	654	657	175	107	132	135	1347	1075	1363	1207	272	276	396	392	890	1016	1161	973	125	91	104	122	1559
ENSOMYG00000060787			L1		Non Conserved ISG	ENSDARG00000054184	btr06	bloodthirsty-related gene family, member 6 [Source:ZFIN;Acc:ZDB-GENE-080516-2]	ENSG00000204599	TRIM39	tripartite motif containing 39 [Source:HGNC Symbol;Acc:HGNC:10065]	3.671	12.7374	4.44825e-53	3.907	15.0011	2.19457e-62	-0.774	0.584794	0.000785925	167	148	133	157	1348	1281	1290	1549	86	78	99	105	848	1070	751	742	132	108	99	129	1310	1343	2290	2294	61	66	78	95	981
ENSOMYG00000035532			L2	Only upregulated in B57	Not induced by Poly IC	ENSDARG00000096271	39142	membrane-associated ring finger (C3HC4) 7 [Source:ZFIN;Acc:ZDB-GENE-080204-121]	ENSG00000144369	FAM171B	family with sequence similarity 171 member B [Source:HGNC Symbol;Acc:HGNC:29412]	3.67	12.7286	9.44578e-07	2.018	4.05022	0.000161606	-0.145	0.904379	0.738527	4	7	8	4	22	14	12	23	0	1	3	1	8	11	26	21	3	5	6	3	21	15	21	34	0	1	2	1	9
ENSOMYG00000013732			L1		Non Conserved ISG	ENSDARG00000089432	si:ch211-212k18.15	si:ch211-212k18.15 [Source:ZFIN;Acc:ZDB-GENE-160728-58]	ENSG00000115267	IFIH1	interferon induced with helicase C domain 1 [Source:HGNC Symbol;Acc:HGNC:18873]	3.665	12.6845	8.5062e-15	3.38	10.4107	1.657e-13	-0.004	0.997231	0.997821	12	8	7	5	65	50	72	31	3	7	3	11	56	54	81	59	9	6	5	4	63	52	128	46	2	6	2	10	65
ENSOMYG00000018291			L1		Non Conserved ISG	ENSDARG00000054184	btr06	bloodthirsty-related gene family, member 6 [Source:ZFIN;Acc:ZDB-GENE-080516-2]	ENSG00000204599	TRIM39	tripartite motif containing 39 [Source:HGNC Symbol;Acc:HGNC:10065]	3.662	12.6582	1.80966e-57	2.547	5.84418	1.23163e-36	0.034	1.02385	0.900799	42	61	52	45	217	230	153	134	28	17	21	24	192	233	196	200	33	45	39	37	211	241	272	198	20	14	17	22	222
ENSOMYG00000015731			L2	Only upregulated in B57	Not induced by Poly IC	ENSDARG00000114736	gpx1a	glutathione peroxidase 1a [Source:ZFIN;Acc:ZDB-GENE-030410-1]	ENSG00000176153	GPX2	glutathione peroxidase 2 [Source:HGNC Symbol;Acc:HGNC:4554]	3.66	12.6407	5.48959e-07	1.216	2.32302	0.0352671	0.919	1.8908	0.0516665	2	10	2	1	17	4	4	7	4	0	3	1	29	15	34	22	2	7	1	1	17	4	7	10	3	0	2	1	34
ENSOMYG00000022240			L1		Non Conserved ISG	ENSDARG00000038822	mrc1b	mannose receptor, C type 1b [Source:ZFIN;Acc:ZDB-GENE-070705-13]	ENSG00000260314	MRC1	mannose receptor C-type 1 [Source:HGNC Symbol;Acc:HGNC:7228]	3.657	12.6144	1.99059e-17	4.069	16.7838	3.23622e-20	0.083	1.05922	0.845601	25	24	15	20	363	479	81	139	52	5	33	30	259	286	406	215	20	18	11	16	353	502	144	206	37	4	26	27	300
ENSOMYG00000037212			L2	Only upregulated in B57	Non Conserved ISG	ENSDARG00000070734	dyrk4	dual-specificity tyrosine-(Y)-phosphorylation regulated kinase 4 [Source:ZFIN;Acc:ZDB-GENE-091015-3]	ENSG00000010219	DYRK4	dual specificity tyrosine phosphorylation regulated kinase 4 [Source:HGNC Symbol;Acc:HGNC:3095]	3.649	12.5446	0.000647669	1.511	2.85008	0.054346	0.393	1.31312	0.394489	1	0	0	0	3	3	0	2	0	0	0	0	7	5	4	5	1	0	0	0	3	3	0	3	0	0	0	0	8
ENSOMYG00000027818			L2	Only upregulated in B57	Not induced by Poly IC	ENSDARG00000075694	adora1b	adenosine A1 receptor b [Source:ZFIN;Acc:ZDB-GENE-081105-156]	ENSG00000163485	ADORA1	adenosine A1 receptor [Source:HGNC Symbol;Acc:HGNC:262]	3.643	12.4926	0.000593197	1.665	3.17114	0.0341098	0.054	1.03814	0.919419	1	1	1	0	4	3	0	9	0	0	0	0	5	6	3	6	1	1	1	0	4	3	0	13	0	0	0	0	6
ENSOMYG00000021458	bsk146	brain specific kinase 146 [Source:ZFIN;Acc:ZDB-GENE-060313-3]	L1		Not induced by Poly IC	ENSDARG00000099069	bsk146	brain specific kinase 146 [Source:NCBI gene;Acc:405767]	ENSG00000188322	SBK1	SH3 domain binding kinase 1 [Source:HGNC Symbol;Acc:HGNC:17699]	3.642	12.4839	0.000346292	2.685	6.43081	0.00134643	-0.034	0.976709	0.952483	2	1	2	1	13	17	15	0	0	0	2	0	13	3	19	12	2	1	1	1	13	18	27	0	0	0	2	0	15
ENSOMYG00000020210			L2	Only upregulated in B57	Not induced by Poly IC	ENSDARG00000078327	CEP170B	si:ch73-212j7.1 [Source:ZFIN;Acc:ZDB-GENE-081104-258]	ENSG00000099814	CEP170B	centrosomal protein 170B [Source:HGNC Symbol;Acc:HGNC:20362]	3.641	12.4753	6.41613e-11	1.839	3.57762	0.000158297	0.004	1.00278	0.997946	19	29	27	15	70	68	10	98	3	11	9	2	95	35	78	59	15	21	20	12	68	71	18	145	2	9	7	2	110
ENSOMYG00000061400			L2	Only upregulated in B57 and down regulated in AP2	Not induced by Poly IC	ENSDARG00000111657	trim63a	tripartite motif containing 63a [Source:ZFIN;Acc:ZDB-GENE-040625-139]				3.638	12.4494	0.00302807	-4.444	0.0459434	0.000800491	2.195	4.5789	0.0124029	131	260	176	207	0	0	0	0	0	0	0	0	0	58	0	88	103	191	131	170	0	0	0	0	0	0	0	0	0
ENSOMYG00000014803	bin1b	bridging integrator 1b [Source:ZFIN;Acc:ZDB-GENE-030425-1]	L1		Non Conserved ISG	ENSDARG00000058820	bin1b	bridging integrator 1b [Source:ZFIN;Acc:ZDB-GENE-030425-1]	ENSG00000136717	BIN1	bridging integrator 1 [Source:HGNC Symbol;Acc:HGNC:1052]	3.636	12.4321	3.77049e-20	2.978	7.87893	1.39899e-14	0.199	1.1479	0.57196	6	23	19	18	130	74	62	80	9	7	19	13	121	158	71	105	5	17	14	15	126	78	110	118	6	6	15	12	140
ENSOMYG00000016399	ch25h	cholesterol 25-hydroxylase [Source:ZFIN;Acc:ZDB-GENE-041212-81]	L1		Non Conserved ISG	ENSDARG00000045190	ch25h	cholesterol 25-hydroxylase [Source:NCBI gene;Acc:494109]	ENSG00000138135	CH25H	cholesterol 25-hydroxylase [Source:HGNC Symbol;Acc:HGNC:1907]	3.636	12.4321	4.79098e-22	2.568	5.92987	5.37848e-12	-0.193	0.874785	0.595495	135	104	334	77	553	576	698	544	80	35	69	58	591	686	476	503	107	76	249	63	537	604	1239	806	57	30	54	52	684
ENSOMYG00000060444			L2	Only upregulated in B57	Not induced by Poly IC	ENSDARG00000043548	atg4da	autophagy related 4D, cysteine peptidase a [Source:ZFIN;Acc:ZDB-GENE-041111-102]	ENSG00000130734	ATG4D	autophagy related 4D cysteine peptidase [Source:HGNC Symbol;Acc:HGNC:20789]	3.631	12.3891	9.21236e-27	1.778	3.4295	9.5513e-08	0.858	1.81252	0.00649561	67	83	236	65	398	341	191	140	74	80	52	47	539	575	624	608	53	61	176	53	387	358	339	207	53	68	41	42	624
ENSOMYG00000047555			L2	Only upregulated in B57	Not induced by Poly IC	ENSDARG00000112601	FO704673.1		ENSG00000254656	RTL1	retrotransposon Gag like 1 [Source:HGNC Symbol;Acc:HGNC:14665]	3.631	12.3891	0.0010407	-0.529	0.693035	0.429696	2.375	5.18736	NA	1	2	1	0	0	0	0	0	0	0	0	0	7	2	8	9	1	1	1	0	0	0	0	0	0	0	0	0	8
ENSOMYG00000064677			L2	Only upregulated in B57	Not induced by Poly IC	ENSDARG00000094524	si:ch211-1f22.11	si:ch211-1f22.11 [Source:ZFIN;Acc:ZDB-GENE-121214-66]	ENSG00000088827	SIGLEC1	sialic acid binding Ig like lectin 1 [Source:HGNC Symbol;Acc:HGNC:11127]	3.625	12.3377	4.61156e-50	2.472	5.54812	7.61636e-24	0.754	1.68646	0.00195358	1051	1068	1518	1114	3499	3966	4327	3909	931	1173	835	777	8300	6983	11784	6736	829	783	1132	916	3401	4159	7680	5788	662	992	657	701	9606
ENSOMYG00000030250	tnk1	tyrosine kinase, non-receptor, 1 [Source:ZFIN;Acc:ZDB-GENE-030131-7427]	L1		Not induced by Poly IC	ENSDARG00000069433	tnk1	tyrosine kinase, non-receptor, 1 [Source:ZFIN;Acc:ZDB-GENE-030131-7427]	ENSG00000061938	TNK2	tyrosine kinase non receptor 2 [Source:HGNC Symbol;Acc:HGNC:19297]	3.625	12.3377	5.85858e-33	3.904	14.97	1.66686e-42	-0.55	0.68302	0.0257447	26	25	14	17	184	217	134	234	17	18	16	9	137	119	134	155	21	18	10	14	179	228	238	346	12	15	13	8	159
ENSOMYG00000007167	ccdc135	coiled-coil domain containing 135 [Source:ZFIN;Acc:ZDB-GENE-120406-10]	L2	Only upregulated in B57	Not induced by Poly IC	ENSDARG00000100231	ccdc135	coiled-coil domain containing 135 [Source:ZFIN;Acc:ZDB-GENE-120406-10]	ENSG00000159625	DRC7	dynein regulatory complex subunit 7 [Source:HGNC Symbol;Acc:HGNC:25289]	3.618	12.278	1.96562e-07	0.809	1.752	0.141864	1.307	2.47426	0.0118808	7	2	6	6	2	11	7	9	4	0	2	5	36	44	11	37	6	1	4	5	2	12	12	13	3	0	2	5	42
ENSOMYG00000051355	dkk2	dickkopf WNT signaling pathway inhibitor 2 [Source:ZFIN;Acc:ZDB-GENE-080204-14]	L1		Non Conserved ISG	ENSDARG00000076420	dkk2	dickkopf WNT signaling pathway inhibitor 2 [Source:ZFIN;Acc:ZDB-GENE-080204-14]	ENSG00000155011	DKK2	dickkopf WNT signaling pathway inhibitor 2 [Source:HGNC Symbol;Acc:HGNC:2892]	3.617	12.2695	0.000363081	3.712	13.1046	6.53505e-05	-0.521	0.696889	0.253342	0	0	4	0	27	21	8	8	1	0	0	0	2	7	15	4	0	0	3	0	26	22	14	12	1	0	0	0	2
ENSOMYG00000021257	nfe2l1a	nfe2 like bZIP transcription factor 1a [Source:ZFIN;Acc:ZDB-GENE-040630-5]	L2	Only upregulated in B57	Non Conserved ISG	ENSDARG00000114820	nfe2l1b	nuclear factor, erythroid 2-like 1b [Source:ZFIN;Acc:ZDB-GENE-120319-2]	ENSG00000082641	NFE2L1	nuclear factor, erythroid 2 like 1 [Source:HGNC Symbol;Acc:HGNC:7781]	3.607	12.1847	4.95723e-47	1.4	2.63902	8.45727e-09	1.274	2.41831	3.7776e-08	56	69	48	57	142	130	47	89	43	37	27	18	280	228	368	231	44	51	36	47	138	136	83	132	31	31	21	16	324
ENSOMYG00000073392			L1		Non Conserved ISG	ENSDARG00000058206	si:ch211-153b23.5	si:ch211-153b23.5 [Source:ZFIN;Acc:ZDB-GENE-030131-9744]	ENSG00000160221	GATD3A	glutamine amidotransferase like class 1 domain containing 3A [Source:HGNC Symbol;Acc:HGNC:1273]	3.599	12.1173	1.44966e-32	2.87	7.31065	3.22293e-20	1.385	2.61172	4.25612e-06	67	74	76	83	292	473	301	319	170	114	92	123	1439	633	1807	653	53	54	57	68	284	496	534	472	121	96	72	111	1665
ENSOMYG00000043583			L2	Only upregulated in B57	Conserved ISG	ENSDARG00000068637	si:ch211-281l24.3	si:ch211-281l24.3 [Source:ZFIN;Acc:ZDB-GENE-131121-575]	ENSG00000167207	NOD2	nucleotide binding oligomerization domain containing 2 [Source:HGNC Symbol;Acc:HGNC:5331]	3.596	12.0922	2.53758e-30	2.189	4.55989	3.04754e-11	1.561	2.95058	1.97157e-07	11	19	39	25	92	89	32	77	40	15	33	24	226	203	290	278	9	14	29	21	89	93	57	114	28	13	26	22	262
ENSOMYG00000006122	dusp1	dual specificity phosphatase 1 [Source:ZFIN;Acc:ZDB-GENE-040426-2018]	L1		Not induced by Poly IC	ENSDARG00000100515	dusp1	dual specificity phosphatase 1 [Source:ZFIN;Acc:ZDB-GENE-040426-2018]	ENSG00000120129	DUSP1	dual specificity phosphatase 1 [Source:HGNC Symbol;Acc:HGNC:3064]	3.59	12.042	1.67261e-16	2.673	6.37754	1.65198e-09	0.726	1.65405	0.0458873	10	26	28	18	137	187	43	27	21	25	21	17	104	274	260	159	8	19	21	15	133	196	76	40	15	21	17	15	120
ENSOMYG00000038124	pla2g12a		L2	Only upregulated in B57	Non Conserved ISG	ENSDARG00000070454	pla2g12a	phospholipase A2, group XIIA [Source:ZFIN;Acc:ZDB-GENE-070410-18]	ENSG00000123739	PLA2G12A	phospholipase A2 group XIIA [Source:HGNC Symbol;Acc:HGNC:18554]	3.588	12.0253	2.8832e-51	1.996	3.98893	2.11542e-17	0.051	1.03598	0.871516	461	377	697	355	1862	1700	658	858	162	201	157	110	1273	1082	1773	1401	364	276	520	292	1810	1783	1168	1270	115	170	124	99	1473
ENSOMYG00000040268			L1		Not induced by Poly IC	ENSDARG00000026634	ehmt1b	euchromatic histone-lysine N-methyltransferase 1b [Source:ZFIN;Acc:ZDB-GENE-080515-3]	ENSG00000181090	EHMT1	euchromatic histone lysine methyltransferase 1 [Source:HGNC Symbol;Acc:HGNC:24650]	3.583	11.9837	1.13195e-06	5.861	58.1215	8.63472e-15	-1.75	0.297302	0.000445031	0	3	0	3	50	95	66	74	1	0	4	1	16	15	37	6	0	2	0	2	49	100	117	110	1	0	3	1	19
ENSOMYG00000020688			L2	Only upregulated in B57	Non Conserved ISG	ENSDARG00000097702	si:ch1073-66l23.1	si:ch1073-66l23.1 [Source:ZFIN;Acc:ZDB-GENE-131119-51]	ENSG00000132185	FCRLA	Fc receptor like A [Source:HGNC Symbol;Acc:HGNC:18504]	3.583	11.9837	1.6042e-28	2.062	4.17565	1.82411e-10	0.787	1.72548	0.0101806	283	406	468	223	1625	1692	492	348	279	185	249	205	1934	1532	3202	1596	223	298	349	183	1579	1774	873	515	199	157	196	185	2238
ENSOMYG00000004018			L2	Only upregulated in B57	Non Conserved ISG	ENSDARG00000036164	cars1	cysteinyl-tRNA synthetase 1 [Source:ZFIN;Acc:ZDB-GENE-030328-29]	ENSG00000110619	CARS1	cysteinyl-tRNA synthetase 1 [Source:HGNC Symbol;Acc:HGNC:1493]	3.581	11.9671	4.5649e-62	1.996	3.98893	6.58234e-21	0.409	1.32777	0.0649863	286	364	373	305	1496	1121	355	639	166	142	164	122	1023	1267	1426	1397	226	267	278	251	1454	1175	630	946	118	120	129	110	1184
ENSOMYG00000003773			L1		Not induced by Poly IC	ENSDARG00000052876	CR933791.2	GTPase IMAP family member 7-like [Source:NCBI gene;Acc:799889]	ENSG00000133574	GIMAP4	GTPase, IMAP family member 4 [Source:HGNC Symbol;Acc:HGNC:21872]	3.577	11.934	0.000845001	3.298	9.83551	0.00172576	0.068	1.04826	0.895063	0	0	0	0	5	6	0	6	0	0	0	0	5	7	4	5	0	0	0	0	5	6	0	9	0	0	0	0	6
ENSOMYG00000061164			L1		Non Conserved ISG	ENSDARG00000098820	ftr67	finTRIM family, member 67 [Source:ZFIN;Acc:ZDB-GENE-060312-27]	ENSG00000121060	TRIM25	tripartite motif containing 25 [Source:HGNC Symbol;Acc:HGNC:12932]	3.575	11.9174	1.7957e-64	3.149	8.87041	5.45042e-64	-0.65	0.63728	0.000267161	68	85	80	66	471	434	330	395	46	34	30	20	265	307	250	281	54	62	60	54	458	455	586	585	33	29	24	18	307
ENSOMYG00000027258	lima1a	LIM domain and actin binding 1a [Source:ZFIN;Acc:ZDB-GENE-001120-1]	L1		Non Conserved ISG	ENSDARG00000101441	lima1a	LIM domain and actin binding 1a [Source:ZFIN;Acc:ZDB-GENE-001120-1]	ENSG00000050405	LIMA1	LIM domain and actin binding 1 [Source:HGNC Symbol;Acc:HGNC:24636]	3.574	11.9092	2.2782e-20	3.095	8.54452	1.80299e-15	-0.305	0.809442	0.385264	579	468	1212	413	3800	4219	2986	3697	585	86	457	230	2830	3439	2807	2820	457	343	903	340	3693	4424	5300	5474	416	73	360	208	3275
ENSOMYG00000025552		midnolin [Source:HGNC Symbol;Acc:HGNC:16298]	L2	Only upregulated in B57	Non Conserved ISG	ENSDARG00000018524	midn	midnolin [Source:NCBI gene;Acc:323713]	ENSG00000167470	MIDN	midnolin [Source:HGNC Symbol;Acc:HGNC:16298]	3.573	11.9009	5.24439e-14	1.752	3.36825	6.69788e-05	0.604	1.51992	0.100166	15	17	21	20	40	37	27	68	13	11	12	3	101	37	167	69	12	12	16	16	39	39	48	101	9	9	9	3	117
ENSOMYG00000053238			L1		Not induced by Poly IC	ENSDARG00000088612	si:ch211-153b23.7	si:ch211-153b23.7 [Source:ZFIN;Acc:ZDB-GENE-141216-14]	ENSG00000145901	TNIP1	TNFAIP3 interacting protein 1 [Source:HGNC Symbol;Acc:HGNC:16903]	3.572	11.8927	1.58907e-65	2.825	7.08614	4.91711e-41	0.772	1.70764	0.000247954	368	365	603	307	1876	1784	1351	2060	436	499	375	369	3639	3230	4094	3512	290	268	449	253	1823	1871	2398	3050	310	422	295	333	4212
ENSOMYG00000040385			L1		Not induced by Poly IC	ENSDARG00000005481	nfkbiaa	nuclear factor of kappa light polypeptide gene enhancer in B-cells inhibitor, alpha a [Source:ZFIN;Acc:ZDB-GENE-040426-2227]	ENSG00000100906	NFKBIA	NFKB inhibitor alpha [Source:HGNC Symbol;Acc:HGNC:7797]	3.569	11.868	3.93929e-78	3.352	10.2106	7.65524e-69	0.259	1.19665	0.231895	1853	1836	3038	1955	14307	13417	11018	14856	2384	2389	2136	1841	17276	20514	18331	18216	1462	1346	2265	1608	13904	14068	19555	21998	1696	2021	1681	1662	19995
ENSOMYG00000068320			L1		Non Conserved ISG	ENSDARG00000102018	btr25	bloodthirsty-related gene family, member 25 [Source:ZFIN;Acc:ZDB-GENE-070705-377]	ENSG00000132109	TRIM21	tripartite motif containing 21 [Source:HGNC Symbol;Acc:HGNC:11312]	3.568	11.8597	1.47278e-24	4.012	16.1336	1.16291e-34	-1.076	0.474342	0.000367097	36	34	26	30	284	303	381	267	35	13	9	13	162	166	153	131	28	25	19	25	276	318	676	395	25	11	7	12	187
ENSOMYG00000035625			L1		Non Conserved ISG	ENSDARG00000103193	CR394535.1	zinc-binding protein A33-like [Source:NCBI gene;Acc:100536643]	ENSG00000104228	TRIM35	tripartite motif containing 35 [Source:HGNC Symbol;Acc:HGNC:16285]	3.566	11.8433	1.11956e-94	3.139	8.80913	2.68542e-91	-0.73	0.602904	1.29806e-06	129	150	119	138	974	782	555	636	75	36	67	46	444	496	462	475	102	110	89	114	947	820	985	942	53	30	53	42	514
ENSOMYG00000002613	si:ch211-112c15.8	si:ch211-112c15.8 [Source:ZFIN;Acc:ZDB-GENE-141211-78]	L2	Only upregulated in B57	Not induced by Poly IC	ENSDARG00000089868	si:ch211-112c15.8	si:ch211-112c15.8 [Source:ZFIN;Acc:ZDB-GENE-141211-78]	ENSG00000215788	TNFRSF25	TNF receptor superfamily member 25 [Source:HGNC Symbol;Acc:HGNC:11910]	3.565	11.8351	4.84776e-18	1.876	3.67056	1.11757e-06	0.702	1.62676	0.0317199	18	18	16	9	51	76	18	20	8	8	11	8	53	102	89	77	14	13	12	7	50	80	32	30	6	7	9	7	61
ENSOMYG00000004833	gpr146	G protein-coupled receptor 146 [Source:ZFIN;Acc:ZDB-GENE-050823-3]	L1		Non Conserved ISG	ENSDARG00000059610	gpr146	G protein-coupled receptor 146 [Source:ZFIN;Acc:ZDB-GENE-050823-3]	ENSG00000164849	GPR146	G protein-coupled receptor 146 [Source:HGNC Symbol;Acc:HGNC:21718]	3.564	11.8269	4.77921e-21	2.666	6.34667	5.29296e-12	0.706	1.63127	0.0261132	10	13	27	8	116	73	31	40	19	13	10	14	119	89	196	106	8	10	20	7	113	77	55	59	14	11	8	13	138
ENSOMYG00000023132	il10ra	interleukin 10 receptor, alpha [Source:ZFIN;Acc:ZDB-GENE-070905-4]	L1		Conserved ISG	ENSDARG00000100383	il10ra	interleukin 10 receptor, alpha [Source:ZFIN;Acc:ZDB-GENE-070905-4]	ENSG00000016402	IL20RA	interleukin 20 receptor subunit alpha [Source:HGNC Symbol;Acc:HGNC:6003]	3.561	11.8023	4.15705e-81	2.981	7.89533	4.55735e-57	0.455	1.37078	0.0176937	229	161	178	164	1006	928	833	761	211	148	147	163	1519	1556	1370	1190	181	118	133	135	978	973	1478	1127	150	125	116	147	1758
ENSOMYG00000012299	grb10b	growth factor receptor-bound protein 10b [Source:ZFIN;Acc:ZDB-GENE-091020-12]	L1		Non Conserved ISG	ENSDARG00000035308	grb10b	growth factor receptor-bound protein 10b [Source:ZFIN;Acc:ZDB-GENE-091020-12]	ENSG00000106070	GRB10	growth factor receptor bound protein 10 [Source:HGNC Symbol;Acc:HGNC:4564]	3.56	11.7942	3.07698e-23	3.858	14.5002	7.50172e-36	-1.387	0.382359	1.28344e-06	23	19	33	25	370	251	121	227	12	4	21	4	76	80	99	106	18	14	25	21	360	263	215	336	9	3	17	4	88
ENSOMYG00000075648	mettl21e	methyltransferase like 21e [Source:ZFIN;Acc:ZDB-GENE-040718-53]	L2	Only upregulated in B57	Not induced by Poly IC	ENSDARG00000016343	zgc:92518	zgc:92518 [Source:ZFIN;Acc:ZDB-GENE-040718-53]	ENSG00000139780	METTL21C	methyltransferase like 21C [Source:HGNC Symbol;Acc:HGNC:33717]	3.556	11.7615	4.59674e-05	-0.963	0.512989	0.138655	2.696	6.48003	0.00112968	8	6	4	4	0	4	0	0	0	0	2	2	12	7	21	21	6	4	3	3	0	4	0	0	0	0	2	2	14
ENSOMYG00000057355			L1		Non Conserved ISG	ENSDARG00000099476	zgc:174863	zgc:174863 [Source:ZFIN;Acc:ZDB-GENE-080204-87]	ENSG00000103855	CD276	CD276 molecule [Source:HGNC Symbol;Acc:HGNC:19137]	3.556	11.7615	1.39578e-91	2.836	7.14038	4.37668e-61	-0.277	0.825305	0.151909	379	420	575	444	2667	2449	1669	1374	284	155	225	192	1569	1947	2019	1611	299	308	429	365	2592	2568	2962	2035	202	131	177	173	1816
ENSOMYG00000010749			L2	Only upregulated in B57	Non Conserved ISG	ENSDARG00000026531	alcama	activated leukocyte cell adhesion molecule a [Source:NCBI gene;Acc:30194]	ENSG00000170017	ALCAM	activated leukocyte cell adhesion molecule [Source:HGNC Symbol;Acc:HGNC:400]	3.552	11.7289	2.33826e-19	2.303	4.93483	7.93031e-09	1.2	2.2974	0.00125877	55	56	80	28	271	391	98	45	92	56	61	38	530	457	758	459	43	41	60	23	263	410	174	67	65	47	48	34	613
ENSOMYG00000015093	ly75	lymphocyte antigen 75 [Source:ZFIN;Acc:ZDB-GENE-050309-166]	L1		Non Conserved ISG	ENSDARG00000053113	ly75	lymphocyte antigen 75 [Source:ZFIN;Acc:ZDB-GENE-050309-166]	ENSG00000054219	LY75	lymphocyte antigen 75 [Source:HGNC Symbol;Acc:HGNC:6729]	3.549	11.7046	2.08971e-72	3.219	9.31141	4.81606e-60	-0.034	0.976709	0.908045	468	583	591	610	3280	3133	3056	3122	477	302	507	387	3488	3203	4468	2923	369	427	441	502	3188	3285	5424	4623	339	256	399	349	4037
ENSOMYG00000030444	si:ch73-335l21.4	si:ch73-335l21.4 [Source:ZFIN;Acc:ZDB-GENE-160728-105]	L1		Non Conserved ISG	ENSDARG00000091234	si:ch73-335l21.4	si:ch73-335l21.4 [Source:ZFIN;Acc:ZDB-GENE-160728-105]	ENSG00000237330	RNF223	ring finger protein 223 [Source:HGNC Symbol;Acc:HGNC:40020]	3.54	11.6318	1.02934e-07	3.452	10.9435	1.24479e-07	-0.069	0.953299	0.884326	3	1	8	2	34	58	23	10	5	0	2	4	25	21	57	18	2	1	6	2	33	61	41	15	4	0	2	4	29
ENSOMYG00000007975			L2	Only upregulated in B57	Not induced by Poly IC	ENSDARG00000016479	ugt5a1	UDP glucuronosyltransferase 5 family, polypeptide A1 [Source:ZFIN;Acc:ZDB-GENE-051120-60]	ENSG00000173610	UGT2A1	UDP glucuronosyltransferase family 2 member A1 complex locus [Source:HGNC Symbol;Acc:HGNC:12542]	3.537	11.6076	0.00202608	0	1	1	2.194	4.57572	0.0116912	0	0	0	0	0	0	0	0	0	0	0	0	9	16	3	8	0	0	0	0	0	0	0	0	0	0	0	0	10
ENSOMYG00000020483			L3	More induced in AP2	Not induced by Poly IC	ENSDARG00000040777	inhbb	inhibin subunit beta B [Source:ZFIN;Acc:ZDB-GENE-990415-2]	ENSG00000163083	INHBB	inhibin subunit beta B [Source:HGNC Symbol;Acc:HGNC:6067]	3.524	11.5035	0.000180798	8.349	326.061	2.2136e-15	-4.305	0.0505901	7.55537e-16	0	0	0	1	61	147	81	115	0	1	0	0	6	7	5	3	0	0	0	1	59	154	144	170	0	1	0	0	7
ENSOMYG00000014741			L2	Only upregulated in B57	Non Conserved ISG	ENSDARG00000114844	phlda2	pleckstrin homology-like domain, family A, member 2 [Source:NCBI gene;Acc:553622]	ENSG00000181649	PHLDA2	pleckstrin homology like domain family A member 2 [Source:HGNC Symbol;Acc:HGNC:12385]	3.519	11.4637	0.000237793	0.881	1.84165	0.099165	-0.242	0.845572	0.583307	6	4	8	14	25	14	5	8	0	0	0	2	12	14	4	6	5	3	6	12	24	15	9	12	0	0	0	2	14
ENSOMYG00000041298	adora2aa	adenosine A2a receptor a [Source:ZFIN;Acc:ZDB-GENE-080723-28]	L2	Only upregulated in B57	Not induced by Poly IC	ENSDARG00000114856	adora2aa	adenosine A2a receptor a [Source:ZFIN;Acc:ZDB-GENE-080723-28]	ENSG00000128271	ADORA2A	adenosine A2a receptor [Source:HGNC Symbol;Acc:HGNC:263]	3.518	11.4557	2.73879e-22	1.212	2.31659	0.000717147	2.3	4.92458	1.81933e-10	56	96	57	55	166	162	70	46	105	55	103	37	617	303	1116	554	44	70	42	45	161	170	124	68	75	47	81	33	714
ENSOMYG00000016137	atf3	activating transcription factor 3 [Source:ZFIN;Acc:ZDB-GENE-040426-728]	L1		Conserved ISG	ENSDARG00000007823	atf3	activating transcription factor 3 [Source:ZFIN;Acc:ZDB-GENE-040426-728]	ENSG00000162772	ATF3	activating transcription factor 3 [Source:HGNC Symbol;Acc:HGNC:785]	3.515	11.432	3.2518e-47	2.64	6.23332	6.42135e-27	0.698	1.62225	0.0024004	52	47	85	48	320	315	173	135	69	39	50	53	427	311	567	452	41	34	63	39	311	330	307	200	49	33	39	48	494
ENSOMYG00000041148	DCK	deoxycytidine kinase [Source:HGNC Symbol;Acc:HGNC:2704]	L1		Non Conserved ISG	ENSDARG00000044807	dck	deoxycytidine kinase [Source:ZFIN;Acc:ZDB-GENE-041024-3]	ENSG00000156136	DCK	deoxycytidine kinase [Source:HGNC Symbol;Acc:HGNC:2704]	3.515	11.432	4.15442e-55	3.229	9.37618	6.12977e-47	-0.276	0.825878	0.262167	673	625	674	634	3844	3471	4164	3114	391	451	355	411	2857	4088	2992	3409	531	458	502	522	3736	3639	7390	4611	278	382	279	371	3307
ENSOMYG00000014139	stat2	signal transducer and activator of transcription 2 [Source:ZFIN;Acc:ZDB-GENE-080321-1]	L2	Only upregulated in B57	Conserved ISG	ENSDARG00000031647	stat2	signal transducer and activator of transcription 2 [Source:ZFIN;Acc:ZDB-GENE-080321-1]	ENSG00000168610	STAT3	signal transducer and activator of transcription 3 [Source:HGNC Symbol;Acc:HGNC:11364]	3.513	11.4161	3.91526e-89	2.066	4.18724	4.35641e-32	0.228	1.17121	0.263718	1376	1725	1404	1197	5308	4882	2438	2802	924	401	610	501	4550	5094	4860	4996	1086	1264	1047	985	5159	5119	4327	4149	657	339	480	452	5266
ENSOMYG00000064041			L2	Only upregulated in B57	Not induced by Poly IC	ENSDARG00000114583	BX890543.1		ENSG00000254656	RTL1	retrotransposon Gag like 1 [Source:HGNC Symbol;Acc:HGNC:14665]	3.513	11.4161	0.00129697	-0.167	0.890693	0.813227	1.452	2.73587	NA	2	0	1	0	1	0	0	0	0	0	0	0	5	7	8	4	2	0	1	0	1	0	0	0	0	0	0	0	6
ENSOMYG00000041686	si:ch211-66e2.5	si:ch211-66e2.5 [Source:ZFIN;Acc:ZDB-GENE-131121-180]	L2	Only upregulated in B57	Not induced by Poly IC	ENSDARG00000091579	si:ch211-66e2.5	si:ch211-66e2.5 [Source:ZFIN;Acc:ZDB-GENE-131121-180]	ENSG00000105376	ICAM5	intercellular adhesion molecule 5 [Source:HGNC Symbol;Acc:HGNC:5348]	3.51	11.3924	0.000532512	1.454	2.73967	0.0322636	-0.263	0.833353	0.56809	0	2	4	2	4	11	2	8	0	0	0	0	4	4	3	5	0	1	3	2	4	12	4	12	0	0	0	0	5
ENSOMYG00000039904	rnf8	ring finger protein 8, E3 ubiquitin protein ligase [Source:ZFIN;Acc:ZDB-GENE-040426-849]	L1		Non Conserved ISG	ENSDARG00000044949	rnf8	ring finger protein 8, E3 ubiquitin protein ligase [Source:NCBI gene;Acc:404050]	ENSG00000112130	RNF8	ring finger protein 8 [Source:HGNC Symbol;Acc:HGNC:10071]	3.508	11.3766	2.74768e-70	3.57	11.8762	3.19248e-74	-0.528	0.693515	0.00867463	306	355	363	273	2272	2305	2386	2178	226	209	180	231	1681	1865	1782	1625	241	260	271	225	2208	2417	4235	3225	161	177	142	209	1946
ENSOMYG00000013809			L2	Only upregulated in B57	Non Conserved ISG	ENSDARG00000003811	plxnb2a	plexin b2a [Source:ZFIN;Acc:ZDB-GENE-030131-8917]	ENSG00000196576	PLXNB2	plexin B2 [Source:HGNC Symbol;Acc:HGNC:9104]	3.508	11.3766	9.54594e-12	2.085	4.24275	2.40467e-06	0.095	1.06807	0.823302	12	19	9	4	48	53	17	21	2	3	7	5	34	54	30	41	9	14	7	3	47	56	30	31	1	3	6	5	39
ENSOMYG00000063893			L1		Non Conserved ISG	ENSDARG00000103019	gstp2	glutathione S-transferase pi 2 [Source:ZFIN;Acc:ZDB-GENE-050601-1]	ENSG00000084207	GSTP1	glutathione S-transferase pi 1 [Source:HGNC Symbol;Acc:HGNC:4638]	3.5	11.3137	0.000478886	3.635	12.4235	3.34999e-06	-1.976	0.254194	0.0022414	7	0	8	0	29	35	29	63	1	0	0	0	5	2	15	4	6	0	6	0	28	37	51	93	1	0	0	0	6
ENSOMYG00000051059			L2	Only upregulated in B57	Not induced by Poly IC	ENSDARG00000114583	BX890543.1		ENSG00000242265	PEG10	paternally expressed 10 [Source:HGNC Symbol;Acc:HGNC:14005]	3.499	11.3059	0.000648059	-0.044	0.969962	0.956731	1.289	2.44359	0.0367447	2	1	2	0	1	2	0	0	0	0	0	1	7	4	9	8	2	1	1	0	1	2	0	0	0	0	0	1	8
ENSOMYG00000060287	GFI1	growth factor independent 1 transcriptional repressor [Source:HGNC Symbol;Acc:HGNC:4237]	L2	Only upregulated in B57	Not induced by Poly IC	ENSDARG00000114140	gfi1ab	growth factor independent 1A transcription repressor b [Source:ZFIN;Acc:ZDB-GENE-040116-8]	ENSG00000162676	GFI1	growth factor independent 1 transcriptional repressor [Source:HGNC Symbol;Acc:HGNC:4237]	3.499	11.3059	0.00135644	0.567	1.48144	0.39812	0.625	1.54221	0.195642	1	0	1	0	0	1	0	3	0	0	0	0	10	6	6	2	1	0	1	0	0	1	0	4	0	0	0	0	12
ENSOMYG00000035154	cass4	Cas scaffold protein family member 4 [Source:ZFIN;Acc:ZDB-GENE-110131-9]	L1		Not induced by Poly IC	ENSDARG00000006775	cass4	Cas scaffold protein family member 4 [Source:ZFIN;Acc:ZDB-GENE-110131-9]	ENSG00000087589	CASS4	Cas scaffold protein family member 4 [Source:HGNC Symbol;Acc:HGNC:15878]	3.499	11.3059	8.84657e-22	3.436	10.8228	1.08881e-20	0.166	1.12194	0.650303	84	111	91	68	621	525	284	1009	84	58	115	119	867	482	1394	573	66	81	68	56	604	550	504	1494	60	49	91	107	1003
ENSOMYG00000008216			L2	Only upregulated in B57	Not induced by Poly IC	ENSDARG00000087245	CR847844.1	CD209 antigen-like protein D [Source:NCBI gene;Acc:101884526]	ENSG00000166523	CLEC4E	C-type lectin domain family 4 member E [Source:HGNC Symbol;Acc:HGNC:14555]	3.498	11.298	1.56687e-16	2.342	5.07005	1.27917e-07	1.66	3.16017	4.48029e-05	12	21	17	19	74	71	39	62	4	31	36	39	168	306	370	168	9	15	13	16	72	74	69	92	3	26	28	35	194
ENSOMYG00000069471	SULF1	sulfatase 1 [Source:HGNC Symbol;Acc:HGNC:20391]	L2	Only upregulated in B57	Not induced by Poly IC	ENSDARG00000038428	sulf1	sulfatase 1 [Source:ZFIN;Acc:ZDB-GENE-030131-9242]	ENSG00000137573	SULF1	sulfatase 1 [Source:HGNC Symbol;Acc:HGNC:20391]	3.497	11.2902	0.000633671	-0.608	0.656106	0.36347	4.508	22.7532	0.000190193	2	0	2	0	0	0	0	0	0	0	1	1	14	12	15	5	2	0	1	0	0	0	0	0	0	0	1	1	16
ENSOMYG00000026975		eph receptor B6 [Source:ZFIN;Acc:ZDB-GENE-100922-51]	L2	Only upregulated in B57	Non Conserved ISG	ENSDARG00000057729	ephb6	eph receptor B6 [Source:ZFIN;Acc:ZDB-GENE-100922-51]	ENSG00000133216	EPHB2	EPH receptor B2 [Source:HGNC Symbol;Acc:HGNC:3393]	3.495	11.2746	1.73798e-21	0.499	1.41323	0.380222	6.356	81.9118	1.83906e-27	1	6	1	1	2	7	0	1	21	24	21	45	263	254	264	192	1	4	1	1	2	7	0	1	15	20	17	41	304
ENSOMYG00000019154			L2	Only upregulated in B57	Not induced by Poly IC	ENSDARG00000067927	EVA1A	protein eva-1 homolog A-like [Source:NCBI gene;Acc:101882949]	ENSG00000115363	EVA1A	eva-1 homolog A, regulator of programmed cell death [Source:HGNC Symbol;Acc:HGNC:25816]	3.494	11.2668	2.24547e-07	2.235	4.70763	0.000121718	0.023	1.01607	0.967307	5	5	10	5	27	52	18	3	4	0	2	4	22	28	37	20	4	4	7	4	26	55	32	4	3	0	2	4	25
ENSOMYG00000054588			L1		Not induced by Poly IC	ENSDARG00000100088	zmp:0000001114	zmp:0000001114 [Source:ZFIN;Acc:ZDB-GENE-140106-74]	ENSG00000187045	TMPRSS6	transmembrane serine protease 6 [Source:HGNC Symbol;Acc:HGNC:16517]	3.489	11.2278	2.60237e-07	2.624	6.16457	1.77265e-05	-0.281	0.82302	0.510722	13	7	9	12	48	16	42	79	6	8	0	0	46	52	34	15	10	5	7	10	47	17	75	117	4	7	0	0	53
ENSOMYG00000054898			L1		Non Conserved ISG	ENSDARG00000116928	CABZ01059408.1		ENSG00000179144	GIMAP7	GTPase, IMAP family member 7 [Source:HGNC Symbol;Acc:HGNC:22404]	3.481	11.1657	2.17331e-36	2.621	6.15176	3.68204e-22	-0.904	0.534403	0.000674441	405	485	373	320	1615	1596	1162	1680	186	71	72	83	851	1129	623	670	320	355	278	263	1570	1673	2062	2488	132	60	57	75	985
ENSOMYG00000004950	si:ch73-22o12.1	si:ch73-22o12.1 [Source:ZFIN;Acc:ZDB-GENE-110411-27]	L1		Not induced by Poly IC	ENSDARG00000062831	si:ch73-22o12.1	si:ch73-22o12.1 [Source:ZFIN;Acc:ZDB-GENE-110411-27]	ENSG00000130202	NECTIN2	nectin cell adhesion molecule 2 [Source:HGNC Symbol;Acc:HGNC:9707]	3.481	11.1657	6.41957e-19	3.228	9.36968	2.38653e-16	0.12	1.08673	0.757292	10	10	30	42	142	141	134	140	29	28	19	9	170	197	177	174	8	7	22	35	138	148	238	207	21	24	15	8	197
ENSOMYG00000058082	zc3h12ab	zinc finger CCCH-type containing 12Ab [Source:ZFIN;Acc:ZDB-GENE-081031-82]	L1		Not induced by Poly IC	ENSDARG00000101034		si:dkey-206d17.12 [Source:ZFIN;Acc:ZDB-GENE-081031-82]	ENSG00000163874	ZC3H12A	zinc finger CCCH-type containing 12A [Source:HGNC Symbol;Acc:HGNC:26259]	3.478	11.1425	1.43759e-30	2.919	7.56322	3.73398e-22	0.289	1.22179	0.314716	21	31	51	31	224	249	113	91	44	29	19	21	194	188	330	218	17	23	38	26	218	261	201	135	31	25	15	19	225
ENSOMYG00000024809			L1		Non Conserved ISG	ENSDARG00000105077	hdhd5	haloacid dehalogenase like hydrolase domain containing 5 [Source:ZFIN;Acc:ZDB-GENE-080220-59]	ENSG00000069998	HDHD5	haloacid dehalogenase like hydrolase domain containing 5 [Source:HGNC Symbol;Acc:HGNC:1843]	3.477	11.1348	4.81339e-68	2.757	6.75989	1.42948e-43	0.097	1.06955	0.708863	566	506	650	464	3280	3428	1726	1199	426	341	312	296	2582	2814	2438	3079	447	371	485	382	3188	3594	3063	1775	303	289	246	267	2988
ENSOMYG00000040203			L2	Only upregulated in B57	Non Conserved ISG	ENSDARG00000114668	csf2rb	colony stimulating factor 2 receptor, beta, low-affinity (granulocyte-macrophage) [Source:ZFIN;Acc:ZDB-GENE-080115-1]	ENSG00000100368	CSF2RB	colony stimulating factor 2 receptor subunit beta [Source:HGNC Symbol;Acc:HGNC:2436]	3.475	11.1193	3.55132e-20	1.999	3.99723	9.98277e-08	0.964	1.95071	0.0061222	180	151	451	119	958	1187	260	282	247	152	148	186	1281	1169	2093	1691	142	111	336	98	931	1245	461	418	176	129	116	168	1483
ENSOMYG00000023411			L2	Only upregulated in B57	Not induced by Poly IC	ENSDARG00000094408	si:ch1073-110a20.1	si:ch1073-110a20.1 [Source:ZFIN;Acc:ZDB-GENE-121214-183]	ENSG00000166482	MFAP4	microfibril associated protein 4 [Source:HGNC Symbol;Acc:HGNC:7035]	3.475	11.1193	7.11069e-05	2.064	4.18144	0.0159093	1.565	2.95878	0.0122928	0	1	0	0	8	3	0	0	3	1	1	0	21	19	20	10	0	1	0	0	8	3	0	0	2	1	1	0	24
ENSOMYG00000062268			L2	Only upregulated in B57	Not induced by Poly IC	ENSDARG00000116065	CR848040.3		ENSG00000138735	PDE5A	phosphodiesterase 5A [Source:HGNC Symbol;Acc:HGNC:8784]	3.475	11.1193	0.00104186	0.802	1.74352	0.232515	0.262	1.19914	0.572017	0	2	0	2	3	5	0	2	0	0	0	0	7	2	7	4	0	1	0	2	3	5	0	3	0	0	0	0	8
ENSOMYG00000042734		pleckstrin homology-like domain, family B, member 1b [Source:ZFIN;Acc:ZDB-GENE-121114-8]	L2	Only upregulated in B57	Not induced by Poly IC	ENSDARG00000079378	phldb1b	pleckstrin homology-like domain, family B, member 1b [Source:ZFIN;Acc:ZDB-GENE-121114-8]	ENSG00000019144	PHLDB1	pleckstrin homology like domain family B member 1 [Source:HGNC Symbol;Acc:HGNC:23697]	3.467	11.0579	3.43875e-35	0.819	1.76418	0.00369939	1.622	3.07801	5.34383e-09	95	148	182	142	265	244	73	110	89	35	99	67	537	591	572	629	75	108	136	117	258	256	130	163	63	30	78	60	622
ENSOMYG00000031141			L2	Only upregulated in B57	Non Conserved ISG	ENSDARG00000003970	trim35-13	tripartite motif containing 35-13 [Source:ZFIN;Acc:ZDB-GENE-110920-5]	ENSG00000204599	TRIM39	tripartite motif containing 39 [Source:HGNC Symbol;Acc:HGNC:10065]	3.465	11.0425	2.06959e-06	1.593	3.01676	0.0403393	3.115	8.6638	6.47018e-05	0	0	0	1	1	1	4	0	5	1	2	1	33	25	21	19	0	0	0	1	1	1	7	0	4	1	2	1	38
ENSOMYG00000016315	prrg2	proline rich Gla (G-carboxyglutamic acid) 2 [Source:ZFIN;Acc:ZDB-GENE-130625-1]	L2	Only upregulated in B57	Not induced by Poly IC	ENSDARG00000087193	prrg2	proline rich Gla (G-carboxyglutamic acid) 2 [Source:ZFIN;Acc:ZDB-GENE-130625-1]	ENSG00000135378	PRRG4	proline rich and Gla domain 4 [Source:HGNC Symbol;Acc:HGNC:30799]	3.463	11.0272	0.000854708	1.377	2.59728	0.0693893	0.449	1.36509	0.331781	0	0	2	0	5	4	0	2	0	0	1	0	4	14	6	5	0	0	1	0	5	4	0	3	0	0	1	0	5
ENSOMYG00000014781	pnp5a	purine nucleoside phosphorylase 5a [Source:ZFIN;Acc:ZDB-GENE-040426-2553]	L2	Only upregulated in B57	Non Conserved ISG	ENSDARG00000078619	pnp5a	purine nucleoside phosphorylase 5a [Source:ZFIN;Acc:ZDB-GENE-040426-2553]	ENSG00000198805	PNP	purine nucleoside phosphorylase [Source:HGNC Symbol;Acc:HGNC:7892]	3.461	11.012	2.66437e-62	1.761	3.38933	1.89831e-17	0.663	1.58337	0.00151801	391	454	789	399	1565	1351	721	847	238	302	209	250	1884	1989	2086	2037	308	333	588	328	1521	1417	1280	1254	169	256	165	226	2181
ENSOMYG00000063813			L1		Non Conserved ISG	ENSDARG00000099969	zgc:152863	zgc:152863 [Source:ZFIN;Acc:ZDB-GENE-061103-463]	ENSG00000100647	SUSD6	sushi domain containing 6 [Source:HGNC Symbol;Acc:HGNC:19956]	3.458	10.9891	1.83285e-35	4.062	16.7026	3.23871e-49	-0.871	0.546768	0.00114891	159	98	195	155	1689	1564	1823	1118	120	105	71	137	818	979	922	810	125	72	145	128	1641	1640	3236	1655	85	89	56	124	947
ENSOMYG00000035755			L1		Not induced by Poly IC							3.453	10.9511	2.76467e-12	4.721	26.3732	1.83546e-17	-0.226	0.855002	0.555608	1	8	3	3	62	55	71	79	4	1	13	9	61	73	58	49	1	6	2	2	60	58	126	117	3	1	10	8	71
ENSOMYG00000001168	macc1	MET transcriptional regulator MACC1 [Source:ZFIN;Acc:ZDB-GENE-091006-3]	L2	Only upregulated in B57	Not induced by Poly IC	ENSDARG00000040717	macc1	MET transcriptional regulator MACC1 [Source:ZFIN;Acc:ZDB-GENE-091006-3]	ENSG00000183742	MACC1	MET transcriptional regulator MACC1 [Source:HGNC Symbol;Acc:HGNC:30215]	3.45	10.9283	0.00125223	-0.542	0.686818	0.410667	0.927	1.90132	0.0881493	4	0	4	10	0	0	0	4	1	0	0	0	8	10	5	11	3	0	3	8	0	0	0	6	1	0	0	0	9
ENSOMYG00000004204		interleukin 7 receptor [Source:ZFIN;Acc:ZDB-GENE-080110-7]	L2	Only upregulated in B57	Not induced by Poly IC	ENSDARG00000079876	C2CD4C	C2 calcium-dependent domain-containing protein 4C-like [Source:NCBI gene;Acc:100332608]				3.447	10.9056	2.91151e-78	2.19	4.56305	7.11532e-30	2.458	5.49454	2.90223e-40	179	192	141	137	615	731	267	333	506	359	365	265	2617	2434	3493	3042	141	141	105	113	598	766	474	493	360	304	287	239	3029
ENSOMYG00000060440			L2	Only upregulated in B57	Not induced by Poly IC	ENSDARG00000114583	BX890543.1		ENSG00000242265	PEG10	paternally expressed 10 [Source:HGNC Symbol;Acc:HGNC:14005]	3.444	10.883	3.34207e-11	-0.209	0.865137	0.763063	7.377	166.226	3.1679e-11	0	0	2	1	1	0	0	0	22	3	8	8	59	84	150	70	0	0	1	1	1	0	0	0	16	3	6	7	68
ENSOMYG00000044953			L2	Only upregulated in B57	Non Conserved ISG	ENSDARG00000088680	hhla2b.1	HERV-H LTR-associating 2b, tandem duplicate 1 [Source:ZFIN;Acc:ZDB-GENE-131127-591]	ENSG00000114455	HHLA2	HERV-H LTR-associating 2 [Source:HGNC Symbol;Acc:HGNC:4905]	3.442	10.8679	9.0309e-16	2.311	4.96227	8.97997e-08	1.085	2.12138	0.00527141	35	22	95	18	260	237	70	68	39	52	66	38	345	267	653	420	28	16	71	15	253	249	124	101	28	44	52	34	399
ENSOMYG00000015191	lgmn	legumain [Source:ZFIN;Acc:ZDB-GENE-021030-1]	L1		Not induced by Poly IC	ENSDARG00000039150	lgmn	legumain [Source:ZFIN;Acc:ZDB-GENE-021030-1]	ENSG00000100600	LGMN	legumain [Source:HGNC Symbol;Acc:HGNC:9472]	3.436	10.8228	0.000417835	4.868	29.2021	6.04029e-08	-1.805	0.286181	0.00223652	1	2	1	0	48	51	10	19	0	0	0	1	2	2	14	5	1	1	1	0	47	53	18	28	0	0	0	1	2
ENSOMYG00000062019	egr2b	early growth response 2b [Source:ZFIN;Acc:ZDB-GENE-980526-283]	L2	Only upregulated in B57	Not induced by Poly IC	ENSDARG00000042826	egr2b	early growth response 2b [Source:NCBI gene;Acc:30190]	ENSG00000122877	EGR2	early growth response 2 [Source:HGNC Symbol;Acc:HGNC:3239]	3.431	10.7853	4.75352e-12	1.953	3.87179	4.77881e-05	0.781	1.71832	0.0503944	23	20	27	13	51	57	32	90	19	9	25	14	201	43	283	71	18	15	20	11	50	60	57	133	14	8	20	13	233
ENSOMYG00000023318			L1		Conserved ISG	ENSDARG00000040445	si:ch211-219a4.3	si:ch211-219a4.3 [Source:ZFIN;Acc:ZDB-GENE-070424-157]	ENSG00000173193	PARP14	poly(ADP-ribose) polymerase family member 14 [Source:HGNC Symbol;Acc:HGNC:29232]	3.428	10.7629	5.3571e-179	2.829	7.10581	4.8532e-123	0.182	1.13446	0.209491	1198	1464	1349	1058	7188	7197	3953	4274	1129	726	918	884	6557	7318	6803	7044	945	1073	1006	870	6986	7546	7016	6329	803	614	723	798	7589
ENSOMYG00000064314	B3GNT8	UDP-GlcNAc:betaGal beta-1,3-N-acetylglucosaminyltransferase 8 [Source:HGNC Symbol;Acc:HGNC:24139]	L2	Only upregulated in B57	Not induced by Poly IC	ENSDARG00000068219	b3gnt2l	UDP-GlcNAc:betaGal beta-1,3-N-acetylglucosaminyltransferase 2, like [Source:ZFIN;Acc:ZDB-GENE-061207-60]	ENSG00000170340	B3GNT2	UDP-GlcNAc:betaGal beta-1,3-N-acetylglucosaminyltransferase 2 [Source:HGNC Symbol;Acc:HGNC:15629]	3.427	10.7555	4.9878e-12	1.303	2.46741	0.00385781	0.856	1.81001	0.0327458	16	31	31	11	100	62	12	11	18	13	8	9	111	71	153	86	13	23	23	9	97	65	21	16	13	11	6	8	128
ENSOMYG00000028623			L1		Non Conserved ISG	ENSDARG00000110413	vcam1b	vascular cell adhesion molecule 1b [Source:ZFIN;Acc:ZDB-GENE-070209-238]	ENSG00000162692	VCAM1	vascular cell adhesion molecule 1 [Source:HGNC Symbol;Acc:HGNC:12663]	3.415	10.6664	1.67175e-10	3.226	9.3567	7.27924e-11	-0.314	0.804408	0.400841	7	6	14	5	83	73	47	14	5	2	7	4	25	37	58	41	6	4	10	4	81	77	83	21	4	2	6	4	29
ENSOMYG00000050329			L2	Only upregulated in B57	Not induced by Poly IC	ENSDARG00000043719	c3a.6	complement component c3a, duplicate 6 [Source:ZFIN;Acc:ZDB-GENE-041212-2]	ENSG00000125730	C3	complement C3 [Source:HGNC Symbol;Acc:HGNC:1318]	3.415	10.6664	0.00130765	1.166	2.24389	0.112974	0.451	1.36699	NA	1	0	0	0	2	2	0	2	0	0	0	0	2	7	5	6	1	0	0	0	2	2	0	3	0	0	0	0	2
ENSOMYG00000003841			L2	Only upregulated in B57	Not induced by Poly IC	ENSDARG00000061042	gabbr2	gamma-aminobutyric acid (GABA) B receptor, 2 [Source:ZFIN;Acc:ZDB-GENE-060503-620]	ENSG00000136928	GABBR2	gamma-aminobutyric acid type B receptor subunit 2 [Source:HGNC Symbol;Acc:HGNC:4507]	3.411	10.6369	2.10298e-05	1.092	2.13169	0.0397267	-0.454	0.730016	0.286541	7	13	25	15	9	19	12	56	1	2	1	1	22	7	19	13	6	10	19	12	9	20	21	83	1	2	1	1	25
ENSOMYG00000057806	lrp8	low density lipoprotein receptor-related protein 8, apolipoprotein e receptor [Source:ZFIN;Acc:ZDB-GENE-050506-134]	L2	Only upregulated in B57	Non Conserved ISG	ENSDARG00000116879	lrp8	low density lipoprotein receptor-related protein 8, apolipoprotein e receptor [Source:ZFIN;Acc:ZDB-GENE-050506-134]	ENSG00000130164	LDLR	low density lipoprotein receptor [Source:HGNC Symbol;Acc:HGNC:6547]	3.407	10.6074	0.000907859	0.882	1.84293	0.149659	-1.298	0.40669	0.0275637	19	13	9	9	40	51	3	9	0	0	0	0	0	0	9	8	15	10	7	7	39	53	5	13	0	0	0	0	0
ENSOMYG00000045841	pik3r5	phosphoinositide-3-kinase, regulatory subunit 5 [Source:ZFIN;Acc:ZDB-GENE-030131-2308]	L1		Not induced by Poly IC	ENSDARG00000102762	pik3r5	phosphoinositide-3-kinase, regulatory subunit 5 [Source:ZFIN;Acc:ZDB-GENE-030131-2308]	ENSG00000141506	PIK3R5	phosphoinositide-3-kinase regulatory subunit 5 [Source:HGNC Symbol;Acc:HGNC:30035]	3.404	10.5854	1.93451e-75	2.62	6.1475	1.68586e-44	1.278	2.42503	1.429e-11	651	633	572	614	2105	2386	2307	2249	972	739	885	856	5797	6435	6892	7062	514	464	426	505	2046	2502	4095	3330	692	625	697	773	6709
ENSOMYG00000042238	fgf10a	fibroblast growth factor 10a [Source:ZFIN;Acc:ZDB-GENE-030715-1]	L1		Non Conserved ISG	ENSDARG00000116867	fgf10a	fibroblast growth factor 10a [Source:ZFIN;Acc:ZDB-GENE-030715-1]	ENSG00000070193	FGF10	fibroblast growth factor 10 [Source:HGNC Symbol;Acc:HGNC:3666]	3.402	10.5707	2.52937e-06	2.913	7.53183	2.67071e-05	-0.112	0.925304	0.81815	0	4	24	0	60	54	40	22	6	3	3	3	43	61	33	20	0	3	18	0	58	57	71	33	4	3	2	3	50
ENSOMYG00000054515			L2	Only upregulated in B57	Not induced by Poly IC	ENSDARG00000074275	limch1a	LIM and calponin homology domains 1a [Source:ZFIN;Acc:ZDB-GENE-090312-153]	ENSG00000064042	LIMCH1	LIM and calponin homology domains 1 [Source:HGNC Symbol;Acc:HGNC:29191]	3.4	10.5561	0.00114867	-0.598	0.660669	0.358513	0.543	1.457	0.251496	5	5	1	8	2	3	0	0	0	0	0	0	5	5	1	7	4	4	1	7	2	3	0	0	0	0	0	0	6
ENSOMYG00000020322	ropn1l	rhophilin associated tail protein 1-like [Source:ZFIN;Acc:ZDB-GENE-040724-235]	L1		Not induced by Poly IC	ENSDARG00000114122	ropn1l	rhophilin associated tail protein 1-like [Source:NCBI gene;Acc:798354]	ENSG00000145491	ROPN1L	rhophilin associated tail protein 1 like [Source:HGNC Symbol;Acc:HGNC:24060]	3.395	10.5195	2.21855e-16	2.597	6.05027	7.15249e-12	0.142	1.10343	0.680631	13	5	8	11	37	49	32	31	6	6	4	7	43	47	59	40	10	4	6	9	36	51	57	46	4	5	3	6	50
ENSOMYG00000036690	LPIN2	lipin 2 [Source:HGNC Symbol;Acc:HGNC:14450]	L1		Non Conserved ISG	ENSDARG00000061214	lpin2	lipin 2 [Source:ZFIN;Acc:ZDB-GENE-060503-153]	ENSG00000101577	LPIN2	lipin 2 [Source:HGNC Symbol;Acc:HGNC:14450]	3.393	10.505	1.4852e-58	3.789	13.823	5.18381e-74	-0.491	0.711532	0.0186117	83	131	164	110	1515	1568	681	653	143	91	98	85	669	803	836	819	65	96	122	90	1472	1644	1209	967	102	77	77	77	774
ENSOMYG00000053580	inhbaa	inhibin subunit beta Aa [Source:ZFIN;Acc:ZDB-GENE-000210-21]	L1		Not induced by Poly IC	ENSDARG00000012671	inhbaa	inhibin subunit beta Aa [Source:ZFIN;Acc:ZDB-GENE-000210-21]	ENSG00000122641	INHBA	inhibin subunit beta A [Source:HGNC Symbol;Acc:HGNC:6066]	3.39	10.4831	0.00113581	2.527	5.76372	0.00727569	0.027	1.01889	0.963527	0	0	1	0	4	2	7	1	0	0	0	0	3	4	6	5	0	0	1	0	4	2	12	1	0	0	0	0	3
ENSOMYG00000013066	prox2	prospero homeobox 2 [Source:ZFIN;Acc:ZDB-GENE-081003-3]	L2	Only upregulated in B57	Not induced by Poly IC	ENSDARG00000041952	prox2	prospero homeobox 2 [Source:ZFIN;Acc:ZDB-GENE-081003-3]	ENSG00000117707	PROX1	prospero homeobox 1 [Source:HGNC Symbol;Acc:HGNC:9459]	3.386	10.4541	0.00159385	1.293	2.45037	0.0867574	0.209	1.15589	0.654702	0	0	2	0	3	1	4	2	0	0	0	0	2	6	1	12	0	0	1	0	3	1	7	3	0	0	0	0	2
ENSOMYG00000058225	dusp16	dual specificity phosphatase 16 [Source:ZFIN;Acc:ZDB-GENE-040426-2360]	L2	Only upregulated in B57	Not induced by Poly IC	ENSDARG00000102474	dusp16	dual specificity phosphatase 16 [Source:ZFIN;Acc:ZDB-GENE-040426-2360]	ENSG00000111266	DUSP16	dual specificity phosphatase 16 [Source:HGNC Symbol;Acc:HGNC:17909]	3.384	10.4396	5.56764e-20	1.856	3.62003	3.62504e-07	0.73	1.65864	0.0292187	77	152	303	98	657	685	145	212	102	75	131	106	721	751	1094	750	61	111	226	81	639	718	257	314	73	63	103	96	834
ENSOMYG00000022034	irf5	interferon regulatory factor 5 [Source:ZFIN;Acc:ZDB-GENE-040426-2587]	L1		Non Conserved ISG	ENSDARG00000045681	irf5	interferon regulatory factor 5 [Source:ZFIN;Acc:ZDB-GENE-040426-2587]	ENSG00000128604	IRF5	interferon regulatory factor 5 [Source:HGNC Symbol;Acc:HGNC:6120]	3.383	10.4324	5.63909e-115	2.881	7.36661	1.705e-80	1.165	2.24233	8.71682e-15	303	316	371	297	1706	1610	1074	1448	516	617	466	390	3952	3399	4248	3241	239	232	277	244	1658	1688	1906	2144	367	522	367	352	4574
ENSOMYG00000064046			L2	Only upregulated in B57	Not induced by Poly IC	ENSDARG00000116275	rnasel3	ribonuclease like 3 [Source:NCBI gene;Acc:798787]	ENSG00000214274	ANG	angiogenin [Source:HGNC Symbol;Acc:HGNC:483]	3.382	10.4252	0.00421509	0.606	1.52203	0.340715	0.795	1.73508	0.108038	0	0	0	0	5	0	0	0	0	0	0	0	56	2	77	24	0	0	0	0	5	0	0	0	0	0	0	0	65
ENSOMYG00000005989	il8r		L2	Only upregulated in B57	Non Conserved ISG	ENSDARG00000052088	cxcr1	chemokine (C-X-C motif) receptor 1 [Source:ZFIN;Acc:ZDB-GENE-070302-4]	ENSG00000163464	CXCR1	C-X-C motif chemokine receptor 1 [Source:HGNC Symbol;Acc:HGNC:6026]	3.381	10.418	6.63013e-27	2.417	5.34059	2.63189e-14	0.958	1.94261	0.00175547	1158	836	1501	899	4311	3709	3244	3632	1022	1648	788	1216	6375	14184	5637	10134	914	613	1119	740	4190	3889	5758	5378	727	1394	620	1098	7378
ENSOMYG00000038302	uck2a	uridine-cytidine kinase 2a [Source:ZFIN;Acc:ZDB-GENE-030131-7158]	L2	Only upregulated in B57	Not induced by Poly IC	ENSDARG00000109414	uck1	uridine-cytidine kinase 2a [Source:NCBI gene;Acc:100005763]	ENSG00000143179	UCK2	uridine-cytidine kinase 2 [Source:HGNC Symbol;Acc:HGNC:12562]	3.38	10.4107	4.36442e-27	1.217	2.32463	7.70426e-05	1.364	2.57398	5.90262e-06	44	56	72	45	133	131	55	36	53	25	32	26	215	222	406	206	35	41	54	37	129	137	98	53	38	21	25	23	249
ENSOMYG00000066793			L2	Only upregulated in B57	Non Conserved ISG							3.38	10.4107	4.548e-06	1.031	2.04344	0.0773701	0.823	1.76908	0.0864479	2	10	11	0	17	16	1	11	4	0	8	1	34	26	45	32	2	7	8	0	17	17	2	16	3	0	6	1	39
ENSOMYG00000037520	mybpc1	myosin binding protein C1 [Source:ZFIN;Acc:ZDB-GENE-041114-196]	L2	Only upregulated in B57	Not induced by Poly IC	ENSDARG00000045560	mybpc1	myosin binding protein C, slow type [Source:ZFIN;Acc:ZDB-GENE-041114-196]	ENSG00000196091	MYBPC1	myosin binding protein C1 [Source:HGNC Symbol;Acc:HGNC:7549]	3.379	10.4035	0.00109939	2.177	4.52212	0.00783101	-0.22	0.858565	0.638365	0	0	7	0	14	11	14	3	0	0	0	1	5	11	2	10	0	0	5	0	14	12	25	4	0	0	0	1	6
ENSOMYG00000032070	ifih1	interferon induced with helicase C domain 1 [Source:ZFIN;Acc:ZDB-GENE-081104-438]	L1		Conserved ISG	ENSDARG00000018553	ifih1	interferon induced with helicase C domain 1 [Source:ZFIN;Acc:ZDB-GENE-081104-438]	ENSG00000115267	IFIH1	interferon induced with helicase C domain 1 [Source:HGNC Symbol;Acc:HGNC:18873]	3.378	10.3963	2.92342e-80	2.824	7.08123	2.6258e-56	0.41	1.32869	0.0306373	455	530	448	381	2916	2824	1092	1556	517	293	387	425	2728	3499	2982	2791	359	388	334	313	2834	2961	1938	2304	368	248	305	384	3157
ENSOMYG00000069831	manf	mesencephalic astrocyte-derived neurotrophic factor [Source:ZFIN;Acc:ZDB-GENE-060929-640]	L2	Only upregulated in B57	Non Conserved ISG	ENSDARG00000114083	manf	mesencephalic astrocyte-derived neurotrophic factor [Source:ZFIN;Acc:ZDB-GENE-060929-640]	ENSG00000145050	MANF	mesencephalic astrocyte derived neurotrophic factor [Source:HGNC Symbol;Acc:HGNC:15461]	3.378	10.3963	2.30666e-26	1.343	2.53678	1.53774e-05	0.425	1.34257	0.157817	264	206	597	296	649	676	554	389	117	181	74	106	918	1082	838	887	208	151	445	244	631	709	983	576	83	153	58	96	1062
ENSOMYG00000035367	il-1ra		L1		Non Conserved ISG	ENSDARG00000089383	il1fma	interleukin-1 family member A [Source:ZFIN;Acc:ZDB-GENE-140106-231]	ENSG00000163110	PDLIM5	PDZ and LIM domain 5 [Source:HGNC Symbol;Acc:HGNC:17468]	3.377	10.3891	0.000102445	2.533	5.78774	0.00203565	0.007	1.00486	0.994015	64	52	116	56	557	811	362	290	63	15	39	47	1126	565	0	447	50	38	86	46	541	850	642	429	45	13	31	42	1303
ENSOMYG00000021333	SERTAD2	SERTA domain containing 2 [Source:HGNC Symbol;Acc:HGNC:30784]	L1		Non Conserved ISG	ENSDARG00000055530	sertad2b	SERTA domain containing 2b [Source:ZFIN;Acc:ZDB-GENE-030616-569]	ENSG00000179833	SERTAD2	SERTA domain containing 2 [Source:HGNC Symbol;Acc:HGNC:30784]	3.376	10.3819	7.14726e-47	2.968	7.82451	8.489e-37	0.222	1.16635	0.3756	65	62	59	78	403	406	300	201	85	39	73	36	396	435	488	407	51	45	44	64	392	426	532	298	60	33	57	33	458
ENSOMYG00000020809			L2	Only upregulated in B57	Not induced by Poly IC	ENSDARG00000099441	cbx4	chromobox homolog 4 (Pc class homolog, Drosophila) [Source:ZFIN;Acc:ZDB-GENE-040329-2]	ENSG00000141582	CBX4	chromobox 4 [Source:HGNC Symbol;Acc:HGNC:1554]	3.375	10.3747	1.03928e-19	0.805	1.74715	0.0302329	2.47	5.54044	2.90403e-11	45	56	54	40	64	88	10	77	85	41	46	32	347	270	612	365	36	41	40	33	62	92	18	114	60	35	36	29	402
ENSOMYG00000006539			L1		Conserved ISG	ENSDARG00000109953	trafd1	TRAF-type zinc finger domain containing 1 [Source:ZFIN;Acc:ZDB-GENE-070410-43]	ENSG00000135148	TRAFD1	TRAF-type zinc finger domain containing 1 [Source:HGNC Symbol;Acc:HGNC:24808]	3.372	10.3532	4.73463e-111	3.405	10.5927	2.01437e-121	-0.632	0.645281	1.37427e-05	222	244	205	241	1726	1693	1221	1306	148	131	163	119	975	1024	944	1171	175	179	153	198	1677	1775	2167	1934	105	111	128	107	1128
ENSOMYG00000023494	valopa	vertebrate ancient long opsin a [Source:ZFIN;Acc:ZDB-GENE-000427-4]	L1		Not induced by Poly IC	ENSDARG00000021150	valopa	vertebrate ancient long opsin a [Source:ZFIN;Acc:ZDB-GENE-000427-4]	ENSG00000102076	OPN1LW	opsin 1, long wave sensitive [Source:HGNC Symbol;Acc:HGNC:9936]	3.372	10.3532	0.00147019	3.052	8.29361	0.00285646	-0.294	0.815637	0.525182	0	2	0	0	19	22	3	0	0	0	0	0	2	5	7	6	0	1	0	0	18	23	5	0	0	0	0	0	2
ENSOMYG00000032997	eif4eb	eukaryotic translation initiation factor 4eb [Source:ZFIN;Acc:ZDB-GENE-041121-14]	L1		Non Conserved ISG	ENSDARG00000114799	eif4eb	eukaryotic translation initiation factor 4eb [Source:ZFIN;Acc:ZDB-GENE-041121-14]	ENSG00000151247	EIF4E	eukaryotic translation initiation factor 4E [Source:HGNC Symbol;Acc:HGNC:3287]	3.367	10.3173	4.66132e-82	3.009	8.05006	4.11434e-74	-0.722	0.606256	1.20986e-05	194	214	236	177	1270	1243	758	860	125	102	72	60	630	746	583	655	153	157	176	146	1234	1303	1345	1273	89	86	57	54	729
ENSOMYG00000002525			L1		Not induced by Poly IC	ENSDARG00000026634	ehmt1b	euchromatic histone-lysine N-methyltransferase 1b [Source:ZFIN;Acc:ZDB-GENE-080515-3]	ENSG00000181090	EHMT1	euchromatic histone lysine methyltransferase 1 [Source:HGNC Symbol;Acc:HGNC:24650]	3.366	10.3102	0.000308855	4.143	17.6672	9.55006e-05	-0.118	0.921464	0.812931	1	0	1	0	6	38	2	12	1	2	0	0	15	7	20	6	1	0	1	0	6	40	4	18	1	2	0	0	17
ENSOMYG00000041872			L2	Only upregulated in B57	Not induced by Poly IC	ENSDARG00000098823	PDZD4	PDZ domain containing 4 [Source:NCBI gene;Acc:553320]	ENSG00000067840	PDZD4	PDZ domain containing 4 [Source:HGNC Symbol;Acc:HGNC:21167]	3.364	10.2959	0.00150622	2.209	4.62355	0.0147799	0.285	1.21841	0.536079	0	1	0	0	10	7	0	0	1	0	0	0	3	10	12	8	0	1	0	0	10	7	0	0	1	0	0	0	3
ENSOMYG00000045478	si:dkey-118k5.3	si:dkey-118k5.3 [Source:ZFIN;Acc:ZDB-GENE-121214-294]	L1		Conserved ISG	ENSDARG00000087736	si:dkey-118k5.3	si:dkey-118k5.3 [Source:ZFIN;Acc:ZDB-GENE-121214-294]	ENSG00000167984	NLRC3	NLR family CARD domain containing 3 [Source:HGNC Symbol;Acc:HGNC:29889]	3.364	10.2959	1.16592e-31	2.997	7.98338	3.24396e-25	0.1	1.07177	0.773178	342	358	990	358	3039	2518	2482	2056	498	423	319	401	2816	3223	3262	3148	270	262	738	295	2953	2640	4405	3044	354	358	251	362	3259
ENSOMYG00000019964	SLC39A12	solute carrier family 39 member 12 [Source:HGNC Symbol;Acc:HGNC:20860]	L1		Not induced by Poly IC	ENSDARG00000059361	slc39a4	solute carrier family 39 member 4 [Source:ZFIN;Acc:ZDB-GENE-060315-8]	ENSG00000148482	SLC39A12	solute carrier family 39 member 12 [Source:HGNC Symbol;Acc:HGNC:20860]	3.361	10.2745	1.76486e-11	2.865	7.28536	2.54209e-09	-0.486	0.714002	0.198745	33	22	58	22	171	201	246	32	20	13	8	11	89	113	153	81	26	16	43	18	166	211	437	47	14	11	6	10	103
ENSOMYG00000033703			L2	Only upregulated in B57	Non Conserved ISG	ENSDARG00000100482	pmt	phosphoethanolamine methyltransferase [Source:ZFIN;Acc:ZDB-GENE-060929-740]	ENSG00000101247	NDUFAF5	NADH:ubiquinone oxidoreductase complex assembly factor 5 [Source:HGNC Symbol;Acc:HGNC:15899]	3.351	10.2036	6.82696e-08	2.408	5.30738	8.45972e-06	-0.092	0.938221	0.840729	6	1	7	12	41	20	11	35	2	2	2	5	33	19	31	20	5	1	5	10	40	21	20	52	1	2	2	5	38
ENSOMYG00000003763			L2	Only upregulated in B57	Not induced by Poly IC	ENSDARG00000104290	ripk2	receptor-interacting serine-threonine kinase 2 [Source:ZFIN;Acc:ZDB-GENE-030902-3]	ENSG00000104312	RIPK2	receptor interacting serine/threonine kinase 2 [Source:HGNC Symbol;Acc:HGNC:10020]	3.35	10.1965	4.16885e-08	1.632	3.09942	0.0037688	0.962	1.94801	0.0338732	8	3	4	5	10	35	2	10	6	8	3	1	30	37	61	36	6	2	3	4	10	37	4	15	4	7	2	1	35
ENSOMYG00000014709	RGS2	regulator of G protein signaling 2 [Source:HGNC Symbol;Acc:HGNC:9998]	L1		Non Conserved ISG	ENSDARG00000109741	rgs2	regulator of G protein signaling 2 [Source:ZFIN;Acc:ZDB-GENE-040718-410]	ENSG00000116741	RGS2	regulator of G protein signaling 2 [Source:HGNC Symbol;Acc:HGNC:9998]	3.35	10.1965	5.32112e-28	4.213	18.5455	1.02093e-32	0.104	1.07475	0.744891	2	13	10	8	134	128	77	68	20	8	24	12	121	100	151	110	2	10	7	7	130	134	137	101	14	7	19	11	140
ENSOMYG00000047232	prp14		L2	Only upregulated in B57	Conserved ISG	ENSDARG00000107280	FO744833.1	poly [ADP-ribose] polymerase 14-like [Source:NCBI gene;Acc:110440070]	ENSG00000173193	PARP14	poly(ADP-ribose) polymerase family member 14 [Source:HGNC Symbol;Acc:HGNC:29232]	3.343	10.1471	2.88327e-16	2.035	4.09823	6.74536e-07	1.185	2.27363	0.00185548	29	41	51	39	187	200	60	49	77	8	40	52	320	297	352	398	23	30	38	32	182	210	106	73	55	7	31	47	370
ENSOMYG00000047463	slc7a11	solute carrier family 7 member 11 [Source:ZFIN;Acc:ZDB-GENE-150416-1]	L2	Only upregulated in B57	Non Conserved ISG	ENSDARG00000071384	slc7a11	solute carrier family 7 member 11 [Source:ZFIN;Acc:ZDB-GENE-150416-1]	ENSG00000151012	SLC7A11	solute carrier family 7 member 11 [Source:HGNC Symbol;Acc:HGNC:11059]	3.34	10.1261	5.06909e-11	0.21	1.15669	0.682682	2.561	5.90117	4.15103e-07	66	42	181	44	84	123	40	18	49	65	74	51	603	137	978	337	52	31	135	36	82	129	71	27	35	55	58	46	698
ENSOMYG00000049483			L1		Not induced by Poly IC							3.339	10.119	7.68669e-45	2.574	5.95458	1.78487e-24	1.201	2.29899	1.53246e-07	49	36	32	34	155	143	146	112	68	58	44	39	319	421	367	414	39	26	24	28	151	150	259	166	48	49	35	35	369
ENSOMYG00000008278			L2	Only upregulated in B57	Not induced by Poly IC	ENSDARG00000114377	FO904885.2		ENSG00000167311	ART5	ADP-ribosyltransferase 5 [Source:HGNC Symbol;Acc:HGNC:24049]	3.339	10.119	0.00314558	-0.333	0.793884	0.618017	1.967	3.90954	0.0159886	1	0	0	2	0	0	0	0	0	0	0	0	0	17	11	10	1	0	0	2	0	0	0	0	0	0	0	0	0
ENSOMYG00000026258			L2	Only upregulated in B57	Not induced by Poly IC	ENSDARG00000102097	nfkbiz	nuclear factor of kappa light polypeptide gene enhancer in B-cells inhibitor, zeta [Source:ZFIN;Acc:ZDB-GENE-071024-1]	ENSG00000167604	NFKBID	NFKB inhibitor delta [Source:HGNC Symbol;Acc:HGNC:15671]	3.334	10.084	1.1996e-15	1.099	2.14206	0.00836467	2.121	4.34995	1.51853e-07	9	19	5	19	34	36	6	11	16	20	13	8	88	119	115	123	7	14	4	16	33	38	11	16	11	17	10	7	102
ENSOMYG00000048404			L2	Only upregulated in B57	Not induced by Poly IC	ENSDARG00000093803	si:dkey-196n19.2	si:dkey-196n19.2 [Source:ZFIN;Acc:ZDB-GENE-081104-8]	ENSG00000167984	NLRC3	NLR family CARD domain containing 3 [Source:HGNC Symbol;Acc:HGNC:29889]	3.334	10.084	0.00280571	0	1	1	1.978	3.93947	0.0153037	0	0	0	0	0	0	0	0	0	0	0	0	7	5	9	11	0	0	0	0	0	0	0	0	0	0	0	0	8
ENSOMYG00000052320	UGP2	UDP-glucose pyrophosphorylase 2 [Source:HGNC Symbol;Acc:HGNC:12527]	L2	Only upregulated in B57	Non Conserved ISG	ENSDARG00000110864	ugp2b	UDP-glucose pyrophosphorylase 2b [Source:ZFIN;Acc:ZDB-GENE-030131-6352]	ENSG00000169764	UGP2	UDP-glucose pyrophosphorylase 2 [Source:HGNC Symbol;Acc:HGNC:12527]	3.333	10.077	1.1731e-44	1.33	2.51403	1.65815e-07	2.539	5.81186	2.28311e-26	49	75	74	43	114	134	64	85	116	69	109	68	471	502	967	704	39	55	55	35	111	141	114	126	83	58	86	61	545
ENSOMYG00000019575		zebrafish testis-expressed 38 [Source:ZFIN;Acc:ZDB-GENE-060312-39]	L1		Not induced by Poly IC	ENSDARG00000037056	zte38	zebrafish testis-expressed 38 [Source:ZFIN;Acc:ZDB-GENE-060312-39]	ENSG00000143452	HORMAD1	HORMA domain containing 1 [Source:HGNC Symbol;Acc:HGNC:25245]	3.327	10.0352	0.000492044	4.143	17.6672	0.000148188	0.111	1.07998	0.8265	0	0	0	1	3	3	20	4	1	0	0	2	18	7	17	9	0	0	0	1	3	3	35	6	1	0	0	2	21
ENSOMYG00000033953			L1		Non Conserved ISG	ENSDARG00000099325	gig2i	grass carp reovirus (GCRV)-induced gene 2i [Source:ZFIN;Acc:ZDB-GENE-120409-1]	ENSG00000178685	PARP10	poly(ADP-ribose) polymerase family member 10 [Source:HGNC Symbol;Acc:HGNC:25895]	3.325	10.0213	2.64499e-39	3.822	14.1428	1.24389e-51	-0.854	0.553249	0.000689166	772	714	819	713	6924	6001	7845	4813	571	571	393	518	3625	4932	2983	3425	609	523	611	587	6729	6292	13924	7127	406	483	309	468	4196
ENSOMYG00000002328		serine/threonine kinase 31 [Source:ZFIN;Acc:ZDB-GENE-140106-59]	L2	More induced in B57	Non Conserved ISG	ENSDARG00000056339	stk31	serine/threonine kinase 31 [Source:ZFIN;Acc:ZDB-GENE-140106-59]	ENSG00000196335	STK31	serine/threonine kinase 31 [Source:HGNC Symbol;Acc:HGNC:11407]	3.322	10.0005	3.29045e-10	3.265	9.61309	0.000216571	4.818	28.2074	1.23839e-15	0	2	1	0	5	20	0	9	29	26	31	45	482	112	397	137	0	1	1	0	5	21	0	13	21	22	24	41	558
ENSOMYG00000029099			L1		Non Conserved ISG	ENSDARG00000055966	cflara	CASP8 and FADD-like apoptosis regulator a [Source:ZFIN;Acc:ZDB-GENE-030826-3]	ENSG00000003402	CFLAR	CASP8 and FADD like apoptosis regulator [Source:HGNC Symbol;Acc:HGNC:1876]	3.319	9.97972	8.25093e-122	3.157	8.91973	8.6997e-112	-0.178	0.883928	0.295455	545	510	590	513	3505	3355	2196	2827	416	474	375	342	2715	3162	2611	2905	430	374	440	422	3406	3518	3898	4186	296	401	295	309	3142
ENSOMYG00000017581			L2	Only upregulated in B57	Non Conserved ISG	ENSDARG00000032043	ftr16	finTRIM family, member 16 [Source:ZFIN;Acc:ZDB-GENE-070912-126]	ENSG00000221926	TRIM16	tripartite motif containing 16 [Source:HGNC Symbol;Acc:HGNC:17241]	3.318	9.97281	5.0489e-136	2.263	4.79989	3.6425e-76	-1.137	0.454704	5.05588e-20	767	829	766	634	2855	2629	1672	1805	185	133	144	153	1119	1180	958	1074	605	608	571	522	2775	2757	2968	2673	132	113	113	138	1295
ENSOMYG00000028624	gclc	glutamate-cysteine ligase, catalytic subunit [Source:ZFIN;Acc:ZDB-GENE-030131-5056]	L2	Only upregulated in B57	Not induced by Poly IC	ENSDARG00000013095	gclc	glutamate-cysteine ligase, catalytic subunit [Source:ZFIN;Acc:ZDB-GENE-030131-5056]	ENSG00000001084	GCLC	glutamate-cysteine ligase catalytic subunit [Source:HGNC Symbol;Acc:HGNC:4311]	3.317	9.9659	6.22453e-24	0.926	1.9	0.00448521	1.91	3.75809	7.72538e-09	367	342	541	506	597	725	422	479	342	356	321	332	3272	892	4494	1692	290	251	403	416	580	760	749	709	243	301	253	300	3787
ENSOMYG00000074206	nuak1a	NUAK family, SNF1-like kinase, 1a [Source:ZFIN;Acc:ZDB-GENE-041210-122]	L2	Only upregulated in B57	Not induced by Poly IC	ENSDARG00000020086	nuak1a	NUAK family, SNF1-like kinase, 1a [Source:ZFIN;Acc:ZDB-GENE-041210-122]	ENSG00000074590	NUAK1	NUAK family kinase 1 [Source:HGNC Symbol;Acc:HGNC:14311]	3.317	9.9659	2.34658e-06	0.793	1.73267	0.155665	0.84	1.79005	0.0783714	21	8	6	4	24	27	0	12	0	4	8	6	36	28	78	43	17	6	4	3	23	28	0	18	0	3	6	5	42
ENSOMYG00000048689			L2	Only upregulated in B57	Not induced by Poly IC	ENSDARG00000116832	CR749164.1		ENSG00000254656	RTL1	retrotransposon Gag like 1 [Source:HGNC Symbol;Acc:HGNC:14665]	3.315	9.95209	1.64863e-16	0.452	1.36794	0.393913	4.605	24.3357	4.36893e-18	2	0	6	7	7	3	3	2	11	8	15	21	101	119	100	107	2	0	4	6	7	3	5	3	8	7	12	19	117
ENSOMYG00000069154	jdp2b	Jun dimerization protein 2b [Source:ZFIN;Acc:ZDB-GENE-040718-197]	L1		Non Conserved ISG	ENSDARG00000040137	jdp2a	Jun dimerization protein 2a [Source:ZFIN;Acc:ZDB-GENE-131127-459]	ENSG00000140044	JDP2	Jun dimerization protein 2 [Source:HGNC Symbol;Acc:HGNC:17546]	3.315	9.95209	1.02327e-19	2.572	5.94633	2.16034e-11	1.567	2.96288	1.19078e-05	21	30	33	29	127	155	124	40	58	71	40	49	435	195	672	381	17	22	25	24	123	163	220	59	41	60	31	44	503
ENSOMYG00000008241		C-C motif chemokine ligand 22 [Source:HGNC Symbol;Acc:HGNC:10621]	L1		Not induced by Poly IC	ENSDARG00000070378	ccl35.2	chemokine (C-C motif) ligand 35, duplicate 2 [Source:ZFIN;Acc:ZDB-GENE-140718-1]	ENSG00000275302	CCL4	C-C motif chemokine ligand 4 [Source:HGNC Symbol;Acc:HGNC:10630]	3.315	9.95209	3.06383e-30	2.939	7.6688	5.56496e-24	-0.051	0.965267	0.889595	300	234	541	305	1287	1938	1989	1153	324	242	244	166	1854	1772	1963	1500	237	171	403	251	1251	2032	3530	1707	231	205	192	150	2146
ENSOMYG00000038495	hivep1	HIVEP zinc finger 1 [Source:ZFIN;Acc:ZDB-GENE-070912-512]	L2	Only upregulated in B57	Not induced by Poly IC	ENSDARG00000103658	hivep1	HIVEP zinc finger 1 [Source:ZFIN;Acc:ZDB-GENE-070912-512]	ENSG00000095951	HIVEP1	HIVEP zinc finger 1 [Source:HGNC Symbol;Acc:HGNC:4920]	3.307	9.89706	1.3214e-42	2.249	4.75353	3.10388e-20	0.888	1.85061	0.000197404	159	236	163	123	606	625	227	626	150	129	198	145	1045	935	1485	1045	125	173	122	101	589	655	403	927	107	109	156	131	1209
ENSOMYG00000047209			L1		Conserved ISG	ENSDARG00000112454	FO744833.2	poly [ADP-ribose] polymerase 14 [Source:NCBI gene;Acc:562648]	ENSG00000173193	PARP14	poly(ADP-ribose) polymerase family member 14 [Source:HGNC Symbol;Acc:HGNC:29232]	3.305	9.88335	9.67051e-68	2.872	7.32079	2.40446e-51	-0.023	0.984184	0.93839	2113	2462	2182	1882	10516	9603	7634	10626	1643	946	1689	1689	10532	10953	10821	10048	1667	1804	1627	1548	10220	10069	13549	15734	1169	800	1329	1525	12190
ENSOMYG00000044411			L2	Only upregulated in B57	Not induced by Poly IC	ENSDARG00000089124	hbae1.3	hemoglobin, alpha embryonic 1.3 [Source:ZFIN;Acc:ZDB-GENE-061207-39]	ENSG00000130656	HBZ	hemoglobin subunit zeta [Source:HGNC Symbol;Acc:HGNC:4835]	3.301	9.85598	0.000976326	0.913	1.88296	0.136367	-0.307	0.808321	0.501949	0	3	13	6	9	4	15	8	0	0	1	0	2	6	7	9	0	2	10	5	9	4	27	12	0	0	1	0	2
ENSOMYG00000033771	traf2	Tnf receptor-associated factor 2b [Source:ZFIN;Acc:ZDB-GENE-030131-5345]	L2	Only upregulated in B57	Non Conserved ISG	ENSDARG00000101036	traf2b	Tnf receptor-associated factor 2b [Source:ZFIN;Acc:ZDB-GENE-030131-5345]	ENSG00000127191	TRAF2	TNF receptor associated factor 2 [Source:HGNC Symbol;Acc:HGNC:12032]	3.299	9.84233	2.78921e-14	2.297	4.91435	1.10563e-07	0.397	1.31677	0.277596	133	193	334	144	1231	1526	184	201	193	104	193	116	899	820	1738	1217	105	141	249	118	1196	1600	327	298	137	88	152	105	1040
ENSOMYG00000040018	dusp8a	dual specificity phosphatase 8a [Source:ZFIN;Acc:ZDB-GENE-040426-1842]	L2	Only upregulated in B57	Not induced by Poly IC	ENSDARG00000009299	dusp8a	dual specificity phosphatase 8a [Source:ZFIN;Acc:ZDB-GENE-040426-1842]	ENSG00000184545	DUSP8	dual specificity phosphatase 8 [Source:HGNC Symbol;Acc:HGNC:3074]	3.297	9.8287	0.000280221	0.871	1.82893	0.165734	0.531	1.44493	0.252558	3	4	4	0	8	13	0	2	0	0	3	1	17	4	21	16	2	3	3	0	8	14	0	3	0	0	2	1	20
ENSOMYG00000002714			L1		Non Conserved ISG	ENSDARG00000058090	cfap57	cilia and flagella associated protein 57 [Source:ZFIN;Acc:ZDB-GENE-110411-266]	ENSG00000206530	CFAP44	cilia and flagella associated protein 44 [Source:HGNC Symbol;Acc:HGNC:25631]	3.296	9.82189	1.54522e-29	3.155	8.90737	1.94291e-27	-0.566	0.675487	0.0427771	312	304	277	300	1269	1361	1302	2436	153	99	182	191	1244	1214	1081	1014	246	223	206	247	1233	1427	2311	3607	109	84	143	172	1440
ENSOMYG00000019236			L1		Not induced by Poly IC	ENSDARG00000059948	si:dkey-121b10.7	si:dkey-121b10.7 [Source:ZFIN;Acc:ZDB-GENE-090312-176]	ENSG00000153976	HS3ST3A1	heparan sulfate-glucosamine 3-sulfotransferase 3A1 [Source:HGNC Symbol;Acc:HGNC:5196]	3.294	9.80828	4.87009e-09	4.957	31.0603	1.66305e-06	2.266	4.80988	2.64352e-05	0	0	0	0	9	9	0	12	4	8	3	9	46	66	54	40	0	0	0	0	9	9	0	18	3	7	2	8	53
ENSOMYG00000040567			L2	Only upregulated in B57	Non Conserved ISG	ENSDARG00000040815	tsku	tsukushi small leucine rich proteoglycan homolog (Xenopus laevis) [Source:NCBI gene;Acc:325958]	ENSG00000182704	TSKU	tsukushi, small leucine rich proteoglycan [Source:HGNC Symbol;Acc:HGNC:28850]	3.294	9.80828	3.87632e-13	1.264	2.40161	0.00237613	0.732	1.66094	0.0473485	22	12	37	31	74	69	32	14	26	6	14	7	72	115	94	118	17	9	28	26	72	72	57	21	19	5	11	6	83
ENSOMYG00000042618			L2	Only upregulated in B57	Not induced by Poly IC	ENSDARG00000077809	il13	interleukin 13 [Source:ZFIN;Acc:ZDB-GENE-100727-2]	ENSG00000184634	MED12	mediator complex subunit 12 [Source:HGNC Symbol;Acc:HGNC:11957]	3.292	9.79469	0.00157105	1.656	3.15142	0.0407017	0.257	1.19499	0.580404	2	0	0	0	6	6	3	0	0	0	0	1	12	1	12	5	2	0	0	0	6	6	5	0	0	0	0	1	14
ENSOMYG00000007143			L2	Only upregulated in B57	Not induced by Poly IC	ENSDARG00000009350	atg3	autophagy related 3 [Source:NCBI gene;Acc:336632]	ENSG00000144848	ATG3	autophagy related 3 [Source:HGNC Symbol;Acc:HGNC:20962]	3.291	9.7879	5.47954e-32	1.753	3.37059	3.56799e-10	0.907	1.87514	0.000976994	555	518	804	402	1738	2334	767	530	508	425	375	286	2508	2350	3829	2763	438	380	599	331	1689	2447	1361	785	361	360	295	258	2903
ENSOMYG00000050338	mid2	midline 2 [Source:ZFIN;Acc:ZDB-GENE-090220-1]	L1		Non Conserved ISG	ENSDARG00000034871	mid2	midline 2 [Source:ZFIN;Acc:ZDB-GENE-090220-1]	ENSG00000080561	MID2	midline 2 [Source:HGNC Symbol;Acc:HGNC:7096]	3.289	9.77434	0.000131985	2.705	6.52058	0.000710733	0.028	1.0196	0.962027	1	2	5	0	23	31	0	8	1	1	3	0	17	9	21	16	1	1	4	0	22	33	0	12	1	1	2	0	20
ENSOMYG00000046166	tnfrsf9a	tumor necrosis factor receptor superfamily, member 9a [Source:ZFIN;Acc:ZDB-GENE-060421-8213]	L1		Non Conserved ISG	ENSDARG00000060498	tnfrsf9a	tumor necrosis factor receptor superfamily, member 9a [Source:ZFIN;Acc:ZDB-GENE-060421-8213]	ENSG00000049249	TNFRSF9	TNF receptor superfamily member 9 [Source:HGNC Symbol;Acc:HGNC:11924]	3.284	9.74053	5.22287e-12	3.603	12.151	4.12447e-13	0.154	1.11265	0.709043	18	12	9	9	174	189	44	44	37	2	19	13	109	128	191	114	14	9	7	7	169	198	78	65	26	2	15	12	126
ENSOMYG00000008702	trib3	tribbles pseudokinase 3 [Source:ZFIN;Acc:ZDB-GENE-040426-2609]	L2	Only upregulated in B57	Non Conserved ISG	ENSDARG00000016200	trib3	tribbles pseudokinase 3 [Source:ZFIN;Acc:ZDB-GENE-040426-2609]	ENSG00000071575	TRIB2	tribbles pseudokinase 2 [Source:HGNC Symbol;Acc:HGNC:30809]	3.282	9.72703	4.52068e-40	2.113	4.3259	9.46455e-18	0.7	1.6245	0.00243925	49	64	63	50	151	132	151	161	36	52	48	32	292	296	334	273	39	47	47	41	147	138	268	238	26	44	38	29	338
ENSOMYG00000004365	MCMDC2	minichromosome maintenance domain containing 2 [Source:HGNC Symbol;Acc:HGNC:26368]	L1		Not induced by Poly IC	ENSDARG00000106560	MCMDC2	minichromosome maintenance domain containing 2 [Source:NCBI gene;Acc:100150056]	ENSG00000178460	MCMDC2	minichromosome maintenance domain containing 2 [Source:HGNC Symbol;Acc:HGNC:26368]	3.281	9.72029	1.6072e-05	2.673	6.37754	0.00142995	0.752	1.68413	0.111146	0	1	2	1	19	11	1	3	1	1	7	0	18	19	37	20	0	1	1	1	18	12	2	4	1	1	6	0	21
ENSOMYG00000045093	NAMPT	nicotinamide phosphoribosyltransferase [Source:HGNC Symbol;Acc:HGNC:30092]	L1		Conserved ISG	ENSDARG00000030598	nampta	nicotinamide phosphoribosyltransferase a [Source:ZFIN;Acc:ZDB-GENE-110420-1]	ENSG00000105835	NAMPT	nicotinamide phosphoribosyltransferase [Source:HGNC Symbol;Acc:HGNC:30092]	3.281	9.72029	3.60856e-56	3.35	10.1965	3.75355e-58	0.141	1.10267	0.584556	675	670	967	645	5125	4775	4401	3999	792	973	674	838	5418	6689	4829	6111	533	491	721	531	4981	5007	7811	5921	564	823	531	757	6271
ENSOMYG00000026453	phgdh	phosphoglycerate dehydrogenase [Source:ZFIN;Acc:ZDB-GENE-030131-647]	L2	Only upregulated in B57	Non Conserved ISG	ENSDARG00000001873	phgdh	phosphoglycerate dehydrogenase [Source:ZFIN;Acc:ZDB-GENE-030131-647]	ENSG00000092621	PHGDH	phosphoglycerate dehydrogenase [Source:HGNC Symbol;Acc:HGNC:8923]	3.279	9.70683	5.72852e-09	0.099	1.07103	0.835025	-1.223	0.428391	0.0024633	50	87	165	132	97	79	31	89	1	4	3	5	25	45	20	19	39	64	123	109	94	83	55	132	1	3	2	5	29
ENSOMYG00000056028	leap2		L2	Only upregulated in B57	Non Conserved ISG	ENSDARG00000104654	leap2	liver-expressed antimicrobial peptide 2 [Source:ZFIN;Acc:ZDB-GENE-081022-131]	ENSG00000164406	LEAP2	liver enriched antimicrobial peptide 2 [Source:HGNC Symbol;Acc:HGNC:29571]	3.279	9.70683	0.00140389	0.593	1.50838	0.350226	0.078	1.05555	0.877704	5	1	5	3	0	2	2	14	1	0	0	0	8	3	5	11	4	1	4	2	0	2	4	21	1	0	0	0	9
ENSOMYG00000057830			L1		Non Conserved ISG	ENSDARG00000098820	ftr67	finTRIM family, member 67 [Source:ZFIN;Acc:ZDB-GENE-060312-27]	ENSG00000121060	TRIM25	tripartite motif containing 25 [Source:HGNC Symbol;Acc:HGNC:12932]	3.278	9.7001	3.64451e-133	2.591	6.02516	1.56508e-78	1.21	2.31338	7.47112e-20	210	271	217	172	989	814	650	749	381	283	295	260	2157	1958	2164	2074	166	199	162	141	961	854	1154	1109	271	239	232	235	2496
ENSOMYG00000058513			L1		Conserved ISG	ENSDARG00000016227	mhc1lba	major histocompatibility complex class I LBA [Source:ZFIN;Acc:ZDB-GENE-140820-3]	ENSG00000153029	MR1	major histocompatibility complex, class I-related [Source:HGNC Symbol;Acc:HGNC:4975]	3.278	9.7001	8.74884e-21	3.817	14.0939	7.2235e-32	-1.244	0.4222	4.35406e-05	26	35	40	22	241	295	282	246	28	4	22	11	106	137	118	104	21	26	30	18	234	309	501	364	20	3	17	10	123
ENSOMYG00000063115	egr2b	early growth response 2b [Source:ZFIN;Acc:ZDB-GENE-980526-283]	L1		Not induced by Poly IC	ENSDARG00000042826	egr2b	early growth response 2b [Source:NCBI gene;Acc:30190]	ENSG00000122877	EGR2	early growth response 2 [Source:HGNC Symbol;Acc:HGNC:3239]	3.278	9.7001	2.10874e-12	3.253	9.53346	1.28709e-11	0.157	1.11497	0.695577	12	8	10	11	43	74	59	81	17	10	5	14	114	55	156	39	9	6	7	9	42	78	105	120	12	8	4	13	132
ENSOMYG00000014589	gpr156	G protein-coupled receptor 156 [Source:ZFIN;Acc:ZDB-GENE-060201-2]	L2	Only upregulated in B57	Not induced by Poly IC	ENSDARG00000086215	gpr156	G protein-coupled receptor 156 [Source:ZFIN;Acc:ZDB-GENE-060201-2]	ENSG00000175697	GPR156	G protein-coupled receptor 156 [Source:HGNC Symbol;Acc:HGNC:20844]	3.275	9.67995	7.51918e-08	1.205	2.30537	0.00226833	-0.432	0.741234	0.222179	19	14	17	12	23	34	14	30	1	3	0	4	18	13	18	21	15	10	13	10	22	36	25	44	1	3	0	4	21
ENSOMYG00000004379			L2	Only upregulated in B57	Non Conserved ISG	ENSDARG00000073675	tlr8b	toll-like receptor 8b [Source:ZFIN;Acc:ZDB-GENE-040219-12]	ENSG00000101916	TLR8	toll like receptor 8 [Source:HGNC Symbol;Acc:HGNC:15632]	3.275	9.67995	3.85918e-05	0.656	1.57571	0.206832	-0.517	0.698823	0.22748	22	17	38	10	47	55	2	13	2	0	1	2	11	10	14	20	17	12	28	8	46	58	4	19	1	0	1	2	13
ENSOMYG00000038599			L1		Non Conserved ISG	ENSDARG00000116928	CABZ01059408.1		ENSG00000179144	GIMAP7	GTPase, IMAP family member 7 [Source:HGNC Symbol;Acc:HGNC:22404]	3.275	9.67995	0.00130215	3.747	13.4264	0.00046901	-0.339	0.790589	0.46017	1	0	0	0	13	12	5	2	0	0	0	0	1	5	8	2	1	0	0	0	13	13	9	3	0	0	0	0	1
ENSOMYG00000027718	si:dkey-26c10.5	si:dkey-26c10.5 [Source:ZFIN;Acc:ZDB-GENE-060607-13]	L1		Conserved ISG	ENSDARG00000088023	si:dkey-26c10.5	si:dkey-26c10.5 [Source:ZFIN;Acc:ZDB-GENE-060607-13]	ENSG00000090659	CD209	CD209 molecule [Source:HGNC Symbol;Acc:HGNC:1641]	3.275	9.67995	2.37092e-19	2.879	7.3564	3.43974e-15	-0.158	0.896267	0.668223	156	142	155	402	684	1015	1082	1126	190	98	147	108	1138	1106	746	914	123	104	116	331	665	1064	1920	1667	135	83	116	98	1317
ENSOMYG00000072080			L1		Not induced by Poly IC							3.272	9.65984	0.00214364	3.027	8.15113	0.00348223	-0.113	0.924663	0.822791	0	1	0	0	4	2	16	0	0	0	0	0	4	5	5	7	0	1	0	0	4	2	28	0	0	0	0	0	5
ENSOMYG00000072660			L2	Only upregulated in B57	Non Conserved ISG	ENSDARG00000112724	cd83	CD83 molecule [Source:ZFIN;Acc:ZDB-GENE-060503-762]	ENSG00000112149	CD83	CD83 molecule [Source:HGNC Symbol;Acc:HGNC:1703]	3.269	9.63978	1.62892e-40	1.433	2.70008	4.9212e-08	2.609	6.10081	5.73388e-26	72	48	59	49	132	126	97	50	169	76	88	79	688	729	780	640	57	35	44	40	128	132	172	74	120	64	69	71	796
ENSOMYG00000059345			L2	Only upregulated in B57	Not induced by Poly IC	ENSDARG00000115481	ccl35.1	chemokine (C-C motif) ligand 35, duplicate 1 [Source:ZFIN;Acc:ZDB-GENE-081022-33]	ENSG00000106178	CCL24	C-C motif chemokine ligand 24 [Source:HGNC Symbol;Acc:HGNC:10623]	3.263	9.59977	3.97983e-25	0.374	1.29594	0.271316	4.421	21.4217	2.76701e-42	191	201	164	207	79	187	199	117	354	634	616	506	4188	3472	3881	3770	151	147	122	170	77	196	353	173	252	536	485	457	4847
ENSOMYG00000075093			L1		Non Conserved ISG	ENSDARG00000113961	nudt15	nudix (nucleoside diphosphate linked moiety X)-type motif 15 [Source:ZFIN;Acc:ZDB-GENE-040625-95]	ENSG00000136159	NUDT15	nudix hydrolase 15 [Source:HGNC Symbol;Acc:HGNC:23063]	3.263	9.59977	7.42964e-06	4.014	16.156	1.88319e-09	-1.156	0.448755	0.0188916	0	1	14	5	69	71	52	57	1	1	0	6	11	18	19	33	0	1	10	4	67	74	92	84	1	1	0	5	13
ENSOMYG00000003341			L2	Only upregulated in B57	Non Conserved ISG	ENSDARG00000008237	sars1	seryl-tRNA synthetase 1 [Source:NCBI gene;Acc:445405]	ENSG00000031698	SARS1	seryl-tRNA synthetase 1 [Source:HGNC Symbol;Acc:HGNC:10537]	3.261	9.58647	9.37243e-27	2.45	5.46416	1.47621e-15	0.742	1.67249	0.0112666	919	829	2152	889	4400	4103	4222	3467	1096	1703	804	1222	8823	9206	7962	8734	725	608	1604	731	4276	4302	7493	5134	780	1441	633	1103	10212
ENSOMYG00000026644			L2	Only upregulated in B57	Non Conserved ISG	ENSDARG00000091712	si:dkey-238d18.5	si:dkey-238d18.5 [Source:ZFIN;Acc:ZDB-GENE-131121-374]	ENSG00000105695	MAG	myelin associated glycoprotein [Source:HGNC Symbol;Acc:HGNC:6783]	3.259	9.57319	1.27711e-17	2.315	4.97605	1.85392e-08	1.663	3.16674	6.90815e-06	12	26	8	13	64	100	35	14	40	21	27	22	165	235	192	201	9	19	6	11	62	105	62	21	28	18	21	20	191
ENSOMYG00000030743	casp10	caspase 10, apoptosis-related cysteine peptidase [Source:ZFIN;Acc:ZDB-GENE-070608-2]	L1		Non Conserved ISG	ENSDARG00000070272	casp10	caspase 10, apoptosis-related cysteine peptidase [Source:ZFIN;Acc:ZDB-GENE-070608-2]	ENSG00000064012	CASP8	caspase 8 [Source:HGNC Symbol;Acc:HGNC:1509]	3.257	9.55993	1.54141e-22	2.887	7.39731	4.34804e-21	-0.191	0.875998	0.519692	16	9	26	19	93	99	57	85	11	6	11	15	73	84	82	70	13	7	19	16	90	104	101	126	8	5	9	14	84
ENSOMYG00000032372			L2	Only upregulated in B57	Not induced by Poly IC	ENSDARG00000034707	ftr85	finTRIM family, member 85 [Source:ZFIN;Acc:ZDB-GENE-070705-22]	ENSG00000221926	TRIM16	tripartite motif containing 16 [Source:HGNC Symbol;Acc:HGNC:17241]	3.254	9.54007	0.000199522	1.661	3.16236	0.0179421	0.21	1.15669	0.652884	0	1	4	7	30	11	7	1	5	0	1	0	28	9	26	11	0	1	3	6	29	12	12	1	4	0	1	0	32
ENSOMYG00000033469			L1		Conserved ISG	ENSDARG00000038669	gbp2	guanylate binding protein 2 [Source:ZFIN;Acc:ZDB-GENE-070912-618]	ENSG00000117228	GBP1	guanylate binding protein 1 [Source:HGNC Symbol;Acc:HGNC:4182]	3.248	9.50048	4.78269e-31	3.221	9.32433	6.82439e-30	0.154	1.11265	0.616921	31	51	91	32	346	347	200	315	61	68	50	39	386	420	298	406	24	37	68	26	336	364	355	466	43	58	39	35	447
ENSOMYG00000070829			L1		Not induced by Poly IC	ENSDARG00000116928	CABZ01059408.1		ENSG00000133574	GIMAP4	GTPase, IMAP family member 4 [Source:HGNC Symbol;Acc:HGNC:21872]	3.247	9.49389	7.93078e-08	2.803	6.9789	5.82254e-07	-0.475	0.719467	0.239695	19	18	13	4	90	70	12	112	10	4	0	6	44	53	37	33	15	13	10	3	87	73	21	166	7	3	0	5	51
ENSOMYG00000004494			L2	Only upregulated in B57	Not induced by Poly IC	ENSDARG00000109211	znf979	zinc finger protein 979 [Source:ZFIN;Acc:ZDB-GENE-110913-140]	ENSG00000198453	ZNF568	zinc finger protein 568 [Source:HGNC Symbol;Acc:HGNC:25392]	3.245	9.48074	7.46806e-28	1.324	2.50359	1.25086e-05	1.601	3.03354	1.24034e-08	21	37	24	20	36	69	32	33	23	14	23	26	117	161	174	153	17	27	18	16	35	72	57	49	16	12	18	23	135
[truncated: 63,566 more rows]
[truncated: 8 more columns]
