# Supplementary material for: Immune cell-resolved transcriptomics provides insights into the basis for variations of fish genetic resistance to viral disease
Source: BMC Biol. 2025 Nov 25;23:348. doi: 10.1186/s12915-025-02452-z (PMC12648952; doi:10.1186/s12915-025-02452-z)
Supplement: Supplementary file 9 — Additional file 9. Table S6—Gene ontology analysis of conserved ISG, non-conserved ISG and genes induced by VHSV from L1, L2 and L3 lists. [file 12915_2025_2452_MOESM9_ESM.xlsx]

## Sheet: L1 cons ISG
Table S6. Gene ontology analysis of conserved ISG (cons ISG), non conserved ISG (non cons ISG) and genes induced by VHSV but not poly I:C (not in polyIC), from L1, L2 and L3 lists,
GroupID	Category	Term	Description	LogP	Log(q-value)	Genes	Symbols	InTerm_InList
1_Summary	GO Biological Processes	GO:0009615	response to virus	-31.9736	-27.6737	602,958,2633,3429,3659,3660,3661,3965,4343,4599,5371,5610,6363,6772,9111,10561,10964,11274,23586,24138,51284,55509,57169,64135,79132,83666,91543,115004,151636,197259,340061,439996,383,3140,3430,30835,54625,54809,653361,2867,3553,6372,10906,197358,259307,728,5054,6288,10538,1240,952,54739	BCL3,CD40,GBP1,IFI27,IRF1,IRF2,IRF3,LGALS9,MOV10,MX1,PML,EIF2AK2,CCL19,STAT1,NMI,IFI44,IFI44L,USP18,RIGI,IFIT5,TLR7,BATF3,ZNFX1,IFIH1,DHX58,PARP9,RSAD2,CGAS,DTX3L,MLKL,STING1,IFIT1B,ARG1,MR1,IFI35,CD209,PARP14,SAMD9,NCF1,FFAR2,IL1B,CXCL6,TRAFD1,NLRC3,IL4I1,C5AR1,SERPINE1,SAA1,BATF,CMKLR1,CD38,XAF1	52/-
1_Member	GO Biological Processes	GO:0009615	response to virus	-31.9736	-27.6737	602,958,2633,3429,3659,3660,3661,3965,4343,4599,5371,5610,6363,6772,9111,10561,10964,11274,23586,24138,51284,55509,57169,64135,79132,83666,91543,115004,151636,197259,340061,439996	BCL3,CD40,GBP1,IFI27,IRF1,IRF2,IRF3,LGALS9,MOV10,MX1,PML,EIF2AK2,CCL19,STAT1,NMI,IFI44,IFI44L,USP18,RIGI,IFIT5,TLR7,BATF3,ZNFX1,IFIH1,DHX58,PARP9,RSAD2,CGAS,DTX3L,MLKL,STING1,IFIT1B	32/268
1_Member	GO Biological Processes	GO:0051607	defense response to virus	-27.8179	-23.8191	958,2633,3429,3659,3660,3661,4343,4599,5371,5610,6772,10964,11274,23586,24138,51284,57169,64135,79132,83666,91543,115004,151636,197259,340061,439996	CD40,GBP1,IFI27,IRF1,IRF2,IRF3,MOV10,MX1,PML,EIF2AK2,STAT1,IFI44L,USP18,RIGI,IFIT5,TLR7,ZNFX1,IFIH1,DHX58,PARP9,RSAD2,CGAS,DTX3L,MLKL,STING1,IFIT1B	26/181
1_Member	GO Biological Processes	GO:0045087	innate immune response	-22.1091	-18.2864	383,958,2633,3140,3429,3430,3659,3661,3965,4599,5371,5610,6772,9111,11274,23586,24138,30835,51284,54625,54809,57169,64135,79132,83666,91543,115004,151636,340061,653361	ARG1,CD40,GBP1,MR1,IFI27,IFI35,IRF1,IRF3,LGALS9,MX1,PML,EIF2AK2,STAT1,NMI,USP18,RIGI,IFIT5,CD209,TLR7,PARP14,SAMD9,ZNFX1,IFIH1,DHX58,PARP9,RSAD2,CGAS,DTX3L,STING1,NCF1	30/455
1_Member	GO Biological Processes	GO:0002831	regulation of response to biotic stimulus	-21.8157	-18.1179	383,2867,3140,3430,3553,3659,3661,3965,5610,6372,6772,9111,10906,11274,23586,51284,54625,57169,64135,79132,83666,91543,115004,151636,197358,259307,340061,653361	ARG1,FFAR2,MR1,IFI35,IL1B,IRF1,IRF3,LGALS9,EIF2AK2,CXCL6,STAT1,NMI,TRAFD1,USP18,RIGI,TLR7,PARP14,ZNFX1,IFIH1,DHX58,PARP9,RSAD2,CGAS,DTX3L,NLRC3,IL4I1,STING1,NCF1	28/381
1_Member	GO Biological Processes	GO:0045088	regulation of innate immune response	-16.1889	-12.588	383,2867,3430,3659,3661,3965,5610,9111,10906,11274,23586,51284,54625,57169,64135,79132,83666,91543,115004,197358,340061,653361	ARG1,FFAR2,IFI35,IRF1,IRF3,LGALS9,EIF2AK2,NMI,TRAFD1,USP18,RIGI,TLR7,PARP14,ZNFX1,IFIH1,DHX58,PARP9,RSAD2,CGAS,NLRC3,STING1,NCF1	22/325
1_Member	GO Biological Processes	GO:0001819	positive regulation of cytokine production	-14.3313	-10.8096	602,728,958,2867,3553,3659,3661,3965,5054,5610,6288,6363,6772,10538,23586,51284,64135,79132,91543,115004,340061	BCL3,C5AR1,CD40,FFAR2,IL1B,IRF1,IRF3,LGALS9,SERPINE1,EIF2AK2,SAA1,CCL19,STAT1,BATF,RIGI,TLR7,IFIH1,DHX58,RSAD2,CGAS,STING1	21/352
1_Member	GO Biological Processes	GO:0032103	positive regulation of response to external stimulus	-13.0427	-9.58791	383,728,1240,2633,2867,3430,3553,3661,3965,5054,6363,9111,23586,51284,57169,64135,79132,83666,91543,115004,340061	ARG1,C5AR1,CMKLR1,GBP1,FFAR2,IFI35,IL1B,IRF3,LGALS9,SERPINE1,CCL19,NMI,RIGI,TLR7,ZNFX1,IFIH1,DHX58,PARP9,RSAD2,CGAS,STING1	21/409
1_Member	GO Biological Processes	GO:0050778	positive regulation of immune response	-11.9967	-8.59989	728,952,958,1240,2867,3140,3430,3553,3661,3965,6363,9111,23586,51284,57169,64135,79132,83666,91543,115004,340061	C5AR1,CD38,CD40,CMKLR1,FFAR2,MR1,IFI35,IL1B,IRF3,LGALS9,CCL19,NMI,RIGI,TLR7,ZNFX1,IFIH1,DHX58,PARP9,RSAD2,CGAS,STING1	21/463
1_Member	GO Biological Processes	GO:0032479	regulation of type I interferon production	-11.806	-8.46039	3659,3661,6772,9111,23586,51284,54739,64135,79132,115004,197358,340061	IRF1,IRF3,STAT1,NMI,RIGI,TLR7,XAF1,IFIH1,DHX58,CGAS,NLRC3,STING1	12/100
1_Member	GO Biological Processes	GO:0031349	positive regulation of defense response	-11.219	-7.91913	383,2633,2867,3430,3553,3661,5054,9111,23586,51284,57169,64135,79132,83666,91543,115004,340061	ARG1,GBP1,FFAR2,IFI35,IL1B,IRF3,SERPINE1,NMI,RIGI,TLR7,ZNFX1,IFIH1,DHX58,PARP9,RSAD2,CGAS,STING1	17/300
1_Member	GO Biological Processes	GO:0002833	positive regulation of response to biotic stimulus	-10.9443	-7.68584	383,2867,3140,3430,3661,9111,23586,51284,57169,64135,79132,83666,91543,115004,340061	ARG1,FFAR2,MR1,IFI35,IRF3,NMI,RIGI,TLR7,ZNFX1,IFIH1,DHX58,PARP9,RSAD2,CGAS,STING1	15/224
1_Member	GO Biological Processes	GO:0032481	positive regulation of type I interferon production	-9.98153	-6.79562	3659,3661,6772,23586,51284,64135,79132,115004,340061	IRF1,IRF3,STAT1,RIGI,TLR7,IFIH1,DHX58,CGAS,STING1	9/58
1_Member	GO Biological Processes	GO:0032647	regulation of interferon-alpha production	-9.93714	-6.78342	3661,6772,9111,23586,51284,64135,197358	IRF3,STAT1,NMI,RIGI,TLR7,IFIH1,NLRC3	7/24
1_Member	GO Biological Processes	GO:0032648	regulation of interferon-beta production	-9.25588	-6.13211	3659,3661,9111,23586,51284,64135,197358,340061	IRF1,IRF3,NMI,RIGI,TLR7,IFIH1,NLRC3,STING1	8/47
1_Member	GO Biological Processes	GO:0045089	positive regulation of innate immune response	-9.12004	-6.05063	2867,3430,3661,9111,23586,51284,57169,64135,79132,83666,91543,115004,340061	FFAR2,IFI35,IRF3,NMI,RIGI,TLR7,ZNFX1,IFIH1,DHX58,PARP9,RSAD2,CGAS,STING1	13/209
1_Member	GO Biological Processes	GO:0002218	activation of innate immune response	-8.11365	-5.17552	2867,3661,9111,23586,51284,57169,64135,79132,115004,340061	FFAR2,IRF3,NMI,RIGI,TLR7,ZNFX1,IFIH1,DHX58,CGAS,STING1	10/126
1_Member	GO Biological Processes	GO:0002764	immune response-regulating signaling pathway	-8.04884	-5.12919	728,952,958,1240,2867,3661,9111,23586,51284,64135,79132,115004,340061	C5AR1,CD38,CD40,CMKLR1,FFAR2,IRF3,NMI,RIGI,TLR7,IFIH1,DHX58,CGAS,STING1	13/256
1_Member	GO Biological Processes	GO:0002221	pattern recognition receptor signaling pathway	-7.90253	-5.06507	2867,3661,9111,23586,51284,64135,79132,115004,340061	FFAR2,IRF3,NMI,RIGI,TLR7,IFIH1,DHX58,CGAS,STING1	9/98
1_Member	GO Biological Processes	GO:0002253	activation of immune response	-7.65894	-4.87759	728,952,1240,2867,3661,9111,23586,51284,57169,64135,79132,115004,340061	C5AR1,CD38,CMKLR1,FFAR2,IRF3,NMI,RIGI,TLR7,ZNFX1,IFIH1,DHX58,CGAS,STING1	13/276
1_Member	GO Biological Processes	GO:0002758	innate immune response-activating signaling pathway	-7.49461	-4.76295	2867,3661,9111,23586,51284,64135,79132,115004,340061	FFAR2,IRF3,NMI,RIGI,TLR7,IFIH1,DHX58,CGAS,STING1	9/109
1_Member	GO Biological Processes	GO:0002757	immune response-activating signaling pathway	-7.44082	-4.72075	728,952,1240,2867,3661,9111,23586,51284,64135,79132,115004,340061	C5AR1,CD38,CMKLR1,FFAR2,IRF3,NMI,RIGI,TLR7,IFIH1,DHX58,CGAS,STING1	12/237
1_Member	GO Biological Processes	GO:0071360	cellular response to exogenous dsRNA	-7.38428	-4.67549	3661,23586,64135,115004,340061	IRF3,RIGI,IFIH1,CGAS,STING1	5/16
1_Member	GO Biological Processes	GO:0032728	positive regulation of interferon-beta production	-7.31739	-4.63032	3659,3661,23586,51284,64135,340061	IRF1,IRF3,RIGI,TLR7,IFIH1,STING1	6/32
1_Member	GO Biological Processes	GO:0002753	cytoplasmic pattern recognition receptor signaling pathway	-6.97078	-4.34705	3661,23586,51284,64135,79132,115004,340061	IRF3,RIGI,TLR7,IFIH1,DHX58,CGAS,STING1	7/60
1_Member	GO Biological Processes	GO:0032727	positive regulation of interferon-alpha production	-6.96567	-4.34705	3661,6772,23586,51284,64135	IRF3,STAT1,RIGI,TLR7,IFIH1	5/19
1_Member	GO Biological Processes	GO:0071359	cellular response to dsRNA	-6.61726	-4.0498	3661,23586,64135,115004,340061	IRF3,RIGI,IFIH1,CGAS,STING1	5/22
1_Member	GO Biological Processes	GO:0140896	cGAS/STING signaling pathway	-5.98433	-3.46981	3661,115004,340061	IRF3,CGAS,STING1	3/4
1_Member	GO Biological Processes	GO:0043330	response to exogenous dsRNA	-5.43142	-2.99489	3661,23586,64135,115004,340061	IRF3,RIGI,IFIH1,CGAS,STING1	5/37
1_Member	GO Biological Processes	GO:0030522	intracellular receptor signaling pathway	-5.16062	-2.75286	3661,5371,23586,51284,64135,79132,115004,340061	IRF3,PML,RIGI,TLR7,IFIH1,DHX58,CGAS,STING1	8/155
1_Member	GO Biological Processes	GO:0043331	response to dsRNA	-5.05037	-2.68153	3661,23586,64135,115004,340061	IRF3,RIGI,IFIH1,CGAS,STING1	5/44
1_Member	GO Biological Processes	GO:0071407	cellular response to organic cyclic compound	-2.04019	-0.22747	3661,6772,23586,64135,115004,340061,653361	IRF3,STAT1,RIGI,IFIH1,CGAS,STING1,NCF1	7/364
2_Summary	GO Biological Processes	GO:0002697	regulation of immune effector process	-10.8324	-7.61175	383,958,2867,3140,3553,3965,6363,6372,10538,23586,51284,79132,91543,115004,259307,653361,3659,57674	ARG1,CD40,FFAR2,MR1,IL1B,LGALS9,CCL19,CXCL6,BATF,RIGI,TLR7,DHX58,RSAD2,CGAS,IL4I1,NCF1,IRF1,RNF213	18/-
2_Member	GO Biological Processes	GO:0002697	regulation of immune effector process	-10.8324	-7.61175	383,958,2867,3140,3553,3965,6363,6372,10538,23586,51284,79132,91543,115004,259307,653361	ARG1,CD40,FFAR2,MR1,IL1B,LGALS9,CCL19,CXCL6,BATF,RIGI,TLR7,DHX58,RSAD2,CGAS,IL4I1,NCF1	16/271
2_Member	GO Biological Processes	GO:0002699	positive regulation of immune effector process	-7.76534	-4.97063	383,958,2867,3140,3553,3965,6363,23586,51284,79132,91543	ARG1,CD40,FFAR2,MR1,IL1B,LGALS9,CCL19,RIGI,TLR7,DHX58,RSAD2	11/177
2_Member	GO Biological Processes	GO:0002819	regulation of adaptive immune response	-6.3231	-3.7941	383,958,3140,3553,3659,6363,10538,91543,259307	ARG1,CD40,MR1,IL1B,IRF1,CCL19,BATF,RSAD2,IL4I1	9/149
2_Member	GO Biological Processes	GO:0002703	regulation of leukocyte mediated immunity	-5.92819	-3.42073	383,958,3140,3553,3965,6372,23586,91543,259307	ARG1,CD40,MR1,IL1B,LGALS9,CXCL6,RIGI,RSAD2,IL4I1	9/166
2_Member	GO Biological Processes	GO:0002822	regulation of adaptive immune response based on somatic recombination of immune receptors built from immunoglobulin superfamily domains	-5.55943	-3.10026	383,958,3140,3553,6363,10538,91543,259307	ARG1,CD40,MR1,IL1B,CCL19,BATF,RSAD2,IL4I1	8/137
2_Member	GO Biological Processes	GO:0002700	regulation of production of molecular mediator of immune response	-5.39767	-2.96705	383,958,2867,3553,23586,51284,91543,115004	ARG1,CD40,FFAR2,IL1B,RIGI,TLR7,RSAD2,CGAS	8/144
2_Member	GO Biological Processes	GO:0002706	regulation of lymphocyte mediated immunity	-4.84823	-2.50262	383,958,3140,3553,3965,91543,259307	ARG1,CD40,MR1,IL1B,LGALS9,RSAD2,IL4I1	7/123
2_Member	GO Biological Processes	GO:0002718	regulation of cytokine production involved in immune response	-4.47634	-2.17648	383,2867,3553,23586,51284,91543	ARG1,FFAR2,IL1B,RIGI,TLR7,RSAD2	6/95
2_Member	GO Biological Processes	GO:0002702	positive regulation of production of molecular mediator of immune response	-4.32591	-2.05543	958,2867,3553,23586,51284,91543	CD40,FFAR2,IL1B,RIGI,TLR7,RSAD2	6/101
2_Member	GO Biological Processes	GO:0002705	positive regulation of leukocyte mediated immunity	-4.32591	-2.05543	383,958,3140,3553,23586,91543	ARG1,CD40,MR1,IL1B,RIGI,RSAD2	6/101
2_Member	GO Biological Processes	GO:0002709	regulation of T cell mediated immunity	-4.31478	-2.04835	383,3140,3553,91543,259307	ARG1,MR1,IL1B,RSAD2,IL4I1	5/62
2_Member	GO Biological Processes	GO:0002720	positive regulation of cytokine production involved in immune response	-4.24793	-1.98947	2867,3553,23586,51284,91543	FFAR2,IL1B,RIGI,TLR7,RSAD2	5/64
2_Member	GO Biological Processes	GO:0002724	regulation of T cell cytokine production	-3.11973	-1.11434	383,3553,91543	ARG1,IL1B,RSAD2	3/28
2_Member	GO Biological Processes	GO:0002708	positive regulation of lymphocyte mediated immunity	-2.65592	-0.732641	958,3140,3553,91543	CD40,MR1,IL1B,RSAD2	4/85
2_Member	GO Biological Processes	GO:0002711	positive regulation of T cell mediated immunity	-2.63356	-0.717524	3140,3553,91543	MR1,IL1B,RSAD2	3/41
2_Member	GO Biological Processes	GO:0019915	lipid storage	-2.60339	-0.693783	2867,3553,57674	FFAR2,IL1B,RNF213	3/42
2_Member	GO Biological Processes	GO:0002824	positive regulation of adaptive immune response based on somatic recombination of immune receptors built from immunoglobulin superfamily domains	-2.60094	-0.693783	958,3140,3553,91543	CD40,MR1,IL1B,RSAD2	4/88
2_Member	GO Biological Processes	GO:0002821	positive regulation of adaptive immune response	-2.49712	-0.605499	958,3140,3553,91543	CD40,MR1,IL1B,RSAD2	4/94
2_Member	GO Biological Processes	GO:0050709	negative regulation of protein secretion	-2.24869	-0.399088	2867,3553,91543	FFAR2,IL1B,RSAD2	3/56
2_Member	GO Biological Processes	GO:1903531	negative regulation of secretion by cell	-2.2262	-0.384224	2867,3553,3965,91543	FFAR2,IL1B,LGALS9,RSAD2	4/112
2_Member	GO Biological Processes	GO:0051048	negative regulation of secretion	-2.10912	-0.28927	2867,3553,3965,91543	FFAR2,IL1B,LGALS9,RSAD2	4/121
3_Summary	GO Biological Processes	GO:0050691	regulation of defense response to virus by host	-9.18116	-6.08543	3553,6772,23586,83666,115004,151636,340061,3659,54739,958,5371,7314	IL1B,STAT1,RIGI,PARP9,CGAS,DTX3L,STING1,IRF1,XAF1,CD40,PML,UBB	12/-
3_Member	GO Biological Processes	GO:0050691	regulation of defense response to virus by host	-9.18116	-6.08543	3553,6772,23586,83666,115004,151636,340061	IL1B,STAT1,RIGI,PARP9,CGAS,DTX3L,STING1	7/30
3_Member	GO Biological Processes	GO:0002230	positive regulation of defense response to virus by host	-8.37941	-5.38058	6772,23586,83666,115004,151636,340061	STAT1,RIGI,PARP9,CGAS,DTX3L,STING1	6/22
3_Member	GO Biological Processes	GO:0050688	regulation of defense response to virus	-7.79746	-4.98896	3553,6772,23586,83666,115004,151636,340061	IL1B,STAT1,RIGI,PARP9,CGAS,DTX3L,STING1	7/46
3_Member	GO Biological Processes	GO:0035456	response to interferon-beta	-5.049	-2.68153	3659,6772,54739,340061	IRF1,STAT1,XAF1,STING1	4/21
3_Member	GO Biological Processes	GO:0035458	cellular response to interferon-beta	-3.86259	-1.69627	3659,6772,340061	IRF1,STAT1,STING1	3/16
3_Member	GO Molecular Functions	GO:0044389	ubiquitin-like protein ligase binding	-3.25204	-1.21701	958,5371,6772,7314,23586,83666,151636,340061	CD40,PML,STAT1,UBB,RIGI,PARP9,DTX3L,STING1	8/290
4_Summary	GO Biological Processes	GO:1901222	regulation of non-canonical NF-kappaB signal transduction	-8.94836	-5.90378	602,3430,3553,3965,5610,6363,9111,51284,197358,2867,5054,23586,6372,3661,64135,654346	BCL3,IFI35,IL1B,LGALS9,EIF2AK2,CCL19,NMI,TLR7,NLRC3,FFAR2,SERPINE1,RIGI,CXCL6,IRF3,IFIH1,LGALS9C	16/-
4_Member	GO Biological Processes	GO:1901222	regulation of non-canonical NF-kappaB signal transduction	-8.94836	-5.90378	602,3430,3553,3965,5610,6363,9111,51284,197358	BCL3,IFI35,IL1B,LGALS9,EIF2AK2,CCL19,NMI,TLR7,NLRC3	9/75
4_Member	GO Biological Processes	GO:1901224	positive regulation of non-canonical NF-kappaB signal transduction	-7.35388	-4.65609	3430,3553,3965,5610,6363,9111,51284	IFI35,IL1B,LGALS9,EIF2AK2,CCL19,NMI,TLR7	7/53
4_Member	GO Biological Processes	GO:0032677	regulation of interleukin-8 production	-6.97078	-4.34705	602,2867,3553,3965,5054,23586,51284	BCL3,FFAR2,IL1B,LGALS9,SERPINE1,RIGI,TLR7	7/60
4_Member	GO Biological Processes	GO:0032757	positive regulation of interleukin-8 production	-6.39281	-3.84882	2867,3553,3965,5054,23586,51284	FFAR2,IL1B,LGALS9,SERPINE1,RIGI,TLR7	6/45
4_Member	GO Biological Processes	GO:0032642	regulation of chemokine production	-5.17027	-2.7569	2867,3553,3965,5610,6372,51284	FFAR2,IL1B,LGALS9,EIF2AK2,CXCL6,TLR7	6/72
4_Member	GO Biological Processes	GO:0098586	cellular response to virus	-4.64815	-2.32602	3661,3965,6363,51284,64135	IRF3,LGALS9,CCL19,TLR7,IFIH1	5/53
4_Member	GO Biological Processes	GO:0032722	positive regulation of chemokine production	-4.60815	-2.29057	2867,3553,3965,5610,51284	FFAR2,IL1B,LGALS9,EIF2AK2,TLR7	5/54
4_Member	GO Biological Processes	GO:0032675	regulation of interleukin-6 production	-3.9899	-1.79725	3553,3965,23586,51284,64135,197358	IL1B,LGALS9,RIGI,TLR7,IFIH1,NLRC3	6/116
4_Member	GO Biological Processes	GO:0032680	regulation of tumor necrosis factor production	-3.92859	-1.746	602,3965,6363,23586,64135,197358	BCL3,LGALS9,CCL19,RIGI,IFIH1,NLRC3	6/119
4_Member	GO Biological Processes	GO:0032649	regulation of type II interferon production	-3.88989	-1.71714	602,3553,3965,51284,654346	BCL3,IL1B,LGALS9,TLR7,LGALS9C	5/76
4_Member	GO Biological Processes	GO:0032755	positive regulation of interleukin-6 production	-3.88989	-1.71714	3553,3965,23586,51284,64135	IL1B,LGALS9,RIGI,TLR7,IFIH1	5/76
4_Member	GO Biological Processes	GO:1903555	regulation of tumor necrosis factor superfamily cytokine production	-3.8302	-1.66707	602,3965,6363,23586,64135,197358	BCL3,LGALS9,CCL19,RIGI,IFIH1,NLRC3	6/124
4_Member	GO Biological Processes	GO:0032729	positive regulation of type II interferon production	-3.42774	-1.36088	602,3553,3965,51284	BCL3,IL1B,LGALS9,TLR7	4/53
4_Member	GO Biological Processes	GO:0032760	positive regulation of tumor necrosis factor production	-2.75261	-0.806867	3965,6363,23586,64135	LGALS9,CCL19,RIGI,IFIH1	4/80
4_Member	GO Biological Processes	GO:1903557	positive regulation of tumor necrosis factor superfamily cytokine production	-2.67474	-0.744096	3965,6363,23586,64135	LGALS9,CCL19,RIGI,IFIH1	4/84
5_Summary	GO Biological Processes	GO:0002832	negative regulation of response to biotic stimulus	-8.59625	-5.57514	383,3965,9111,10906,11274,54625,79132,197358,259307,2633,3659,8651,55080,115004,654346,602,1240,5371,54739,6288,5054	ARG1,LGALS9,NMI,TRAFD1,USP18,PARP14,DHX58,NLRC3,IL4I1,GBP1,IRF1,SOCS1,TAPBPL,CGAS,LGALS9C,BCL3,CMKLR1,PML,XAF1,SAA1,SERPINE1	21/-
5_Member	GO Biological Processes	GO:0002832	negative regulation of response to biotic stimulus	-8.59625	-5.57514	383,3965,9111,10906,11274,54625,79132,197358,259307	ARG1,LGALS9,NMI,TRAFD1,USP18,PARP14,DHX58,NLRC3,IL4I1	9/82
5_Member	GO Biological Processes	GO:0045824	negative regulation of innate immune response	-8.25835	-5.29488	383,3965,9111,10906,11274,54625,79132,197358	ARG1,LGALS9,NMI,TRAFD1,USP18,PARP14,DHX58,NLRC3	8/62
5_Member	GO Biological Processes	GO:0002683	negative regulation of immune system process	-7.96053	-5.07565	383,2633,3659,3965,8651,9111,10906,11274,54625,55080,79132,115004,197358,259307,654346	ARG1,GBP1,IRF1,LGALS9,SOCS1,NMI,TRAFD1,USP18,PARP14,TAPBPL,DHX58,CGAS,NLRC3,IL4I1,LGALS9C	15/367
5_Member	GO Biological Processes	GO:0001818	negative regulation of cytokine production	-7.02219	-4.37555	383,602,1240,2633,3965,5371,9111,54739,79132,197358,654346	ARG1,BCL3,CMKLR1,GBP1,LGALS9,PML,NMI,XAF1,DHX58,NLRC3,LGALS9C	11/209
5_Member	GO Biological Processes	GO:0050777	negative regulation of immune response	-6.744	-4.15053	383,3965,9111,10906,11274,54625,79132,197358,259307	ARG1,LGALS9,NMI,TRAFD1,USP18,PARP14,DHX58,NLRC3,IL4I1	9/133
5_Member	GO Biological Processes	GO:0031348	negative regulation of defense response	-5.49928	-3.05068	383,3965,6288,9111,10906,11274,54625,79132,197358	ARG1,LGALS9,SAA1,NMI,TRAFD1,USP18,PARP14,DHX58,NLRC3	9/187
5_Member	GO Biological Processes	GO:0032102	negative regulation of response to external stimulus	-4.96052	-2.60515	383,3965,5054,6288,9111,10906,11274,54625,79132,197358	ARG1,LGALS9,SERPINE1,SAA1,NMI,TRAFD1,USP18,PARP14,DHX58,NLRC3	10/276
5_Member	GO Biological Processes	GO:0032480	negative regulation of type I interferon production	-3.99424	-1.79819	9111,54739,79132,197358	NMI,XAF1,DHX58,NLRC3	4/38
6_Summary	GO Biological Processes	GO:0009617	response to bacterium	-8.25232	-5.29488	602,728,958,2633,3140,3553,3661,3965,5054,6372,10561,11274,57169,57674,79132,129607,2867,653361,5371,6772,467	BCL3,C5AR1,CD40,GBP1,MR1,IL1B,IRF3,LGALS9,SERPINE1,CXCL6,IFI44,USP18,ZNFX1,RNF213,DHX58,CMPK2,FFAR2,NCF1,PML,STAT1,ATF3	21/-
6_Member	GO Biological Processes	GO:0009617	response to bacterium	-8.25232	-5.29488	602,728,958,2633,3140,3553,3661,3965,5054,6372,10561,11274,57169,57674,79132,129607	BCL3,C5AR1,CD40,GBP1,MR1,IL1B,IRF3,LGALS9,SERPINE1,CXCL6,IFI44,USP18,ZNFX1,RNF213,DHX58,CMPK2	16/406
6_Member	GO Biological Processes	GO:0042742	defense response to bacterium	-6.52686	-3.96737	602,728,2633,3140,3553,5054,6372,57169,57674	BCL3,C5AR1,GBP1,MR1,IL1B,SERPINE1,CXCL6,ZNFX1,RNF213	9/141
6_Member	GO Biological Processes	GO:0002237	response to molecule of bacterial origin	-3.78066	-1.62656	728,958,3553,3661,3965,5054,6372,129607	C5AR1,CD40,IL1B,IRF3,LGALS9,SERPINE1,CXCL6,CMPK2	8/242
6_Member	GO Biological Processes	GO:0071222	cellular response to lipopolysaccharide	-3.64634	-1.51967	958,3553,3661,5054,6372,129607	CD40,IL1B,IRF3,SERPINE1,CXCL6,CMPK2	6/134
6_Member	GO Biological Processes	GO:0071219	cellular response to molecule of bacterial origin	-3.52676	-1.43616	958,3553,3661,5054,6372,129607	CD40,IL1B,IRF3,SERPINE1,CXCL6,CMPK2	6/141
6_Member	GO Biological Processes	GO:0071216	cellular response to biotic stimulus	-3.17752	-1.15642	958,3553,3661,5054,6372,129607	CD40,IL1B,IRF3,SERPINE1,CXCL6,CMPK2	6/164
6_Member	GO Biological Processes	GO:0032496	response to lipopolysaccharide	-3.16187	-1.14531	958,3553,3661,3965,5054,6372,129607	CD40,IL1B,IRF3,LGALS9,SERPINE1,CXCL6,CMPK2	7/229
6_Member	GO Biological Processes	GO:0071396	cellular response to lipid	-2.49909	-0.605776	958,2867,3553,3661,5054,6372,129607,653361	CD40,FFAR2,IL1B,IRF3,SERPINE1,CXCL6,CMPK2,NCF1	8/381
6_Member	GO Biological Processes	GO:0045765	regulation of angiogenesis	-2.40344	-0.526834	728,958,3553,5054,5371,6772	C5AR1,CD40,IL1B,SERPINE1,PML,STAT1	6/233
6_Member	GO Biological Processes	GO:1901342	regulation of vasculature development	-2.34975	-0.482859	728,958,3553,5054,5371,6772	C5AR1,CD40,IL1B,SERPINE1,PML,STAT1	6/239
6_Member	GO Biological Processes	GO:2001236	regulation of extrinsic apoptotic signaling pathway	-2.09675	-0.278332	467,3553,5054,5371	ATF3,IL1B,SERPINE1,PML	4/122
7_Summary	GO Biological Processes	GO:0140374	antiviral innate immune response	-8.01106	-5.10914	4599,5610,11274,23586,64135,79132,340061,51284,4343,85441,24138,57169,6890,7317,23457,57674,2633	MX1,EIF2AK2,USP18,RIGI,IFIH1,DHX58,STING1,TLR7,MOV10,HELZ2,IFIT5,ZNFX1,TAP1,UBA1,ABCB9,RNF213,GBP1	17/-
7_Member	GO Biological Processes	GO:0140374	antiviral innate immune response	-8.01106	-5.10914	4599,5610,11274,23586,64135,79132,340061	MX1,EIF2AK2,USP18,RIGI,IFIH1,DHX58,STING1	7/43
7_Member	GO Molecular Functions	GO:0003725	double-stranded RNA binding	-4.41964	-2.12411	5610,23586,51284,64135,79132	EIF2AK2,RIGI,TLR7,IFIH1,DHX58	5/59
7_Member	GO Molecular Functions	GO:0003724	RNA helicase activity	-4.21537	-1.96473	4343,23586,64135,79132,85441	MOV10,RIGI,IFIH1,DHX58,HELZ2	5/65
7_Member	GO Molecular Functions	GO:0008186	ATP-dependent activity, acting on RNA	-4.15186	-1.9127	4343,23586,64135,79132,85441	MOV10,RIGI,IFIH1,DHX58,HELZ2	5/67
7_Member	GO Molecular Functions	GO:0003727	single-stranded RNA binding	-4.12089	-1.89291	23586,24138,51284,64135,79132	RIGI,IFIT5,TLR7,IFIH1,DHX58	5/68
7_Member	GO Molecular Functions	GO:0004386	helicase activity	-3.56022	-1.45626	4343,23586,57169,64135,79132,85441	MOV10,RIGI,ZNFX1,IFIH1,DHX58,HELZ2	6/139
7_Member	GO Molecular Functions	GO:0038187	pattern recognition receptor activity	-3.43541	-1.36345	23586,51284,64135	RIGI,TLR7,IFIH1	3/22
7_Member	GO Molecular Functions	GO:0140657	ATP-dependent activity	-3.08775	-1.08893	4343,6890,7317,23457,23586,57169,57674,64135,79132,85441	MOV10,TAP1,UBA1,ABCB9,RIGI,ZNFX1,RNF213,IFIH1,DHX58,HELZ2	10/466
7_Member	GO Molecular Functions	GO:0016887	ATP hydrolysis activity	-2.80606	-0.848629	4343,6890,23457,23586,57674,64135,79132,85441	MOV10,TAP1,ABCB9,RIGI,RNF213,IFIH1,DHX58,HELZ2	8/340
7_Member	GO Molecular Functions	GO:0017111	ribonucleoside triphosphate phosphatase activity	-2.3566	-0.488103	2633,4343,4599,6890,23457,23586,57674,64135,79132,85441	GBP1,MOV10,MX1,TAP1,ABCB9,RIGI,RNF213,IFIH1,DHX58,HELZ2	10/586
8_Summary	GO Biological Processes	GO:0071345	cellular response to cytokine stimulus	-7.9101	-5.06507	958,1240,2633,3429,3553,3659,3661,3965,4599,5371,6363,6372,6772,6775,8651,53832,64135,340061	CD40,CMKLR1,GBP1,IFI27,IL1B,IRF1,IRF3,LGALS9,MX1,PML,CCL19,CXCL6,STAT1,STAT4,SOCS1,IL20RA,IFIH1,STING1	18/-
8_Member	GO Biological Processes	GO:0071345	cellular response to cytokine stimulus	-7.9101	-5.06507	958,1240,2633,3429,3553,3659,3661,3965,4599,5371,6363,6372,6772,6775,8651,53832,64135,340061	CD40,CMKLR1,GBP1,IFI27,IL1B,IRF1,IRF3,LGALS9,MX1,PML,CCL19,CXCL6,STAT1,STAT4,SOCS1,IL20RA,IFIH1,STING1	18/557
8_Member	GO Biological Processes	GO:0019221	cytokine-mediated signaling pathway	-7.8109	-4.98896	1240,3429,3553,3659,3661,4599,6363,6372,6772,6775,8651,53832,64135	CMKLR1,IFI27,IL1B,IRF1,IRF3,MX1,CCL19,CXCL6,STAT1,STAT4,SOCS1,IL20RA,IFIH1	13/268
8_Member	GO Biological Processes	GO:0034340	response to type I interferon	-5.61976	-3.15241	3429,3661,4599,6772,64135	IFI27,IRF3,MX1,STAT1,IFIH1	5/34
8_Member	GO Biological Processes	GO:0140888	interferon-mediated signaling pathway	-5.55502	-3.10026	3429,3659,3661,6772,64135	IFI27,IRF1,IRF3,STAT1,IFIH1	5/35
8_Member	GO Biological Processes	GO:0060337	type I interferon-mediated signaling pathway	-4.59461	-2.28153	3429,3661,6772,64135	IFI27,IRF3,STAT1,IFIH1	4/27
8_Member	GO Biological Processes	GO:0071357	cellular response to type I interferon	-4.5298	-2.22558	3429,3661,6772,64135	IFI27,IRF3,STAT1,IFIH1	4/28
9_Summary	GO Biological Processes	GO:0042832	defense response to protozoan	-7.90837	-5.06507	383,602,958,2633,10538,728,952,3140,3430,3553,3659,6288,6363,6372,6775,9111,55509,91543,197358,8651,6890,30835,259307,5371,83666,151636	ARG1,BCL3,CD40,GBP1,BATF,C5AR1,CD38,MR1,IFI35,IL1B,IRF1,SAA1,CCL19,CXCL6,STAT4,NMI,BATF3,RSAD2,NLRC3,SOCS1,TAP1,CD209,IL4I1,PML,PARP9,DTX3L	26/-
9_Member	GO Biological Processes	GO:0042832	defense response to protozoan	-7.90837	-5.06507	383,602,958,2633,10538	ARG1,BCL3,CD40,GBP1,BATF	5/13
9_Member	GO Biological Processes	GO:0001562	response to protozoan	-7.5448	-4.78901	383,602,958,2633,10538	ARG1,BCL3,CD40,GBP1,BATF	5/15
9_Member	GO Biological Processes	GO:0001775	cell activation	-7.21757	-4.54097	602,728,952,958,3140,3430,3553,3659,6288,6363,6372,6775,9111,10538,55509,91543,197358	BCL3,C5AR1,CD38,CD40,MR1,IFI35,IL1B,IRF1,SAA1,CCL19,CXCL6,STAT4,NMI,BATF,BATF3,RSAD2,NLRC3	17/548
9_Member	GO Biological Processes	GO:0045321	leukocyte activation	-6.74282	-4.15053	602,728,952,958,3140,3430,3659,6363,6372,6775,9111,10538,55509,91543,197358	BCL3,C5AR1,CD38,CD40,MR1,IFI35,IRF1,CCL19,CXCL6,STAT4,NMI,BATF,BATF3,RSAD2,NLRC3	15/454
9_Member	GO Biological Processes	GO:0046632	alpha-beta T cell differentiation	-4.15186	-1.9127	602,3659,6775,10538,91543	BCL3,IRF1,STAT4,BATF,RSAD2	5/67
9_Member	GO Biological Processes	GO:1903131	mononuclear cell differentiation	-4.01034	-1.8074	602,3140,3659,6363,6775,8651,10538,55509,91543	BCL3,MR1,IRF1,CCL19,STAT4,SOCS1,BATF,BATF3,RSAD2	9/288
9_Member	GO Biological Processes	GO:0046649	lymphocyte activation	-3.8922	-1.71714	602,952,958,3140,3659,6363,6775,10538,91543,197358	BCL3,CD38,CD40,MR1,IRF1,CCL19,STAT4,BATF,RSAD2,NLRC3	10/369
9_Member	GO Biological Processes	GO:0042110	T cell activation	-3.75617	-1.60553	602,3140,3659,6363,6775,10538,91543,197358	BCL3,MR1,IRF1,CCL19,STAT4,BATF,RSAD2,NLRC3	8/244
9_Member	GO Biological Processes	GO:0043367	CD4-positive, alpha-beta T cell differentiation	-3.5946	-1.47944	602,6775,10538,91543	BCL3,STAT4,BATF,RSAD2	4/48
9_Member	GO Biological Processes	GO:0046631	alpha-beta T cell activation	-3.58975	-1.47742	602,3659,6775,10538,91543	BCL3,IRF1,STAT4,BATF,RSAD2	5/88
9_Member	GO Biological Processes	GO:0002521	leukocyte differentiation	-3.48045	-1.40331	602,3140,3659,6363,6775,8651,10538,55509,91543	BCL3,MR1,IRF1,CCL19,STAT4,SOCS1,BATF,BATF3,RSAD2	9/339
9_Member	GO Biological Processes	GO:0030217	T cell differentiation	-3.33691	-1.28502	602,3140,3659,6775,10538,91543	BCL3,MR1,IRF1,STAT4,BATF,RSAD2	6/153
9_Member	GO Biological Processes	GO:0035710	CD4-positive, alpha-beta T cell activation	-3.27735	-1.23994	602,6775,10538,91543	BCL3,STAT4,BATF,RSAD2	4/58
9_Member	GO Biological Processes	GO:0002250	adaptive immune response	-3.12723	-1.11741	383,602,958,6775,6890,10538,30835,259307	ARG1,BCL3,CD40,STAT4,TAP1,BATF,CD209,IL4I1	8/303
9_Member	GO Biological Processes	GO:0042770	signal transduction in response to DNA damage	-2.78852	-0.835012	602,5371,10538,83666,151636	BCL3,PML,BATF,PARP9,DTX3L	5/132
9_Member	GO Biological Processes	GO:0002294	CD4-positive, alpha-beta T cell differentiation involved in immune response	-2.76284	-0.815162	602,6775,10538	BCL3,STAT4,BATF	3/37
9_Member	GO Biological Processes	GO:0042093	T-helper cell differentiation	-2.76284	-0.815162	602,6775,10538	BCL3,STAT4,BATF	3/37
9_Member	GO Biological Processes	GO:0002287	alpha-beta T cell activation involved in immune response	-2.72914	-0.789116	602,6775,10538	BCL3,STAT4,BATF	3/38
9_Member	GO Biological Processes	GO:0002293	alpha-beta T cell differentiation involved in immune response	-2.72914	-0.789116	602,6775,10538	BCL3,STAT4,BATF	3/38
9_Member	GO Biological Processes	GO:0030330	DNA damage response, signal transduction by p53 class mediator	-2.69639	-0.763891	602,5371,10538	BCL3,PML,BATF	3/39
9_Member	GO Biological Processes	GO:0002292	T cell differentiation involved in immune response	-2.66455	-0.739441	602,6775,10538	BCL3,STAT4,BATF	3/40
9_Member	GO Biological Processes	GO:0002366	leukocyte activation involved in immune response	-2.60985	-0.695604	602,3430,6775,9111,10538	BCL3,IFI35,STAT4,NMI,BATF	5/145
9_Member	GO Biological Processes	GO:0002263	cell activation involved in immune response	-2.55865	-0.658466	602,3430,6775,9111,10538	BCL3,IFI35,STAT4,NMI,BATF	5/149
9_Member	GO Biological Processes	GO:0030097	hemopoiesis	-2.49065	-0.600726	602,3140,3659,5371,6363,6775,8651,10538,55509,91543	BCL3,MR1,IRF1,PML,CCL19,STAT4,SOCS1,BATF,BATF3,RSAD2	10/561
9_Member	GO Biological Processes	GO:0030098	lymphocyte differentiation	-2.38535	-0.510379	602,3140,3659,6775,10538,91543	BCL3,MR1,IRF1,STAT4,BATF,RSAD2	6/235
9_Member	GO Biological Processes	GO:0002286	T cell activation involved in immune response	-2.20616	-0.370198	602,6775,10538	BCL3,STAT4,BATF	3/58
10_Summary	GO Biological Processes	GO:0050727	regulation of inflammatory response	-7.62173	-4.85336	2633,2867,3430,3553,3661,5054,6288,9111,11274,51284,197358,340061,653361,467,6772,79132,115004	GBP1,FFAR2,IFI35,IL1B,IRF3,SERPINE1,SAA1,NMI,USP18,TLR7,NLRC3,STING1,NCF1,ATF3,STAT1,DHX58,CGAS	17/-
10_Member	GO Biological Processes	GO:0050727	regulation of inflammatory response	-7.62173	-4.85336	2633,2867,3430,3553,3661,5054,6288,9111,11274,51284,197358,340061,653361	GBP1,FFAR2,IFI35,IL1B,IRF3,SERPINE1,SAA1,NMI,USP18,TLR7,NLRC3,STING1,NCF1	13/278
10_Member	GO Biological Processes	GO:0050729	positive regulation of inflammatory response	-5.35762	-2.93282	2633,2867,3430,3553,5054,9111,51284	GBP1,FFAR2,IFI35,IL1B,SERPINE1,NMI,TLR7	7/103
10_Member	GO Biological Processes	GO:1902532	negative regulation of intracellular signal transduction	-2.06883	-0.254698	467,2633,3430,3553,6772,9111,79132,115004,197358	ATF3,GBP1,IFI35,IL1B,STAT1,NMI,DHX58,CGAS,NLRC3	9/546
11_Summary	GO Biological Processes	GO:0045071	negative regulation of viral genome replication	-7.49651	-4.76295	4599,5610,24138,57169,64135,91543,3965,6772,30835	MX1,EIF2AK2,IFIT5,ZNFX1,IFIH1,RSAD2,LGALS9,STAT1,CD209	9/-
11_Member	GO Biological Processes	GO:0045071	negative regulation of viral genome replication	-7.49651	-4.76295	4599,5610,24138,57169,64135,91543	MX1,EIF2AK2,IFIT5,ZNFX1,IFIH1,RSAD2	6/30
11_Member	GO Biological Processes	GO:0050792	regulation of viral process	-7.19338	-4.527	3965,4599,5610,6772,24138,30835,57169,64135,91543	LGALS9,MX1,EIF2AK2,STAT1,IFIT5,CD209,ZNFX1,IFIH1,RSAD2	9/118
11_Member	GO Biological Processes	GO:0048525	negative regulation of viral process	-7.1286	-4.47219	4599,5610,6772,24138,57169,64135,91543	MX1,EIF2AK2,STAT1,IFIT5,ZNFX1,IFIH1,RSAD2	7/57
11_Member	GO Biological Processes	GO:1903900	regulation of viral life cycle	-6.70674	-4.13074	3965,4599,5610,24138,30835,57169,64135,91543	LGALS9,MX1,EIF2AK2,IFIT5,CD209,ZNFX1,IFIH1,RSAD2	8/97
11_Member	GO Biological Processes	GO:0045069	regulation of viral genome replication	-5.77077	-3.27709	4599,5610,24138,57169,64135,91543	MX1,EIF2AK2,IFIT5,ZNFX1,IFIH1,RSAD2	6/57
12_Summary	GO Biological Processes	GO:0050670	regulation of lymphocyte proliferation	-6.79919	-4.18953	383,952,958,3553,3659,3965,6363,30835,259307,654346,8651,10538,115004,2633,5054,3430,5371,5610,6772,9111,197358,6288,54453	ARG1,CD38,CD40,IL1B,IRF1,LGALS9,CCL19,CD209,IL4I1,LGALS9C,SOCS1,BATF,CGAS,GBP1,SERPINE1,IFI35,PML,EIF2AK2,STAT1,NMI,NLRC3,SAA1,RIN2	23/-
12_Member	GO Biological Processes	GO:0050670	regulation of lymphocyte proliferation	-6.79919	-4.18953	383,952,958,3553,3659,3965,6363,30835,259307,654346	ARG1,CD38,CD40,IL1B,IRF1,LGALS9,CCL19,CD209,IL4I1,LGALS9C	10/173
12_Member	GO Biological Processes	GO:0032944	regulation of mononuclear cell proliferation	-6.70632	-4.13074	383,952,958,3553,3659,3965,6363,30835,259307,654346	ARG1,CD38,CD40,IL1B,IRF1,LGALS9,CCL19,CD209,IL4I1,LGALS9C	10/177
12_Member	GO Biological Processes	GO:0070663	regulation of leukocyte proliferation	-6.33652	-3.80009	383,952,958,3553,3659,3965,6363,30835,259307,654346	ARG1,CD38,CD40,IL1B,IRF1,LGALS9,CCL19,CD209,IL4I1,LGALS9C	10/194
12_Member	GO Biological Processes	GO:0051249	regulation of lymphocyte activation	-6.07787	-3.55616	383,952,958,3553,3659,3965,6363,8651,10538,30835,115004,259307,654346	ARG1,CD38,CD40,IL1B,IRF1,LGALS9,CCL19,SOCS1,BATF,CD209,CGAS,IL4I1,LGALS9C	13/378
12_Member	GO Biological Processes	GO:0050863	regulation of T cell activation	-5.6661	-3.18579	383,3553,3659,3965,6363,8651,10538,30835,115004,259307,654346	ARG1,IL1B,IRF1,LGALS9,CCL19,SOCS1,BATF,CD209,CGAS,IL4I1,LGALS9C	11/286
12_Member	GO Biological Processes	GO:0042129	regulation of T cell proliferation	-5.6561	-3.18232	383,3553,3659,3965,6363,30835,259307,654346	ARG1,IL1B,IRF1,LGALS9,CCL19,CD209,IL4I1,LGALS9C	8/133
12_Member	GO Biological Processes	GO:0002694	regulation of leukocyte activation	-5.47814	-3.03562	383,952,958,3553,3659,3965,6363,8651,10538,30835,115004,259307,654346	ARG1,CD38,CD40,IL1B,IRF1,LGALS9,CCL19,SOCS1,BATF,CD209,CGAS,IL4I1,LGALS9C	13/428
12_Member	GO Biological Processes	GO:0050865	regulation of cell activation	-5.04688	-2.68153	383,952,958,3553,3659,3965,6363,8651,10538,30835,115004,259307,654346	ARG1,CD38,CD40,IL1B,IRF1,LGALS9,CCL19,SOCS1,BATF,CD209,CGAS,IL4I1,LGALS9C	13/469
12_Member	GO Biological Processes	GO:0046634	regulation of alpha-beta T cell activation	-4.66585	-2.33538	3659,3965,6363,8651,10538,654346	IRF1,LGALS9,CCL19,SOCS1,BATF,LGALS9C	6/88
12_Member	GO Biological Processes	GO:0050868	negative regulation of T cell activation	-4.66585	-2.33538	383,3659,3965,8651,259307,654346	ARG1,IRF1,LGALS9,SOCS1,IL4I1,LGALS9C	6/88
12_Member	GO Biological Processes	GO:0045589	regulation of regulatory T cell differentiation	-4.66211	-2.33538	3659,3965,8651,259307	IRF1,LGALS9,SOCS1,IL4I1	4/26
12_Member	GO Biological Processes	GO:1903038	negative regulation of leukocyte cell-cell adhesion	-4.39984	-2.10858	383,3659,3965,8651,259307,654346	ARG1,IRF1,LGALS9,SOCS1,IL4I1,LGALS9C	6/98
12_Member	GO Biological Processes	GO:2000514	regulation of CD4-positive, alpha-beta T cell activation	-4.38405	-2.10447	3965,6363,8651,10538,654346	LGALS9,CCL19,SOCS1,BATF,LGALS9C	5/60
12_Member	GO Biological Processes	GO:0050671	positive regulation of lymphocyte proliferation	-4.23107	-1.97654	952,958,3553,3965,6363,30835	CD38,CD40,IL1B,LGALS9,CCL19,CD209	6/105
12_Member	GO Biological Processes	GO:0032946	positive regulation of mononuclear cell proliferation	-4.18516	-1.93839	952,958,3553,3965,6363,30835	CD38,CD40,IL1B,LGALS9,CCL19,CD209	6/107
12_Member	GO Biological Processes	GO:1903037	regulation of leukocyte cell-cell adhesion	-4.05672	-1.83604	383,3553,3659,3965,6363,8651,30835,259307,654346	ARG1,IL1B,IRF1,LGALS9,CCL19,SOCS1,CD209,IL4I1,LGALS9C	9/284
12_Member	GO Biological Processes	GO:0007162	negative regulation of cell adhesion	-4.03974	-1.82625	383,2633,3659,3965,5054,8651,259307,654346	ARG1,GBP1,IRF1,LGALS9,SERPINE1,SOCS1,IL4I1,LGALS9C	8/222
12_Member	GO Biological Processes	GO:0051250	negative regulation of lymphocyte activation	-4.01073	-1.8074	383,3659,3965,8651,259307,654346	ARG1,IRF1,LGALS9,SOCS1,IL4I1,LGALS9C	6/115
12_Member	GO Biological Processes	GO:0070665	positive regulation of leukocyte proliferation	-3.92859	-1.746	952,958,3553,3965,6363,30835	CD38,CD40,IL1B,LGALS9,CCL19,CD209	6/119
12_Member	GO Biological Processes	GO:0045591	positive regulation of regulatory T cell differentiation	-3.78029	-1.62656	3965,8651,259307	LGALS9,SOCS1,IL4I1	3/17
12_Member	GO Biological Processes	GO:0043370	regulation of CD4-positive, alpha-beta T cell differentiation	-3.74244	-1.59487	3965,6363,8651,10538	LGALS9,CCL19,SOCS1,BATF	4/44
12_Member	GO Biological Processes	GO:0008285	negative regulation of cell population proliferation	-3.65365	-1.52111	383,3430,3553,3659,3965,5371,5610,6772,9111,197358,259307,654346	ARG1,IFI35,IL1B,IRF1,LGALS9,PML,EIF2AK2,STAT1,NMI,NLRC3,IL4I1,LGALS9C	12/555
12_Member	GO Biological Processes	GO:0002695	negative regulation of leukocyte activation	-3.61146	-1.49058	383,3659,3965,8651,259307,654346	ARG1,IRF1,LGALS9,SOCS1,IL4I1,LGALS9C	6/136
12_Member	GO Biological Processes	GO:0051251	positive regulation of lymphocyte activation	-3.60265	-1.48464	952,958,3553,3965,6363,8651,30835,259307	CD38,CD40,IL1B,LGALS9,CCL19,SOCS1,CD209,IL4I1	8/257
12_Member	GO Biological Processes	GO:0022408	negative regulation of cell-cell adhesion	-3.54342	-1.44222	383,3659,3965,8651,259307,654346	ARG1,IRF1,LGALS9,SOCS1,IL4I1,LGALS9C	6/140
12_Member	GO Biological Processes	GO:0042130	negative regulation of T cell proliferation	-3.45969	-1.38515	383,3965,259307,654346	ARG1,LGALS9,IL4I1,LGALS9C	4/52
12_Member	GO Biological Processes	GO:0045580	regulation of T cell differentiation	-3.42959	-1.36088	3659,3965,6363,8651,10538,259307	IRF1,LGALS9,CCL19,SOCS1,BATF,IL4I1	6/147
12_Member	GO Biological Processes	GO:0002696	positive regulation of leukocyte activation	-3.37359	-1.3159	952,958,3553,3965,6363,8651,30835,259307	CD38,CD40,IL1B,LGALS9,CCL19,SOCS1,CD209,IL4I1	8/278
12_Member	GO Biological Processes	GO:0050866	negative regulation of cell activation	-3.32187	-1.27619	383,3659,3965,8651,259307,654346	ARG1,IRF1,LGALS9,SOCS1,IL4I1,LGALS9C	6/154
12_Member	GO Biological Processes	GO:0046637	regulation of alpha-beta T cell differentiation	-3.24899	-1.2163	3965,6363,8651,10538	LGALS9,CCL19,SOCS1,BATF	4/59
12_Member	GO Biological Processes	GO:0050867	positive regulation of cell activation	-3.2422	-1.21418	952,958,3553,3965,6363,8651,30835,259307	CD38,CD40,IL1B,LGALS9,CCL19,SOCS1,CD209,IL4I1	8/291
12_Member	GO Biological Processes	GO:0022407	regulation of cell-cell adhesion	-3.21324	-1.18754	383,3553,3659,3965,6363,8651,30835,259307,654346	ARG1,IL1B,IRF1,LGALS9,CCL19,SOCS1,CD209,IL4I1,LGALS9C	9/369
12_Member	GO Biological Processes	GO:0050672	negative regulation of lymphocyte proliferation	-3.14062	-1.12857	383,3965,259307,654346	ARG1,LGALS9,IL4I1,LGALS9C	4/63
12_Member	GO Biological Processes	GO:0043372	positive regulation of CD4-positive, alpha-beta T cell differentiation	-3.11973	-1.11434	3965,6363,8651	LGALS9,CCL19,SOCS1	3/28
12_Member	GO Biological Processes	GO:0032945	negative regulation of mononuclear cell proliferation	-3.08926	-1.08893	383,3965,259307,654346	ARG1,LGALS9,IL4I1,LGALS9C	4/65
12_Member	GO Biological Processes	GO:0045619	regulation of lymphocyte differentiation	-3.04317	-1.04651	3659,3965,6363,8651,10538,259307	IRF1,LGALS9,CCL19,SOCS1,BATF,IL4I1	6/174
12_Member	GO Biological Processes	GO:0070664	negative regulation of leukocyte proliferation	-2.96817	-0.98638	383,3965,259307,654346	ARG1,LGALS9,IL4I1,LGALS9C	4/70
12_Member	GO Biological Processes	GO:0002707	negative regulation of lymphocyte mediated immunity	-2.94768	-0.972108	383,3965,259307	ARG1,LGALS9,IL4I1	3/32
12_Member	GO Biological Processes	GO:0046636	negative regulation of alpha-beta T cell activation	-2.94768	-0.972108	3965,8651,654346	LGALS9,SOCS1,LGALS9C	3/32
12_Member	GO Biological Processes	GO:0046640	regulation of alpha-beta T cell proliferation	-2.87021	-0.902793	3659,3965,654346	IRF1,LGALS9,LGALS9C	3/34
12_Member	GO Biological Processes	GO:0042102	positive regulation of T cell proliferation	-2.83501	-0.871911	3553,3965,6363,30835	IL1B,LGALS9,CCL19,CD209	4/76
12_Member	GO Biological Processes	GO:2000516	positive regulation of CD4-positive, alpha-beta T cell activation	-2.83331	-0.871911	3965,6363,8651	LGALS9,CCL19,SOCS1	3/35
12_Member	GO Biological Processes	GO:0032652	regulation of interleukin-1 production	-2.79322	-0.837753	3965,5371,6288,6363	LGALS9,PML,SAA1,CCL19	4/78
12_Member	GO Biological Processes	GO:0050870	positive regulation of T cell activation	-2.76625	-0.815162	3553,3965,6363,8651,30835,259307	IL1B,LGALS9,CCL19,SOCS1,CD209,IL4I1	6/197
12_Member	GO Biological Processes	GO:0002704	negative regulation of leukocyte mediated immunity	-2.69639	-0.763891	383,3965,259307	ARG1,LGALS9,IL4I1	3/39
12_Member	GO Biological Processes	GO:1903039	positive regulation of leukocyte cell-cell adhesion	-2.56547	-0.663556	3553,3965,6363,8651,30835,259307	IL1B,LGALS9,CCL19,SOCS1,CD209,IL4I1	6/216
12_Member	GO Biological Processes	GO:0046638	positive regulation of alpha-beta T cell differentiation	-2.54535	-0.650323	3965,6363,8651	LGALS9,CCL19,SOCS1	3/44
12_Member	GO Biological Processes	GO:0045582	positive regulation of T cell differentiation	-2.46418	-0.575942	3965,6363,8651,259307	LGALS9,CCL19,SOCS1,IL4I1	4/96
12_Member	GO Biological Processes	GO:0045785	positive regulation of cell adhesion	-2.43752	-0.554303	3553,3965,6288,6363,8651,30835,54453,259307	IL1B,LGALS9,SAA1,CCL19,SOCS1,CD209,RIN2,IL4I1	8/390
12_Member	GO Biological Processes	GO:0032732	positive regulation of interleukin-1 production	-2.36286	-0.492485	3965,6288,6363	LGALS9,SAA1,CCL19	3/51
12_Member	GO Biological Processes	GO:1903706	regulation of hemopoiesis	-2.28632	-0.430504	3659,3965,6363,6772,8651,10538,259307	IRF1,LGALS9,CCL19,STAT1,SOCS1,BATF,IL4I1	7/327
12_Member	GO Biological Processes	GO:0045621	positive regulation of lymphocyte differentiation	-2.23988	-0.392489	3965,6363,8651,259307	LGALS9,CCL19,SOCS1,IL4I1	4/111
12_Member	GO Biological Processes	GO:0022409	positive regulation of cell-cell adhesion	-2.23903	-0.392489	3553,3965,6363,8651,30835,259307	IL1B,LGALS9,CCL19,SOCS1,CD209,IL4I1	6/252
12_Member	GO Biological Processes	GO:1902105	regulation of leukocyte differentiation	-2.20641	-0.370198	3659,3965,6363,8651,10538,259307	IRF1,LGALS9,CCL19,SOCS1,BATF,IL4I1	6/256
12_Member	GO Biological Processes	GO:0046635	positive regulation of alpha-beta T cell activation	-2.20616	-0.370198	3965,6363,8651	LGALS9,CCL19,SOCS1	3/58
12_Member	GO Biological Processes	GO:0032651	regulation of interleukin-1 beta production	-2.1258	-0.301613	3965,5371,6363	LGALS9,PML,CCL19	3/62
13_Summary	GO Biological Processes	GO:0060760	positive regulation of response to cytokine stimulus	-6.51415	-3.96248	3661,23586,54625,64135,83666,340061,383,11274,64761,165631,10135,958,8651,115004,653361	IRF3,RIGI,PARP14,IFIH1,PARP9,STING1,ARG1,USP18,PARP12,PARP15,NAMPT,CD40,SOCS1,CGAS,NCF1	15/-
13_Member	GO Biological Processes	GO:0060760	positive regulation of response to cytokine stimulus	-6.51415	-3.96248	3661,23586,54625,64135,83666,340061	IRF3,RIGI,PARP14,IFIH1,PARP9,STING1	6/43
13_Member	GO Biological Processes	GO:0060759	regulation of response to cytokine stimulus	-5.85961	-3.35909	383,3661,11274,23586,54625,64135,83666,340061	ARG1,IRF3,USP18,RIGI,PARP14,IFIH1,PARP9,STING1	8/125
13_Member	GO Molecular Functions	GO:0003950	NAD+ ADP-ribosyltransferase activity	-5.049	-2.68153	54625,64761,83666,165631	PARP14,PARP12,PARP9,PARP15	4/21
13_Member	GO Molecular Functions	GO:1990404	NAD+-protein ADP-ribosyltransferase activity	-5.049	-2.68153	54625,64761,83666,165631	PARP14,PARP12,PARP9,PARP15	4/21
13_Member	GO Molecular Functions	GO:0016763	pentosyltransferase activity	-5.00142	-2.64108	10135,54625,64761,83666,165631	NAMPT,PARP14,PARP12,PARP9,PARP15	5/45
13_Member	GO Biological Processes	GO:0060330	regulation of response to type II interferon	-4.38314	-2.10447	383,54625,83666	ARG1,PARP14,PARP9	3/11
13_Member	GO Biological Processes	GO:0060334	regulation of type II interferon-mediated signaling pathway	-4.38314	-2.10447	383,54625,83666	ARG1,PARP14,PARP9	3/11
13_Member	GO Biological Processes	GO:0001961	positive regulation of cytokine-mediated signaling pathway	-4.04041	-1.82625	3661,54625,83666,340061	IRF3,PARP14,PARP9,STING1	4/37
13_Member	GO Biological Processes	GO:0001959	regulation of cytokine-mediated signaling pathway	-4.01073	-1.8074	383,3661,11274,54625,83666,340061	ARG1,IRF3,USP18,PARP14,PARP9,STING1	6/115
13_Member	GO Biological Processes	GO:0042509	regulation of tyrosine phosphorylation of STAT protein	-3.52567	-1.43616	958,8651,54625,83666	CD40,SOCS1,PARP14,PARP9	4/50
13_Member	GO Biological Processes	GO:0060338	regulation of type I interferon-mediated signaling pathway	-3.0306	-1.04249	3661,11274,340061	IRF3,USP18,STING1	3/30
13_Member	GO Molecular Functions	GO:0016779	nucleotidyltransferase activity	-2.86279	-0.897386	54625,64761,83666,115004,165631	PARP14,PARP12,PARP9,CGAS,PARP15	5/127
13_Member	GO Biological Processes	GO:0042531	positive regulation of tyrosine phosphorylation of STAT protein	-2.63356	-0.717524	958,54625,83666	CD40,PARP14,PARP9	3/41
13_Member	GO Biological Processes	GO:0050730	regulation of peptidyl-tyrosine phosphorylation	-2.41433	-0.534433	958,8651,54625,83666,653361	CD40,SOCS1,PARP14,PARP9,NCF1	5/161
13_Member	GO Biological Processes	GO:0001960	negative regulation of cytokine-mediated signaling pathway	-2.22722	-0.384224	383,11274,54625	ARG1,USP18,PARP14	3/57
13_Member	GO Biological Processes	GO:0050731	positive regulation of peptidyl-tyrosine phosphorylation	-2.21265	-0.37219	958,54625,83666,653361	CD40,PARP14,PARP9,NCF1	4/113
13_Member	GO Biological Processes	GO:0060761	negative regulation of response to cytokine stimulus	-2.14533	-0.316769	383,11274,54625	ARG1,USP18,PARP14	3/61
14_Summary	GO Biological Processes	GO:0043122	regulation of canonical NF-kappaB signal transduction	-5.71394	-3.227	958,3553,3661,3965,6363,6772,24138,51284,80833,197358,1240,3659,2633,952,602,5610,340061,467,728,653361	CD40,IL1B,IRF3,LGALS9,CCL19,STAT1,IFIT5,TLR7,APOL3,NLRC3,CMKLR1,IRF1,GBP1,CD38,BCL3,EIF2AK2,STING1,ATF3,C5AR1,NCF1	20/-
14_Member	GO Biological Processes	GO:0043122	regulation of canonical NF-kappaB signal transduction	-5.71394	-3.227	958,3553,3661,3965,6363,6772,24138,51284,80833,197358	CD40,IL1B,IRF3,LGALS9,CCL19,STAT1,IFIT5,TLR7,APOL3,NLRC3	10/227
14_Member	GO Biological Processes	GO:0032655	regulation of interleukin-12 production	-5.2049	-2.78585	958,1240,3659,3965,6363	CD40,CMKLR1,IRF1,LGALS9,CCL19	5/41
14_Member	GO Biological Processes	GO:0043123	positive regulation of canonical NF-kappaB signal transduction	-4.92289	-2.57243	958,3553,3661,3965,6363,24138,51284,80833	CD40,IL1B,IRF3,LGALS9,CCL19,IFIT5,TLR7,APOL3	8/167
14_Member	GO Biological Processes	GO:0032735	positive regulation of interleukin-12 production	-4.5298	-2.22558	958,3659,3965,6363	CD40,IRF1,LGALS9,CCL19	4/28
14_Member	GO Biological Processes	GO:0034341	response to type II interferon	-3.78431	-1.62656	958,2633,3659,3965,6772	CD40,GBP1,IRF1,LGALS9,STAT1	5/80
14_Member	GO Biological Processes	GO:0070555	response to interleukin-1	-3.7089	-1.56438	952,958,2633,3553,3965	CD38,CD40,GBP1,IL1B,LGALS9	5/83
14_Member	GO Biological Processes	GO:0051090	regulation of DNA-binding transcription factor activity	-3.52383	-1.43616	602,958,1240,3553,3965,5610,197358,340061	BCL3,CD40,CMKLR1,IL1B,LGALS9,EIF2AK2,NLRC3,STING1	8/264
14_Member	GO Biological Processes	GO:0071260	cellular response to mechanical stimulus	-3.16698	-1.14816	958,3553,3659,51284	CD40,IL1B,IRF1,TLR7	4/62
14_Member	GO Biological Processes	GO:0071496	cellular response to external stimulus	-3.14062	-1.12857	958,3553,3659,51284	CD40,IL1B,IRF1,TLR7	4/63
14_Member	GO Biological Processes	GO:0071346	cellular response to type II interferon	-3.03962	-1.04647	2633,3659,3965,6772	GBP1,IRF1,LGALS9,STAT1	4/67
14_Member	GO Biological Processes	GO:0070372	regulation of ERK1 and ERK2 cascade	-2.72207	-0.783945	467,728,2633,3553,3965,6363	ATF3,C5AR1,GBP1,IL1B,LGALS9,CCL19	6/201
14_Member	GO Biological Processes	GO:0051092	positive regulation of NF-kappaB transcription factor activity	-2.448	-0.56312	958,3553,3965,5610	CD40,IL1B,LGALS9,EIF2AK2	4/97
14_Member	GO Biological Processes	GO:0051091	positive regulation of DNA-binding transcription factor activity	-2.42586	-0.544306	958,3553,3965,5610,340061	CD40,IL1B,LGALS9,EIF2AK2,STING1	5/160
14_Member	GO Biological Processes	GO:0043408	regulation of MAPK cascade	-2.36259	-0.492485	467,728,958,2633,3553,3965,5610,6363,653361	ATF3,C5AR1,CD40,GBP1,IL1B,LGALS9,EIF2AK2,CCL19,NCF1	9/491
14_Member	GO Biological Processes	GO:0009612	response to mechanical stimulus	-2.28239	-0.429123	958,3553,3659,6772,51284	CD40,IL1B,IRF1,STAT1,TLR7	5/173
14_Member	GO Biological Processes	GO:0043410	positive regulation of MAPK cascade	-2.20257	-0.368092	728,958,3553,3965,5610,6363,653361	C5AR1,CD40,IL1B,LGALS9,EIF2AK2,CCL19,NCF1	7/339
14_Member	GO Biological Processes	GO:0071347	cellular response to interleukin-1	-2.1258	-0.301613	958,2633,3553	CD40,GBP1,IL1B	3/62
15_Summary	GO Biological Processes	GO:0006954	inflammatory response	-5.12978	-2.72756	728,958,1240,2867,3429,3553,3965,6288,6363,6372,51284,80833,5054,6772,3140,53832,602,952,10135,54453	C5AR1,CD40,CMKLR1,FFAR2,IFI27,IL1B,LGALS9,SAA1,CCL19,CXCL6,TLR7,APOL3,SERPINE1,STAT1,MR1,IL20RA,BCL3,CD38,NAMPT,RIN2	20/-
15_Member	GO Biological Processes	GO:0006954	inflammatory response	-5.12978	-2.72756	728,958,1240,2867,3429,3553,3965,6288,6363,6372,51284,80833	C5AR1,CD40,CMKLR1,FFAR2,IFI27,IL1B,LGALS9,SAA1,CCL19,CXCL6,TLR7,APOL3	12/391
15_Member	GO Biological Processes	GO:0030595	leukocyte chemotaxis	-4.30181	-2.03938	728,2867,3553,6288,6363,6372	C5AR1,FFAR2,IL1B,SAA1,CCL19,CXCL6	6/102
15_Member	GO Biological Processes	GO:0002690	positive regulation of leukocyte chemotaxis	-3.94502	-1.75576	728,1240,3965,5054,6363	C5AR1,CMKLR1,LGALS9,SERPINE1,CCL19	5/74
15_Member	GO Biological Processes	GO:0030593	neutrophil chemotaxis	-3.8633	-1.69627	728,3553,6288,6372	C5AR1,IL1B,SAA1,CXCL6	4/41
15_Member	GO Biological Processes	GO:0006935	chemotaxis	-3.67231	-1.53382	728,1240,2867,3553,3965,6288,6363,6372	C5AR1,CMKLR1,FFAR2,IL1B,LGALS9,SAA1,CCL19,CXCL6	8/251
15_Member	GO Biological Processes	GO:0042330	taxis	-3.64887	-1.51967	728,1240,2867,3553,3965,6288,6363,6372	C5AR1,CMKLR1,FFAR2,IL1B,LGALS9,SAA1,CCL19,CXCL6	8/253
15_Member	GO Biological Processes	GO:1990266	neutrophil migration	-3.52567	-1.43616	728,3553,6288,6372	C5AR1,IL1B,SAA1,CXCL6	4/50
15_Member	GO Biological Processes	GO:0002688	regulation of leukocyte chemotaxis	-3.49976	-1.41739	728,1240,3965,5054,6363	C5AR1,CMKLR1,LGALS9,SERPINE1,CCL19	5/92
15_Member	GO Biological Processes	GO:0040011	locomotion	-3.49083	-1.41108	728,1240,2867,3553,3965,6288,6363,6372	C5AR1,CMKLR1,FFAR2,IL1B,LGALS9,SAA1,CCL19,CXCL6	8/267
15_Member	GO Biological Processes	GO:0071621	granulocyte chemotaxis	-3.39645	-1.33212	728,3553,6288,6372	C5AR1,IL1B,SAA1,CXCL6	4/54
15_Member	GO Biological Processes	GO:0097529	myeloid leukocyte migration	-3.37272	-1.3159	728,3553,6288,6363,6372	C5AR1,IL1B,SAA1,CCL19,CXCL6	5/98
15_Member	GO Biological Processes	GO:0060326	cell chemotaxis	-3.35206	-1.29771	728,2867,3553,6288,6363,6372	C5AR1,FFAR2,IL1B,SAA1,CCL19,CXCL6	6/152
15_Member	GO Biological Processes	GO:0097530	granulocyte migration	-3.08926	-1.08893	728,3553,6288,6372	C5AR1,IL1B,SAA1,CXCL6	4/65
15_Member	GO Biological Processes	GO:0050921	positive regulation of chemotaxis	-3.03883	-1.04647	728,1240,3965,5054,6363	C5AR1,CMKLR1,LGALS9,SERPINE1,CCL19	5/116
15_Member	GO Biological Processes	GO:0002687	positive regulation of leukocyte migration	-3.02205	-1.03606	728,1240,3965,5054,6363	C5AR1,CMKLR1,LGALS9,SERPINE1,CCL19	5/117
15_Member	GO Biological Processes	GO:0050900	leukocyte migration	-2.92986	-0.956345	728,2867,3553,6288,6363,6372	C5AR1,FFAR2,IL1B,SAA1,CCL19,CXCL6	6/183
15_Member	GO Biological Processes	GO:0071677	positive regulation of mononuclear cell migration	-2.92241	-0.950935	728,1240,3965,5054	C5AR1,CMKLR1,LGALS9,SERPINE1	4/72
15_Member	GO Molecular Functions	GO:0042379	chemokine receptor binding	-2.90831	-0.938866	6363,6372,6772	CCL19,CXCL6,STAT1	3/33
15_Member	GO Biological Processes	GO:0071622	regulation of granulocyte chemotaxis	-2.69639	-0.763891	728,1240,6363	C5AR1,CMKLR1,CCL19	3/39
15_Member	GO Molecular Functions	GO:0140375	immune receptor activity	-2.60094	-0.693783	728,1240,3140,53832	C5AR1,CMKLR1,MR1,IL20RA	4/88
15_Member	GO Biological Processes	GO:0050920	regulation of chemotaxis	-2.44918	-0.56312	728,1240,3965,5054,6363	C5AR1,CMKLR1,LGALS9,SERPINE1,CCL19	5/158
15_Member	GO Biological Processes	GO:0050830	defense response to Gram-positive bacterium	-2.36286	-0.492485	728,3140,3553	C5AR1,MR1,IL1B	3/51
15_Member	GO Biological Processes	GO:0071675	regulation of mononuclear cell migration	-2.33989	-0.47537	728,1240,3965,5054	C5AR1,CMKLR1,LGALS9,SERPINE1	4/104
15_Member	GO Biological Processes	GO:0019730	antimicrobial humoral response	-2.31577	-0.455243	602,6363,6372	BCL3,CCL19,CXCL6	3/53
15_Member	GO Biological Processes	GO:0070098	chemokine-mediated signaling pathway	-2.31577	-0.455243	1240,6363,6372	CMKLR1,CCL19,CXCL6	3/53
15_Member	GO Biological Processes	GO:0007204	positive regulation of cytosolic calcium ion concentration	-2.31054	-0.451591	728,952,1240,6288	C5AR1,CD38,CMKLR1,SAA1	4/106
15_Member	GO Biological Processes	GO:0002685	regulation of leukocyte migration	-2.3036	-0.44622	728,1240,3965,5054,6363	C5AR1,CMKLR1,LGALS9,SERPINE1,CCL19	5/171
15_Member	GO Molecular Functions	GO:0005125	cytokine activity	-2.28182	-0.429123	3553,6363,6372,10135	IL1B,CCL19,CXCL6,NAMPT	4/108
15_Member	GO Biological Processes	GO:1990868	response to chemokine	-2.14533	-0.316769	1240,6363,6372	CMKLR1,CCL19,CXCL6	3/61
15_Member	GO Biological Processes	GO:1990869	cellular response to chemokine	-2.14533	-0.316769	1240,6363,6372	CMKLR1,CCL19,CXCL6	3/61
15_Member	GO Biological Processes	GO:0030335	positive regulation of cell migration	-2.07679	-0.259804	728,958,1240,3553,3965,5054,6363,54453	C5AR1,CD40,CMKLR1,IL1B,LGALS9,SERPINE1,CCL19,RIN2	8/449
16_Summary	GO Biological Processes	GO:0048002	antigen processing and presentation of peptide antigen	-5.05037	-2.68153	3140,6890,6892,30835,55080,958,23457	MR1,TAP1,TAPBP,CD209,TAPBPL,CD40,ABCB9	7/-
16_Member	GO Biological Processes	GO:0048002	antigen processing and presentation of peptide antigen	-5.05037	-2.68153	3140,6890,6892,30835,55080	MR1,TAP1,TAPBP,CD209,TAPBPL	5/44
16_Member	GO Biological Processes	GO:0002474	antigen processing and presentation of peptide antigen via MHC class I	-5.049	-2.68153	3140,6890,6892,55080	MR1,TAP1,TAPBP,TAPBPL	4/21
16_Member	GO Biological Processes	GO:0019882	antigen processing and presentation	-4.09041	-1.8661	3140,6890,6892,30835,55080	MR1,TAP1,TAPBP,CD209,TAPBPL	5/69
16_Member	GO Molecular Functions	GO:0042605	peptide antigen binding	-3.32077	-1.27619	6890,6892,30835	TAP1,TAPBP,CD209	3/24
16_Member	GO Molecular Functions	GO:0003823	antigen binding	-3.19382	-1.17043	958,6890,6892,30835	CD40,TAP1,TAPBP,CD209	4/61
16_Member	GO Biological Processes	GO:0015833	peptide transport	-2.06924	-0.254698	6890,23457,30835	TAP1,ABCB9,CD209	3/65
17_Summary	GO Biological Processes	GO:0062207	regulation of pattern recognition receptor signaling pathway	-4.80247	-2.46166	3430,3659,5610,79132,91543,115004,197358	IFI35,IRF1,EIF2AK2,DHX58,RSAD2,CGAS,NLRC3	7/-
17_Member	GO Biological Processes	GO:0062207	regulation of pattern recognition receptor signaling pathway	-4.80247	-2.46166	3430,3659,5610,79132,91543,115004,197358	IFI35,IRF1,EIF2AK2,DHX58,RSAD2,CGAS,NLRC3	7/125
17_Member	GO Biological Processes	GO:0039531	regulation of cytoplasmic pattern recognition receptor signaling pathway	-3.63648	-1.51272	5610,79132,91543,115004,197358	EIF2AK2,DHX58,RSAD2,CGAS,NLRC3	5/86
17_Member	GO Biological Processes	GO:0039532	negative regulation of cytoplasmic pattern recognition receptor signaling pathway	-2.63356	-0.717524	79132,115004,197358	DHX58,CGAS,NLRC3	3/41
17_Member	GO Biological Processes	GO:0062208	positive regulation of pattern recognition receptor signaling pathway	-2.41204	-0.53379	3430,79132,91543	IFI35,DHX58,RSAD2	3/49
18_Summary	GO Biological Processes	GO:0002274	myeloid leukocyte activation	-4.14021	-1.90531	728,3430,6372,9111,10538,55509,197358	C5AR1,IFI35,CXCL6,NMI,BATF,BATF3,NLRC3	7/-
18_Member	GO Biological Processes	GO:0002274	myeloid leukocyte activation	-4.14021	-1.90531	728,3430,6372,9111,10538,55509	C5AR1,IFI35,CXCL6,NMI,BATF,BATF3	6/109
18_Member	GO Biological Processes	GO:1901223	negative regulation of non-canonical NF-kappaB signal transduction	-3.37674	-1.3159	3430,9111,197358	IFI35,NMI,NLRC3	3/23
18_Member	GO Biological Processes	GO:0042116	macrophage activation	-2.54535	-0.650323	728,3430,9111	C5AR1,IFI35,NMI	3/44
19_Summary	GO Biological Processes	GO:0007259	cell surface receptor signaling pathway via JAK-STAT	-4.13698	-1.90531	6772,6775,8651,9111	STAT1,STAT4,SOCS1,NMI	4/-
19_Member	GO Biological Processes	GO:0007259	cell surface receptor signaling pathway via JAK-STAT	-4.13698	-1.90531	6772,6775,8651,9111	STAT1,STAT4,SOCS1,NMI	4/35
19_Member	GO Biological Processes	GO:0097696	cell surface receptor signaling pathway via STAT	-3.99424	-1.79819	6772,6775,8651,9111	STAT1,STAT4,SOCS1,NMI	4/38
20_Summary	GO Biological Processes	GO:0046426	negative regulation of receptor signaling pathway via JAK-STAT	-3.70314	-1.56165	602,8651,54625,51284,197358,3965,1240,6363	BCL3,SOCS1,PARP14,TLR7,NLRC3,LGALS9,CMKLR1,CCL19	8/-
20_Member	GO Biological Processes	GO:0046426	negative regulation of receptor signaling pathway via JAK-STAT	-3.70314	-1.56165	602,8651,54625	BCL3,SOCS1,PARP14	3/18
20_Member	GO Biological Processes	GO:1904893	negative regulation of receptor signaling pathway via STAT	-3.56198	-1.45626	602,8651,54625	BCL3,SOCS1,PARP14	3/20
20_Member	GO Biological Processes	GO:0007249	canonical NF-kappaB signal transduction	-2.66455	-0.739441	602,51284,197358	BCL3,TLR7,NLRC3	3/40
20_Member	GO Biological Processes	GO:0032720	negative regulation of tumor necrosis factor production	-2.60339	-0.693783	602,3965,197358	BCL3,LGALS9,NLRC3	3/42
20_Member	GO Biological Processes	GO:1903556	negative regulation of tumor necrosis factor superfamily cytokine production	-2.574	-0.670344	602,3965,197358	BCL3,LGALS9,NLRC3	3/43
20_Member	GO Biological Processes	GO:0046425	regulation of receptor signaling pathway via JAK-STAT	-2.33906	-0.47537	602,8651,54625	BCL3,SOCS1,PARP14	3/52
20_Member	GO Biological Processes	GO:1904892	regulation of receptor signaling pathway via STAT	-2.22722	-0.384224	602,8651,54625	BCL3,SOCS1,PARP14	3/57
20_Member	GO Biological Processes	GO:0032088	negative regulation of NF-kappaB transcription factor activity	-2.1258	-0.301613	602,1240,197358	BCL3,CMKLR1,NLRC3	3/62
20_Member	GO Biological Processes	GO:2000106	regulation of leukocyte apoptotic process	-2.03315	-0.221844	602,3965,6363	BCL3,LGALS9,CCL19	3/67

## Sheet: L1 non cons ISG
Table S6. Gene ontology analysis of conserved ISG (cons ISG), non conserved ISG (non cons ISG) and genes induced by VHSV but not poly I:C (not in polyIC), from L1, L2 and L3 lists,
GroupID	Category	Term	Description	LogP	Log(q-value)	Genes	Symbols	InTerm_InList
1_Summary	GO Biological Processes	GO:0045087	innate immune response	-19.2228	-14.923	325,356,639,718,721,965,1113,2355,2444,2633,2635,3440,3447,3588,3627,3663,3902,4210,4360,5052,5292,5587,5987,6714,6737,6810,7124,7187,7706,8767,9023,9076,9641,10133,10241,10332,10865,11043,23052,23087,26253,29108,51191,51667,54625,56829,57864,64135,80231,84282,91445,93082,113277,170482,1687,3320,3592,3696,5551,5611,6355,8061,8815,220001	APCS,FASLG,PRDM1,C3,C4B,CD58,CHGA,FOSL2,FRK,GBP1,GBP3,IFNA2,IFNA13,IL10RB,CXCL10,IRF5,LAG3,MEFV,MRC1,PRDX1,PIM1,PRKD1,TRIM27,SRC,TRIM21,STX4,TNF,TRAF3,TRIM25,RIPK2,CH25H,CLDN1,IKBKE,OPTN,CALCOCO2,CLEC4M,ARID5A,MID2,ENDOD1,TRIM35,CLEC4E,PYCARD,HERC5,NUB1,PARP14,ZC3HAV1,SLC46A2,IFIH1,TASL,RNF135,RNF185,NEURL3,TMEM106A,CLEC4C,GSDME,HSP90AA1,IL12A,ITGB8,PRF1,DNAJC3,CCL8,FOSL1,BANF1,VWCE	64/-
1_Member	GO Biological Processes	GO:0045087	innate immune response	-19.2228	-14.923	325,356,639,718,721,965,1113,2355,2444,2633,2635,3440,3447,3588,3627,3663,3902,4210,4360,5052,5292,5587,5987,6714,6737,6810,7124,7187,7706,8767,9023,9076,9641,10133,10241,10332,10865,11043,23052,23087,26253,29108,51191,51667,54625,56829,57864,64135,80231,84282,91445,93082,113277,170482	APCS,FASLG,PRDM1,C3,C4B,CD58,CHGA,FOSL2,FRK,GBP1,GBP3,IFNA2,IFNA13,IL10RB,CXCL10,IRF5,LAG3,MEFV,MRC1,PRDX1,PIM1,PRKD1,TRIM27,SRC,TRIM21,STX4,TNF,TRAF3,TRIM25,RIPK2,CH25H,CLDN1,IKBKE,OPTN,CALCOCO2,CLEC4M,ARID5A,MID2,ENDOD1,TRIM35,CLEC4E,PYCARD,HERC5,NUB1,PARP14,ZC3HAV1,SLC46A2,IFIH1,TASL,RNF135,RNF185,NEURL3,TMEM106A,CLEC4C	54/455
1_Member	GO Biological Processes	GO:0009615	response to virus	-10.8182	-7.51834	1687,2633,2635,3320,3440,3447,3588,3592,3627,3663,3696,5551,5611,5987,6355,6737,7124,7187,7706,8061,8815,9641,11043,23087,29108,51191,56829,64135,84282,91445,220001	GSDME,GBP1,GBP3,HSP90AA1,IFNA2,IFNA13,IL10RB,IL12A,CXCL10,IRF5,ITGB8,PRF1,DNAJC3,TRIM27,CCL8,TRIM21,TNF,TRAF3,TRIM25,FOSL1,BANF1,IKBKE,MID2,TRIM35,PYCARD,HERC5,ZC3HAV1,IFIH1,RNF135,RNF185,VWCE	31/268
1_Member	GO Biological Processes	GO:0051607	defense response to virus	-8.9568	-5.95797	2633,2635,3440,3447,3588,3627,3663,5551,5611,5987,6737,7124,7187,7706,9641,11043,23087,29108,51191,56829,64135,84282,91445	GBP1,GBP3,IFNA2,IFNA13,IL10RB,CXCL10,IRF5,PRF1,DNAJC3,TRIM27,TRIM21,TNF,TRAF3,TRIM25,IKBKE,MID2,TRIM35,PYCARD,HERC5,ZC3HAV1,IFIH1,RNF135,RNF185	23/181
2_Summary	GO Biological Processes	GO:0019221	cytokine-mediated signaling pathway	-17.7597	-13.7609	1907,2152,2829,2833,2920,3440,3447,3572,3586,3588,3589,3592,3627,3663,3667,3875,4792,5008,6355,6358,6361,6372,6373,6714,7124,7187,7850,8061,8767,9641,10563,10758,10803,29108,50615,51554,64135,79155,84818,414062,356,965,1687,2633,2635,3625,4360,4654,5292,6810,7412,7706,9021,9076,29887,54956,131474,143,325,718,721,841,1036,2355,3683,4065,4086,4210,5354,5587,6737,7305,9839,26471,56603,57817,84807,87…	EDN2,F3,XCR1,CXCR3,CXCL2,IFNA2,IFNA13,IL6ST,IL10,IL10RB,IL11,IL12A,CXCL10,IRF5,IRS1,KRT18,NFKBIA,OSM,CCL8,CCL14,CCL17,CXCL6,CXCL11,SRC,TNF,TRAF3,IL1R2,FOSL1,RIPK2,IKBKE,CXCL13,TRAF3IP2,CCR9,PYCARD,IL21R,ACKR4,IFIH1,TNIP2,IL17RC,CCL3L3,FASLG,CD58,GSDME,GBP1,GBP3,INHBB,MRC1,MYOD1,PIM1,STX4,VCAM1,TRIM25,SOCS3,CLDN1,SNX10,PARP16,CHCHD4,PARP4,APCS,C3,C4B,CASP8,CDO1,FOSL2,ITGAL,LY75,SMAD1,MEFV,PLP1,PRK…	96/-
2_Member	GO Biological Processes	GO:0019221	cytokine-mediated signaling pathway	-17.7597	-13.7609	1907,2152,2829,2833,2920,3440,3447,3572,3586,3588,3589,3592,3627,3663,3667,3875,4792,5008,6355,6358,6361,6372,6373,6714,7124,7187,7850,8061,8767,9641,10563,10758,10803,29108,50615,51554,64135,79155,84818,414062	EDN2,F3,XCR1,CXCR3,CXCL2,IFNA2,IFNA13,IL6ST,IL10,IL10RB,IL11,IL12A,CXCL10,IRF5,IRS1,KRT18,NFKBIA,OSM,CCL8,CCL14,CCL17,CXCL6,CXCL11,SRC,TNF,TRAF3,IL1R2,FOSL1,RIPK2,IKBKE,CXCL13,TRAF3IP2,CCR9,PYCARD,IL21R,ACKR4,IFIH1,TNIP2,IL17RC,CCL3L3	40/268
2_Member	GO Biological Processes	GO:0071345	cellular response to cytokine stimulus	-17.2317	-13.409	356,965,1687,1907,2152,2633,2635,2829,2833,2920,3440,3447,3572,3586,3588,3589,3592,3625,3627,3663,3667,3875,4360,4654,4792,5008,5292,6355,6358,6361,6372,6373,6714,6810,7124,7187,7412,7706,7850,8061,8767,9021,9076,9641,10563,10758,10803,29108,29887,50615,51554,54956,64135,79155,84818,131474,414062	FASLG,CD58,GSDME,EDN2,F3,GBP1,GBP3,XCR1,CXCR3,CXCL2,IFNA2,IFNA13,IL6ST,IL10,IL10RB,IL11,IL12A,INHBB,CXCL10,IRF5,IRS1,KRT18,MRC1,MYOD1,NFKBIA,OSM,PIM1,CCL8,CCL14,CCL17,CXCL6,CXCL11,SRC,STX4,TNF,TRAF3,VCAM1,TRIM25,IL1R2,FOSL1,RIPK2,SOCS3,CLDN1,IKBKE,CXCL13,TRAF3IP2,CCR9,PYCARD,SNX10,IL21R,ACKR4,PARP16,IFIH1,TNIP2,IL17RC,CHCHD4,CCL3L3	57/557
2_Member	GO Biological Processes	GO:0006954	inflammatory response	-15.4901	-11.7923	143,325,718,721,841,1036,1687,2152,2355,2829,2833,2920,3440,3586,3588,3627,3663,3683,4065,4086,4210,5354,5587,6355,6358,6361,6372,6373,6737,7124,7305,7412,8061,8767,9839,10563,10758,26471,29108,56603,57817,79155,84807,84818,414062	PARP4,APCS,C3,C4B,CASP8,CDO1,GSDME,F3,FOSL2,XCR1,CXCR3,CXCL2,IFNA2,IL10,IL10RB,CXCL10,IRF5,ITGAL,LY75,SMAD1,MEFV,PLP1,PRKD1,CCL8,CCL14,CCL17,CXCL6,CXCL11,TRIM21,TNF,TYROBP,VCAM1,FOSL1,RIPK2,ZEB2,CXCL13,TRAF3IP2,NUPR1,PYCARD,CYP26B1,HAMP,TNIP2,NFKBID,IL17RC,CCL3L3	45/391
2_Member	GO Molecular Functions	GO:0005125	cytokine activity	-9.93538	-6.77969	356,2920,3440,3447,3586,3589,3592,3625,3627,5008,6355,6358,6361,6372,6373,7124,8740,10563,414062	FASLG,CXCL2,IFNA2,IFNA13,IL10,IL11,IL12A,INHBB,CXCL10,OSM,CCL8,CCL14,CCL17,CXCL6,CXCL11,TNF,TNFSF14,CXCL13,CCL3L3	19/108
2_Member	GO Molecular Functions	GO:0005126	cytokine receptor binding	-9.93341	-6.77969	356,841,2920,3440,3447,3572,3586,3589,3592,3627,5008,6355,6358,6361,6372,6373,7124,7187,8740,8837,10563,29108,414062	FASLG,CASP8,CXCL2,IFNA2,IFNA13,IL6ST,IL10,IL11,IL12A,CXCL10,OSM,CCL8,CCL14,CCL17,CXCL6,CXCL11,TNF,TRAF3,TNFSF14,CFLAR,CXCL13,PYCARD,CCL3L3	23/162
2_Member	GO Biological Processes	GO:0060326	cell chemotaxis	-8.89523	-5.91759	1113,1907,2829,2833,2920,3586,3627,5142,6355,6358,6361,6372,6373,7412,8740,9023,10563,10803,51554,84818,414062	CHGA,EDN2,XCR1,CXCR3,CXCL2,IL10,CXCL10,PDE4B,CCL8,CCL14,CCL17,CXCL6,CXCL11,VCAM1,TNFSF14,CH25H,CXCL13,CCR9,ACKR4,IL17RC,CCL3L3	21/152
2_Member	GO Biological Processes	GO:0070098	chemokine-mediated signaling pathway	-8.83736	-5.87992	2829,2833,2920,3627,6355,6358,6361,6372,6373,10563,10803,51554,414062	XCR1,CXCR3,CXCL2,CXCL10,CCL8,CCL14,CCL17,CXCL6,CXCL11,CXCL13,CCR9,ACKR4,CCL3L3	13/53
2_Member	GO Biological Processes	GO:0006935	chemotaxis	-8.12192	-5.20228	1113,1907,2255,2829,2833,2920,3586,3627,3950,5142,5329,6092,6355,6358,6361,6372,6373,7412,8061,8740,9023,10563,10803,51554,84818,414062	CHGA,EDN2,FGF10,XCR1,CXCR3,CXCL2,IL10,CXCL10,LECT2,PDE4B,PLAUR,ROBO2,CCL8,CCL14,CCL17,CXCL6,CXCL11,VCAM1,FOSL1,TNFSF14,CH25H,CXCL13,CCR9,ACKR4,IL17RC,CCL3L3	26/251
2_Member	GO Molecular Functions	GO:0008009	chemokine activity	-8.09397	-5.19206	2920,3627,6355,6358,6361,6372,6373,10563,414062	CXCL2,CXCL10,CCL8,CCL14,CCL17,CXCL6,CXCL11,CXCL13,CCL3L3	9/24
2_Member	GO Biological Processes	GO:0042330	taxis	-8.04956	-5.17963	1113,1907,2255,2829,2833,2920,3586,3627,3950,5142,5329,6092,6355,6358,6361,6372,6373,7412,8061,8740,9023,10563,10803,51554,84818,414062	CHGA,EDN2,FGF10,XCR1,CXCR3,CXCL2,IL10,CXCL10,LECT2,PDE4B,PLAUR,ROBO2,CCL8,CCL14,CCL17,CXCL6,CXCL11,VCAM1,FOSL1,TNFSF14,CH25H,CXCL13,CCR9,ACKR4,IL17RC,CCL3L3	26/253
2_Member	GO Biological Processes	GO:1990868	response to chemokine	-8.03233	-5.17963	2829,2833,2920,3627,6355,6358,6361,6372,6373,10563,10803,51554,414062	XCR1,CXCR3,CXCL2,CXCL10,CCL8,CCL14,CCL17,CXCL6,CXCL11,CXCL13,CCR9,ACKR4,CCL3L3	13/61
2_Member	GO Biological Processes	GO:1990869	cellular response to chemokine	-8.03233	-5.17963	2829,2833,2920,3627,6355,6358,6361,6372,6373,10563,10803,51554,414062	XCR1,CXCR3,CXCL2,CXCL10,CCL8,CCL14,CCL17,CXCL6,CXCL11,CXCL13,CCR9,ACKR4,CCL3L3	13/61
2_Member	GO Biological Processes	GO:0040011	locomotion	-7.56427	-4.72682	1113,1907,2255,2829,2833,2920,3586,3627,3950,5142,5329,6092,6355,6358,6361,6372,6373,7412,8061,8740,9023,10563,10803,51554,84818,414062	CHGA,EDN2,FGF10,XCR1,CXCR3,CXCL2,IL10,CXCL10,LECT2,PDE4B,PLAUR,ROBO2,CCL8,CCL14,CCL17,CXCL6,CXCL11,VCAM1,FOSL1,TNFSF14,CH25H,CXCL13,CCR9,ACKR4,IL17RC,CCL3L3	26/267
2_Member	GO Biological Processes	GO:0006959	humoral immune response	-7.06536	-4.33371	718,721,2920,3440,3447,3627,6355,6358,6361,6372,6373,7124,9308,10563,10758,414062	C3,C4B,CXCL2,IFNA2,IFNA13,CXCL10,CCL8,CCL14,CCL17,CXCL6,CXCL11,TNF,CD83,CXCL13,TRAF3IP2,CCL3L3	16/113
2_Member	GO Biological Processes	GO:0030595	leukocyte chemotaxis	-6.88192	-4.16185	1113,1907,2920,3586,3627,5142,6355,6358,6372,6373,8740,9023,10563,84818,414062	CHGA,EDN2,CXCL2,IL10,CXCL10,PDE4B,CCL8,CCL14,CXCL6,CXCL11,TNFSF14,CH25H,CXCL13,IL17RC,CCL3L3	15/102
2_Member	GO Molecular Functions	GO:0048018	receptor ligand activity	-6.84122	-4.13243	356,1907,2255,2920,3440,3447,3586,3589,3592,3625,3627,5008,6355,6358,6361,6372,6373,7124,7425,8740,10563,29126,57817,414062	FASLG,EDN2,FGF10,CXCL2,IFNA2,IFNA13,IL10,IL11,IL12A,INHBB,CXCL10,OSM,CCL8,CCL14,CCL17,CXCL6,CXCL11,TNF,VGF,TNFSF14,CXCL13,CD274,HAMP,CCL3L3	24/252
2_Member	GO Molecular Functions	GO:0030545	signaling receptor regulator activity	-6.80416	-4.10636	356,1907,2255,2920,3440,3447,3586,3589,3592,3625,3627,5008,6355,6358,6361,6372,6373,7124,7425,8740,10563,27123,29126,57817,414062	FASLG,EDN2,FGF10,CXCL2,IFNA2,IFNA13,IL10,IL11,IL12A,INHBB,CXCL10,OSM,CCL8,CCL14,CCL17,CXCL6,CXCL11,TNF,VGF,TNFSF14,CXCL13,DKK2,CD274,HAMP,CCL3L3	25/272
2_Member	GO Biological Processes	GO:0050900	leukocyte migration	-6.75374	-4.07714	1113,1907,2920,3586,3627,3683,5142,6355,6358,6372,6373,6714,7124,7412,8740,9023,10563,56253,84818,414062	CHGA,EDN2,CXCL2,IL10,CXCL10,ITGAL,PDE4B,CCL8,CCL14,CXCL6,CXCL11,SRC,TNF,VCAM1,TNFSF14,CH25H,CXCL13,CRTAM,IL17RC,CCL3L3	20/183
2_Member	GO Molecular Functions	GO:0042379	chemokine receptor binding	-6.72036	-4.06659	2920,3627,6355,6358,6361,6372,6373,10563,414062	CXCL2,CXCL10,CCL8,CCL14,CCL17,CXCL6,CXCL11,CXCL13,CCL3L3	9/33
2_Member	GO Molecular Functions	GO:0030546	signaling receptor activator activity	-6.71323	-4.06659	356,1907,2255,2920,3440,3447,3586,3589,3592,3625,3627,5008,6355,6358,6361,6372,6373,7124,7425,8740,10563,29126,57817,414062	FASLG,EDN2,FGF10,CXCL2,IFNA2,IFNA13,IL10,IL11,IL12A,INHBB,CXCL10,OSM,CCL8,CCL14,CCL17,CXCL6,CXCL11,TNF,VGF,TNFSF14,CXCL13,CD274,HAMP,CCL3L3	24/256
2_Member	GO Biological Processes	GO:0071621	granulocyte chemotaxis	-6.67002	-4.04226	1907,2920,3627,5142,6355,6358,6372,6373,10563,84818,414062	EDN2,CXCL2,CXCL10,PDE4B,CCL8,CCL14,CXCL6,CXCL11,CXCL13,IL17RC,CCL3L3	11/54
2_Member	GO Biological Processes	GO:0061844	antimicrobial humoral immune response mediated by antimicrobial peptide	-6.25442	-3.67884	2920,3627,6355,6358,6361,6372,6373,10563,414062	CXCL2,CXCL10,CCL8,CCL14,CCL17,CXCL6,CXCL11,CXCL13,CCL3L3	9/37
2_Member	GO Biological Processes	GO:0097530	granulocyte migration	-5.81797	-3.32429	1907,2920,3627,5142,6355,6358,6372,6373,10563,84818,414062	EDN2,CXCL2,CXCL10,PDE4B,CCL8,CCL14,CXCL6,CXCL11,CXCL13,IL17RC,CCL3L3	11/65
2_Member	GO Biological Processes	GO:0019730	antimicrobial humoral response	-4.87302	-2.4708	2920,3627,6355,6358,6361,6372,6373,10563,414062	CXCL2,CXCL10,CCL8,CCL14,CCL17,CXCL6,CXCL11,CXCL13,CCL3L3	9/53
2_Member	GO Biological Processes	GO:0097529	myeloid leukocyte migration	-4.77912	-2.39307	1113,1907,2920,3627,5142,6355,6358,6372,6373,10563,84818,414062	CHGA,EDN2,CXCL2,CXCL10,PDE4B,CCL8,CCL14,CXCL6,CXCL11,CXCL13,IL17RC,CCL3L3	12/98
2_Member	GO Molecular Functions	GO:0001664	G protein-coupled receptor binding	-4.58973	-2.24411	718,1907,2920,3312,3627,5028,6355,6358,6361,6372,6373,7704,10563,83597,344892,414062	C3,EDN2,CXCL2,HSPA8,CXCL10,P2RY1,CCL8,CCL14,CCL17,CXCL6,CXCL11,ZBTB16,CXCL13,RTP3,RTP2,CCL3L3	16/173
2_Member	GO Molecular Functions	GO:0048020	CCR chemokine receptor binding	-3.86796	-1.70482	6355,6358,6361,10563,414062	CCL8,CCL14,CCL17,CXCL13,CCL3L3	5/19
2_Member	GO Biological Processes	GO:0048245	eosinophil chemotaxis	-2.52733	-0.724405	6355,6358,414062	CCL8,CCL14,CCL3L3	3/11
2_Member	GO Biological Processes	GO:0072677	eosinophil migration	-2.41136	-0.63525	6355,6358,414062	CCL8,CCL14,CCL3L3	3/12
3_Summary	GO Biological Processes	GO:0032103	positive regulation of response to external stimulus	-14.0693	-10.4684	718,1907,2152,2255,2633,2635,3320,3572,3592,3627,3902,4210,4792,5008,5025,5587,5743,6714,6810,7124,7187,7305,7706,8061,8740,8767,9641,9781,10133,10563,23705,26253,26471,29108,29126,56253,57864,59341,64135,64805,79155,80231,84282,91445,841,1687,3312,5292,6372,6737,8815,10758,51191,54625,79594,965,3586,3663,4345,5142,5987,9308,10626,10865,56829,80381,84818,113277,721,1493,2355,84807,114625,56603	C3,EDN2,F3,FGF10,GBP1,GBP3,HSP90AA1,IL6ST,IL12A,CXCL10,LAG3,MEFV,NFKBIA,OSM,P2RX4,PRKD1,PTGS2,SRC,STX4,TNF,TRAF3,TYROBP,TRIM25,FOSL1,TNFSF14,RIPK2,IKBKE,RNF144A,OPTN,CXCL13,CADM1,CLEC4E,NUPR1,PYCARD,CD274,CRTAM,SLC46A2,TRPV4,IFIH1,P2RY12,TNIP2,TASL,RNF135,RNF185,CASP8,GSDME,HSPA8,PIM1,CXCL6,TRIM21,BANF1,TRAF3IP2,HERC5,PARP14,MUL1,CD58,IL10,IRF5,CD200,PDE4B,TRIM27,CD83,TRIM16,ARID5A,ZC3HAV1,CD276,…	74/-
3_Member	GO Biological Processes	GO:0032103	positive regulation of response to external stimulus	-14.0693	-10.4684	718,1907,2152,2255,2633,2635,3320,3572,3592,3627,3902,4210,4792,5008,5025,5587,5743,6714,6810,7124,7187,7305,7706,8061,8740,8767,9641,9781,10133,10563,23705,26253,26471,29108,29126,56253,57864,59341,64135,64805,79155,80231,84282,91445	C3,EDN2,F3,FGF10,GBP1,GBP3,HSP90AA1,IL6ST,IL12A,CXCL10,LAG3,MEFV,NFKBIA,OSM,P2RX4,PRKD1,PTGS2,SRC,STX4,TNF,TRAF3,TYROBP,TRIM25,FOSL1,TNFSF14,RIPK2,IKBKE,RNF144A,OPTN,CXCL13,CADM1,CLEC4E,NUPR1,PYCARD,CD274,CRTAM,SLC46A2,TRPV4,IFIH1,P2RY12,TNIP2,TASL,RNF135,RNF185	44/409
3_Member	GO Biological Processes	GO:0031349	positive regulation of defense response	-12.2733	-8.75163	718,2633,2635,3320,3572,3592,3902,4210,4792,5008,5587,5743,6714,7124,7187,7305,7706,8061,8767,9641,9781,10133,23705,26253,26471,29108,29126,56253,57864,59341,64135,79155,80231,84282,91445	C3,GBP1,GBP3,HSP90AA1,IL6ST,IL12A,LAG3,MEFV,NFKBIA,OSM,PRKD1,PTGS2,SRC,TNF,TRAF3,TYROBP,TRIM25,FOSL1,RIPK2,IKBKE,RNF144A,OPTN,CADM1,CLEC4E,NUPR1,PYCARD,CD274,CRTAM,SLC46A2,TRPV4,IFIH1,TNIP2,TASL,RNF135,RNF185	35/300
3_Member	GO Biological Processes	GO:0002831	regulation of response to biotic stimulus	-11.1654	-7.71062	841,1687,3312,3320,3592,3902,4210,4792,5292,5587,6372,6714,6737,7124,7187,7305,7706,8061,8767,8815,9641,9781,10133,10758,23705,26253,29108,29126,51191,54625,56253,57864,64135,79155,79594,80231,84282,91445	CASP8,GSDME,HSPA8,HSP90AA1,IL12A,LAG3,MEFV,NFKBIA,PIM1,PRKD1,CXCL6,SRC,TRIM21,TNF,TRAF3,TYROBP,TRIM25,FOSL1,RIPK2,BANF1,IKBKE,RNF144A,OPTN,TRAF3IP2,CADM1,CLEC4E,PYCARD,CD274,HERC5,PARP14,CRTAM,SLC46A2,IFIH1,TNIP2,MUL1,TASL,RNF135,RNF185	38/381
3_Member	GO Biological Processes	GO:0001819	positive regulation of cytokine production	-10.9109	-7.56525	718,841,965,2152,3320,3572,3586,3592,3663,4210,4345,5008,5142,5743,5987,6714,7124,7187,7305,8767,9308,9641,10626,10865,23705,26253,29108,29126,56253,56829,59341,64135,80381,84282,84818,113277	C3,CASP8,CD58,F3,HSP90AA1,IL6ST,IL10,IL12A,IRF5,MEFV,CD200,OSM,PDE4B,PTGS2,TRIM27,SRC,TNF,TRAF3,TYROBP,RIPK2,CD83,IKBKE,TRIM16,ARID5A,CADM1,CLEC4E,PYCARD,CD274,CRTAM,ZC3HAV1,TRPV4,IFIH1,CD276,RNF135,IL17RC,TMEM106A	36/352
3_Member	GO Biological Processes	GO:0045088	regulation of innate immune response	-9.9504	-6.77969	841,3312,3320,3592,3902,4210,4792,5292,5587,6714,6737,7124,7187,7305,7706,8061,8767,8815,9641,9781,23705,26253,29108,29126,54625,56253,57864,64135,79155,79594,80231,84282,91445	CASP8,HSPA8,HSP90AA1,IL12A,LAG3,MEFV,NFKBIA,PIM1,PRKD1,SRC,TRIM21,TNF,TRAF3,TYROBP,TRIM25,FOSL1,RIPK2,BANF1,IKBKE,RNF144A,CADM1,CLEC4E,PYCARD,CD274,PARP14,CRTAM,SLC46A2,IFIH1,TNIP2,MUL1,TASL,RNF135,RNF185	33/325
3_Member	GO Biological Processes	GO:0002833	positive regulation of response to biotic stimulus	-9.89179	-6.76803	1687,3320,3592,3902,4210,4792,5587,6714,7124,7187,7305,7706,8061,8767,9641,9781,23705,26253,29108,29126,56253,57864,64135,79155,80231,84282,91445	GSDME,HSP90AA1,IL12A,LAG3,MEFV,NFKBIA,PRKD1,SRC,TNF,TRAF3,TYROBP,TRIM25,FOSL1,RIPK2,IKBKE,RNF144A,CADM1,CLEC4E,PYCARD,CD274,CRTAM,SLC46A2,IFIH1,TNIP2,TASL,RNF135,RNF185	27/224
3_Member	GO Biological Processes	GO:0045089	positive regulation of innate immune response	-9.84954	-6.75381	3320,3592,3902,4210,4792,5587,6714,7124,7187,7305,7706,8061,8767,9641,9781,23705,26253,29108,29126,56253,57864,64135,79155,80231,84282,91445	HSP90AA1,IL12A,LAG3,MEFV,NFKBIA,PRKD1,SRC,TNF,TRAF3,TYROBP,TRIM25,FOSL1,RIPK2,IKBKE,RNF144A,CADM1,CLEC4E,PYCARD,CD274,CRTAM,SLC46A2,IFIH1,TNIP2,TASL,RNF135,RNF185	26/209
3_Member	GO Biological Processes	GO:0050778	positive regulation of immune response	-9.79526	-6.72585	718,721,1493,1687,2355,3312,3320,3572,3586,3592,3902,4210,4792,5142,5587,6714,6810,7124,7187,7305,7706,8061,8767,9641,9781,10865,23705,26253,29108,29126,56253,57864,64135,79155,80231,80381,84282,84807,91445,114625	C3,C4B,CTLA4,GSDME,FOSL2,HSPA8,HSP90AA1,IL6ST,IL10,IL12A,LAG3,MEFV,NFKBIA,PDE4B,PRKD1,SRC,STX4,TNF,TRAF3,TYROBP,TRIM25,FOSL1,RIPK2,IKBKE,RNF144A,ARID5A,CADM1,CLEC4E,PYCARD,CD274,CRTAM,SLC46A2,IFIH1,TNIP2,TASL,CD276,RNF135,NFKBID,RNF185,ERMAP	40/463
3_Member	GO Biological Processes	GO:0002758	innate immune response-activating signaling pathway	-7.2906	-4.52223	4210,4792,6714,7124,7187,7305,7706,8061,8767,9781,26253,29108,29126,64135,79155,84282	MEFV,NFKBIA,SRC,TNF,TRAF3,TYROBP,TRIM25,FOSL1,RIPK2,RNF144A,CLEC4E,PYCARD,CD274,IFIH1,TNIP2,RNF135	16/109
3_Member	GO Biological Processes	GO:0002218	activation of innate immune response	-7.15421	-4.41066	3320,4210,4792,6714,7124,7187,7305,7706,8061,8767,9781,26253,29108,29126,64135,79155,84282	HSP90AA1,MEFV,NFKBIA,SRC,TNF,TRAF3,TYROBP,TRIM25,FOSL1,RIPK2,RNF144A,CLEC4E,PYCARD,CD274,IFIH1,TNIP2,RNF135	17/126
3_Member	GO Biological Processes	GO:0002757	immune response-activating signaling pathway	-6.72636	-4.06659	718,1493,2355,4210,4792,5142,6714,7124,7187,7305,7706,8061,8767,9781,26253,29108,29126,64135,79155,80381,84282,84807,114625	C3,CTLA4,FOSL2,MEFV,NFKBIA,PDE4B,SRC,TNF,TRAF3,TYROBP,TRIM25,FOSL1,RIPK2,RNF144A,CLEC4E,PYCARD,CD274,IFIH1,TNIP2,CD276,RNF135,NFKBID,ERMAP	23/237
3_Member	GO Biological Processes	GO:0002253	activation of immune response	-6.68235	-4.04525	718,721,1493,2355,3320,4210,4792,5142,6714,7124,7187,7305,7706,8061,8767,9781,26253,29108,29126,64135,79155,80381,84282,84807,114625	C3,C4B,CTLA4,FOSL2,HSP90AA1,MEFV,NFKBIA,PDE4B,SRC,TNF,TRAF3,TYROBP,TRIM25,FOSL1,RIPK2,RNF144A,CLEC4E,PYCARD,CD274,IFIH1,TNIP2,CD276,RNF135,NFKBID,ERMAP	25/276
3_Member	GO Biological Processes	GO:0002221	pattern recognition receptor signaling pathway	-6.30288	-3.71903	4210,4792,7124,7187,7706,8061,8767,9781,26253,29108,29126,64135,79155,84282	MEFV,NFKBIA,TNF,TRAF3,TRIM25,FOSL1,RIPK2,RNF144A,CLEC4E,PYCARD,CD274,IFIH1,TNIP2,RNF135	14/98
3_Member	GO Biological Processes	GO:0002764	immune response-regulating signaling pathway	-6.12877	-3.58129	718,1493,2355,4210,4792,5142,6714,7124,7187,7305,7706,8061,8767,9781,26253,29108,29126,64135,79155,80381,84282,84807,114625	C3,CTLA4,FOSL2,MEFV,NFKBIA,PDE4B,SRC,TNF,TRAF3,TYROBP,TRIM25,FOSL1,RIPK2,RNF144A,CLEC4E,PYCARD,CD274,IFIH1,TNIP2,CD276,RNF135,NFKBID,ERMAP	23/256
3_Member	GO Biological Processes	GO:0002753	cytoplasmic pattern recognition receptor signaling pathway	-3.62438	-1.53354	4792,7124,7706,8767,29108,64135,79155,84282	NFKBIA,TNF,TRIM25,RIPK2,PYCARD,IFIH1,TNIP2,RNF135	8/60
3_Member	GO Biological Processes	GO:0030522	intracellular receptor signaling pathway	-2.39855	-0.628228	4792,5292,6714,7124,7706,8767,29108,56603,64135,79155,84282	NFKBIA,PIM1,SRC,TNF,TRIM25,RIPK2,PYCARD,CYP26B1,IFIH1,TNIP2,RNF135	11/155
3_Member	GO Biological Processes	GO:0140374	antiviral innate immune response	-2.18674	-0.471218	3627,7124,7706,64135,84282	CXCL10,TNF,TRIM25,IFIH1,RNF135	5/43
4_Summary	GO Biological Processes	GO:0009617	response to bacterium	-10.9451	-7.56525	54,356,718,721,841,1113,2255,2355,2633,2635,2920,2950,3586,3592,3627,3663,4360,4792,5142,5587,5743,5996,6372,6373,6714,7124,7412,7425,8767,9076,10133,10563,10865,26253,29108,29126,55008,57817,79155,478,1977,3312,3625,3667,4654,5292,8837,51141,56603	ACP5,FASLG,C3,C4B,CASP8,CHGA,FGF10,FOSL2,GBP1,GBP3,CXCL2,GSTP1,IL10,IL12A,CXCL10,IRF5,MRC1,NFKBIA,PDE4B,PRKD1,PTGS2,RGS1,CXCL6,CXCL11,SRC,TNF,VCAM1,VGF,RIPK2,CLDN1,OPTN,CXCL13,ARID5A,CLEC4E,PYCARD,CD274,HERC6,HAMP,TNIP2,ATP1A3,EIF4E,HSPA8,INHBB,IRS1,MYOD1,PIM1,CFLAR,INSIG2,CYP26B1	49/-
4_Member	GO Biological Processes	GO:0009617	response to bacterium	-10.9451	-7.56525	54,356,718,721,841,1113,2255,2355,2633,2635,2920,2950,3586,3592,3627,3663,4360,4792,5142,5587,5743,5996,6372,6373,6714,7124,7412,7425,8767,9076,10133,10563,10865,26253,29108,29126,55008,57817,79155	ACP5,FASLG,C3,C4B,CASP8,CHGA,FGF10,FOSL2,GBP1,GBP3,CXCL2,GSTP1,IL10,IL12A,CXCL10,IRF5,MRC1,NFKBIA,PDE4B,PRKD1,PTGS2,RGS1,CXCL6,CXCL11,SRC,TNF,VCAM1,VGF,RIPK2,CLDN1,OPTN,CXCL13,ARID5A,CLEC4E,PYCARD,CD274,HERC6,HAMP,TNIP2	39/406
4_Member	GO Biological Processes	GO:0002237	response to molecule of bacterial origin	-10.5264	-7.26796	54,356,721,841,2255,2355,2635,2920,2950,3586,3592,3627,3663,4360,4792,5142,5743,6372,6373,6714,7124,7412,8767,9076,10563,10865,29108,29126,79155	ACP5,FASLG,C4B,CASP8,FGF10,FOSL2,GBP3,CXCL2,GSTP1,IL10,IL12A,CXCL10,IRF5,MRC1,NFKBIA,PDE4B,PTGS2,CXCL6,CXCL11,SRC,TNF,VCAM1,RIPK2,CLDN1,CXCL13,ARID5A,PYCARD,CD274,TNIP2	29/242
4_Member	GO Biological Processes	GO:0032496	response to lipopolysaccharide	-9.67179	-6.6272	54,356,841,2255,2355,2635,2920,2950,3586,3592,3627,4360,4792,5142,5743,6372,6373,6714,7124,7412,8767,9076,10563,10865,29108,29126,79155	ACP5,FASLG,CASP8,FGF10,FOSL2,GBP3,CXCL2,GSTP1,IL10,IL12A,CXCL10,MRC1,NFKBIA,PDE4B,PTGS2,CXCL6,CXCL11,SRC,TNF,VCAM1,RIPK2,CLDN1,CXCL13,ARID5A,PYCARD,CD274,TNIP2	27/229
4_Member	GO Biological Processes	GO:0071222	cellular response to lipopolysaccharide	-7.51089	-4.68815	2635,2920,2950,3586,3627,4360,4792,5142,6372,6373,6714,7124,8767,10563,10865,29108,29126,79155	GBP3,CXCL2,GSTP1,IL10,CXCL10,MRC1,NFKBIA,PDE4B,CXCL6,CXCL11,SRC,TNF,RIPK2,CXCL13,ARID5A,PYCARD,CD274,TNIP2	18/134
4_Member	GO Biological Processes	GO:0071219	cellular response to molecule of bacterial origin	-7.16288	-4.41066	2635,2920,2950,3586,3627,4360,4792,5142,6372,6373,6714,7124,8767,10563,10865,29108,29126,79155	GBP3,CXCL2,GSTP1,IL10,CXCL10,MRC1,NFKBIA,PDE4B,CXCL6,CXCL11,SRC,TNF,RIPK2,CXCL13,ARID5A,PYCARD,CD274,TNIP2	18/141
4_Member	GO Biological Processes	GO:0071396	cellular response to lipid	-6.56093	-3.94857	478,1977,2635,2920,2950,3312,3586,3625,3627,3667,4360,4654,4792,5142,5292,5587,6372,6373,6714,7124,8767,8837,9076,10563,10865,29108,29126,51141,56603,79155	ATP1A3,EIF4E,GBP3,CXCL2,GSTP1,HSPA8,IL10,INHBB,CXCL10,IRS1,MRC1,MYOD1,NFKBIA,PDE4B,PIM1,PRKD1,CXCL6,CXCL11,SRC,TNF,RIPK2,CFLAR,CLDN1,CXCL13,ARID5A,PYCARD,CD274,INSIG2,CYP26B1,TNIP2	30/381
4_Member	GO Biological Processes	GO:0071216	cellular response to biotic stimulus	-6.16278	-3.60329	2635,2920,2950,3586,3627,4360,4792,5142,6372,6373,6714,7124,8767,10563,10865,29108,29126,79155	GBP3,CXCL2,GSTP1,IL10,CXCL10,MRC1,NFKBIA,PDE4B,CXCL6,CXCL11,SRC,TNF,RIPK2,CXCL13,ARID5A,PYCARD,CD274,TNIP2	18/164
5_Summary	GO Biological Processes	GO:0001775	cell activation	-9.18144	-6.16034	841,933,1113,1514,1907,2355,3440,3447,3586,3589,3627,3683,3696,3902,5025,5028,5052,5551,6372,6714,7124,7305,7412,8740,8767,9021,9025,9308,9760,9839,9935,10758,10803,26253,29108,50615,56253,56603,57817,64805,80381,81609,113277,29887,639,718,721,1493,5909,10332,10563,29126,170482	CASP8,CD22,CHGA,CTSL,EDN2,FOSL2,IFNA2,IFNA13,IL10,IL11,CXCL10,ITGAL,ITGB8,LAG3,P2RX4,P2RY1,PRDX1,PRF1,CXCL6,SRC,TNF,TYROBP,VCAM1,TNFSF14,RIPK2,SOCS3,RNF8,CD83,TOX,ZEB2,MAFB,TRAF3IP2,CCR9,CLEC4E,PYCARD,IL21R,CRTAM,CYP26B1,HAMP,P2RY12,CD276,SNX27,TMEM106A,SNX10,PRDM1,C3,C4B,CTLA4,RAP1GAP,CLEC4M,CXCL13,CD274,CLEC4C	53/-
5_Member	GO Biological Processes	GO:0001775	cell activation	-9.18144	-6.16034	841,933,1113,1514,1907,2355,3440,3447,3586,3589,3627,3683,3696,3902,5025,5028,5052,5551,6372,6714,7124,7305,7412,8740,8767,9021,9025,9308,9760,9839,9935,10758,10803,26253,29108,50615,56253,56603,57817,64805,80381,81609,113277	CASP8,CD22,CHGA,CTSL,EDN2,FOSL2,IFNA2,IFNA13,IL10,IL11,CXCL10,ITGAL,ITGB8,LAG3,P2RX4,P2RY1,PRDX1,PRF1,CXCL6,SRC,TNF,TYROBP,VCAM1,TNFSF14,RIPK2,SOCS3,RNF8,CD83,TOX,ZEB2,MAFB,TRAF3IP2,CCR9,CLEC4E,PYCARD,IL21R,CRTAM,CYP26B1,HAMP,P2RY12,CD276,SNX27,TMEM106A	43/548
5_Member	GO Biological Processes	GO:0045321	leukocyte activation	-8.38935	-5.45123	841,933,1113,1514,1907,2355,3440,3447,3586,3589,3683,3696,3902,5052,5551,6372,7124,7305,7412,8740,8767,9021,9025,9308,9760,9935,10758,10803,26253,29108,50615,56253,56603,57817,80381,81609,113277	CASP8,CD22,CHGA,CTSL,EDN2,FOSL2,IFNA2,IFNA13,IL10,IL11,ITGAL,ITGB8,LAG3,PRDX1,PRF1,CXCL6,TNF,TYROBP,VCAM1,TNFSF14,RIPK2,SOCS3,RNF8,CD83,TOX,MAFB,TRAF3IP2,CCR9,CLEC4E,PYCARD,IL21R,CRTAM,CYP26B1,HAMP,CD276,SNX27,TMEM106A	37/454
5_Member	GO Biological Processes	GO:0046649	lymphocyte activation	-5.83718	-3.32709	841,933,1514,2355,3440,3447,3586,3589,3683,3902,5052,5551,7412,8740,8767,9021,9025,9308,9760,9935,10758,10803,26253,50615,56253,56603,80381,81609	CASP8,CD22,CTSL,FOSL2,IFNA2,IFNA13,IL10,IL11,ITGAL,LAG3,PRDX1,PRF1,VCAM1,TNFSF14,RIPK2,SOCS3,RNF8,CD83,TOX,MAFB,TRAF3IP2,CCR9,CLEC4E,IL21R,CRTAM,CYP26B1,CD276,SNX27	28/369
5_Member	GO Biological Processes	GO:0042110	T cell activation	-4.28735	-2.00033	841,1514,2355,3440,3447,3683,3902,8740,8767,9021,9308,9760,9935,10758,10803,26253,56253,56603,80381	CASP8,CTSL,FOSL2,IFNA2,IFNA13,ITGAL,LAG3,TNFSF14,RIPK2,SOCS3,CD83,TOX,MAFB,TRAF3IP2,CCR9,CLEC4E,CRTAM,CYP26B1,CD276	19/244
5_Member	GO Biological Processes	GO:0002521	leukocyte differentiation	-3.28298	-1.27315	841,1514,2355,3440,3447,3586,3589,3696,6714,7124,7305,7412,8767,9021,9308,9760,9935,10758,10803,26253,29887	CASP8,CTSL,FOSL2,IFNA2,IFNA13,IL10,IL11,ITGB8,SRC,TNF,TYROBP,VCAM1,RIPK2,SOCS3,CD83,TOX,MAFB,TRAF3IP2,CCR9,CLEC4E,SNX10	21/339
5_Member	GO Biological Processes	GO:0002250	adaptive immune response	-3.08466	-1.12919	639,718,721,1493,1514,3440,3447,3902,5551,5909,8767,9021,9025,10332,10563,10758,29126,50615,170482	PRDM1,C3,C4B,CTLA4,CTSL,IFNA2,IFNA13,LAG3,PRF1,RAP1GAP,RIPK2,SOCS3,RNF8,CLEC4M,CXCL13,TRAF3IP2,CD274,IL21R,CLEC4C	19/303
5_Member	GO Biological Processes	GO:0002252	immune effector process	-2.93445	-1.0202	718,721,1113,3440,3447,3683,3902,5052,5551,6714,7124,7305,9021,9025,10758,26253,29108,50615	C3,C4B,CHGA,IFNA2,IFNA13,ITGAL,LAG3,PRDX1,PRF1,SRC,TNF,TYROBP,SOCS3,RNF8,TRAF3IP2,CLEC4E,PYCARD,IL21R	18/288
5_Member	GO Biological Processes	GO:0030098	lymphocyte differentiation	-2.62139	-0.789784	1514,2355,3440,3447,3586,3589,7412,8767,9021,9308,9760,9935,10758,10803,26253	CTSL,FOSL2,IFNA2,IFNA13,IL10,IL11,VCAM1,RIPK2,SOCS3,CD83,TOX,MAFB,TRAF3IP2,CCR9,CLEC4E	15/235
5_Member	GO Biological Processes	GO:1903131	mononuclear cell differentiation	-2.5406	-0.732103	841,1514,2355,3440,3447,3586,3589,3696,7412,8767,9021,9308,9760,9935,10758,10803,26253	CASP8,CTSL,FOSL2,IFNA2,IFNA13,IL10,IL11,ITGB8,VCAM1,RIPK2,SOCS3,CD83,TOX,MAFB,TRAF3IP2,CCR9,CLEC4E	17/288
5_Member	GO Biological Processes	GO:0002366	leukocyte activation involved in immune response	-2.14122	-0.436865	1113,3440,3447,3683,7124,7305,9021,9025,26253,29108	CHGA,IFNA2,IFNA13,ITGAL,TNF,TYROBP,SOCS3,RNF8,CLEC4E,PYCARD	10/145
5_Member	GO Biological Processes	GO:0002263	cell activation involved in immune response	-2.06124	-0.378966	1113,3440,3447,3683,7124,7305,9021,9025,26253,29108	CHGA,IFNA2,IFNA13,ITGAL,TNF,TYROBP,SOCS3,RNF8,CLEC4E,PYCARD	10/149
5_Member	GO Biological Processes	GO:0042113	B cell activation	-2.00341	-0.349371	841,933,2355,3440,3447,3586,3589,7412,9025,10758	CASP8,CD22,FOSL2,IFNA2,IFNA13,IL10,IL11,VCAM1,RNF8,TRAF3IP2	10/152
6_Summary	GO Biological Processes	GO:0048525	negative regulation of viral process	-7.39487	-4.58637	325,3440,5987,6737,7124,7706,8815,9023,11043,56829,64135,131578,6372,23087	APCS,IFNA2,TRIM27,TRIM21,TNF,TRIM25,BANF1,CH25H,MID2,ZC3HAV1,IFIH1,LRRC15,CXCL6,TRIM35	14/-
6_Member	GO Biological Processes	GO:0048525	negative regulation of viral process	-7.39487	-4.58637	325,3440,5987,6737,7124,7706,8815,9023,11043,56829,64135,131578	APCS,IFNA2,TRIM27,TRIM21,TNF,TRIM25,BANF1,CH25H,MID2,ZC3HAV1,IFIH1,LRRC15	12/57
6_Member	GO Biological Processes	GO:0046597	negative regulation of viral entry into host cell	-5.96051	-3.43151	325,3440,7706,9023,11043,131578	APCS,IFNA2,TRIM25,CH25H,MID2,LRRC15	6/14
6_Member	GO Biological Processes	GO:1903901	negative regulation of viral life cycle	-5.37624	-2.91523	325,3440,7706,9023,11043,131578	APCS,IFNA2,TRIM25,CH25H,MID2,LRRC15	6/17
6_Member	GO Biological Processes	GO:0043903	regulation of biological process involved in symbiotic interaction	-4.93645	-2.52309	325,3440,6372,6737,7706,9023,11043,131578	APCS,IFNA2,CXCL6,TRIM21,TRIM25,CH25H,MID2,LRRC15	8/40
6_Member	GO Biological Processes	GO:0046596	regulation of viral entry into host cell	-4.85073	-2.45936	325,3440,6737,7706,9023,11043,131578	APCS,IFNA2,TRIM21,TRIM25,CH25H,MID2,LRRC15	7/30
6_Member	GO Biological Processes	GO:0044790	suppression of viral release by host	-4.76409	-2.38851	5987,6737,7706,11043,23087	TRIM27,TRIM21,TRIM25,MID2,TRIM35	5/13
6_Member	GO Biological Processes	GO:0052372	modulation by symbiont of entry into host	-4.30022	-2.00897	325,3440,6737,7706,9023,11043,131578	APCS,IFNA2,TRIM21,TRIM25,CH25H,MID2,LRRC15	7/36
6_Member	GO Biological Processes	GO:1903900	regulation of viral life cycle	-4.11657	-1.87362	325,3440,6737,7124,7706,8815,9023,11043,56829,64135,131578	APCS,IFNA2,TRIM21,TNF,TRIM25,BANF1,CH25H,MID2,ZC3HAV1,IFIH1,LRRC15	11/97
6_Member	GO Biological Processes	GO:0050792	regulation of viral process	-3.97372	-1.77882	325,3440,5987,6737,7124,7706,8815,9023,11043,56829,64135,131578	APCS,IFNA2,TRIM27,TRIM21,TNF,TRIM25,BANF1,CH25H,MID2,ZC3HAV1,IFIH1,LRRC15	12/118
6_Member	GO Biological Processes	GO:0032897	negative regulation of viral transcription	-2.30637	-0.561609	5987,6737,11043	TRIM27,TRIM21,MID2	3/13
7_Summary	GO Molecular Functions	GO:0003950	NAD+ ADP-ribosyltransferase activity	-7.31324	-4.5319	143,10039,54625,54956,57097,84875,116969,165631,79693	PARP4,PARP3,PARP14,PARP16,PARP11,PARP10,ART5,PARP15,YRDC	9/-
7_Member	GO Molecular Functions	GO:0003950	NAD+ ADP-ribosyltransferase activity	-7.31324	-4.5319	143,10039,54625,54956,57097,84875,116969,165631	PARP4,PARP3,PARP14,PARP16,PARP11,PARP10,ART5,PARP15	8/21
7_Member	GO Molecular Functions	GO:1990404	NAD+-protein ADP-ribosyltransferase activity	-7.31324	-4.5319	143,10039,54625,54956,57097,84875,116969,165631	PARP4,PARP3,PARP14,PARP16,PARP11,PARP10,ART5,PARP15	8/21
7_Member	GO Molecular Functions	GO:0140804	NAD+- protein-lysine ADP-ribosyltransferase activity	-5.5432	-3.06942	10039,54956,57097,84875	PARP3,PARP16,PARP11,PARP10	4/5
7_Member	GO Molecular Functions	GO:0016763	pentosyltransferase activity	-4.54146	-2.21009	143,10039,54625,54956,57097,84875,116969,165631	PARP4,PARP3,PARP14,PARP16,PARP11,PARP10,ART5,PARP15	8/45
7_Member	GO Biological Processes	GO:0070213	protein auto-ADP-ribosylation	-3.78139	-1.65472	10039,54956,57097,84875	PARP3,PARP16,PARP11,PARP10	4/11
7_Member	GO Biological Processes	GO:0070212	protein poly-ADP-ribosylation	-3.16475	-1.18504	54625,84875,165631	PARP14,PARP10,PARP15	3/7
7_Member	GO Molecular Functions	GO:0016779	nucleotidyltransferase activity	-2.04957	-0.378966	143,10039,54625,54956,57097,79693,84875,116969,165631	PARP4,PARP3,PARP14,PARP16,PARP11,YRDC,PARP10,ART5,PARP15	9/127
8_Summary	GO Biological Processes	GO:0098586	cellular response to virus	-6.75813	-4.07714	1687,3320,3440,3447,3588,3592,3627,3663,9641,64135,220001,7187,9023,4792,8767,79594	GSDME,HSP90AA1,IFNA2,IFNA13,IL10RB,IL12A,CXCL10,IRF5,IKBKE,IFIH1,VWCE,TRAF3,CH25H,NFKBIA,RIPK2,MUL1	16/-
8_Member	GO Biological Processes	GO:0098586	cellular response to virus	-6.75813	-4.07714	1687,3320,3440,3447,3588,3592,3627,3663,9641,64135,220001	GSDME,HSP90AA1,IFNA2,IFNA13,IL10RB,IL12A,CXCL10,IRF5,IKBKE,IFIH1,VWCE	11/53
8_Member	GO Biological Processes	GO:0034340	response to type I interferon	-3.51357	-1.44416	3440,3447,7187,9023,9641,64135	IFNA2,IFNA13,TRAF3,CH25H,IKBKE,IFIH1	6/34
8_Member	GO Biological Processes	GO:0140888	interferon-mediated signaling pathway	-3.44205	-1.38771	3440,3447,3588,7187,9641,64135	IFNA2,IFNA13,IL10RB,TRAF3,IKBKE,IFIH1	6/35
8_Member	GO Biological Processes	GO:0043330	response to exogenous dsRNA	-3.30633	-1.29203	3440,3447,4792,8767,64135,79594	IFNA2,IFNA13,NFKBIA,RIPK2,IFIH1,MUL1	6/37
8_Member	GO Biological Processes	GO:0060337	type I interferon-mediated signaling pathway	-3.10578	-1.14438	3440,3447,7187,9641,64135	IFNA2,IFNA13,TRAF3,IKBKE,IFIH1	5/27
8_Member	GO Biological Processes	GO:0071357	cellular response to type I interferon	-3.03024	-1.08832	3440,3447,7187,9641,64135	IFNA2,IFNA13,TRAF3,IKBKE,IFIH1	5/28
8_Member	GO Biological Processes	GO:0043331	response to dsRNA	-2.89484	-0.989437	3440,3447,4792,8767,64135,79594	IFNA2,IFNA13,NFKBIA,RIPK2,IFIH1,MUL1	6/44
9_Summary	GO Biological Processes	GO:0034341	response to type II interferon	-6.55823	-3.94857	356,965,2633,2635,4210,4360,5292,6737,6810,7124,9076,10241,51667	FASLG,CD58,GBP1,GBP3,MEFV,MRC1,PIM1,TRIM21,STX4,TNF,CLDN1,CALCOCO2,NUB1	13/-
9_Member	GO Biological Processes	GO:0034341	response to type II interferon	-6.55823	-3.94857	356,965,2633,2635,4210,4360,5292,6737,6810,7124,9076,10241,51667	FASLG,CD58,GBP1,GBP3,MEFV,MRC1,PIM1,TRIM21,STX4,TNF,CLDN1,CALCOCO2,NUB1	13/80
9_Member	GO Biological Processes	GO:0071346	cellular response to type II interferon	-4.03709	-1.81642	356,965,2633,2635,4360,5292,6810,7124,9076	FASLG,CD58,GBP1,GBP3,MRC1,PIM1,STX4,TNF,CLDN1	9/67
10_Summary	GO Biological Processes	GO:0002694	regulation of leukocyte activation	-6.45609	-3.8552	639,933,1493,2255,3440,3572,3586,3592,3604,3902,4323,4345,6385,6714,7124,7305,7412,7704,8740,8767,9308,9760,10039,29108,29126,56253,56603,57817,57864,79155,80381,84807,325,841,4609,9290,9935,2950,6355,4792,8848,5329,10563,59341,6810,9289,54453,64805,84978,274,1382,1462,4099,4131,4654,5362,6092,145864	PRDM1,CD22,CTLA4,FGF10,IFNA2,IL6ST,IL10,IL12A,TNFRSF9,LAG3,MMP14,CD200,SDC4,SRC,TNF,TYROBP,VCAM1,ZBTB16,TNFSF14,RIPK2,CD83,TOX,PARP3,PYCARD,CD274,CRTAM,CYP26B1,HAMP,SLC46A2,TNIP2,CD276,NFKBID,APCS,CASP8,MYC,GPR55,MAFB,GSTP1,CCL8,NFKBIA,TSC22D1,PLAUR,CXCL13,TRPV4,STX4,ADGRG1,RIN2,P2RY12,FRMD5,BIN1,CRABP2,VCAN,MAG,MAP1B,MYOD1,PLXNA2,ROBO2,HAPLN3	58/-
10_Member	GO Biological Processes	GO:0002694	regulation of leukocyte activation	-6.45609	-3.8552	639,933,1493,2255,3440,3572,3586,3592,3604,3902,4323,4345,6385,6714,7124,7305,7412,7704,8740,8767,9308,9760,10039,29108,29126,56253,56603,57817,57864,79155,80381,84807	PRDM1,CD22,CTLA4,FGF10,IFNA2,IL6ST,IL10,IL12A,TNFRSF9,LAG3,MMP14,CD200,SDC4,SRC,TNF,TYROBP,VCAM1,ZBTB16,TNFSF14,RIPK2,CD83,TOX,PARP3,PYCARD,CD274,CRTAM,CYP26B1,HAMP,SLC46A2,TNIP2,CD276,NFKBID	32/428
10_Member	GO Biological Processes	GO:0051249	regulation of lymphocyte activation	-6.12527	-3.58129	639,933,1493,2255,3440,3572,3586,3592,3604,3902,4323,6385,6714,7305,7412,7704,8740,8767,9308,9760,10039,29108,29126,56253,56603,57864,79155,80381,84807	PRDM1,CD22,CTLA4,FGF10,IFNA2,IL6ST,IL10,IL12A,TNFRSF9,LAG3,MMP14,SDC4,SRC,TYROBP,VCAM1,ZBTB16,TNFSF14,RIPK2,CD83,TOX,PARP3,PYCARD,CD274,CRTAM,CYP26B1,SLC46A2,TNIP2,CD276,NFKBID	29/378
10_Member	GO Biological Processes	GO:0050865	regulation of cell activation	-5.58991	-3.1096	639,933,1493,2255,3440,3572,3586,3592,3604,3902,4323,4345,6385,6714,7124,7305,7412,7704,8740,8767,9308,9760,10039,29108,29126,56253,56603,57817,57864,79155,80381,84807	PRDM1,CD22,CTLA4,FGF10,IFNA2,IL6ST,IL10,IL12A,TNFRSF9,LAG3,MMP14,CD200,SDC4,SRC,TNF,TYROBP,VCAM1,ZBTB16,TNFSF14,RIPK2,CD83,TOX,PARP3,PYCARD,CD274,CRTAM,CYP26B1,HAMP,SLC46A2,TNIP2,CD276,NFKBID	32/469
10_Member	GO Biological Processes	GO:0050863	regulation of T cell activation	-5.30475	-2.84999	639,1493,3440,3572,3586,3592,3604,3902,6385,6714,7412,7704,8740,8767,9308,9760,29108,29126,56253,56603,57864,80381,84807	PRDM1,CTLA4,IFNA2,IL6ST,IL10,IL12A,TNFRSF9,LAG3,SDC4,SRC,VCAM1,ZBTB16,TNFSF14,RIPK2,CD83,TOX,PYCARD,CD274,CRTAM,CYP26B1,SLC46A2,CD276,NFKBID	23/286
10_Member	GO Biological Processes	GO:1902105	regulation of leukocyte differentiation	-5.02343	-2.60439	325,639,841,1493,3440,3586,3902,4323,4609,7124,7305,7704,8767,9290,9308,9760,9935,56253,56603,57864,84807	APCS,PRDM1,CASP8,CTLA4,IFNA2,IL10,LAG3,MMP14,MYC,TNF,TYROBP,ZBTB16,RIPK2,GPR55,CD83,TOX,MAFB,CRTAM,CYP26B1,SLC46A2,NFKBID	21/256
10_Member	GO Biological Processes	GO:0070663	regulation of leukocyte proliferation	-4.53648	-2.20975	933,1493,2255,2950,3572,3586,3592,3604,6355,6385,7305,7412,8767,29108,29126,56253,80381	CD22,CTLA4,FGF10,GSTP1,IL6ST,IL10,IL12A,TNFRSF9,CCL8,SDC4,TYROBP,VCAM1,RIPK2,PYCARD,CD274,CRTAM,CD276	17/194
10_Member	GO Biological Processes	GO:1903706	regulation of hemopoiesis	-4.36751	-2.05888	325,639,841,1493,3440,3586,3902,4323,4609,4792,7124,7305,7704,8767,8848,9290,9308,9760,9935,56253,56603,57864,84807	APCS,PRDM1,CASP8,CTLA4,IFNA2,IL10,LAG3,MMP14,MYC,NFKBIA,TNF,TYROBP,ZBTB16,RIPK2,TSC22D1,GPR55,CD83,TOX,MAFB,CRTAM,CYP26B1,SLC46A2,NFKBID	23/327
10_Member	GO Biological Processes	GO:0050670	regulation of lymphocyte proliferation	-4.01696	-1.80347	933,1493,2255,3572,3586,3592,3604,6385,7305,7412,8767,29108,29126,56253,80381	CD22,CTLA4,FGF10,IL6ST,IL10,IL12A,TNFRSF9,SDC4,TYROBP,VCAM1,RIPK2,PYCARD,CD274,CRTAM,CD276	15/173
10_Member	GO Biological Processes	GO:0002696	positive regulation of leukocyte activation	-4.00276	-1.79981	2255,3572,3586,3592,4323,6714,7124,7305,7412,7704,8740,8767,9308,9760,29108,29126,57817,79155,80381,84807	FGF10,IL6ST,IL10,IL12A,MMP14,SRC,TNF,TYROBP,VCAM1,ZBTB16,TNFSF14,RIPK2,CD83,TOX,PYCARD,CD274,HAMP,TNIP2,CD276,NFKBID	20/278
10_Member	GO Biological Processes	GO:0032944	regulation of mononuclear cell proliferation	-3.9053	-1.73254	933,1493,2255,3572,3586,3592,3604,6385,7305,7412,8767,29108,29126,56253,80381	CD22,CTLA4,FGF10,IL6ST,IL10,IL12A,TNFRSF9,SDC4,TYROBP,VCAM1,RIPK2,PYCARD,CD274,CRTAM,CD276	15/177
10_Member	GO Biological Processes	GO:0050867	positive regulation of cell activation	-3.7346	-1.62507	2255,3572,3586,3592,4323,6714,7124,7305,7412,7704,8740,8767,9308,9760,29108,29126,57817,79155,80381,84807	FGF10,IL6ST,IL10,IL12A,MMP14,SRC,TNF,TYROBP,VCAM1,ZBTB16,TNFSF14,RIPK2,CD83,TOX,PYCARD,CD274,HAMP,TNIP2,CD276,NFKBID	20/291
10_Member	GO Biological Processes	GO:0051251	positive regulation of lymphocyte activation	-3.51516	-1.44416	2255,3572,3586,3592,4323,6714,7305,7412,7704,8740,8767,9308,9760,29108,29126,79155,80381,84807	FGF10,IL6ST,IL10,IL12A,MMP14,SRC,TYROBP,VCAM1,ZBTB16,TNFSF14,RIPK2,CD83,TOX,PYCARD,CD274,TNIP2,CD276,NFKBID	18/257
10_Member	GO Biological Processes	GO:0045619	regulation of lymphocyte differentiation	-3.44912	-1.3894	639,1493,3440,3586,3902,4323,7704,8767,9308,9760,56253,56603,57864,84807	PRDM1,CTLA4,IFNA2,IL10,LAG3,MMP14,ZBTB16,RIPK2,CD83,TOX,CRTAM,CYP26B1,SLC46A2,NFKBID	14/174
10_Member	GO Biological Processes	GO:1903037	regulation of leukocyte cell-cell adhesion	-3.42821	-1.37633	1493,3440,3572,3586,3592,3902,6385,6714,7124,7412,7704,8740,8767,9308,29108,29126,56253,80381,84807	CTLA4,IFNA2,IL6ST,IL10,IL12A,LAG3,SDC4,SRC,TNF,VCAM1,ZBTB16,TNFSF14,RIPK2,CD83,PYCARD,CD274,CRTAM,CD276,NFKBID	19/284
10_Member	GO Biological Processes	GO:0022407	regulation of cell-cell adhesion	-3.18909	-1.20099	1493,3440,3572,3586,3592,3902,5329,6385,6714,7124,7412,7704,8740,8767,9308,10563,29108,29126,56253,59341,80381,84807	CTLA4,IFNA2,IL6ST,IL10,IL12A,LAG3,PLAUR,SDC4,SRC,TNF,VCAM1,ZBTB16,TNFSF14,RIPK2,CD83,CXCL13,PYCARD,CD274,CRTAM,TRPV4,CD276,NFKBID	22/369
10_Member	GO Biological Processes	GO:0045580	regulation of T cell differentiation	-3.08944	-1.13027	639,1493,3440,3902,7704,8767,9308,9760,56253,56603,57864,84807	PRDM1,CTLA4,IFNA2,LAG3,ZBTB16,RIPK2,CD83,TOX,CRTAM,CYP26B1,SLC46A2,NFKBID	12/147
10_Member	GO Biological Processes	GO:0042129	regulation of T cell proliferation	-2.9227	-1.01201	1493,3572,3586,3604,6385,7412,8767,29108,29126,56253,80381	CTLA4,IL6ST,IL10,TNFRSF9,SDC4,VCAM1,RIPK2,PYCARD,CD274,CRTAM,CD276	11/133
10_Member	GO Biological Processes	GO:0045785	positive regulation of cell adhesion	-2.87554	-0.977153	3572,3586,3592,5329,6385,6714,6810,7124,7412,7704,8740,8767,9289,9308,10563,29108,29126,54453,64805,80381,84807,84978	IL6ST,IL10,IL12A,PLAUR,SDC4,SRC,STX4,TNF,VCAM1,ZBTB16,TNFSF14,RIPK2,ADGRG1,CD83,CXCL13,PYCARD,CD274,RIN2,P2RY12,CD276,NFKBID,FRMD5	22/390
10_Member	GO Biological Processes	GO:0022409	positive regulation of cell-cell adhesion	-2.73717	-0.876652	3572,3586,3592,5329,6714,7124,7412,7704,8740,8767,9308,10563,29108,29126,80381,84807	IL6ST,IL10,IL12A,PLAUR,SRC,TNF,VCAM1,ZBTB16,TNFSF14,RIPK2,CD83,CXCL13,PYCARD,CD274,CD276,NFKBID	16/252
10_Member	GO Biological Processes	GO:0010720	positive regulation of cell development	-2.57165	-0.754669	274,841,1382,1462,3572,3586,4099,4131,4323,4654,5362,6092,7124,7305,7704,8767,9308,9760,84807,145864	BIN1,CASP8,CRABP2,VCAN,IL6ST,IL10,MAG,MAP1B,MMP14,MYOD1,PLXNA2,ROBO2,TNF,TYROBP,ZBTB16,RIPK2,CD83,TOX,NFKBID,HAPLN3	20/361
10_Member	GO Biological Processes	GO:0046634	regulation of alpha-beta T cell activation	-2.51599	-0.715818	639,3592,7704,8767,9308,29126,56253,84807	PRDM1,IL12A,ZBTB16,RIPK2,CD83,CD274,CRTAM,NFKBID	8/88
10_Member	GO Biological Processes	GO:1903039	positive regulation of leukocyte cell-cell adhesion	-2.13166	-0.430591	3572,3592,6714,7124,7412,7704,8740,8767,9308,29108,29126,80381,84807	IL6ST,IL12A,SRC,TNF,VCAM1,ZBTB16,TNFSF14,RIPK2,CD83,PYCARD,CD274,CD276,NFKBID	13/216
10_Member	GO Biological Processes	GO:0050671	positive regulation of lymphocyte proliferation	-2.05432	-0.378966	2255,3572,3592,7412,8767,29108,29126,80381	FGF10,IL6ST,IL12A,VCAM1,RIPK2,PYCARD,CD274,CD276	8/105
10_Member	GO Biological Processes	GO:0050870	positive regulation of T cell activation	-2.04557	-0.378966	3572,3592,6714,7412,7704,8740,8767,9308,29108,29126,80381,84807	IL6ST,IL12A,SRC,VCAM1,ZBTB16,TNFSF14,RIPK2,CD83,PYCARD,CD274,CD276,NFKBID	12/197
10_Member	GO Biological Processes	GO:0032946	positive regulation of mononuclear cell proliferation	-2.00707	-0.349371	2255,3572,3592,7412,8767,29108,29126,80381	FGF10,IL6ST,IL12A,VCAM1,RIPK2,PYCARD,CD274,CD276	8/107
11_Summary	GO Biological Processes	GO:0002683	negative regulation of immune system process	-6.39078	-3.79849	54,325,933,1493,2633,3312,3440,3586,3902,4210,4345,4609,5292,5987,6385,6714,6737,7124,7305,8815,8848,9290,9935,10039,29126,54625,56253,79594,140775,2950,3592,3625,6301,7850,9308,29108,9021,57817,6092,10563	ACP5,APCS,CD22,CTLA4,GBP1,HSPA8,IFNA2,IL10,LAG3,MEFV,CD200,MYC,PIM1,TRIM27,SDC4,SRC,TRIM21,TNF,TYROBP,BANF1,TSC22D1,GPR55,MAFB,PARP3,CD274,PARP14,CRTAM,MUL1,SMCR8,GSTP1,IL12A,INHBB,SARS1,IL1R2,CD83,PYCARD,SOCS3,HAMP,ROBO2,CXCL13	40/-
11_Member	GO Biological Processes	GO:0002683	negative regulation of immune system process	-6.39078	-3.79849	54,325,933,1493,2633,3312,3440,3586,3902,4210,4345,4609,5292,5987,6385,6714,6737,7124,7305,8815,8848,9290,9935,10039,29126,54625,56253,79594,140775	ACP5,APCS,CD22,CTLA4,GBP1,HSPA8,IFNA2,IL10,LAG3,MEFV,CD200,MYC,PIM1,TRIM27,SDC4,SRC,TRIM21,TNF,TYROBP,BANF1,TSC22D1,GPR55,MAFB,PARP3,CD274,PARP14,CRTAM,MUL1,SMCR8	29/367
11_Member	GO Biological Processes	GO:0001818	negative regulation of cytokine production	-5.82588	-3.32536	54,2633,2950,3440,3586,3592,3625,3902,4210,4345,5987,6301,7124,7305,7850,8815,9308,29108,29126,79594	ACP5,GBP1,GSTP1,IFNA2,IL10,IL12A,INHBB,LAG3,MEFV,CD200,TRIM27,SARS1,TNF,TYROBP,IL1R2,BANF1,CD83,PYCARD,CD274,MUL1	20/209
11_Member	GO Biological Processes	GO:0050777	negative regulation of immune response	-3.48238	-1.41552	3440,3586,5292,5987,6714,6737,8815,10039,29126,54625,79594,140775	IFNA2,IL10,PIM1,TRIM27,SRC,TRIM21,BANF1,PARP3,CD274,PARP14,MUL1,SMCR8	12/133
11_Member	GO Biological Processes	GO:0031348	negative regulation of defense response	-3.13512	-1.16377	54,325,2950,3586,4210,4345,5292,6714,6737,8815,9021,54625,57817,79594	ACP5,APCS,GSTP1,IL10,MEFV,CD200,PIM1,SRC,TRIM21,BANF1,SOCS3,PARP14,HAMP,MUL1	14/187
11_Member	GO Biological Processes	GO:0032102	negative regulation of response to external stimulus	-2.73366	-0.874711	54,325,2950,3586,4210,4345,5292,6092,6714,6737,7124,8815,9021,10563,54625,57817,79594	ACP5,APCS,GSTP1,IL10,MEFV,CD200,PIM1,ROBO2,SRC,TRIM21,TNF,BANF1,SOCS3,CXCL13,PARP14,HAMP,MUL1	17/276
11_Member	GO Biological Processes	GO:0050728	negative regulation of inflammatory response	-2.09287	-0.404738	54,325,2950,3586,4210,4345,6714,9021,57817	ACP5,APCS,GSTP1,IL10,MEFV,CD200,SRC,SOCS3,HAMP	9/125
12_Summary	GO Biological Processes	GO:0032479	regulation of type I interferon production	-6.19299	-3.62553	3320,3586,3663,5987,6737,7187,7305,8767,8815,9641,29108,56829,64135,84282	HSP90AA1,IL10,IRF5,TRIM27,TRIM21,TRAF3,TYROBP,RIPK2,BANF1,IKBKE,PYCARD,ZC3HAV1,IFIH1,RNF135	14/-
12_Member	GO Biological Processes	GO:0032479	regulation of type I interferon production	-6.19299	-3.62553	3320,3586,3663,5987,6737,7187,7305,8767,8815,9641,29108,56829,64135,84282	HSP90AA1,IL10,IRF5,TRIM27,TRIM21,TRAF3,TYROBP,RIPK2,BANF1,IKBKE,PYCARD,ZC3HAV1,IFIH1,RNF135	14/100
12_Member	GO Biological Processes	GO:0032481	positive regulation of type I interferon production	-3.72887	-1.62491	3320,3663,7187,8767,9641,56829,64135,84282	HSP90AA1,IRF5,TRAF3,RIPK2,IKBKE,ZC3HAV1,IFIH1,RNF135	8/58
12_Member	GO Biological Processes	GO:0032648	regulation of interferon-beta production	-3.53709	-1.46255	3320,3663,7187,8767,29108,64135,84282	HSP90AA1,IRF5,TRAF3,RIPK2,PYCARD,IFIH1,RNF135	7/47
12_Member	GO Biological Processes	GO:0032728	positive regulation of interferon-beta production	-2.75818	-0.892894	3320,3663,8767,64135,84282	HSP90AA1,IRF5,RIPK2,IFIH1,RNF135	5/32
12_Member	GO Biological Processes	GO:0032647	regulation of interferon-alpha production	-2.39752	-0.628228	3586,3663,8767,64135	IL10,IRF5,RIPK2,IFIH1	4/24
13_Summary	GO Biological Processes	GO:0034612	response to tumor necrosis factor	-6.09009	-3.55366	841,965,1687,2633,2635,3875,3899,4654,4792,5743,7124,7187,7412,9076,10758,29108,51667	CASP8,CD58,GSDME,GBP1,GBP3,KRT18,AFF3,MYOD1,NFKBIA,PTGS2,TNF,TRAF3,VCAM1,CLDN1,TRAF3IP2,PYCARD,NUB1	17/-
13_Member	GO Biological Processes	GO:0034612	response to tumor necrosis factor	-6.09009	-3.55366	841,965,1687,2633,2635,3875,3899,4654,4792,5743,7124,7187,7412,9076,10758,29108,51667	CASP8,CD58,GSDME,GBP1,GBP3,KRT18,AFF3,MYOD1,NFKBIA,PTGS2,TNF,TRAF3,VCAM1,CLDN1,TRAF3IP2,PYCARD,NUB1	17/149
13_Member	GO Biological Processes	GO:0071356	cellular response to tumor necrosis factor	-4.2171	-1.95067	965,1687,2633,2635,3875,4654,4792,7124,7187,7412,9076,10758,29108	CD58,GSDME,GBP1,GBP3,KRT18,MYOD1,NFKBIA,TNF,TRAF3,VCAM1,CLDN1,TRAF3IP2,PYCARD	13/129
13_Member	GO Biological Processes	GO:0033209	tumor necrosis factor-mediated signaling pathway	-2.69507	-0.842371	3875,4792,7124,7187,10758,29108	KRT18,NFKBIA,TNF,TRAF3,TRAF3IP2,PYCARD	6/48
14_Summary	GO Biological Processes	GO:0043122	regulation of canonical NF-kappaB signal transduction	-5.84897	-3.32727	356,841,2950,4792,5587,6737,7124,7187,7706,8767,8837,9641,10133,10758,11043,29108,56658,79155,79594,113277,387082,3586,4345,5292,5987,7341,8553,26471,84875,1263,4210,10241,26353,79156,140775,3667	FASLG,CASP8,GSTP1,NFKBIA,PRKD1,TRIM21,TNF,TRAF3,TRIM25,RIPK2,CFLAR,IKBKE,OPTN,TRAF3IP2,MID2,PYCARD,TRIM39,TNIP2,MUL1,TMEM106A,SUMO4,IL10,CD200,PIM1,TRIM27,SUMO1,BHLHE40,NUPR1,PARP10,PLK3,MEFV,CALCOCO2,HSPB8,PLEKHF1,SMCR8,IRS1	36/-
14_Member	GO Biological Processes	GO:0043122	regulation of canonical NF-kappaB signal transduction	-5.84897	-3.32727	356,841,2950,4792,5587,6737,7124,7187,7706,8767,8837,9641,10133,10758,11043,29108,56658,79155,79594,113277,387082	FASLG,CASP8,GSTP1,NFKBIA,PRKD1,TRIM21,TNF,TRAF3,TRIM25,RIPK2,CFLAR,IKBKE,OPTN,TRAF3IP2,MID2,PYCARD,TRIM39,TNIP2,MUL1,TMEM106A,SUMO4	21/227
14_Member	GO Biological Processes	GO:0043123	positive regulation of canonical NF-kappaB signal transduction	-4.1916	-1.93314	356,841,5587,6737,7124,7706,8767,8837,9641,10758,11043,29108,79155,79594,113277	FASLG,CASP8,PRKD1,TRIM21,TNF,TRIM25,RIPK2,CFLAR,IKBKE,TRAF3IP2,MID2,PYCARD,TNIP2,MUL1,TMEM106A	15/167
14_Member	GO Biological Processes	GO:0051090	regulation of DNA-binding transcription factor activity	-3.83241	-1.68177	3586,4345,4792,5292,5587,5987,6737,7124,7187,7341,7706,8553,8767,8837,9641,11043,26471,29108,84875	IL10,CD200,NFKBIA,PIM1,PRKD1,TRIM27,TRIM21,TNF,TRAF3,SUMO1,TRIM25,BHLHE40,RIPK2,CFLAR,IKBKE,MID2,NUPR1,PYCARD,PARP10	19/264
14_Member	GO Biological Processes	GO:0010508	positive regulation of autophagy	-2.81823	-0.92831	1263,4210,5587,6737,8767,10133,10241,11043,26353,79156,140775	PLK3,MEFV,PRKD1,TRIM21,RIPK2,OPTN,CALCOCO2,MID2,HSPB8,PLEKHF1,SMCR8	11/137
14_Member	GO Biological Processes	GO:0051091	positive regulation of DNA-binding transcription factor activity	-2.77043	-0.903541	3586,4345,5587,5987,6737,7124,7706,8767,8837,9641,11043,29108	IL10,CD200,PRKD1,TRIM27,TRIM21,TNF,TRIM25,RIPK2,CFLAR,IKBKE,MID2,PYCARD	12/160
14_Member	GO Biological Processes	GO:0031331	positive regulation of cellular catabolic process	-2.59972	-0.778432	1263,3667,4210,5587,6737,7124,8767,10133,10241,11043,26353,79156,140775	PLK3,IRS1,MEFV,PRKD1,TRIM21,TNF,RIPK2,OPTN,CALCOCO2,MID2,HSPB8,PLEKHF1,SMCR8	13/190
14_Member	GO Biological Processes	GO:0051092	positive regulation of NF-kappaB transcription factor activity	-2.25723	-0.523218	5587,6737,7124,7706,8767,8837,11043,29108	PRKD1,TRIM21,TNF,TRIM25,RIPK2,CFLAR,MID2,PYCARD	8/97
15_Summary	GO Biological Processes	GO:0032652	regulation of interleukin-1 production	-5.83455	-3.32709	54,841,2950,3586,4210,7124,7305,7850,8767,10626,29108,113277,10865,59341,64135,84818,4345,5987,29126,1113,1907,3696,6372,10758,57817,8815,6810	ACP5,CASP8,GSTP1,IL10,MEFV,TNF,TYROBP,IL1R2,RIPK2,TRIM16,PYCARD,TMEM106A,ARID5A,TRPV4,IFIH1,IL17RC,CD200,TRIM27,CD274,CHGA,EDN2,ITGB8,CXCL6,TRAF3IP2,HAMP,BANF1,STX4	27/-
15_Member	GO Biological Processes	GO:0032652	regulation of interleukin-1 production	-5.83455	-3.32709	54,841,2950,3586,4210,7124,7305,7850,8767,10626,29108,113277	ACP5,CASP8,GSTP1,IL10,MEFV,TNF,TYROBP,IL1R2,RIPK2,TRIM16,PYCARD,TMEM106A	12/78
15_Member	GO Biological Processes	GO:0032651	regulation of interleukin-1 beta production	-5.14485	-2.71423	54,841,2950,4210,7124,7305,8767,10626,29108,113277	ACP5,CASP8,GSTP1,MEFV,TNF,TYROBP,RIPK2,TRIM16,PYCARD,TMEM106A	10/62
15_Member	GO Biological Processes	GO:0032731	positive regulation of interleukin-1 beta production	-4.85271	-2.45936	841,4210,7124,7305,8767,10626,29108,113277	CASP8,MEFV,TNF,TYROBP,RIPK2,TRIM16,PYCARD,TMEM106A	8/41
15_Member	GO Biological Processes	GO:0032732	positive regulation of interleukin-1 production	-4.13408	-1.8873	841,4210,7124,7305,8767,10626,29108,113277	CASP8,MEFV,TNF,TYROBP,RIPK2,TRIM16,PYCARD,TMEM106A	8/51
15_Member	GO Biological Processes	GO:0032755	positive regulation of interleukin-6 production	-3.60959	-1.52545	7124,7305,8767,10865,29108,59341,64135,84818,113277	TNF,TYROBP,RIPK2,ARID5A,PYCARD,TRPV4,IFIH1,IL17RC,TMEM106A	9/76
15_Member	GO Biological Processes	GO:0032675	regulation of interleukin-6 production	-3.4224	-1.37297	3586,4345,7124,7305,8767,10865,29108,59341,64135,84818,113277	IL10,CD200,TNF,TYROBP,RIPK2,ARID5A,PYCARD,TRPV4,IFIH1,IL17RC,TMEM106A	11/116
15_Member	GO Biological Processes	GO:1903555	regulation of tumor necrosis factor superfamily cytokine production	-3.1752	-1.19093	54,2950,3586,5987,7305,8767,10865,29108,29126,64135,113277	ACP5,GSTP1,IL10,TRIM27,TYROBP,RIPK2,ARID5A,PYCARD,CD274,IFIH1,TMEM106A	11/124
15_Member	GO Biological Processes	GO:0002274	myeloid leukocyte activation	-3.04761	-1.09994	1113,1907,3696,6372,7124,7305,10758,29108,57817,113277	CHGA,EDN2,ITGB8,CXCL6,TNF,TYROBP,TRAF3IP2,PYCARD,HAMP,TMEM106A	10/109
15_Member	GO Biological Processes	GO:0032680	regulation of tumor necrosis factor production	-2.75635	-0.892659	54,2950,3586,5987,7305,8767,10865,29108,64135,113277	ACP5,GSTP1,IL10,TRIM27,TYROBP,RIPK2,ARID5A,PYCARD,IFIH1,TMEM106A	10/119
15_Member	GO Biological Processes	GO:0032480	negative regulation of type I interferon production	-2.42055	-0.63657	3586,5987,7305,8815,29108	IL10,TRIM27,TYROBP,BANF1,PYCARD	5/38
15_Member	GO Biological Processes	GO:0042116	macrophage activation	-2.14413	-0.438665	1907,7124,7305,57817,113277	EDN2,TNF,TYROBP,HAMP,TMEM106A	5/44
15_Member	GO Biological Processes	GO:2000010	positive regulation of protein localization to cell surface	-2.04133	-0.378966	6810,7124,7305	STX4,TNF,TYROBP	3/16
16_Summary	GO Biological Processes	GO:0042742	defense response to bacterium	-5.73411	-3.24717	54,1113,2633,2635,3586,3592,5587,6372,7124,7425,8767,10133,10563,26253,29108,57817,7412,933,3440,10039,3663,6810,10865,29126	ACP5,CHGA,GBP1,GBP3,IL10,IL12A,PRKD1,CXCL6,TNF,VGF,RIPK2,OPTN,CXCL13,CLEC4E,PYCARD,HAMP,VCAM1,CD22,IFNA2,PARP3,IRF5,STX4,ARID5A,CD274	24/-
16_Member	GO Biological Processes	GO:0042742	defense response to bacterium	-5.73411	-3.24717	54,1113,2633,2635,3586,3592,5587,6372,7124,7425,8767,10133,10563,26253,29108,57817	ACP5,CHGA,GBP1,GBP3,IL10,IL12A,PRKD1,CXCL6,TNF,VGF,RIPK2,OPTN,CXCL13,CLEC4E,PYCARD,HAMP	16/141
16_Member	GO Biological Processes	GO:0002544	chronic inflammatory response	-4.71738	-2.35202	3586,7124,7412,10563	IL10,TNF,VCAM1,CXCL13	4/7
16_Member	GO Biological Processes	GO:0002701	negative regulation of production of molecular mediator of immune response	-3.74471	-1.62955	54,933,3440,3586,7124,10039	ACP5,CD22,IFNA2,IL10,TNF,PARP3	6/31
16_Member	GO Biological Processes	GO:0002700	regulation of production of molecular mediator of immune response	-2.64574	-0.806786	54,933,3440,3586,3663,6810,7124,8767,10039,10865,29108	ACP5,CD22,IFNA2,IL10,IRF5,STX4,TNF,RIPK2,PARP3,ARID5A,PYCARD	11/144
16_Member	GO Biological Processes	GO:0050830	defense response to Gram-positive bacterium	-2.55869	-0.745974	54,1113,3592,7124,8767,29108	ACP5,CHGA,IL12A,TNF,RIPK2,PYCARD	6/51
16_Member	GO Biological Processes	GO:0002719	negative regulation of cytokine production involved in immune response	-2.46722	-0.676562	54,3440,3586,7124	ACP5,IFNA2,IL10,TNF	4/23
16_Member	GO Biological Processes	GO:0002718	regulation of cytokine production involved in immune response	-2.31173	-0.562105	54,3440,3586,3663,7124,8767,10865,29108	ACP5,IFNA2,IL10,IRF5,TNF,RIPK2,ARID5A,PYCARD	8/95
16_Member	GO Biological Processes	GO:0002698	negative regulation of immune effector process	-2.23193	-0.501447	54,933,3440,3586,7124,10039,29126	ACP5,CD22,IFNA2,IL10,TNF,PARP3,CD274	7/78
17_Summary	GO Biological Processes	GO:0043068	positive regulation of programmed cell death	-5.46496	-2.99761	274,356,841,1493,1514,1687,3586,3592,3625,3663,3725,4609,4616,5551,5743,6714,7124,7704,8061,8767,8837,8848,10276,23087,26471,29108,29126,56658,79156,285237,2255,2950,5329,6810,7417	BIN1,FASLG,CASP8,CTLA4,CTSL,GSDME,IL10,IL12A,INHBB,IRF5,JUN,MYC,GADD45B,PRF1,PTGS2,SRC,TNF,ZBTB16,FOSL1,RIPK2,CFLAR,TSC22D1,NET1,TRIM35,NUPR1,PYCARD,CD274,TRIM39,PLEKHF1,C3orf38,FGF10,GSTP1,PLAUR,STX4,VDAC2	35/-
17_Member	GO Biological Processes	GO:0043068	positive regulation of programmed cell death	-5.46496	-2.99761	274,356,841,1493,1514,1687,3586,3592,3625,3663,3725,4609,4616,5551,5743,6714,7124,7704,8061,8767,8837,8848,10276,23087,26471,29108,29126,56658,79156,285237	BIN1,FASLG,CASP8,CTLA4,CTSL,GSDME,IL10,IL12A,INHBB,IRF5,JUN,MYC,GADD45B,PRF1,PTGS2,SRC,TNF,ZBTB16,FOSL1,RIPK2,CFLAR,TSC22D1,NET1,TRIM35,NUPR1,PYCARD,CD274,TRIM39,PLEKHF1,C3orf38	30/430
17_Member	GO Biological Processes	GO:0043065	positive regulation of apoptotic process	-5.25235	-2.80376	274,356,841,1493,1514,1687,3586,3592,3625,3663,3725,4609,4616,5743,6714,7124,7704,8061,8767,8837,8848,10276,23087,26471,29108,29126,56658,79156,285237	BIN1,FASLG,CASP8,CTLA4,CTSL,GSDME,IL10,IL12A,INHBB,IRF5,JUN,MYC,GADD45B,PTGS2,SRC,TNF,ZBTB16,FOSL1,RIPK2,CFLAR,TSC22D1,NET1,TRIM35,NUPR1,PYCARD,CD274,TRIM39,PLEKHF1,C3orf38	29/418
17_Member	GO Biological Processes	GO:2001233	regulation of apoptotic signaling pathway	-2.55184	-0.740536	1514,1687,2255,2950,3586,3625,4609,5329,5743,6714,6810,7124,7417,8837,26471,29108,56658,79156	CTSL,GSDME,FGF10,GSTP1,IL10,INHBB,MYC,PLAUR,PTGS2,SRC,STX4,TNF,VDAC2,CFLAR,NUPR1,PYCARD,TRIM39,PLEKHF1	18/312
17_Member	GO Biological Processes	GO:2001235	positive regulation of apoptotic signaling pathway	-2.25297	-0.521315	1514,1687,3625,4609,7124,26471,29108,56658,79156	CTSL,GSDME,INHBB,MYC,TNF,NUPR1,PYCARD,TRIM39,PLEKHF1	9/118
17_Member	GO Biological Processes	GO:2001242	regulation of intrinsic apoptotic signaling pathway	-2.00341	-0.349371	1687,3586,4609,5329,5743,6714,7417,26471,29108,79156	GSDME,IL10,MYC,PLAUR,PTGS2,SRC,VDAC2,NUPR1,PYCARD,PLEKHF1	10/152
18_Summary	GO Biological Processes	GO:0070269	pyroptotic inflammatory response	-5.21039	-2.76787	841,1687,4210,6737,9839,29108,7124,7850,84818	CASP8,GSDME,MEFV,TRIM21,ZEB2,PYCARD,TNF,IL1R2,IL17RC	9/-
18_Member	GO Biological Processes	GO:0070269	pyroptotic inflammatory response	-5.21039	-2.76787	841,1687,4210,6737,9839,29108	CASP8,GSDME,MEFV,TRIM21,ZEB2,PYCARD	6/18
18_Member	GO Biological Processes	GO:1900015	regulation of cytokine production involved in inflammatory response	-2.14413	-0.438665	4210,7124,7850,29108,84818	MEFV,TNF,IL1R2,PYCARD,IL17RC	5/44
19_Summary	GO Molecular Functions	GO:0045236	CXCR chemokine receptor binding	-5.18905	-2.75251	2920,3627,6372,6373,10563,8740,9023,1907,5142,3683,56253,6355,4345,29108	CXCL2,CXCL10,CXCL6,CXCL11,CXCL13,TNFSF14,CH25H,EDN2,PDE4B,ITGAL,CRTAM,CCL8,CD200,PYCARD	14/-
19_Member	GO Molecular Functions	GO:0045236	CXCR chemokine receptor binding	-5.18905	-2.75251	2920,3627,6372,6373,10563	CXCL2,CXCL10,CXCL6,CXCL11,CXCL13	5/11
19_Member	GO Molecular Functions	GO:0048248	CXCR3 chemokine receptor binding	-4.07963	-1.84796	3627,6373,10563	CXCL10,CXCL11,CXCL13	3/4
19_Member	GO Biological Processes	GO:0048247	lymphocyte chemotaxis	-3.99063	-1.79115	3627,6373,8740,9023,10563	CXCL10,CXCL11,TNFSF14,CH25H,CXCL13	5/18
19_Member	GO Biological Processes	GO:0030593	neutrophil chemotaxis	-3.92179	-1.7392	1907,2920,3627,5142,6372,6373,10563	EDN2,CXCL2,CXCL10,PDE4B,CXCL6,CXCL11,CXCL13	7/41
19_Member	GO Biological Processes	GO:0072676	lymphocyte migration	-3.78614	-1.65472	3627,3683,6373,8740,9023,10563,56253	CXCL10,ITGAL,CXCL11,TNFSF14,CH25H,CXCL13,CRTAM	7/43
19_Member	GO Biological Processes	GO:1990266	neutrophil migration	-3.36716	-1.33213	1907,2920,3627,5142,6372,6373,10563	EDN2,CXCL2,CXCL10,PDE4B,CXCL6,CXCL11,CXCL13	7/50
19_Member	GO Biological Processes	GO:0071674	mononuclear cell migration	-3.3204	-1.297	1907,3627,3683,6355,6373,8740,9023,10563,56253	EDN2,CXCL10,ITGAL,CCL8,CXCL11,TNFSF14,CH25H,CXCL13,CRTAM	9/83
19_Member	GO Biological Processes	GO:0010818	T cell chemotaxis	-2.65665	-0.81468	3627,6373,8740	CXCL10,CXCL11,TNFSF14	3/10
19_Member	GO Biological Processes	GO:0010819	regulation of T cell chemotaxis	-2.65665	-0.81468	3627,8740,10563	CXCL10,TNFSF14,CXCL13	3/10
19_Member	GO Biological Processes	GO:2000404	regulation of T cell migration	-2.472	-0.677298	3627,4345,8740,10563,29108	CXCL10,CD200,TNFSF14,CXCL13,PYCARD	5/37
19_Member	GO Biological Processes	GO:0072678	T cell migration	-2.26818	-0.531411	3627,3683,6373,8740	CXCL10,ITGAL,CXCL11,TNFSF14	4/26
19_Member	GO Biological Processes	GO:2000406	positive regulation of T cell migration	-2.1505	-0.442817	3627,8740,10563,29108	CXCL10,TNFSF14,CXCL13,PYCARD	4/28
20_Summary	GO Biological Processes	GO:0032649	regulation of type II interferon production	-5.13048	-2.70568	3586,3592,5142,5987,7124,8767,10865,29108,29126,56253,80381,54,718,933,3312,3440,3663,3902,6372,6810,7305,10039,23705,84807,3572,5551,1687	IL10,IL12A,PDE4B,TRIM27,TNF,RIPK2,ARID5A,PYCARD,CD274,CRTAM,CD276,ACP5,C3,CD22,HSPA8,IFNA2,IRF5,LAG3,CXCL6,STX4,TYROBP,PARP3,CADM1,NFKBID,IL6ST,PRF1,GSDME	27/-
20_Member	GO Biological Processes	GO:0032649	regulation of type II interferon production	-5.13048	-2.70568	3586,3592,5142,5987,7124,8767,10865,29108,29126,56253,80381	IL10,IL12A,PDE4B,TRIM27,TNF,RIPK2,ARID5A,PYCARD,CD274,CRTAM,CD276	11/76
20_Member	GO Biological Processes	GO:0032729	positive regulation of type II interferon production	-4.87302	-2.4708	3592,5142,5987,7124,8767,10865,29108,56253,80381	IL12A,PDE4B,TRIM27,TNF,RIPK2,ARID5A,PYCARD,CRTAM,CD276	9/53
20_Member	GO Biological Processes	GO:0002697	regulation of immune effector process	-4.64835	-2.2967	54,718,933,3312,3440,3586,3592,3663,3902,6372,6810,7124,7305,8767,10039,10865,23705,29108,29126,56253,84807	ACP5,C3,CD22,HSPA8,IFNA2,IL10,IL12A,IRF5,LAG3,CXCL6,STX4,TNF,TYROBP,RIPK2,PARP3,ARID5A,CADM1,PYCARD,CD274,CRTAM,NFKBID	21/271
20_Member	GO Biological Processes	GO:0002703	regulation of leukocyte mediated immunity	-4.22158	-1.95067	718,3312,3440,3586,3592,3902,6372,6810,7124,7305,10039,10865,23705,29126,56253	C3,HSPA8,IFNA2,IL10,IL12A,LAG3,CXCL6,STX4,TNF,TYROBP,PARP3,ARID5A,CADM1,CD274,CRTAM	15/166
20_Member	GO Biological Processes	GO:0002819	regulation of adaptive immune response	-4.16136	-1.91072	718,3312,3440,3572,3586,3592,5987,7124,8767,10039,10865,29108,29126,84807	C3,HSPA8,IFNA2,IL6ST,IL10,IL12A,TRIM27,TNF,RIPK2,PARP3,ARID5A,PYCARD,CD274,NFKBID	14/149
20_Member	GO Biological Processes	GO:0031343	positive regulation of cell killing	-3.92179	-1.7392	3312,3592,3902,5551,7305,23705,56253	HSPA8,IL12A,LAG3,PRF1,TYROBP,CADM1,CRTAM	7/41
20_Member	GO Biological Processes	GO:0002699	positive regulation of immune effector process	-3.9053	-1.73254	718,3312,3586,3592,3663,3902,6810,7124,7305,8767,10865,23705,29108,56253,84807	C3,HSPA8,IL10,IL12A,IRF5,LAG3,STX4,TNF,TYROBP,RIPK2,ARID5A,CADM1,PYCARD,CRTAM,NFKBID	15/177
20_Member	GO Biological Processes	GO:0002706	regulation of lymphocyte mediated immunity	-3.80076	-1.65509	718,3312,3440,3586,3592,3902,7124,10039,10865,23705,29126,56253	C3,HSPA8,IFNA2,IL10,IL12A,LAG3,TNF,PARP3,ARID5A,CADM1,CD274,CRTAM	12/123
20_Member	GO Biological Processes	GO:0031341	regulation of cell killing	-3.72887	-1.62491	3312,3592,3902,5551,6372,7305,23705,56253	HSPA8,IL12A,LAG3,PRF1,CXCL6,TYROBP,CADM1,CRTAM	8/58
20_Member	GO Biological Processes	GO:0001912	positive regulation of leukocyte mediated cytotoxicity	-3.37303	-1.33324	3312,3592,3902,7305,23705,56253	HSPA8,IL12A,LAG3,TYROBP,CADM1,CRTAM	6/36
20_Member	GO Biological Processes	GO:0001910	regulation of leukocyte mediated cytotoxicity	-3.36716	-1.33213	3312,3592,3902,6372,7305,23705,56253	HSPA8,IL12A,LAG3,CXCL6,TYROBP,CADM1,CRTAM	7/50
20_Member	GO Biological Processes	GO:0002705	positive regulation of leukocyte mediated immunity	-3.30887	-1.29232	718,3312,3592,3902,6810,7124,7305,10865,23705,56253	C3,HSPA8,IL12A,LAG3,STX4,TNF,TYROBP,ARID5A,CADM1,CRTAM	10/101
20_Member	GO Biological Processes	GO:0002821	positive regulation of adaptive immune response	-2.92619	-1.01373	718,3312,3572,3592,7124,8767,10865,29108,84807	C3,HSPA8,IL6ST,IL12A,TNF,RIPK2,ARID5A,PYCARD,NFKBID	9/94
20_Member	GO Biological Processes	GO:0002822	regulation of adaptive immune response based on somatic recombination of immune receptors built from immunoglobulin superfamily domains	-2.81823	-0.92831	718,3312,3440,3586,3592,7124,8767,10039,10865,29126,84807	C3,HSPA8,IFNA2,IL10,IL12A,TNF,RIPK2,PARP3,ARID5A,CD274,NFKBID	11/137
20_Member	GO Biological Processes	GO:0045954	positive regulation of natural killer cell mediated cytotoxicity	-2.788	-0.919507	3592,3902,23705,56253	IL12A,LAG3,CADM1,CRTAM	4/19
20_Member	GO Biological Processes	GO:0002717	positive regulation of natural killer cell mediated immunity	-2.70061	-0.846357	3592,3902,23705,56253	IL12A,LAG3,CADM1,CRTAM	4/20
20_Member	GO Biological Processes	GO:0002837	regulation of immune response to tumor cell	-2.70061	-0.846357	1687,3592,29126,56253	GSDME,IL12A,CD274,CRTAM	4/20
20_Member	GO Biological Processes	GO:0002834	regulation of response to tumor cell	-2.61835	-0.789784	1687,3592,29126,56253	GSDME,IL12A,CD274,CRTAM	4/21
20_Member	GO Biological Processes	GO:0002708	positive regulation of lymphocyte mediated immunity	-2.61057	-0.783467	718,3312,3592,3902,7124,10865,23705,56253	C3,HSPA8,IL12A,LAG3,TNF,ARID5A,CADM1,CRTAM	8/85
20_Member	GO Biological Processes	GO:0002836	positive regulation of response to tumor cell	-2.41136	-0.63525	1687,3592,56253	GSDME,IL12A,CRTAM	3/12
20_Member	GO Biological Processes	GO:0002839	positive regulation of immune response to tumor cell	-2.41136	-0.63525	1687,3592,56253	GSDME,IL12A,CRTAM	3/12
20_Member	GO Biological Processes	GO:0042269	regulation of natural killer cell mediated cytotoxicity	-2.208	-0.485635	3592,3902,23705,56253	IL12A,LAG3,CADM1,CRTAM	4/27
20_Member	GO Biological Processes	GO:0002715	regulation of natural killer cell mediated immunity	-2.1505	-0.442817	3592,3902,23705,56253	IL12A,LAG3,CADM1,CRTAM	4/28

## Sheet: L1 not in polyIC
Table S6. Gene ontology analysis of conserved ISG (cons ISG), non conserved ISG (non cons ISG) and genes induced by VHSV but not poly I:C (not in polyIC), from L1, L2 and L3 lists,
GroupID	Category	Term	Description	LogP	Log(q-value)	Genes	Symbols	InTerm_InList
1_Summary	GO Molecular Functions	GO:0005125	cytokine activity	-14.5431	-10.2432	1270,3439,3440,3444,3467,3569,3593,3624,6351,7422,9518,10673,50616,59067,112744,414062,329,1511,3561,3581,3588,3595,3815,4792,841,3690,116,958,1843,6095,80149,2355,6482,26253,2267,3251,6288,10417,10771,10561,28881,7704,10272,3167,5629,6419,85440,4210	CNTF,IFNA1,IFNA2,IFNA7,IFNW1,IL6,IL12B,INHBA,CCL4,VEGFA,GDF15,TNFSF13B,IL22,IL21,IL17F,CCL3L3,BIRC2,CTSG,IL2RG,IL9R,IL10RB,IL12RB2,KIT,NFKBIA,CASP8,ITGB3,ADCYAP1,CD40,DUSP1,RORA,ZC3H12A,FOSL2,ST3GAL1,CLEC4E,FGL1,HPRT1,SAA1,SPON2,ZMYND11,IFI44,IGKV2D-30,ZBTB16,FSTL3,HMX2,PROX1,SETMAR,DOCK7,MEFV	48/-
1_Member	GO Molecular Functions	GO:0005125	cytokine activity	-14.5431	-10.2432	1270,3439,3440,3444,3467,3569,3593,3624,6351,7422,9518,10673,50616,59067,112744,414062	CNTF,IFNA1,IFNA2,IFNA7,IFNW1,IL6,IL12B,INHBA,CCL4,VEGFA,GDF15,TNFSF13B,IL22,IL21,IL17F,CCL3L3	16/108
1_Member	GO Biological Processes	GO:0019221	cytokine-mediated signaling pathway	-12.2832	-8.28439	329,1270,1511,3439,3440,3444,3467,3561,3569,3581,3588,3593,3595,3624,3815,4792,6351,10673,112744,414062	BIRC2,CNTF,CTSG,IFNA1,IFNA2,IFNA7,IFNW1,IL2RG,IL6,IL9R,IL10RB,IL12B,IL12RB2,INHBA,KIT,NFKBIA,CCL4,TNFSF13B,IL17F,CCL3L3	20/268
1_Member	GO Molecular Functions	GO:0005126	cytokine receptor binding	-11.7308	-7.90805	841,1270,3439,3440,3444,3467,3569,3593,3690,6351,7422,10673,50616,59067,112744,414062	CASP8,CNTF,IFNA1,IFNA2,IFNA7,IFNW1,IL6,IL12B,ITGB3,CCL4,VEGFA,TNFSF13B,IL22,IL21,IL17F,CCL3L3	16/162
1_Member	GO Molecular Functions	GO:0048018	receptor ligand activity	-10.7548	-7.05703	116,1270,1511,3439,3440,3444,3467,3569,3593,3624,6351,7422,9518,10673,50616,59067,112744,414062	ADCYAP1,CNTF,CTSG,IFNA1,IFNA2,IFNA7,IFNW1,IL6,IL12B,INHBA,CCL4,VEGFA,GDF15,TNFSF13B,IL22,IL21,IL17F,CCL3L3	18/252
1_Member	GO Molecular Functions	GO:0030546	signaling receptor activator activity	-10.6407	-7.03977	116,1270,1511,3439,3440,3444,3467,3569,3593,3624,6351,7422,9518,10673,50616,59067,112744,414062	ADCYAP1,CNTF,CTSG,IFNA1,IFNA2,IFNA7,IFNW1,IL6,IL12B,INHBA,CCL4,VEGFA,GDF15,TNFSF13B,IL22,IL21,IL17F,CCL3L3	18/256
1_Member	GO Molecular Functions	GO:0030545	signaling receptor regulator activity	-10.2038	-6.68214	116,1270,1511,3439,3440,3444,3467,3569,3593,3624,6351,7422,9518,10673,50616,59067,112744,414062	ADCYAP1,CNTF,CTSG,IFNA1,IFNA2,IFNA7,IFNW1,IL6,IL12B,INHBA,CCL4,VEGFA,GDF15,TNFSF13B,IL22,IL21,IL17F,CCL3L3	18/272
1_Member	GO Biological Processes	GO:0071345	cellular response to cytokine stimulus	-9.60438	-6.14963	329,958,1270,1511,1843,3439,3440,3444,3467,3561,3569,3581,3588,3593,3595,3624,3815,4792,6095,6351,10673,80149,112744,414062	BIRC2,CD40,CNTF,CTSG,DUSP1,IFNA1,IFNA2,IFNA7,IFNW1,IL2RG,IL6,IL9R,IL10RB,IL12B,IL12RB2,INHBA,KIT,NFKBIA,RORA,CCL4,TNFSF13B,ZC3H12A,IL17F,CCL3L3	24/557
1_Member	GO Biological Processes	GO:0042113	B cell activation	-8.82026	-5.42349	841,958,2355,3439,3440,3444,3467,3561,3569,3815,6482,10673,59067	CASP8,CD40,FOSL2,IFNA1,IFNA2,IFNA7,IFNW1,IL2RG,IL6,KIT,ST3GAL1,TNFSF13B,IL21	13/152
1_Member	GO Biological Processes	GO:0002286	T cell activation involved in immune response	-8.54941	-5.20379	3439,3440,3444,3467,3569,3593,6095,26253,59067	IFNA1,IFNA2,IFNA7,IFNW1,IL6,IL12B,RORA,CLEC4E,IL21	9/58
1_Member	GO Biological Processes	GO:0030183	B cell differentiation	-8.4655	-5.16564	2355,3439,3440,3444,3467,3561,3569,3815,6482,10673,59067	FOSL2,IFNA1,IFNA2,IFNA7,IFNW1,IL2RG,IL6,KIT,ST3GAL1,TNFSF13B,IL21	11/105
1_Member	GO Biological Processes	GO:0001775	cell activation	-8.24174	-5.05583	841,958,1270,1511,2267,2355,3251,3439,3440,3444,3467,3561,3569,3593,3690,3815,6095,6288,6482,10673,26253,59067	CASP8,CD40,CNTF,CTSG,FGL1,FOSL2,HPRT1,IFNA1,IFNA2,IFNA7,IFNW1,IL2RG,IL6,IL12B,ITGB3,KIT,RORA,SAA1,ST3GAL1,TNFSF13B,CLEC4E,IL21	22/548
1_Member	GO Biological Processes	GO:0002252	immune effector process	-8.00652	-4.88276	958,1511,3251,3439,3440,3444,3467,3569,3581,3593,3815,6095,6482,10417,26253,59067	CD40,CTSG,HPRT1,IFNA1,IFNA2,IFNA7,IFNW1,IL6,IL9R,IL12B,KIT,RORA,ST3GAL1,SPON2,CLEC4E,IL21	16/288
1_Member	GO Biological Processes	GO:1903131	mononuclear cell differentiation	-8.00652	-4.88276	841,2355,3439,3440,3444,3467,3561,3569,3593,3815,6095,6482,7422,10673,26253,59067	CASP8,FOSL2,IFNA1,IFNA2,IFNA7,IFNW1,IL2RG,IL6,IL12B,KIT,RORA,ST3GAL1,VEGFA,TNFSF13B,CLEC4E,IL21	16/288
1_Member	GO Biological Processes	GO:0042100	B cell proliferation	-7.85023	-4.7545	958,2355,3439,3440,3444,3467,10673	CD40,FOSL2,IFNA1,IFNA2,IFNA7,IFNW1,TNFSF13B	7/32
1_Member	GO Biological Processes	GO:0002323	natural killer cell activation involved in immune response	-7.80628	-4.73687	3439,3440,3444,3467,3593	IFNA1,IFNA2,IFNA7,IFNW1,IL12B	5/10
1_Member	GO Biological Processes	GO:0098586	cellular response to virus	-7.55445	-4.55562	3439,3440,3444,3467,3569,3588,59067,80149	IFNA1,IFNA2,IFNA7,IFNW1,IL6,IL10RB,IL21,ZC3H12A	8/53
1_Member	GO Molecular Functions	GO:0005132	type I interferon receptor binding	-7.45008	-4.47951	3439,3440,3444,3467	IFNA1,IFNA2,IFNA7,IFNW1	4/5
1_Member	GO Biological Processes	GO:0030098	lymphocyte differentiation	-7.43261	-4.47951	2355,3439,3440,3444,3467,3561,3569,3593,3815,6095,6482,10673,26253,59067	FOSL2,IFNA1,IFNA2,IFNA7,IFNW1,IL2RG,IL6,IL12B,KIT,RORA,ST3GAL1,TNFSF13B,CLEC4E,IL21	14/235
1_Member	GO Biological Processes	GO:0002285	lymphocyte activation involved in immune response	-7.41764	-4.47951	3439,3440,3444,3467,3569,3593,6095,6482,26253,59067	IFNA1,IFNA2,IFNA7,IFNW1,IL6,IL12B,RORA,ST3GAL1,CLEC4E,IL21	10/103
1_Member	GO Biological Processes	GO:0070661	leukocyte proliferation	-7.33704	-4.4174	958,2355,3251,3439,3440,3444,3467,3593,3815,10673	CD40,FOSL2,HPRT1,IFNA1,IFNA2,IFNA7,IFNW1,IL12B,KIT,TNFSF13B	10/105
1_Member	GO Biological Processes	GO:0046649	lymphocyte activation	-7.28085	-4.37894	841,958,2355,3251,3439,3440,3444,3467,3561,3569,3593,3815,6095,6482,10673,26253,59067	CASP8,CD40,FOSL2,HPRT1,IFNA1,IFNA2,IFNA7,IFNW1,IL2RG,IL6,IL12B,KIT,RORA,ST3GAL1,TNFSF13B,CLEC4E,IL21	17/369
1_Member	GO Biological Processes	GO:0042110	T cell activation	-7.22806	-4.34318	841,2355,3439,3440,3444,3467,3561,3569,3593,3815,6095,10673,26253,59067	CASP8,FOSL2,IFNA1,IFNA2,IFNA7,IFNW1,IL2RG,IL6,IL12B,KIT,RORA,TNFSF13B,CLEC4E,IL21	14/244
1_Member	GO Biological Processes	GO:0002521	leukocyte differentiation	-7.01684	-4.17938	841,2355,3439,3440,3444,3467,3561,3569,3593,3815,6095,6482,7422,10673,26253,59067	CASP8,FOSL2,IFNA1,IFNA2,IFNA7,IFNW1,IL2RG,IL6,IL12B,KIT,RORA,ST3GAL1,VEGFA,TNFSF13B,CLEC4E,IL21	16/339
1_Member	GO Biological Processes	GO:0002366	leukocyte activation involved in immune response	-6.99251	-4.17	3439,3440,3444,3467,3569,3593,3815,6095,6482,26253,59067	IFNA1,IFNA2,IFNA7,IFNW1,IL6,IL12B,KIT,RORA,ST3GAL1,CLEC4E,IL21	11/145
1_Member	GO Biological Processes	GO:0033141	positive regulation of peptidyl-serine phosphorylation of STAT protein	-6.9761	-4.17	3439,3440,3444,3467	IFNA1,IFNA2,IFNA7,IFNW1	4/6
1_Member	GO Biological Processes	GO:0046651	lymphocyte proliferation	-6.9647	-4.17	958,2355,3251,3439,3440,3444,3467,3593,10673	CD40,FOSL2,HPRT1,IFNA1,IFNA2,IFNA7,IFNW1,IL12B,TNFSF13B	9/87
1_Member	GO Biological Processes	GO:0051607	defense response to virus	-6.93761	-4.15627	958,3439,3440,3444,3467,3569,3588,3593,10417,10771,59067,80149	CD40,IFNA1,IFNA2,IFNA7,IFNW1,IL6,IL10RB,IL12B,SPON2,ZMYND11,IL21,ZC3H12A	12/181
1_Member	GO Biological Processes	GO:0002263	cell activation involved in immune response	-6.87143	-4.10305	3439,3440,3444,3467,3569,3593,3815,6095,6482,26253,59067	IFNA1,IFNA2,IFNA7,IFNW1,IL6,IL12B,KIT,RORA,ST3GAL1,CLEC4E,IL21	11/149
1_Member	GO Biological Processes	GO:0032943	mononuclear cell proliferation	-6.79408	-4.0383	958,2355,3251,3439,3440,3444,3467,3593,10673	CD40,FOSL2,HPRT1,IFNA1,IFNA2,IFNA7,IFNW1,IL12B,TNFSF13B	9/91
1_Member	GO Biological Processes	GO:0009615	response to virus	-6.72372	-3.98016	958,3439,3440,3444,3467,3569,3588,3593,6351,10417,10561,10771,59067,80149	CD40,IFNA1,IFNA2,IFNA7,IFNW1,IL6,IL10RB,IL12B,CCL4,SPON2,IFI44,ZMYND11,IL21,ZC3H12A	14/268
1_Member	GO Biological Processes	GO:0045321	leukocyte activation	-6.70427	-3.97567	841,958,1511,2355,3251,3439,3440,3444,3467,3561,3569,3593,3815,6095,6482,10673,26253,59067	CASP8,CD40,CTSG,FOSL2,HPRT1,IFNA1,IFNA2,IFNA7,IFNW1,IL2RG,IL6,IL12B,KIT,RORA,ST3GAL1,TNFSF13B,CLEC4E,IL21	18/454
1_Member	GO Biological Processes	GO:0002250	adaptive immune response	-6.07821	-3.44111	958,2267,3251,3439,3440,3444,3467,3569,3581,3593,6095,10673,28881,112744	CD40,FGL1,HPRT1,IFNA1,IFNA2,IFNA7,IFNW1,IL6,IL9R,IL12B,RORA,TNFSF13B,IGKV2D-30,IL17F	14/303
1_Member	GO Biological Processes	GO:0033139	regulation of peptidyl-serine phosphorylation of STAT protein	-6.06123	-3.43347	3439,3440,3444,3467	IFNA1,IFNA2,IFNA7,IFNW1	4/9
1_Member	GO Biological Processes	GO:0030097	hemopoiesis	-6.01032	-3.3917	841,2355,3439,3440,3444,3467,3561,3569,3593,3624,3815,6095,6482,7422,7704,10272,10673,26253,59067	CASP8,FOSL2,IFNA1,IFNA2,IFNA7,IFNW1,IL2RG,IL6,IL12B,INHBA,KIT,RORA,ST3GAL1,VEGFA,ZBTB16,FSTL3,TNFSF13B,CLEC4E,IL21	19/561
1_Member	GO Biological Processes	GO:0030101	natural killer cell activation	-5.97673	-3.37584	841,3439,3440,3444,3467,3593	CASP8,IFNA1,IFNA2,IFNA7,IFNW1,IL12B	6/37
1_Member	GO Biological Processes	GO:0008283	cell population proliferation	-5.95263	-3.36034	958,2267,2355,3167,3251,3439,3440,3444,3467,3569,3593,3815,5629,6095,6419,7422,7704,10673,85440	CD40,FGL1,FOSL2,HMX2,HPRT1,IFNA1,IFNA2,IFNA7,IFNW1,IL6,IL12B,KIT,PROX1,RORA,SETMAR,VEGFA,ZBTB16,TNFSF13B,DOCK7	19/566
1_Member	GO Biological Processes	GO:0140888	interferon-mediated signaling pathway	-4.77716	-2.35236	3439,3440,3444,3467,3588	IFNA1,IFNA2,IFNA7,IFNW1,IL10RB	5/35
1_Member	GO Biological Processes	GO:0043330	response to exogenous dsRNA	-4.65562	-2.23658	3439,3440,3444,3467,4792	IFNA1,IFNA2,IFNA7,IFNW1,NFKBIA	5/37
1_Member	GO Biological Processes	GO:0033138	positive regulation of peptidyl-serine phosphorylation	-4.63675	-2.22339	3439,3440,3444,3467,3569,85440	IFNA1,IFNA2,IFNA7,IFNW1,IL6,DOCK7	6/62
1_Member	GO Biological Processes	GO:0043331	response to dsRNA	-4.28175	-1.93614	3439,3440,3444,3467,4792	IFNA1,IFNA2,IFNA7,IFNW1,NFKBIA	5/44
1_Member	GO Biological Processes	GO:0060337	type I interferon-mediated signaling pathway	-3.97365	-1.67812	3439,3440,3444,3467	IFNA1,IFNA2,IFNA7,IFNW1	4/27
1_Member	GO Biological Processes	GO:0071357	cellular response to type I interferon	-3.90983	-1.63116	3439,3440,3444,3467	IFNA1,IFNA2,IFNA7,IFNW1	4/28
1_Member	GO Biological Processes	GO:0033135	regulation of peptidyl-serine phosphorylation	-3.72318	-1.48402	3439,3440,3444,3467,3569,85440	IFNA1,IFNA2,IFNA7,IFNW1,IL6,DOCK7	6/90
1_Member	GO Biological Processes	GO:0034340	response to type I interferon	-3.57347	-1.36321	3439,3440,3444,3467	IFNA1,IFNA2,IFNA7,IFNW1	4/34
1_Member	GO Biological Processes	GO:0002460	adaptive immune response based on somatic recombination of immune receptors built from immunoglobulin superfamily domains	-3.35444	-1.18812	958,3251,3569,3581,3593,6095,10673	CD40,HPRT1,IL6,IL9R,IL12B,RORA,TNFSF13B	7/147
1_Member	GO Biological Processes	GO:0045087	innate immune response	-2.965	-0.920417	958,2355,3439,3440,3444,3467,3588,3593,4210,10417,26253,112744	CD40,FOSL2,IFNA1,IFNA2,IFNA7,IFNW1,IL10RB,IL12B,MEFV,SPON2,CLEC4E,IL17F	12/455
2_Summary	GO Biological Processes	GO:0001819	positive regulation of cytokine production	-8.39662	-5.14748	116,841,958,2865,3569,3593,3595,3815,4210,5885,6095,6288,10417,11148,26253,59067,112744,114899,3312,3440,5819,9516,80149,1511,3251,3581	ADCYAP1,CASP8,CD40,FFAR3,IL6,IL12B,IL12RB2,KIT,MEFV,RAD21,RORA,SAA1,SPON2,HHLA2,CLEC4E,IL21,IL17F,C1QTNF3,HSPA8,IFNA2,NECTIN2,LITAF,ZC3H12A,CTSG,HPRT1,IL9R	26/-
2_Member	GO Biological Processes	GO:0001819	positive regulation of cytokine production	-8.39662	-5.14748	116,841,958,2865,3569,3593,3595,3815,4210,5885,6095,6288,10417,11148,26253,59067,112744,114899	ADCYAP1,CASP8,CD40,FFAR3,IL6,IL12B,IL12RB2,KIT,MEFV,RAD21,RORA,SAA1,SPON2,HHLA2,CLEC4E,IL21,IL17F,C1QTNF3	18/352
2_Member	GO Biological Processes	GO:0002697	regulation of immune effector process	-5.85621	-3.28063	958,2865,3312,3440,3569,3593,3815,5819,9516,10417,59067,80149,112744	CD40,FFAR3,HSPA8,IFNA2,IL6,IL12B,KIT,NECTIN2,LITAF,SPON2,IL21,ZC3H12A,IL17F	13/271
2_Member	GO Biological Processes	GO:0002699	positive regulation of immune effector process	-5.2335	-2.72603	958,2865,3312,3569,3593,3815,5819,10417,59067,112744	CD40,FFAR3,HSPA8,IL6,IL12B,KIT,NECTIN2,SPON2,IL21,IL17F	10/177
2_Member	GO Biological Processes	GO:0002700	regulation of production of molecular mediator of immune response	-5.11257	-2.62562	958,2865,3440,3569,3815,9516,10417,59067,112744	CD40,FFAR3,IFNA2,IL6,KIT,LITAF,SPON2,IL21,IL17F	9/144
2_Member	GO Biological Processes	GO:0002702	positive regulation of production of molecular mediator of immune response	-4.37195	-2.00022	958,2865,3569,3815,10417,59067,112744	CD40,FFAR3,IL6,KIT,SPON2,IL21,IL17F	7/101
2_Member	GO Biological Processes	GO:0032642	regulation of chemokine production	-4.26453	-1.92372	116,2865,3569,4210,112744,114899	ADCYAP1,FFAR3,IL6,MEFV,IL17F,C1QTNF3	6/72
2_Member	GO Biological Processes	GO:0002718	regulation of cytokine production involved in immune response	-3.59472	-1.37765	2865,3440,3569,3815,9516,10417	FFAR3,IFNA2,IL6,KIT,LITAF,SPON2	6/95
2_Member	GO Biological Processes	GO:0050829	defense response to Gram-negative bacterium	-3.47585	-1.2832	1511,3569,3593,112744	CTSG,IL6,IL12B,IL17F	4/36
2_Member	GO Biological Processes	GO:1900015	regulation of cytokine production involved in inflammatory response	-3.13815	-1.05314	3569,4210,80149,112744	IL6,MEFV,ZC3H12A,IL17F	4/44
2_Member	GO Biological Processes	GO:0002444	myeloid leukocyte mediated immunity	-3.06443	-1.0002	1511,3569,3815,10417	CTSG,IL6,KIT,SPON2	4/46
2_Member	GO Biological Processes	GO:1903555	regulation of tumor necrosis factor superfamily cytokine production	-2.97878	-0.926901	3569,3593,5885,10417,80149,112744	IL6,IL12B,RAD21,SPON2,ZC3H12A,IL17F	6/124
2_Member	GO Biological Processes	GO:0002443	leukocyte mediated immunity	-2.96521	-0.920417	958,1511,3251,3569,3581,3815,10417	CD40,CTSG,HPRT1,IL6,IL9R,KIT,SPON2	7/171
2_Member	GO Biological Processes	GO:0032722	positive regulation of chemokine production	-2.80191	-0.796518	116,2865,3569,112744	ADCYAP1,FFAR3,IL6,IL17F	4/54
2_Member	GO Biological Processes	GO:0032733	positive regulation of interleukin-10 production	-2.70879	-0.737311	3569,3593,5885	IL6,IL12B,RAD21	3/27
2_Member	GO Biological Processes	GO:0042742	defense response to bacterium	-2.69293	-0.72551	1511,3569,3593,10417,26253,112744	CTSG,IL6,IL12B,SPON2,CLEC4E,IL17F	6/141
2_Member	GO Biological Processes	GO:0002720	positive regulation of cytokine production involved in immune response	-2.52987	-0.612031	2865,3569,3815,10417	FFAR3,IL6,KIT,SPON2	4/64
2_Member	GO Biological Processes	GO:0032675	regulation of interleukin-6 production	-2.34305	-0.464795	3569,10417,80149,112744,114899	IL6,SPON2,ZC3H12A,IL17F,C1QTNF3	5/116
2_Member	GO Biological Processes	GO:0032653	regulation of interleukin-10 production	-2.31382	-0.43885	3569,3593,5885	IL6,IL12B,RAD21	3/37
2_Member	GO Biological Processes	GO:0032680	regulation of tumor necrosis factor production	-2.29618	-0.426073	3569,3593,5885,10417,80149	IL6,IL12B,RAD21,SPON2,ZC3H12A	5/119
2_Member	GO Biological Processes	GO:1903557	positive regulation of tumor necrosis factor superfamily cytokine production	-2.10912	-0.287829	3569,3593,10417,112744	IL6,IL12B,SPON2,IL17F	4/84
3_Summary	GO Biological Processes	GO:0031401	positive regulation of protein modification process	-8.36816	-5.14748	116,329,958,1270,3439,3440,3444,3467,3569,3593,3624,3690,3815,5629,7314,7422,10188,10318,23533,57091,59067,80149,85440,1843,9518,10771	ADCYAP1,BIRC2,CD40,CNTF,IFNA1,IFNA2,IFNA7,IFNW1,IL6,IL12B,INHBA,ITGB3,KIT,PROX1,UBB,VEGFA,TNK2,TNIP1,PIK3R5,CASS4,IL21,ZC3H12A,DOCK7,DUSP1,GDF15,ZMYND11	26/-
3_Member	GO Biological Processes	GO:0031401	positive regulation of protein modification process	-8.36816	-5.14748	116,329,958,1270,3439,3440,3444,3467,3569,3593,3624,3690,3815,5629,7314,7422,10188,10318,23533,57091,59067,80149,85440	ADCYAP1,BIRC2,CD40,CNTF,IFNA1,IFNA2,IFNA7,IFNW1,IL6,IL12B,INHBA,ITGB3,KIT,PROX1,UBB,VEGFA,TNK2,TNIP1,PIK3R5,CASS4,IL21,ZC3H12A,DOCK7	23/590
3_Member	GO Biological Processes	GO:0001934	positive regulation of protein phosphorylation	-7.76067	-4.71609	116,958,1270,3439,3440,3444,3467,3569,3593,3624,3690,3815,5629,7422,10188,23533,57091,59067,85440	ADCYAP1,CD40,CNTF,IFNA1,IFNA2,IFNA7,IFNW1,IL6,IL12B,INHBA,ITGB3,KIT,PROX1,VEGFA,TNK2,PIK3R5,CASS4,IL21,DOCK7	19/433
3_Member	GO Biological Processes	GO:0042327	positive regulation of phosphorylation	-7.16425	-4.29576	116,958,1270,3439,3440,3444,3467,3569,3593,3624,3690,3815,5629,7422,10188,23533,57091,59067,85440	ADCYAP1,CD40,CNTF,IFNA1,IFNA2,IFNA7,IFNW1,IL6,IL12B,INHBA,ITGB3,KIT,PROX1,VEGFA,TNK2,PIK3R5,CASS4,IL21,DOCK7	19/472
3_Member	GO Biological Processes	GO:0010562	positive regulation of phosphorus metabolic process	-6.30924	-3.65284	116,958,1270,3439,3440,3444,3467,3569,3593,3624,3690,3815,5629,7422,10188,23533,57091,59067,85440	ADCYAP1,CD40,CNTF,IFNA1,IFNA2,IFNA7,IFNW1,IL6,IL12B,INHBA,ITGB3,KIT,PROX1,VEGFA,TNK2,PIK3R5,CASS4,IL21,DOCK7	19/536
3_Member	GO Biological Processes	GO:0045937	positive regulation of phosphate metabolic process	-6.30924	-3.65284	116,958,1270,3439,3440,3444,3467,3569,3593,3624,3690,3815,5629,7422,10188,23533,57091,59067,85440	ADCYAP1,CD40,CNTF,IFNA1,IFNA2,IFNA7,IFNW1,IL6,IL12B,INHBA,ITGB3,KIT,PROX1,VEGFA,TNK2,PIK3R5,CASS4,IL21,DOCK7	19/536
3_Member	GO Biological Processes	GO:0045860	positive regulation of protein kinase activity	-3.26857	-1.13353	116,958,3593,3690,3815,5629,23533,57091	ADCYAP1,CD40,IL12B,ITGB3,KIT,PROX1,PIK3R5,CASS4	8/199
3_Member	GO Biological Processes	GO:0043408	regulation of MAPK cascade	-3.19015	-1.08342	116,958,1843,3569,3624,3690,3815,7422,9518,10318,10771,23533,80149	ADCYAP1,CD40,DUSP1,IL6,INHBA,ITGB3,KIT,VEGFA,GDF15,TNIP1,ZMYND11,PIK3R5,ZC3H12A	13/491
3_Member	GO Biological Processes	GO:0043410	positive regulation of MAPK cascade	-2.9047	-0.87436	116,958,3569,3624,3690,3815,7422,9518,23533,80149	ADCYAP1,CD40,IL6,INHBA,ITGB3,KIT,VEGFA,GDF15,PIK3R5,ZC3H12A	10/339
3_Member	GO Biological Processes	GO:0033674	positive regulation of kinase activity	-2.81318	-0.798877	116,958,3593,3690,3815,5629,23533,57091	ADCYAP1,CD40,IL12B,ITGB3,KIT,PROX1,PIK3R5,CASS4	8/234
3_Member	GO Biological Processes	GO:0051347	positive regulation of transferase activity	-2.20898	-0.358564	116,958,3593,3690,3815,5629,23533,57091	ADCYAP1,CD40,IL12B,ITGB3,KIT,PROX1,PIK3R5,CASS4	8/294
3_Member	GO Biological Processes	GO:0045859	regulation of protein kinase activity	-2.15249	-0.320981	116,958,1843,3593,3690,3815,5629,23533,57091	ADCYAP1,CD40,DUSP1,IL12B,ITGB3,KIT,PROX1,PIK3R5,CASS4	9/365
4_Summary	GO Biological Processes	GO:0006954	inflammatory response	-7.68581	-4.6647	841,958,1270,2355,2865,3440,3569,3588,3815,4210,4814,6288,6351,10318,50616,80149,112744,414062	CASP8,CD40,CNTF,FOSL2,FFAR3,IFNA2,IL6,IL10RB,KIT,MEFV,NINJ1,SAA1,CCL4,TNIP1,IL22,ZC3H12A,IL17F,CCL3L3	18/-
4_Member	GO Biological Processes	GO:0006954	inflammatory response	-7.68581	-4.6647	841,958,1270,2355,2865,3440,3569,3588,3815,4210,4814,6288,6351,10318,50616,80149,112744,414062	CASP8,CD40,CNTF,FOSL2,FFAR3,IFNA2,IL6,IL10RB,KIT,MEFV,NINJ1,SAA1,CCL4,TNIP1,IL22,ZC3H12A,IL17F,CCL3L3	18/391
5_Summary	GO Biological Processes	GO:0050731	positive regulation of peptidyl-tyrosine phosphorylation	-7.03125	-4.17938	958,1270,3569,3593,3690,3815,7422,10188,57091,59067,27,1511,2267,3440,3561,3624,5819,6095,7704,10673,11148,80149,10272,6288,26253,2355,3312,6482,9518	CD40,CNTF,IL6,IL12B,ITGB3,KIT,VEGFA,TNK2,CASS4,IL21,ABL2,CTSG,FGL1,IFNA2,IL2RG,INHBA,NECTIN2,RORA,ZBTB16,TNFSF13B,HHLA2,ZC3H12A,FSTL3,SAA1,CLEC4E,FOSL2,HSPA8,ST3GAL1,GDF15	29/-
5_Member	GO Biological Processes	GO:0050731	positive regulation of peptidyl-tyrosine phosphorylation	-7.03125	-4.17938	958,1270,3569,3593,3690,3815,7422,10188,57091,59067	CD40,CNTF,IL6,IL12B,ITGB3,KIT,VEGFA,TNK2,CASS4,IL21	10/113
5_Member	GO Biological Processes	GO:0042531	positive regulation of tyrosine phosphorylation of STAT protein	-5.70343	-3.14394	958,1270,3569,3593,3815,59067	CD40,CNTF,IL6,IL12B,KIT,IL21	6/41
5_Member	GO Biological Processes	GO:0002694	regulation of leukocyte activation	-5.66392	-3.11225	27,958,1511,2267,3440,3561,3569,3593,3624,5819,6095,7704,10673,11148,59067,80149	ABL2,CD40,CTSG,FGL1,IFNA2,IL2RG,IL6,IL12B,INHBA,NECTIN2,RORA,ZBTB16,TNFSF13B,HHLA2,IL21,ZC3H12A	16/428
5_Member	GO Biological Processes	GO:0050730	regulation of peptidyl-tyrosine phosphorylation	-5.6022	-3.06577	958,1270,3569,3593,3690,3815,7422,10188,57091,59067	CD40,CNTF,IL6,IL12B,ITGB3,KIT,VEGFA,TNK2,CASS4,IL21	10/161
5_Member	GO Biological Processes	GO:0042509	regulation of tyrosine phosphorylation of STAT protein	-5.18481	-2.68429	958,1270,3569,3593,3815,59067	CD40,CNTF,IL6,IL12B,KIT,IL21	6/50
5_Member	GO Biological Processes	GO:0050865	regulation of cell activation	-5.15579	-2.66212	27,958,1511,2267,3440,3561,3569,3593,3624,5819,6095,7704,10673,11148,59067,80149	ABL2,CD40,CTSG,FGL1,IFNA2,IL2RG,IL6,IL12B,INHBA,NECTIN2,RORA,ZBTB16,TNFSF13B,HHLA2,IL21,ZC3H12A	16/469
5_Member	GO Biological Processes	GO:0022407	regulation of cell-cell adhesion	-5.0796	-2.59929	27,1511,2267,3440,3561,3569,3593,7422,7704,10272,10673,11148,59067,80149	ABL2,CTSG,FGL1,IFNA2,IL2RG,IL6,IL12B,VEGFA,ZBTB16,FSTL3,TNFSF13B,HHLA2,IL21,ZC3H12A	14/369
5_Member	GO Biological Processes	GO:0051249	regulation of lymphocyte activation	-4.96098	-2.49363	27,958,1511,2267,3440,3561,3569,3593,3624,7704,10673,11148,59067,80149	ABL2,CD40,CTSG,FGL1,IFNA2,IL2RG,IL6,IL12B,INHBA,ZBTB16,TNFSF13B,HHLA2,IL21,ZC3H12A	14/378
5_Member	GO Biological Processes	GO:1903037	regulation of leukocyte cell-cell adhesion	-4.87977	-2.42501	27,1511,2267,3440,3561,3569,3593,7704,10673,11148,59067,80149	ABL2,CTSG,FGL1,IFNA2,IL2RG,IL6,IL12B,ZBTB16,TNFSF13B,HHLA2,IL21,ZC3H12A	12/284
5_Member	GO Biological Processes	GO:0050863	regulation of T cell activation	-4.84925	-2.40066	27,1511,2267,3440,3561,3569,3593,7704,10673,11148,59067,80149	ABL2,CTSG,FGL1,IFNA2,IL2RG,IL6,IL12B,ZBTB16,TNFSF13B,HHLA2,IL21,ZC3H12A	12/286
5_Member	GO Biological Processes	GO:0045785	positive regulation of cell adhesion	-4.80835	-2.37773	27,1511,3561,3569,3593,3690,6288,7422,7704,10272,10673,11148,57091,59067	ABL2,CTSG,IL2RG,IL6,IL12B,ITGB3,SAA1,VEGFA,ZBTB16,FSTL3,TNFSF13B,HHLA2,CASS4,IL21	14/390
5_Member	GO Biological Processes	GO:0002292	T cell differentiation involved in immune response	-4.48645	-2.07869	3569,3593,6095,26253,59067	IL6,IL12B,RORA,CLEC4E,IL21	5/40
5_Member	GO Biological Processes	GO:0046632	alpha-beta T cell differentiation	-4.44278	-2.04601	2355,3561,3569,3593,6095,59067	FOSL2,IL2RG,IL6,IL12B,RORA,IL21	6/67
5_Member	GO Molecular Functions	GO:0070851	growth factor receptor binding	-4.42801	-2.03664	1270,3569,3593,3690,7422,10188,59067	CNTF,IL6,IL12B,ITGB3,VEGFA,TNK2,IL21	7/99
5_Member	GO Biological Processes	GO:0002822	regulation of adaptive immune response based on somatic recombination of immune receptors built from immunoglobulin superfamily domains	-4.38653	-2.00049	958,3312,3440,3569,3593,5819,10673,80149	CD40,HSPA8,IFNA2,IL6,IL12B,NECTIN2,TNFSF13B,ZC3H12A	8/137
5_Member	GO Biological Processes	GO:0002705	positive regulation of leukocyte mediated immunity	-4.37195	-2.00022	958,3312,3569,3593,3815,5819,59067	CD40,HSPA8,IL6,IL12B,KIT,NECTIN2,IL21	7/101
5_Member	GO Biological Processes	GO:0002819	regulation of adaptive immune response	-4.12764	-1.80091	958,3312,3440,3569,3593,5819,10673,80149	CD40,HSPA8,IFNA2,IL6,IL12B,NECTIN2,TNFSF13B,ZC3H12A	8/149
5_Member	GO Biological Processes	GO:0043367	CD4-positive, alpha-beta T cell differentiation	-4.09689	-1.77476	3561,3569,3593,6095,59067	IL2RG,IL6,IL12B,RORA,IL21	5/48
5_Member	GO Biological Processes	GO:0030217	T cell differentiation	-4.0468	-1.74258	2355,3561,3569,3593,3815,6095,26253,59067	FOSL2,IL2RG,IL6,IL12B,KIT,RORA,CLEC4E,IL21	8/153
5_Member	GO Biological Processes	GO:0022409	positive regulation of cell-cell adhesion	-3.91914	-1.63618	27,1511,3561,3569,3593,7704,10272,10673,11148,59067	ABL2,CTSG,IL2RG,IL6,IL12B,ZBTB16,FSTL3,TNFSF13B,HHLA2,IL21	10/252
5_Member	GO Biological Processes	GO:0070665	positive regulation of leukocyte proliferation	-3.919	-1.63618	958,3569,3593,3815,10673,11148,59067	CD40,IL6,IL12B,KIT,TNFSF13B,HHLA2,IL21	7/119
5_Member	GO Biological Processes	GO:0002708	positive regulation of lymphocyte mediated immunity	-3.86017	-1.5897	958,3312,3569,3593,5819,59067	CD40,HSPA8,IL6,IL12B,NECTIN2,IL21	6/85
5_Member	GO Biological Processes	GO:0002706	regulation of lymphocyte mediated immunity	-3.8292	-1.56277	958,3312,3440,3569,3593,5819,59067	CD40,HSPA8,IFNA2,IL6,IL12B,NECTIN2,IL21	7/123
5_Member	GO Biological Processes	GO:0002703	regulation of leukocyte mediated immunity	-3.8006	-1.53817	958,3312,3440,3569,3593,3815,5819,59067	CD40,HSPA8,IFNA2,IL6,IL12B,KIT,NECTIN2,IL21	8/166
5_Member	GO Biological Processes	GO:0002335	mature B cell differentiation	-3.78946	-1.53395	3561,3569,6482,59067	IL2RG,IL6,ST3GAL1,IL21	4/30
5_Member	GO Biological Processes	GO:0002824	positive regulation of adaptive immune response based on somatic recombination of immune receptors built from immunoglobulin superfamily domains	-3.7769	-1.53395	958,3312,3569,3593,5819,10673	CD40,HSPA8,IL6,IL12B,NECTIN2,TNFSF13B	6/88
5_Member	GO Biological Processes	GO:0046631	alpha-beta T cell activation	-3.7769	-1.53395	2355,3561,3569,3593,6095,59067	FOSL2,IL2RG,IL6,IL12B,RORA,IL21	6/88
5_Member	GO Biological Processes	GO:0035710	CD4-positive, alpha-beta T cell activation	-3.70159	-1.46992	3561,3569,3593,6095,59067	IL2RG,IL6,IL12B,RORA,IL21	5/58
5_Member	GO Biological Processes	GO:0002821	positive regulation of adaptive immune response	-3.61977	-1.3918	958,3312,3569,3593,5819,10673	CD40,HSPA8,IL6,IL12B,NECTIN2,TNFSF13B	6/94
5_Member	GO Molecular Functions	GO:0008083	growth factor activity	-3.59472	-1.37765	1270,3569,3593,3624,7422,9518	CNTF,IL6,IL12B,INHBA,VEGFA,GDF15	6/95
5_Member	GO Biological Processes	GO:0002696	positive regulation of leukocyte activation	-3.57316	-1.36321	27,958,3561,3569,3593,5819,7704,10673,11148,59067	ABL2,CD40,IL2RG,IL6,IL12B,NECTIN2,ZBTB16,TNFSF13B,HHLA2,IL21	10/278
5_Member	GO Biological Processes	GO:0002709	regulation of T cell mediated immunity	-3.56455	-1.3616	3312,3440,3569,3593,5819	HSPA8,IFNA2,IL6,IL12B,NECTIN2	5/62
5_Member	GO Biological Processes	GO:0001912	positive regulation of leukocyte mediated cytotoxicity	-3.47585	-1.2832	3312,3593,5819,59067	HSPA8,IL12B,NECTIN2,IL21	4/36
5_Member	GO Biological Processes	GO:0002294	CD4-positive, alpha-beta T cell differentiation involved in immune response	-3.42927	-1.24336	3569,3593,6095,59067	IL6,IL12B,RORA,IL21	4/37
5_Member	GO Biological Processes	GO:0042093	T-helper cell differentiation	-3.42927	-1.24336	3569,3593,6095,59067	IL6,IL12B,RORA,IL21	4/37
5_Member	GO Biological Processes	GO:0050867	positive regulation of cell activation	-3.4154	-1.23282	27,958,3561,3569,3593,5819,7704,10673,11148,59067	ABL2,CD40,IL2RG,IL6,IL12B,NECTIN2,ZBTB16,TNFSF13B,HHLA2,IL21	10/291
5_Member	GO Biological Processes	GO:0002287	alpha-beta T cell activation involved in immune response	-3.38408	-1.20808	3569,3593,6095,59067	IL6,IL12B,RORA,IL21	4/38
5_Member	GO Biological Processes	GO:0002293	alpha-beta T cell differentiation involved in immune response	-3.38408	-1.20808	3569,3593,6095,59067	IL6,IL12B,RORA,IL21	4/38
5_Member	GO Biological Processes	GO:0050671	positive regulation of lymphocyte proliferation	-3.35989	-1.19037	958,3569,3593,10673,11148,59067	CD40,IL6,IL12B,TNFSF13B,HHLA2,IL21	6/105
5_Member	GO Biological Processes	GO:0050864	regulation of B cell activation	-3.35989	-1.19037	958,3561,3569,3624,10673,59067	CD40,IL2RG,IL6,INHBA,TNFSF13B,IL21	6/105
5_Member	GO Biological Processes	GO:0050871	positive regulation of B cell activation	-3.3473	-1.18732	958,3561,3569,10673,59067	CD40,IL2RG,IL6,TNFSF13B,IL21	5/69
5_Member	GO Biological Processes	GO:0032946	positive regulation of mononuclear cell proliferation	-3.31607	-1.17145	958,3569,3593,10673,11148,59067	CD40,IL6,IL12B,TNFSF13B,HHLA2,IL21	6/107
5_Member	GO Biological Processes	GO:0001916	positive regulation of T cell mediated cytotoxicity	-3.31295	-1.17145	3312,3593,5819	HSPA8,IL12B,NECTIN2	3/17
5_Member	GO Biological Processes	GO:0050870	positive regulation of T cell activation	-3.29761	-1.15912	27,3561,3569,3593,7704,10673,11148,59067	ABL2,IL2RG,IL6,IL12B,ZBTB16,TNFSF13B,HHLA2,IL21	8/197
5_Member	GO Biological Processes	GO:0002711	positive regulation of T cell mediated immunity	-3.25608	-1.1327	3312,3569,3593,5819	HSPA8,IL6,IL12B,NECTIN2	4/41
5_Member	GO Biological Processes	GO:0031343	positive regulation of cell killing	-3.25608	-1.1327	3312,3593,5819,59067	HSPA8,IL12B,NECTIN2,IL21	4/41
5_Member	GO Biological Processes	GO:0051251	positive regulation of lymphocyte activation	-3.17993	-1.08147	27,958,3561,3569,3593,7704,10673,11148,59067	ABL2,CD40,IL2RG,IL6,IL12B,ZBTB16,TNFSF13B,HHLA2,IL21	9/257
5_Member	GO Biological Processes	GO:0045954	positive regulation of natural killer cell mediated cytotoxicity	-3.16503	-1.072	3593,5819,59067	IL12B,NECTIN2,IL21	3/19
5_Member	GO Biological Processes	GO:0042102	positive regulation of T cell proliferation	-3.15388	-1.06621	3569,3593,10673,11148,59067	IL6,IL12B,TNFSF13B,HHLA2,IL21	5/76
5_Member	GO Biological Processes	GO:0002717	positive regulation of natural killer cell mediated immunity	-3.0974	-1.02799	3593,5819,59067	IL12B,NECTIN2,IL21	3/20
5_Member	GO Biological Processes	GO:1903039	positive regulation of leukocyte cell-cell adhesion	-3.03563	-0.976584	27,3561,3569,3593,7704,10673,11148,59067	ABL2,IL2RG,IL6,IL12B,ZBTB16,TNFSF13B,HHLA2,IL21	8/216
5_Member	GO Biological Processes	GO:0001914	regulation of T cell mediated cytotoxicity	-3.0334	-0.976584	3312,3593,5819	HSPA8,IL12B,NECTIN2	3/21
5_Member	GO Biological Processes	GO:0032740	positive regulation of interleukin-17 production	-2.97268	-0.923244	3569,3593,59067	IL6,IL12B,IL21	3/22
5_Member	GO Biological Processes	GO:0001910	regulation of leukocyte mediated cytotoxicity	-2.92724	-0.889833	3312,3593,5819,59067	HSPA8,IL12B,NECTIN2,IL21	4/50
5_Member	GO Biological Processes	GO:0002313	mature B cell differentiation involved in immune response	-2.8073	-0.797679	3569,6482,59067	IL6,ST3GAL1,IL21	3/25
5_Member	GO Biological Processes	GO:0042269	regulation of natural killer cell mediated cytotoxicity	-2.70879	-0.737311	3593,5819,59067	IL12B,NECTIN2,IL21	3/27
5_Member	GO Biological Processes	GO:0031341	regulation of cell killing	-2.68669	-0.72129	3312,3593,5819,59067	HSPA8,IL12B,NECTIN2,IL21	4/58
5_Member	GO Biological Processes	GO:0002715	regulation of natural killer cell mediated immunity	-2.66251	-0.702665	3593,5819,59067	IL12B,NECTIN2,IL21	3/28
5_Member	GO Biological Processes	GO:0070663	regulation of leukocyte proliferation	-2.65109	-0.695628	958,3569,3593,3815,10673,11148,59067	CD40,IL6,IL12B,KIT,TNFSF13B,HHLA2,IL21	7/194
5_Member	GO Biological Processes	GO:0032660	regulation of interleukin-17 production	-2.5752	-0.6427	3569,3593,59067	IL6,IL12B,IL21	3/30
5_Member	GO Biological Processes	GO:0034103	regulation of tissue remodeling	-2.55481	-0.629699	3569,3593,3690,59067	IL6,IL12B,ITGB3,IL21	4/63
5_Member	GO Biological Processes	GO:0030890	positive regulation of B cell proliferation	-2.41847	-0.528544	958,10673,59067	CD40,TNFSF13B,IL21	3/34
5_Member	GO Biological Processes	GO:0050670	regulation of lymphocyte proliferation	-2.25523	-0.394704	958,3569,3593,10673,11148,59067	CD40,IL6,IL12B,TNFSF13B,HHLA2,IL21	6/173
5_Member	GO Biological Processes	GO:0002639	positive regulation of immunoglobulin production	-2.2492	-0.390251	958,3569,59067	CD40,IL6,IL21	3/39
5_Member	GO Biological Processes	GO:0032944	regulation of mononuclear cell proliferation	-2.20776	-0.358564	958,3569,3593,10673,11148,59067	CD40,IL6,IL12B,TNFSF13B,HHLA2,IL21	6/177
5_Member	GO Biological Processes	GO:0042129	regulation of T cell proliferation	-2.09517	-0.279375	3569,3593,10673,11148,59067	IL6,IL12B,TNFSF13B,HHLA2,IL21	5/133
6_Summary	GO Biological Processes	GO:0032496	response to lipopolysaccharide	-6.68838	-3.97567	841,958,1511,2355,2672,3569,3593,3595,4792,9516,10318,10417,80149,5996,10561,26253,112744,6095,10771,56658,27,2865,3312,3624,329,7422,10673,1843,4210,9518,114899,3815,11148,4794,5629	CASP8,CD40,CTSG,FOSL2,GFI1,IL6,IL12B,IL12RB2,NFKBIA,LITAF,TNIP1,SPON2,ZC3H12A,RGS1,IFI44,CLEC4E,IL17F,RORA,ZMYND11,TRIM39,ABL2,FFAR3,HSPA8,INHBA,BIRC2,VEGFA,TNFSF13B,DUSP1,MEFV,GDF15,C1QTNF3,KIT,HHLA2,NFKBIE,PROX1	35/-
6_Member	GO Biological Processes	GO:0032496	response to lipopolysaccharide	-6.68838	-3.97567	841,958,1511,2355,2672,3569,3593,3595,4792,9516,10318,10417,80149	CASP8,CD40,CTSG,FOSL2,GFI1,IL6,IL12B,IL12RB2,NFKBIA,LITAF,TNIP1,SPON2,ZC3H12A	13/229
6_Member	GO Biological Processes	GO:0009617	response to bacterium	-6.68446	-3.97567	841,958,1511,2355,2672,3569,3593,3595,4792,5996,9516,10318,10417,10561,26253,80149,112744	CASP8,CD40,CTSG,FOSL2,GFI1,IL6,IL12B,IL12RB2,NFKBIA,RGS1,LITAF,TNIP1,SPON2,IFI44,CLEC4E,ZC3H12A,IL17F	17/406
6_Member	GO Biological Processes	GO:0043124	negative regulation of canonical NF-kappaB signal transduction	-6.50013	-3.80234	841,4792,6095,10318,10771,56658,80149	CASP8,NFKBIA,RORA,TNIP1,ZMYND11,TRIM39,ZC3H12A	7/49
6_Member	GO Biological Processes	GO:0002237	response to molecule of bacterial origin	-6.41243	-3.72536	841,958,1511,2355,2672,3569,3593,3595,4792,9516,10318,10417,80149	CASP8,CD40,CTSG,FOSL2,GFI1,IL6,IL12B,IL12RB2,NFKBIA,LITAF,TNIP1,SPON2,ZC3H12A	13/242
6_Member	GO Biological Processes	GO:0071222	cellular response to lipopolysaccharide	-6.33353	-3.65693	958,1511,2672,3569,3593,4792,9516,10318,10417,80149	CD40,CTSG,GFI1,IL6,IL12B,NFKBIA,LITAF,TNIP1,SPON2,ZC3H12A	10/134
6_Member	GO Biological Processes	GO:0071219	cellular response to molecule of bacterial origin	-6.12851	-3.48186	958,1511,2672,3569,3593,4792,9516,10318,10417,80149	CD40,CTSG,GFI1,IL6,IL12B,NFKBIA,LITAF,TNIP1,SPON2,ZC3H12A	10/141
6_Member	GO Biological Processes	GO:0071396	cellular response to lipid	-5.60955	-3.06577	27,958,1511,2672,2865,3312,3569,3593,3624,4792,6095,9516,10318,10417,80149	ABL2,CD40,CTSG,GFI1,FFAR3,HSPA8,IL6,IL12B,INHBA,NFKBIA,RORA,LITAF,TNIP1,SPON2,ZC3H12A	15/381
6_Member	GO Biological Processes	GO:0071216	cellular response to biotic stimulus	-5.52987	-3.00086	958,1511,2672,3569,3593,4792,9516,10318,10417,80149	CD40,CTSG,GFI1,IL6,IL12B,NFKBIA,LITAF,TNIP1,SPON2,ZC3H12A	10/164
6_Member	GO Biological Processes	GO:0043122	regulation of canonical NF-kappaB signal transduction	-5.06735	-2.59357	329,841,958,4792,6095,7422,9516,10318,10771,56658,80149	BIRC2,CASP8,CD40,NFKBIA,RORA,VEGFA,LITAF,TNIP1,ZMYND11,TRIM39,ZC3H12A	11/227
6_Member	GO Biological Processes	GO:0034612	response to tumor necrosis factor	-3.31913	-1.17145	329,841,958,4792,6095,10673,80149	BIRC2,CASP8,CD40,NFKBIA,RORA,TNFSF13B,ZC3H12A	7/149
6_Member	GO Biological Processes	GO:1902532	negative regulation of intracellular signal transduction	-3.26269	-1.1331	27,841,1843,3312,4210,4792,6095,9516,9518,10318,10771,56658,80149,114899	ABL2,CASP8,DUSP1,HSPA8,MEFV,NFKBIA,RORA,LITAF,GDF15,TNIP1,ZMYND11,TRIM39,ZC3H12A,C1QTNF3	14/546
6_Member	GO Biological Processes	GO:0002764	immune response-regulating signaling pathway	-3.19205	-1.08342	958,2355,3815,4210,4792,10318,11148,26253,80149	CD40,FOSL2,KIT,MEFV,NFKBIA,TNIP1,HHLA2,CLEC4E,ZC3H12A	9/256
6_Member	GO Biological Processes	GO:0071356	cellular response to tumor necrosis factor	-2.89	-0.8643	329,958,4792,6095,10673,80149	BIRC2,CD40,NFKBIA,RORA,TNFSF13B,ZC3H12A	6/129
6_Member	GO Biological Processes	GO:0002768	immune response-regulating cell surface receptor signaling pathway	-2.62602	-0.676413	958,2355,3815,4792,11148,26253,80149	CD40,FOSL2,KIT,NFKBIA,HHLA2,CLEC4E,ZC3H12A	7/196
6_Member	GO Biological Processes	GO:0071347	cellular response to interleukin-1	-2.5802	-0.643955	958,4792,6095,80149	CD40,NFKBIA,RORA,ZC3H12A	4/62
6_Member	GO Biological Processes	GO:0051090	regulation of DNA-binding transcription factor activity	-2.48799	-0.577584	958,2672,3569,3815,4792,4794,5629,80149	CD40,GFI1,IL6,KIT,NFKBIA,NFKBIE,PROX1,ZC3H12A	8/264
6_Member	GO Biological Processes	GO:0043433	negative regulation of DNA-binding transcription factor activity	-2.44137	-0.537713	2672,4792,4794,5629,80149	GFI1,NFKBIA,NFKBIE,PROX1,ZC3H12A	5/110
6_Member	GO Biological Processes	GO:0002757	immune response-activating signaling pathway	-2.17536	-0.339402	2355,4210,4792,10318,11148,26253,80149	FOSL2,MEFV,NFKBIA,TNIP1,HHLA2,CLEC4E,ZC3H12A	7/237
6_Member	GO Biological Processes	GO:0070555	response to interleukin-1	-2.12723	-0.303049	958,4792,6095,80149	CD40,NFKBIA,RORA,ZC3H12A	4/83
7_Summary	GO Biological Processes	GO:0006959	humoral immune response	-5.98663	-3.37697	1511,3439,3440,3444,3467,3569,6351,10417,414062,26253	CTSG,IFNA1,IFNA2,IFNA7,IFNW1,IL6,CCL4,SPON2,CCL3L3,CLEC4E	10/-
7_Member	GO Biological Processes	GO:0006959	humoral immune response	-5.98663	-3.37697	1511,3439,3440,3444,3467,3569,6351,10417,414062	CTSG,IFNA1,IFNA2,IFNA7,IFNW1,IL6,CCL4,SPON2,CCL3L3	9/113
7_Member	GO Biological Processes	GO:0050832	defense response to fungus	-3.0974	-1.02799	1511,10417,26253	CTSG,SPON2,CLEC4E	3/20
7_Member	GO Biological Processes	GO:0019730	antimicrobial humoral response	-2.83223	-0.813408	1511,6351,10417,414062	CTSG,CCL4,SPON2,CCL3L3	4/53
7_Member	GO Biological Processes	GO:0009620	response to fungus	-2.66251	-0.702665	1511,10417,26253	CTSG,SPON2,CLEC4E	3/28
8_Summary	GO Biological Processes	GO:0050778	positive regulation of immune response	-5.8877	-3.30385	958,1511,2355,3312,3569,3593,4210,4792,4814,5819,10318,10673,11148,26253,59067,80149,112744,2865,1270,5641,6351,7422,329,841,2672	CD40,CTSG,FOSL2,HSPA8,IL6,IL12B,MEFV,NFKBIA,NINJ1,NECTIN2,TNIP1,TNFSF13B,HHLA2,CLEC4E,IL21,ZC3H12A,IL17F,FFAR3,CNTF,LGMN,CCL4,VEGFA,BIRC2,CASP8,GFI1	25/-
8_Member	GO Biological Processes	GO:0050778	positive regulation of immune response	-5.8877	-3.30385	958,1511,2355,3312,3569,3593,4210,4792,4814,5819,10318,10673,11148,26253,59067,80149,112744	CD40,CTSG,FOSL2,HSPA8,IL6,IL12B,MEFV,NFKBIA,NINJ1,NECTIN2,TNIP1,TNFSF13B,HHLA2,CLEC4E,IL21,ZC3H12A,IL17F	17/463
8_Member	GO Biological Processes	GO:0050729	positive regulation of inflammatory response	-5.29406	-2.77235	2865,3569,3593,4210,4792,4814,10318,59067	FFAR3,IL6,IL12B,MEFV,NFKBIA,NINJ1,TNIP1,IL21	8/103
8_Member	GO Biological Processes	GO:0032103	positive regulation of response to external stimulus	-5.23389	-2.72603	1270,2865,3569,3593,4210,4792,4814,5641,5819,6351,7422,10318,26253,59067,112744	CNTF,FFAR3,IL6,IL12B,MEFV,NFKBIA,NINJ1,LGMN,NECTIN2,CCL4,VEGFA,TNIP1,CLEC4E,IL21,IL17F	15/409
8_Member	GO Biological Processes	GO:0002831	regulation of response to biotic stimulus	-4.92224	-2.46123	329,841,2672,3312,3593,4210,4792,4814,5819,10318,26253,59067,80149,112744	BIRC2,CASP8,GFI1,HSPA8,IL12B,MEFV,NFKBIA,NINJ1,NECTIN2,TNIP1,CLEC4E,IL21,ZC3H12A,IL17F	14/381
8_Member	GO Biological Processes	GO:0045088	regulation of innate immune response	-4.30306	-1.9526	329,841,2672,3312,3593,4210,4792,4814,5819,10318,26253,59067	BIRC2,CASP8,GFI1,HSPA8,IL12B,MEFV,NFKBIA,NINJ1,NECTIN2,TNIP1,CLEC4E,IL21	12/325
8_Member	GO Biological Processes	GO:0031349	positive regulation of defense response	-3.9565	-1.66524	2865,3569,3593,4210,4792,4814,5819,10318,26253,59067,112744	FFAR3,IL6,IL12B,MEFV,NFKBIA,NINJ1,NECTIN2,TNIP1,CLEC4E,IL21,IL17F	11/300
8_Member	GO Biological Processes	GO:0002833	positive regulation of response to biotic stimulus	-3.61524	-1.39093	3593,4210,4792,4814,5819,10318,26253,59067,112744	IL12B,MEFV,NFKBIA,NINJ1,NECTIN2,TNIP1,CLEC4E,IL21,IL17F	9/224
8_Member	GO Biological Processes	GO:0045089	positive regulation of innate immune response	-3.12864	-1.04889	3593,4210,4792,4814,5819,10318,26253,59067	IL12B,MEFV,NFKBIA,NINJ1,NECTIN2,TNIP1,CLEC4E,IL21	8/209
9_Summary	GO Biological Processes	GO:0050727	regulation of inflammatory response	-5.73271	-3.16525	329,2865,3569,3593,4210,4792,4814,6095,6288,10318,50616,59067,114899	BIRC2,FFAR3,IL6,IL12B,MEFV,NFKBIA,NINJ1,RORA,SAA1,TNIP1,IL22,IL21,C1QTNF3	13/-
9_Member	GO Biological Processes	GO:0050727	regulation of inflammatory response	-5.73271	-3.16525	329,2865,3569,3593,4210,4792,4814,6095,6288,10318,50616,59067,114899	BIRC2,FFAR3,IL6,IL12B,MEFV,NFKBIA,NINJ1,RORA,SAA1,TNIP1,IL22,IL21,C1QTNF3	13/278
9_Member	GO Biological Processes	GO:0050728	negative regulation of inflammatory response	-2.96069	-0.918508	3593,4210,6095,6288,50616,114899	IL12B,MEFV,RORA,SAA1,IL22,C1QTNF3	6/125
9_Member	GO Biological Processes	GO:0006953	acute-phase response	-2.757	-0.773489	3569,6288,50616	IL6,SAA1,IL22	3/26
9_Member	GO Biological Processes	GO:0002526	acute inflammatory response	-2.15892	-0.325934	3569,6288,50616	IL6,SAA1,IL22	3/42
9_Member	GO Biological Processes	GO:0031348	negative regulation of defense response	-2.09493	-0.279375	3593,4210,6095,6288,50616,114899	IL12B,MEFV,RORA,SAA1,IL22,C1QTNF3	6/187
10_Summary	GO Biological Processes	GO:0072574	hepatocyte proliferation	-4.81189	-2.37773	2267,3569,5629,3167,3815,7422	FGL1,IL6,PROX1,HMX2,KIT,VEGFA	6/-
10_Member	GO Biological Processes	GO:0072574	hepatocyte proliferation	-4.81189	-2.37773	2267,3569,5629	FGL1,IL6,PROX1	3/6
10_Member	GO Biological Processes	GO:0072575	epithelial cell proliferation involved in liver morphogenesis	-4.81189	-2.37773	2267,3569,5629	FGL1,IL6,PROX1	3/6
10_Member	GO Biological Processes	GO:0072576	liver morphogenesis	-4.37065	-2.00022	2267,3569,5629	FGL1,IL6,PROX1	3/8
10_Member	GO Biological Processes	GO:0050673	epithelial cell proliferation	-2.74022	-0.760514	2267,3167,3569,3815,5629,7422	FGL1,HMX2,IL6,KIT,PROX1,VEGFA	6/138
11_Summary	GO Biological Processes	GO:0043065	positive regulation of apoptotic process	-4.47482	-2.07259	841,958,3569,3593,3624,3725,6548,7314,7704,56658,79156,80149,84069,338442	CASP8,CD40,IL6,IL12B,INHBA,JUN,SLC9A1,UBB,ZBTB16,TRIM39,PLEKHF1,ZC3H12A,PLEKHN1,HCAR2	14/-
11_Member	GO Biological Processes	GO:0043065	positive regulation of apoptotic process	-4.47482	-2.07259	841,958,3569,3593,3624,3725,6548,7314,7704,56658,79156,80149,84069,338442	CASP8,CD40,IL6,IL12B,INHBA,JUN,SLC9A1,UBB,ZBTB16,TRIM39,PLEKHF1,ZC3H12A,PLEKHN1,HCAR2	14/418
11_Member	GO Biological Processes	GO:0043068	positive regulation of programmed cell death	-4.34075	-1.98538	841,958,3569,3593,3624,3725,6548,7314,7704,56658,79156,80149,84069,338442	CASP8,CD40,IL6,IL12B,INHBA,JUN,SLC9A1,UBB,ZBTB16,TRIM39,PLEKHF1,ZC3H12A,PLEKHN1,HCAR2	14/430
12_Summary	GO Molecular Functions	GO:0019955	cytokine binding	-4.34441	-1.98538	3561,3581,3593,3595,3690,3815,112744,3588,5819	IL2RG,IL9R,IL12B,IL12RB2,ITGB3,KIT,IL17F,IL10RB,NECTIN2	9/-
12_Member	GO Molecular Functions	GO:0019955	cytokine binding	-4.34441	-1.98538	3561,3581,3593,3595,3690,3815,112744	IL2RG,IL9R,IL12B,IL12RB2,ITGB3,KIT,IL17F	7/102
12_Member	GO Molecular Functions	GO:0015026	coreceptor activity	-4.18707	-1.851	3561,3588,3595,3690,5819	IL2RG,IL10RB,IL12RB2,ITGB3,NECTIN2	5/46
12_Member	GO Molecular Functions	GO:0004896	cytokine receptor activity	-3.3473	-1.18732	3561,3581,3588,3593,3595	IL2RG,IL9R,IL10RB,IL12B,IL12RB2	5/69
12_Member	GO Molecular Functions	GO:0140375	immune receptor activity	-2.86587	-0.842479	3561,3581,3588,3593,3595	IL2RG,IL9R,IL10RB,IL12B,IL12RB2	5/88
13_Summary	GO Biological Processes	GO:0030595	leukocyte chemotaxis	-4.34441	-1.98538	1511,3569,3815,4814,6288,6351,414062,958,2267,3690,7422,2355	CTSG,IL6,KIT,NINJ1,SAA1,CCL4,CCL3L3,CD40,FGL1,ITGB3,VEGFA,FOSL2	12/-
13_Member	GO Biological Processes	GO:0030595	leukocyte chemotaxis	-4.34441	-1.98538	1511,3569,3815,4814,6288,6351,414062	CTSG,IL6,KIT,NINJ1,SAA1,CCL4,CCL3L3	7/102
13_Member	GO Biological Processes	GO:0030168	platelet activation	-4.06835	-1.75814	958,1511,2267,3569,3690,6288	CD40,CTSG,FGL1,IL6,ITGB3,SAA1	6/78
13_Member	GO Biological Processes	GO:0060326	cell chemotaxis	-4.06677	-1.75814	1511,3569,3815,4814,6288,6351,7422,414062	CTSG,IL6,KIT,NINJ1,SAA1,CCL4,VEGFA,CCL3L3	8/152
13_Member	GO Biological Processes	GO:0097529	myeloid leukocyte migration	-3.52135	-1.32186	1511,3569,3815,6288,6351,414062	CTSG,IL6,KIT,SAA1,CCL4,CCL3L3	6/98
13_Member	GO Biological Processes	GO:0006935	chemotaxis	-3.25358	-1.1327	1511,3569,3690,3815,4814,6288,6351,7422,414062	CTSG,IL6,ITGB3,KIT,NINJ1,SAA1,CCL4,VEGFA,CCL3L3	9/251
13_Member	GO Biological Processes	GO:0042330	taxis	-3.22878	-1.11361	1511,3569,3690,3815,4814,6288,6351,7422,414062	CTSG,IL6,ITGB3,KIT,NINJ1,SAA1,CCL4,VEGFA,CCL3L3	9/253
13_Member	GO Biological Processes	GO:0040011	locomotion	-3.06201	-1.0002	1511,3569,3690,3815,4814,6288,6351,7422,414062	CTSG,IL6,ITGB3,KIT,NINJ1,SAA1,CCL4,VEGFA,CCL3L3	9/267
13_Member	GO Biological Processes	GO:0050900	leukocyte migration	-2.79511	-0.791923	1511,3569,3815,4814,6288,6351,414062	CTSG,IL6,KIT,NINJ1,SAA1,CCL4,CCL3L3	7/183
13_Member	GO Biological Processes	GO:0007596	blood coagulation	-2.77246	-0.7801	958,1511,2267,3569,3690,6288	CD40,CTSG,FGL1,IL6,ITGB3,SAA1	6/136
13_Member	GO Biological Processes	GO:0050817	coagulation	-2.77246	-0.7801	958,1511,2267,3569,3690,6288	CD40,CTSG,FGL1,IL6,ITGB3,SAA1	6/136
13_Member	GO Biological Processes	GO:0007599	hemostasis	-2.69293	-0.72551	958,1511,2267,3569,3690,6288	CD40,CTSG,FGL1,IL6,ITGB3,SAA1	6/141
13_Member	GO Biological Processes	GO:0050878	regulation of body fluid levels	-2.51825	-0.602214	958,1511,2267,2355,3569,3690,6288,7422	CD40,CTSG,FGL1,FOSL2,IL6,ITGB3,SAA1,VEGFA	8/261
13_Member	GO Biological Processes	GO:0042060	wound healing	-2.01794	-0.217775	958,1511,2267,3569,3690,6288,7422	CD40,CTSG,FGL1,IL6,ITGB3,SAA1,VEGFA	7/254
14_Summary	GO Biological Processes	GO:0030335	positive regulation of cell migration	-4.13838	-1.807	27,841,958,3569,3690,3815,5629,5641,6351,7422,57091,80149,85440,414062,1843,9518,4814,112744,221074	ABL2,CASP8,CD40,IL6,ITGB3,KIT,PROX1,LGMN,CCL4,VEGFA,CASS4,ZC3H12A,DOCK7,CCL3L3,DUSP1,GDF15,NINJ1,IL17F,SLC39A12	19/-
14_Member	GO Biological Processes	GO:0030335	positive regulation of cell migration	-4.13838	-1.807	27,841,958,3569,3690,3815,5629,5641,6351,7422,57091,80149,85440,414062	ABL2,CASP8,CD40,IL6,ITGB3,KIT,PROX1,LGMN,CCL4,VEGFA,CASS4,ZC3H12A,DOCK7,CCL3L3	14/449
14_Member	GO Biological Processes	GO:2000147	positive regulation of cell motility	-3.97671	-1.67812	27,841,958,3569,3690,3815,5629,5641,6351,7422,57091,80149,85440,414062	ABL2,CASP8,CD40,IL6,ITGB3,KIT,PROX1,LGMN,CCL4,VEGFA,CASS4,ZC3H12A,DOCK7,CCL3L3	14/465
14_Member	GO Biological Processes	GO:0040017	positive regulation of locomotion	-3.87948	-1.60493	27,841,958,3569,3690,3815,5629,5641,6351,7422,57091,80149,85440,414062	ABL2,CASP8,CD40,IL6,ITGB3,KIT,PROX1,LGMN,CCL4,VEGFA,CASS4,ZC3H12A,DOCK7,CCL3L3	14/475
14_Member	GO Biological Processes	GO:0010595	positive regulation of endothelial cell migration	-3.7769	-1.53395	958,3690,5629,5641,7422,80149	CD40,ITGB3,PROX1,LGMN,VEGFA,ZC3H12A	6/88
14_Member	GO Biological Processes	GO:0002685	regulation of leukocyte migration	-3.71203	-1.47663	27,1843,3569,3690,5641,6351,7422,9518	ABL2,DUSP1,IL6,ITGB3,LGMN,CCL4,VEGFA,GDF15	8/171
14_Member	GO Biological Processes	GO:0002687	positive regulation of leukocyte migration	-3.11058	-1.03344	27,3569,3690,5641,6351,7422	ABL2,IL6,ITGB3,LGMN,CCL4,VEGFA	6/117
14_Member	GO Biological Processes	GO:0010634	positive regulation of epithelial cell migration	-2.90742	-0.874736	958,3690,5629,5641,7422,80149	CD40,ITGB3,PROX1,LGMN,VEGFA,ZC3H12A	6/128
14_Member	GO Biological Processes	GO:0045765	regulation of angiogenesis	-2.82495	-0.808393	958,3569,3690,4814,7422,80149,112744,221074	CD40,IL6,ITGB3,NINJ1,VEGFA,ZC3H12A,IL17F,SLC39A12	8/233
14_Member	GO Biological Processes	GO:0045766	positive regulation of angiogenesis	-2.80528	-0.797679	958,3690,4814,7422,80149,221074	CD40,ITGB3,NINJ1,VEGFA,ZC3H12A,SLC39A12	6/134
14_Member	GO Biological Processes	GO:0002688	regulation of leukocyte chemotaxis	-2.77992	-0.781589	1843,3569,5641,6351,7422	DUSP1,IL6,LGMN,CCL4,VEGFA	5/92
14_Member	GO Biological Processes	GO:1904018	positive regulation of vasculature development	-2.75627	-0.773489	958,3690,4814,7422,80149,221074	CD40,ITGB3,NINJ1,VEGFA,ZC3H12A,SLC39A12	6/137
14_Member	GO Biological Processes	GO:1901342	regulation of vasculature development	-2.75528	-0.773489	958,3569,3690,4814,7422,80149,112744,221074	CD40,IL6,ITGB3,NINJ1,VEGFA,ZC3H12A,IL17F,SLC39A12	8/239
14_Member	GO Biological Processes	GO:0010594	regulation of endothelial cell migration	-2.66208	-0.702665	958,3690,5629,5641,7422,80149	CD40,ITGB3,PROX1,LGMN,VEGFA,ZC3H12A	6/143
14_Member	GO Biological Processes	GO:0071675	regulation of mononuclear cell migration	-2.54639	-0.623107	27,1843,3690,5641,6351	ABL2,DUSP1,ITGB3,LGMN,CCL4	5/104
14_Member	GO Biological Processes	GO:2000403	positive regulation of lymphocyte migration	-2.41847	-0.528544	27,3690,6351	ABL2,ITGB3,CCL4	3/34
14_Member	GO Biological Processes	GO:0071677	positive regulation of mononuclear cell migration	-2.34528	-0.465381	27,3690,5641,6351	ABL2,ITGB3,LGMN,CCL4	4/72
14_Member	GO Biological Processes	GO:0002690	positive regulation of leukocyte chemotaxis	-2.30284	-0.431121	3569,5641,6351,7422	IL6,LGMN,CCL4,VEGFA	4/74
14_Member	GO Biological Processes	GO:0010632	regulation of epithelial cell migration	-2.01019	-0.211392	958,3690,5629,5641,7422,80149	CD40,ITGB3,PROX1,LGMN,VEGFA,ZC3H12A	6/195
15_Summary	GO Biological Processes	GO:0032652	regulation of interleukin-1 production	-4.06835	-1.75814	841,3569,4210,5885,6288,80149,114899,4814,3440,3593,3624	CASP8,IL6,MEFV,RAD21,SAA1,ZC3H12A,C1QTNF3,NINJ1,IFNA2,IL12B,INHBA	11/-
15_Member	GO Biological Processes	GO:0032652	regulation of interleukin-1 production	-4.06835	-1.75814	841,3569,4210,5885,6288,80149	CASP8,IL6,MEFV,RAD21,SAA1,ZC3H12A	6/78
15_Member	GO Biological Processes	GO:0032651	regulation of interleukin-1 beta production	-3.56455	-1.3616	841,3569,4210,5885,80149	CASP8,IL6,MEFV,RAD21,ZC3H12A	5/62
15_Member	GO Biological Processes	GO:0032682	negative regulation of chemokine production	-3.31295	-1.17145	3569,4210,114899	IL6,MEFV,C1QTNF3	3/17
15_Member	GO Biological Processes	GO:0070269	pyroptotic inflammatory response	-3.23672	-1.11871	841,4210,4814	CASP8,MEFV,NINJ1	3/18
15_Member	GO Biological Processes	GO:0032691	negative regulation of interleukin-1 beta production	-3.16503	-1.072	4210,5885,80149	MEFV,RAD21,ZC3H12A	3/19
15_Member	GO Biological Processes	GO:0001818	negative regulation of cytokine production	-3.12864	-1.04889	3440,3569,3593,3624,4210,5885,80149,114899	IFNA2,IL6,IL12B,INHBA,MEFV,RAD21,ZC3H12A,C1QTNF3	8/209
15_Member	GO Biological Processes	GO:0032732	positive regulation of interleukin-1 production	-2.89487	-0.866854	841,3569,4210,6288	CASP8,IL6,MEFV,SAA1	4/51
15_Member	GO Biological Processes	GO:0032692	negative regulation of interleukin-1 production	-2.8073	-0.797679	4210,5885,80149	MEFV,RAD21,ZC3H12A	3/25
15_Member	GO Biological Processes	GO:0032731	positive regulation of interleukin-1 beta production	-2.18819	-0.349228	841,3569,4210	CASP8,IL6,MEFV	3/41
16_Summary	GO Biological Processes	GO:0097264	self proteolysis	-3.78826	-1.53395	841,5641,164656,1511,4322	CASP8,LGMN,TMPRSS6,CTSG,MMP13	5/-
16_Member	GO Biological Processes	GO:0097264	self proteolysis	-3.78826	-1.53395	841,5641,164656	CASP8,LGMN,TMPRSS6	3/12
16_Member	GO Biological Processes	GO:0022617	extracellular matrix disassembly	-2.5752	-0.6427	1511,4322,164656	CTSG,MMP13,TMPRSS6	3/30
17_Summary	GO Biological Processes	GO:0010883	regulation of lipid storage	-3.3402	-1.18336	3569,3690,4792,80149	IL6,ITGB3,NFKBIA,ZC3H12A	4/-
17_Member	GO Biological Processes	GO:0010883	regulation of lipid storage	-3.3402	-1.18336	3569,3690,4792,80149	IL6,ITGB3,NFKBIA,ZC3H12A	4/39
17_Member	GO Biological Processes	GO:0010888	negative regulation of lipid storage	-3.31295	-1.17145	3569,3690,4792	IL6,ITGB3,NFKBIA	3/17
17_Member	GO Biological Processes	GO:1905953	negative regulation of lipid localization	-2.41847	-0.528544	3569,3690,4792	IL6,ITGB3,NFKBIA	3/34
18_Summary	GO Biological Processes	GO:0036293	response to decreased oxygen levels	-3.26607	-1.13353	329,2355,3624,5885,6095,6548,7422,84069,221074	BIRC2,FOSL2,INHBA,RAD21,RORA,SLC9A1,VEGFA,PLEKHN1,SLC39A12	9/-
18_Member	GO Biological Processes	GO:0036293	response to decreased oxygen levels	-3.26607	-1.13353	329,2355,3624,5885,6095,6548,7422,84069,221074	BIRC2,FOSL2,INHBA,RAD21,RORA,SLC9A1,VEGFA,PLEKHN1,SLC39A12	9/250
18_Member	GO Biological Processes	GO:0070482	response to oxygen levels	-3.0052	-0.950855	329,2355,3624,5885,6095,6548,7422,84069,221074	BIRC2,FOSL2,INHBA,RAD21,RORA,SLC9A1,VEGFA,PLEKHN1,SLC39A12	9/272
18_Member	GO Biological Processes	GO:0001666	response to hypoxia	-2.77825	-0.781589	329,2355,3624,5885,6095,6548,7422,84069	BIRC2,FOSL2,INHBA,RAD21,RORA,SLC9A1,VEGFA,PLEKHN1	8/237
19_Summary	GO Biological Processes	GO:0002683	negative regulation of immune system process	-3.20569	-1.09335	1511,1843,2267,3312,3440,3593,3624,4210,9518,10272,80149,1270,3569,3690,4792,5629,6095,7422,7704	CTSG,DUSP1,FGL1,HSPA8,IFNA2,IL12B,INHBA,MEFV,GDF15,FSTL3,ZC3H12A,CNTF,IL6,ITGB3,NFKBIA,PROX1,RORA,VEGFA,ZBTB16	19/-
19_Member	GO Biological Processes	GO:0002683	negative regulation of immune system process	-3.20569	-1.09335	1511,1843,2267,3312,3440,3593,3624,4210,9518,10272,80149	CTSG,DUSP1,FGL1,HSPA8,IFNA2,IL12B,INHBA,MEFV,GDF15,FSTL3,ZC3H12A	11/367
19_Member	GO Biological Processes	GO:0045596	negative regulation of cell differentiation	-2.6347	-0.683154	1270,3440,3569,3624,3690,4792,5629,6095,7422,7704,10272,80149	CNTF,IFNA2,IL6,INHBA,ITGB3,NFKBIA,PROX1,RORA,VEGFA,ZBTB16,FSTL3,ZC3H12A	12/498
19_Member	GO Biological Processes	GO:0010721	negative regulation of cell development	-2.54079	-0.621147	3440,3569,3624,5629,7422,10272,80149	IFNA2,IL6,INHBA,PROX1,VEGFA,FSTL3,ZC3H12A	7/203
19_Member	GO Biological Processes	GO:0051250	negative regulation of lymphocyte activation	-2.359	-0.475785	1511,2267,3440,3624,80149	CTSG,FGL1,IFNA2,INHBA,ZC3H12A	5/115
19_Member	GO Biological Processes	GO:1902106	negative regulation of leukocyte differentiation	-2.24164	-0.387384	3440,3624,10272,80149	IFNA2,INHBA,FSTL3,ZC3H12A	4/77
19_Member	GO Biological Processes	GO:1903707	negative regulation of hemopoiesis	-2.16425	-0.329778	3440,3624,10272,80149	IFNA2,INHBA,FSTL3,ZC3H12A	4/81
19_Member	GO Biological Processes	GO:0045620	negative regulation of lymphocyte differentiation	-2.13043	-0.303334	3440,3624,80149	IFNA2,INHBA,ZC3H12A	3/43
19_Member	GO Biological Processes	GO:0002695	negative regulation of leukocyte activation	-2.05551	-0.245612	1511,2267,3440,3624,80149	CTSG,FGL1,IFNA2,INHBA,ZC3H12A	5/136
19_Member	GO Biological Processes	GO:0050868	negative regulation of T cell activation	-2.03915	-0.233444	1511,2267,3440,80149	CTSG,FGL1,IFNA2,ZC3H12A	4/88
19_Member	GO Biological Processes	GO:0022408	negative regulation of cell-cell adhesion	-2.0043	-0.208236	1511,2267,3440,7422,80149	CTSG,FGL1,IFNA2,VEGFA,ZC3H12A	5/140
20_Summary	GO Biological Processes	GO:0008585	female gonad development	-3.18023	-1.08147	3624,3815,7314,7422,431707,3251,5629,6095,7490	INHBA,KIT,UBB,VEGFA,LHX8,HPRT1,PROX1,RORA,WT1	9/-
20_Member	GO Biological Processes	GO:0008585	female gonad development	-3.18023	-1.08147	3624,3815,7314,7422,431707	INHBA,KIT,UBB,VEGFA,LHX8	5/75
20_Member	GO Biological Processes	GO:0046545	development of primary female sexual characteristics	-3.07717	-1.01031	3624,3815,7314,7422,431707	INHBA,KIT,UBB,VEGFA,LHX8	5/79
20_Member	GO Biological Processes	GO:0021953	central nervous system neuron differentiation	-2.78879	-0.787792	3251,3624,5629,6095,7314,431707	HPRT1,INHBA,PROX1,RORA,UBB,LHX8	6/135
20_Member	GO Biological Processes	GO:0046660	female sex differentiation	-2.75911	-0.773489	3624,3815,7314,7422,431707	INHBA,KIT,UBB,VEGFA,LHX8	5/93
20_Member	GO Biological Processes	GO:0021879	forebrain neuron differentiation	-2.49411	-0.581647	3624,7314,431707	INHBA,UBB,LHX8	3/32
20_Member	GO Biological Processes	GO:0008406	gonad development	-2.41971	-0.528544	3624,3815,7314,7422,7490,431707	INHBA,KIT,UBB,VEGFA,WT1,LHX8	6/160
20_Member	GO Biological Processes	GO:0045137	development of primary sexual characteristics	-2.35451	-0.472953	3624,3815,7314,7422,7490,431707	INHBA,KIT,UBB,VEGFA,WT1,LHX8	6/165
20_Member	GO Biological Processes	GO:0021872	forebrain generation of neurons	-2.18819	-0.349228	3624,7314,431707	INHBA,UBB,LHX8	3/41
20_Member	GO Biological Processes	GO:0001541	ovarian follicle development	-2.07564	-0.264333	3624,3815,7422	INHBA,KIT,VEGFA	3/45

## Sheet: L2 cons ISG
Table S6. Gene ontology analysis of conserved ISG (cons ISG), non conserved ISG (non cons ISG) and genes induced by VHSV but not poly I:C (not in polyIC), from L1, L2 and L3 lists,
GroupID	Category	Term	Description	LogP	Log(q-value)	Genes	Symbols	InTerm_InList
1_Summary	GO Biological Processes	GO:0009617	response to bacterium	-10.1391	-5.8392	728,2633,3394,3553,3661,3965,6372,7133,10561,57674,64127,6774,7706	C5AR1,GBP1,IRF8,IL1B,IRF3,LGALS9,CXCL6,TNFRSF1B,IFI44,RNF213,NOD2,STAT3,TRIM25	13/-
1_Member	GO Biological Processes	GO:0009617	response to bacterium	-10.1391	-5.8392	728,2633,3394,3553,3661,3965,6372,7133,10561,57674,64127	C5AR1,GBP1,IRF8,IL1B,IRF3,LGALS9,CXCL6,TNFRSF1B,IFI44,RNF213,NOD2	11/406
1_Member	GO Biological Processes	GO:0042742	defense response to bacterium	-8.20655	-4.50876	728,2633,3394,3553,6372,57674,64127	C5AR1,GBP1,IRF8,IL1B,CXCL6,RNF213,NOD2	7/141
1_Member	GO Biological Processes	GO:0002237	response to molecule of bacterial origin	-7.97532	-4.37443	728,3394,3553,3661,3965,6372,7133,64127	C5AR1,IRF8,IL1B,IRF3,LGALS9,CXCL6,TNFRSF1B,NOD2	8/242
1_Member	GO Biological Processes	GO:0071222	cellular response to lipopolysaccharide	-6.79111	-3.4079	3394,3553,3661,6372,7133,64127	IRF8,IL1B,IRF3,CXCL6,TNFRSF1B,NOD2	6/134
1_Member	GO Biological Processes	GO:0032496	response to lipopolysaccharide	-6.75351	-3.4079	3394,3553,3661,3965,6372,7133,64127	IRF8,IL1B,IRF3,LGALS9,CXCL6,TNFRSF1B,NOD2	7/229
1_Member	GO Biological Processes	GO:0071219	cellular response to molecule of bacterial origin	-6.65978	-3.35992	3394,3553,3661,6372,7133,64127	IRF8,IL1B,IRF3,CXCL6,TNFRSF1B,NOD2	6/141
1_Member	GO Biological Processes	GO:0071345	cellular response to cytokine stimulus	-6.29722	-3.14823	2633,3394,3553,3661,3965,6372,6774,7133,7706	GBP1,IRF8,IL1B,IRF3,LGALS9,CXCL6,STAT3,TNFRSF1B,TRIM25	9/557
1_Member	GO Biological Processes	GO:0071216	cellular response to biotic stimulus	-6.27199	-3.14823	3394,3553,3661,6372,7133,64127	IRF8,IL1B,IRF3,CXCL6,TNFRSF1B,NOD2	6/164
1_Member	GO Biological Processes	GO:0071396	cellular response to lipid	-4.17199	-1.67628	3394,3553,3661,6372,7133,64127	IRF8,IL1B,IRF3,CXCL6,TNFRSF1B,NOD2	6/381
1_Member	GO Biological Processes	GO:0006954	inflammatory response	-4.10957	-1.65481	728,3553,3965,6372,6774,7133	C5AR1,IL1B,LGALS9,CXCL6,STAT3,TNFRSF1B	6/391
1_Member	GO Biological Processes	GO:0019221	cytokine-mediated signaling pathway	-3.86648	-1.47511	3553,3661,6372,6774,7133	IL1B,IRF3,CXCL6,STAT3,TNFRSF1B	5/268
2_Summary	GO Biological Processes	GO:0045087	innate immune response	-9.60989	-5.61107	2633,3394,3661,3965,7706,9111,54625,54809,64127,127544,151636,10561	GBP1,IRF8,IRF3,LGALS9,TRIM25,NMI,PARP14,SAMD9,NOD2,RNF19B,DTX3L,IFI44	12/-
2_Member	GO Biological Processes	GO:0045087	innate immune response	-9.60989	-5.61107	2633,3394,3661,3965,7706,9111,54625,54809,64127,127544,151636	GBP1,IRF8,IRF3,LGALS9,TRIM25,NMI,PARP14,SAMD9,NOD2,RNF19B,DTX3L	11/455
2_Member	GO Biological Processes	GO:0009615	response to virus	-6.29031	-3.14823	2633,3661,3965,7706,9111,10561,151636	GBP1,IRF3,LGALS9,TRIM25,NMI,IFI44,DTX3L	7/268
2_Member	GO Biological Processes	GO:0051607	defense response to virus	-3.43652	-1.12789	2633,3661,7706,151636	GBP1,IRF3,TRIM25,DTX3L	4/181
3_Summary	GO Biological Processes	GO:0002831	regulation of response to biotic stimulus	-9.03657	-5.21383	3553,3661,3965,6372,7706,9111,54625,64127,151636,197358,2633,6774,7133,728,3394	IL1B,IRF3,LGALS9,CXCL6,TRIM25,NMI,PARP14,NOD2,DTX3L,NLRC3,GBP1,STAT3,TNFRSF1B,C5AR1,IRF8	15/-
3_Member	GO Biological Processes	GO:0002831	regulation of response to biotic stimulus	-9.03657	-5.21383	3553,3661,3965,6372,7706,9111,54625,64127,151636,197358	IL1B,IRF3,LGALS9,CXCL6,TRIM25,NMI,PARP14,NOD2,DTX3L,NLRC3	10/381
3_Member	GO Biological Processes	GO:0050727	regulation of inflammatory response	-7.5053	-3.98359	2633,3553,3661,6774,7133,9111,64127,197358	GBP1,IL1B,IRF3,STAT3,TNFRSF1B,NMI,NOD2,NLRC3	8/278
3_Member	GO Biological Processes	GO:0032103	positive regulation of response to external stimulus	-6.21708	-3.13475	728,2633,3553,3661,3965,7706,9111,64127	C5AR1,GBP1,IL1B,IRF3,LGALS9,TRIM25,NMI,NOD2	8/409
3_Member	GO Biological Processes	GO:1900015	regulation of cytokine production involved in inflammatory response	-5.86274	-2.84164	3661,6774,64127,197358	IRF3,STAT3,NOD2,NLRC3	4/44
3_Member	GO Biological Processes	GO:0045088	regulation of innate immune response	-5.72847	-2.75083	3661,3965,7706,9111,54625,64127,197358	IRF3,LGALS9,TRIM25,NMI,PARP14,NOD2,NLRC3	7/325
3_Member	GO Biological Processes	GO:0043122	regulation of canonical NF-kappaB signal transduction	-5.44824	-2.56336	3553,3661,3965,7706,64127,197358	IL1B,IRF3,LGALS9,TRIM25,NOD2,NLRC3	6/227
3_Member	GO Biological Processes	GO:1900017	positive regulation of cytokine production involved in inflammatory response	-5.15412	-2.33139	3661,6774,64127	IRF3,STAT3,NOD2	3/20
3_Member	GO Biological Processes	GO:0032647	regulation of interferon-alpha production	-4.90702	-2.1617	3661,9111,197358	IRF3,NMI,NLRC3	3/24
3_Member	GO Biological Processes	GO:0043123	positive regulation of canonical NF-kappaB signal transduction	-4.84688	-2.13809	3553,3661,3965,7706,64127	IL1B,IRF3,LGALS9,TRIM25,NOD2	5/167
3_Member	GO Biological Processes	GO:0031349	positive regulation of defense response	-4.75476	-2.08238	2633,3553,3661,7706,9111,64127	GBP1,IL1B,IRF3,TRIM25,NMI,NOD2	6/300
3_Member	GO Biological Processes	GO:0050778	positive regulation of immune response	-4.7182	-2.063	728,3553,3661,3965,7706,9111,64127	C5AR1,IL1B,IRF3,LGALS9,TRIM25,NMI,NOD2	7/463
3_Member	GO Biological Processes	GO:0140895	cell surface toll-like receptor signaling pathway	-4.65322	-2.02547	3661,9111,64127	IRF3,NMI,NOD2	3/29
3_Member	GO Biological Processes	GO:0002752	cell surface pattern recognition receptor signaling pathway	-4.52216	-1.91251	3661,9111,64127	IRF3,NMI,NOD2	3/32
3_Member	GO Biological Processes	GO:0002221	pattern recognition receptor signaling pathway	-4.46806	-1.86718	3661,7706,9111,64127	IRF3,TRIM25,NMI,NOD2	4/98
3_Member	GO Biological Processes	GO:0032479	regulation of type I interferon production	-4.43355	-1.84969	3394,3661,9111,197358	IRF8,IRF3,NMI,NLRC3	4/100
3_Member	GO Biological Processes	GO:0002758	innate immune response-activating signaling pathway	-4.2867	-1.72721	3661,7706,9111,64127	IRF3,TRIM25,NMI,NOD2	4/109
3_Member	GO Biological Processes	GO:0002757	immune response-activating signaling pathway	-4.11816	-1.65715	728,3661,7706,9111,64127	C5AR1,IRF3,TRIM25,NMI,NOD2	5/237
3_Member	GO Biological Processes	GO:0002220	innate immune response activating cell surface receptor signaling pathway	-4.10224	-1.65365	3661,9111,64127	IRF3,NMI,NOD2	3/44
3_Member	GO Biological Processes	GO:0002218	activation of innate immune response	-4.04119	-1.6164	3661,7706,9111,64127	IRF3,TRIM25,NMI,NOD2	4/126
3_Member	GO Biological Processes	GO:0032648	regulation of interferon-beta production	-4.016	-1.59696	3661,9111,197358	IRF3,NMI,NLRC3	3/47
3_Member	GO Biological Processes	GO:0002764	immune response-regulating signaling pathway	-3.95998	-1.54662	728,3661,7706,9111,64127	C5AR1,IRF3,TRIM25,NMI,NOD2	5/256
3_Member	GO Biological Processes	GO:0002253	activation of immune response	-3.80662	-1.45125	728,3661,7706,9111,64127	C5AR1,IRF3,TRIM25,NMI,NOD2	5/276
3_Member	GO Biological Processes	GO:0002753	cytoplasmic pattern recognition receptor signaling pathway	-3.6988	-1.35799	3661,7706,64127	IRF3,TRIM25,NOD2	3/60
3_Member	GO Biological Processes	GO:0030522	intracellular receptor signaling pathway	-3.69373	-1.35766	3661,6774,7706,64127	IRF3,STAT3,TRIM25,NOD2	4/155
3_Member	GO Biological Processes	GO:0002429	immune response-activating cell surface receptor signaling pathway	-3.47342	-1.16033	728,3661,9111,64127	C5AR1,IRF3,NMI,NOD2	4/177
3_Member	GO Biological Processes	GO:0002768	immune response-regulating cell surface receptor signaling pathway	-3.30553	-1.01428	728,3661,9111,64127	C5AR1,IRF3,NMI,NOD2	4/196
3_Member	GO Biological Processes	GO:0070936	protein K48-linked ubiquitination	-3.22267	-0.944001	7706,9111,151636	TRIM25,NMI,DTX3L	3/87
3_Member	GO Biological Processes	GO:0045089	positive regulation of innate immune response	-3.20045	-0.9259	3661,7706,9111,64127	IRF3,TRIM25,NMI,NOD2	4/209
3_Member	GO Biological Processes	GO:0002833	positive regulation of response to biotic stimulus	-3.08764	-0.825211	3661,7706,9111,64127	IRF3,TRIM25,NMI,NOD2	4/224
3_Member	GO Biological Processes	GO:0031396	regulation of protein ubiquitination	-2.42449	-0.279971	9111,64127,151636	NMI,NOD2,DTX3L	3/165
3_Member	GO Biological Processes	GO:1903320	regulation of protein modification by small protein conjugation or removal	-2.16209	-0.0636304	9111,64127,151636	NMI,NOD2,DTX3L	3/205
3_Member	GO Biological Processes	GO:1901873	regulation of post-translational protein modification	-2.13328	-0.0375478	9111,64127,151636	NMI,NOD2,DTX3L	3/210
4_Summary	GO Biological Processes	GO:0031348	negative regulation of defense response	-7.35626	-3.90151	3965,6774,7133,9111,54625,64127,197358,2633,3553	LGALS9,STAT3,TNFRSF1B,NMI,PARP14,NOD2,NLRC3,GBP1,IL1B	9/-
4_Member	GO Biological Processes	GO:0031348	negative regulation of defense response	-7.35626	-3.90151	3965,6774,7133,9111,54625,64127,197358	LGALS9,STAT3,TNFRSF1B,NMI,PARP14,NOD2,NLRC3	7/187
4_Member	GO Biological Processes	GO:0032102	negative regulation of response to external stimulus	-6.20416	-3.13475	3965,6774,7133,9111,54625,64127,197358	LGALS9,STAT3,TNFRSF1B,NMI,PARP14,NOD2,NLRC3	7/276
4_Member	GO Biological Processes	GO:0050777	negative regulation of immune response	-5.32896	-2.46368	3965,9111,54625,64127,197358	LGALS9,NMI,PARP14,NOD2,NLRC3	5/133
4_Member	GO Biological Processes	GO:0045824	negative regulation of innate immune response	-5.25909	-2.42163	3965,9111,54625,197358	LGALS9,NMI,PARP14,NLRC3	4/62
4_Member	GO Biological Processes	GO:0002832	negative regulation of response to biotic stimulus	-4.77404	-2.08238	3965,9111,54625,197358	LGALS9,NMI,PARP14,NLRC3	4/82
4_Member	GO Biological Processes	GO:0001818	negative regulation of cytokine production	-4.37795	-1.80237	2633,3965,9111,64127,197358	GBP1,LGALS9,NMI,NOD2,NLRC3	5/209
4_Member	GO Biological Processes	GO:0002683	negative regulation of immune system process	-4.26246	-1.7108	2633,3965,9111,54625,64127,197358	GBP1,LGALS9,NMI,PARP14,NOD2,NLRC3	6/367
4_Member	GO Biological Processes	GO:0008285	negative regulation of cell population proliferation	-2.43892	-0.288285	3553,3965,6774,9111,197358	IL1B,LGALS9,STAT3,NMI,NLRC3	5/555
5_Summary	GO Biological Processes	GO:1901222	regulation of non-canonical NF-kappaB signal transduction	-6.56656	-3.3081	3553,3965,9111,64127,197358,6774,7706,728,3394,3661,6372,7133,9517,151636,2633	IL1B,LGALS9,NMI,NOD2,NLRC3,STAT3,TRIM25,C5AR1,IRF8,IRF3,CXCL6,TNFRSF1B,SPTLC2,DTX3L,GBP1	15/-
5_Member	GO Biological Processes	GO:1901222	regulation of non-canonical NF-kappaB signal transduction	-6.56656	-3.3081	3553,3965,9111,64127,197358	IL1B,LGALS9,NMI,NOD2,NLRC3	5/75
5_Member	GO Biological Processes	GO:0071639	positive regulation of monocyte chemotactic protein-1 production	-6.28068	-3.14823	3553,3965,64127	IL1B,LGALS9,NOD2	3/9
5_Member	GO Biological Processes	GO:0051092	positive regulation of NF-kappaB transcription factor activity	-6.00668	-2.9621	3553,3965,6774,7706,64127	IL1B,LGALS9,STAT3,TRIM25,NOD2	5/97
5_Member	GO Biological Processes	GO:0032757	positive regulation of interleukin-8 production	-5.82287	-2.82405	3553,3965,6774,64127	IL1B,LGALS9,STAT3,NOD2	4/45
5_Member	GO Biological Processes	GO:0071637	regulation of monocyte chemotactic protein-1 production	-5.64662	-2.68918	3553,3965,64127	IL1B,LGALS9,NOD2	3/14
5_Member	GO Biological Processes	GO:0032675	regulation of interleukin-6 production	-5.62133	-2.6832	3553,3965,6774,64127,197358	IL1B,LGALS9,STAT3,NOD2,NLRC3	5/116
5_Member	GO Biological Processes	GO:1901224	positive regulation of non-canonical NF-kappaB signal transduction	-5.53393	-2.61429	3553,3965,9111,64127	IL1B,LGALS9,NMI,NOD2	4/53
5_Member	GO Biological Processes	GO:0001819	positive regulation of cytokine production	-5.49812	-2.59621	728,3394,3553,3661,3965,6774,64127	C5AR1,IRF8,IL1B,IRF3,LGALS9,STAT3,NOD2	7/352
5_Member	GO Biological Processes	GO:0032677	regulation of interleukin-8 production	-5.31638	-2.46368	3553,3965,6774,64127	IL1B,LGALS9,STAT3,NOD2	4/60
5_Member	GO Biological Processes	GO:0051090	regulation of DNA-binding transcription factor activity	-5.07104	-2.26255	3553,3965,6774,7706,64127,197358	IL1B,LGALS9,STAT3,TRIM25,NOD2,NLRC3	6/264
5_Member	GO Biological Processes	GO:0032642	regulation of chemokine production	-4.9989	-2.20419	3553,3965,6372,64127	IL1B,LGALS9,CXCL6,NOD2	4/72
5_Member	GO Biological Processes	GO:0051091	positive regulation of DNA-binding transcription factor activity	-4.9371	-2.1617	3553,3965,6774,7706,64127	IL1B,LGALS9,STAT3,TRIM25,NOD2	5/160
5_Member	GO Biological Processes	GO:0032649	regulation of type II interferon production	-4.90525	-2.1617	3394,3553,3965,64127	IRF8,IL1B,LGALS9,NOD2	4/76
5_Member	GO Biological Processes	GO:0032755	positive regulation of interleukin-6 production	-4.90525	-2.1617	3553,3965,6774,64127	IL1B,LGALS9,STAT3,NOD2	4/76
5_Member	GO Biological Processes	GO:0002703	regulation of leukocyte mediated immunity	-4.85952	-2.13809	3553,3965,6372,7133,64127	IL1B,LGALS9,CXCL6,TNFRSF1B,NOD2	5/166
5_Member	GO Biological Processes	GO:0001659	temperature homeostasis	-4.74876	-2.08238	3553,6774,64127	IL1B,STAT3,NOD2	3/27
5_Member	GO Biological Processes	GO:0032733	positive regulation of interleukin-10 production	-4.74876	-2.08238	3965,6774,64127	LGALS9,STAT3,NOD2	3/27
5_Member	GO Biological Processes	GO:0032735	positive regulation of interleukin-12 production	-4.7001	-2.063	3394,3965,64127	IRF8,LGALS9,NOD2	3/28
5_Member	GO Biological Processes	GO:0031331	positive regulation of cellular catabolic process	-4.57638	-1.95776	3553,7133,9517,64127,151636	IL1B,TNFRSF1B,SPTLC2,NOD2,DTX3L	5/190
5_Member	GO Biological Processes	GO:0070372	regulation of ERK1 and ERK2 cascade	-4.45906	-1.86677	728,2633,3553,3965,64127	C5AR1,GBP1,IL1B,LGALS9,NOD2	5/201
5_Member	GO Biological Processes	GO:0032653	regulation of interleukin-10 production	-4.32998	-1.76252	3965,6774,64127	LGALS9,STAT3,NOD2	3/37
5_Member	GO Biological Processes	GO:0032655	regulation of interleukin-12 production	-4.19485	-1.68739	3394,3965,64127	IRF8,LGALS9,NOD2	3/41
5_Member	GO Biological Processes	GO:0032731	positive regulation of interleukin-1 beta production	-4.19485	-1.68739	3965,6774,64127	LGALS9,STAT3,NOD2	3/41
5_Member	GO Biological Processes	GO:0032720	negative regulation of tumor necrosis factor production	-4.16322	-1.67628	3965,64127,197358	LGALS9,NOD2,NLRC3	3/42
5_Member	GO Biological Processes	GO:0032680	regulation of tumor necrosis factor production	-4.13779	-1.66076	3965,6774,64127,197358	LGALS9,STAT3,NOD2,NLRC3	4/119
5_Member	GO Biological Processes	GO:1903556	negative regulation of tumor necrosis factor superfamily cytokine production	-4.13236	-1.66076	3965,64127,197358	LGALS9,NOD2,NLRC3	3/43
5_Member	GO Biological Processes	GO:0031329	regulation of cellular catabolic process	-4.12811	-1.66076	3553,6774,7133,9517,64127,151636	IL1B,STAT3,TNFRSF1B,SPTLC2,NOD2,DTX3L	6/388
5_Member	GO Biological Processes	GO:0002706	regulation of lymphocyte mediated immunity	-4.08188	-1.63936	3553,3965,7133,64127	IL1B,LGALS9,TNFRSF1B,NOD2	4/123
5_Member	GO Biological Processes	GO:1903555	regulation of tumor necrosis factor superfamily cytokine production	-4.0682	-1.63167	3965,6774,64127,197358	LGALS9,STAT3,NOD2,NLRC3	4/124
5_Member	GO Biological Processes	GO:0050728	negative regulation of inflammatory response	-4.05464	-1.62402	6774,7133,64127,197358	STAT3,TNFRSF1B,NOD2,NLRC3	4/125
5_Member	GO Biological Processes	GO:0032732	positive regulation of interleukin-1 production	-3.90954	-1.51277	3965,6774,64127	LGALS9,STAT3,NOD2	3/51
5_Member	GO Biological Processes	GO:0050830	defense response to Gram-positive bacterium	-3.90954	-1.51277	728,3553,64127	C5AR1,IL1B,NOD2	3/51
5_Member	GO Biological Processes	GO:0032729	positive regulation of type II interferon production	-3.85953	-1.47492	3394,3553,3965	IRF8,IL1B,LGALS9	3/53
5_Member	GO Biological Processes	GO:0002697	regulation of immune effector process	-3.84381	-1.47492	3553,3965,6372,7133,64127	IL1B,LGALS9,CXCL6,TNFRSF1B,NOD2	5/271
5_Member	GO Biological Processes	GO:0032722	positive regulation of chemokine production	-3.83525	-1.47492	3553,3965,64127	IL1B,LGALS9,NOD2	3/54
5_Member	GO Biological Processes	GO:0002709	regulation of T cell mediated immunity	-3.65646	-1.32973	3553,7133,64127	IL1B,TNFRSF1B,NOD2	3/62
5_Member	GO Biological Processes	GO:0032651	regulation of interleukin-1 beta production	-3.65646	-1.32973	3965,6774,64127	LGALS9,STAT3,NOD2	3/62
5_Member	GO Biological Processes	GO:0071346	cellular response to type II interferon	-3.55656	-1.23897	2633,3394,3965	GBP1,IRF8,LGALS9	3/67
5_Member	GO Biological Processes	GO:0032652	regulation of interleukin-1 production	-3.36175	-1.05753	3965,6774,64127	LGALS9,STAT3,NOD2	3/78
5_Member	GO Biological Processes	GO:0032760	positive regulation of tumor necrosis factor production	-3.32944	-1.0339	3965,6774,64127	LGALS9,STAT3,NOD2	3/80
5_Member	GO Biological Processes	GO:0034341	response to type II interferon	-3.32944	-1.0339	2633,3394,3965	GBP1,IRF8,LGALS9	3/80
5_Member	GO Biological Processes	GO:1903557	positive regulation of tumor necrosis factor superfamily cytokine production	-3.26728	-0.984459	3965,6774,64127	LGALS9,STAT3,NOD2	3/84
5_Member	GO Biological Processes	GO:0002688	regulation of leukocyte chemotaxis	-3.15179	-0.881314	728,3965,64127	C5AR1,LGALS9,NOD2	3/92
5_Member	GO Biological Processes	GO:0002718	regulation of cytokine production involved in immune response	-3.11117	-0.844742	3553,7133,64127	IL1B,TNFRSF1B,NOD2	3/95
5_Member	GO Biological Processes	GO:1903531	negative regulation of secretion by cell	-2.90393	-0.664712	3553,3965,7133	IL1B,LGALS9,TNFRSF1B	3/112
5_Member	GO Biological Processes	GO:0009896	positive regulation of catabolic process	-2.84118	-0.609506	3553,7133,9517,64127,151636	IL1B,TNFRSF1B,SPTLC2,NOD2,DTX3L	5/449
5_Member	GO Biological Processes	GO:0051048	negative regulation of secretion	-2.8073	-0.584223	3553,3965,7133	IL1B,LGALS9,TNFRSF1B	3/121
5_Member	GO Biological Processes	GO:0045862	positive regulation of proteolysis	-2.8049	-0.584223	3553,3965,6774,7133	IL1B,LGALS9,STAT3,TNFRSF1B	4/267
5_Member	GO Biological Processes	GO:0050678	regulation of epithelial cell proliferation	-2.72917	-0.515675	728,6774,64127,197358	C5AR1,STAT3,NOD2,NLRC3	4/280
5_Member	GO Biological Processes	GO:0070374	positive regulation of ERK1 and ERK2 cascade	-2.69908	-0.492573	728,3965,64127	C5AR1,LGALS9,NOD2	3/132
5_Member	GO Biological Processes	GO:0050863	regulation of T cell activation	-2.69552	-0.492573	3553,3965,7133,64127	IL1B,LGALS9,TNFRSF1B,NOD2	4/286
5_Member	GO Biological Processes	GO:0042129	regulation of T cell proliferation	-2.68972	-0.490235	3553,3965,7133	IL1B,LGALS9,TNFRSF1B	3/133
5_Member	GO Biological Processes	GO:0043408	regulation of MAPK cascade	-2.66986	-0.480595	728,2633,3553,3965,64127	C5AR1,GBP1,IL1B,LGALS9,NOD2	5/491
5_Member	GO Biological Processes	GO:0002822	regulation of adaptive immune response based on somatic recombination of immune receptors built from immunoglobulin superfamily domains	-2.65302	-0.470439	3553,7133,64127	IL1B,TNFRSF1B,NOD2	3/137
5_Member	GO Biological Processes	GO:0002700	regulation of production of molecular mediator of immune response	-2.59148	-0.418728	3553,7133,64127	IL1B,TNFRSF1B,NOD2	3/144
5_Member	GO Biological Processes	GO:0002819	regulation of adaptive immune response	-2.54945	-0.386313	3553,7133,64127	IL1B,TNFRSF1B,NOD2	3/149
5_Member	GO Biological Processes	GO:0050679	positive regulation of epithelial cell proliferation	-2.50891	-0.352065	728,6774,64127	C5AR1,STAT3,NOD2	3/154
5_Member	GO Biological Processes	GO:0050920	regulation of chemotaxis	-2.47748	-0.323751	728,3965,64127	C5AR1,LGALS9,NOD2	3/158
5_Member	GO Biological Processes	GO:0043410	positive regulation of MAPK cascade	-2.42858	-0.281017	728,3553,3965,64127	C5AR1,IL1B,LGALS9,NOD2	4/339
5_Member	GO Biological Processes	GO:0002685	regulation of leukocyte migration	-2.38097	-0.242483	728,3965,64127	C5AR1,LGALS9,NOD2	3/171
5_Member	GO Biological Processes	GO:0050670	regulation of lymphocyte proliferation	-2.36683	-0.234292	3553,3965,7133	IL1B,LGALS9,TNFRSF1B	3/173
5_Member	GO Biological Processes	GO:0002699	positive regulation of immune effector process	-2.33907	-0.21531	3553,3965,64127	IL1B,LGALS9,NOD2	3/177
5_Member	GO Biological Processes	GO:0032944	regulation of mononuclear cell proliferation	-2.33907	-0.21531	3553,3965,7133	IL1B,LGALS9,TNFRSF1B	3/177
5_Member	GO Biological Processes	GO:0051249	regulation of lymphocyte activation	-2.26057	-0.14541	3553,3965,7133,64127	IL1B,LGALS9,TNFRSF1B,NOD2	4/378
5_Member	GO Biological Processes	GO:0000165	MAPK cascade	-2.25336	-0.141028	3553,3965,64127	IL1B,LGALS9,NOD2	3/190
5_Member	GO Biological Processes	GO:0070663	regulation of leukocyte proliferation	-2.22827	-0.121541	3553,3965,7133	IL1B,LGALS9,TNFRSF1B	3/194
5_Member	GO Biological Processes	GO:0050870	positive regulation of T cell activation	-2.20982	-0.108623	3553,3965,64127	IL1B,LGALS9,NOD2	3/197
5_Member	GO Biological Processes	GO:1903039	positive regulation of leukocyte cell-cell adhesion	-2.0997	-0.00666802	3553,3965,64127	IL1B,LGALS9,NOD2	3/216
5_Member	GO Biological Processes	GO:0002694	regulation of leukocyte activation	-2.0721	0	3553,3965,7133,64127	IL1B,LGALS9,TNFRSF1B,NOD2	4/428
6_Summary	GO Biological Processes	GO:0010575	positive regulation of vascular endothelial growth factor production	-4.85206	-2.13809	728,3553,6774,6372,9111,3965	C5AR1,IL1B,STAT3,CXCL6,NMI,LGALS9	6/-
6_Member	GO Biological Processes	GO:0010575	positive regulation of vascular endothelial growth factor production	-4.85206	-2.13809	728,3553,6774	C5AR1,IL1B,STAT3	3/25
6_Member	GO Biological Processes	GO:0010574	regulation of vascular endothelial growth factor production	-4.7001	-2.063	728,3553,6774	C5AR1,IL1B,STAT3	3/28
6_Member	GO Biological Processes	GO:0030593	neutrophil chemotaxis	-4.19485	-1.68739	728,3553,6372	C5AR1,IL1B,CXCL6	3/41
6_Member	GO Biological Processes	GO:1990266	neutrophil migration	-3.93531	-1.52755	728,3553,6372	C5AR1,IL1B,CXCL6	3/50
6_Member	GO Biological Processes	GO:0048708	astrocyte differentiation	-3.83525	-1.47492	728,3553,6774	C5AR1,IL1B,STAT3	3/54
6_Member	GO Biological Processes	GO:0071621	granulocyte chemotaxis	-3.83525	-1.47492	728,3553,6372	C5AR1,IL1B,CXCL6	3/54
6_Member	GO Biological Processes	GO:0097530	granulocyte migration	-3.59555	-1.27342	728,3553,6372	C5AR1,IL1B,CXCL6	3/65
6_Member	GO Biological Processes	GO:0097529	myeloid leukocyte migration	-3.07189	-0.813428	728,3553,6372	C5AR1,IL1B,CXCL6	3/98
6_Member	GO Biological Processes	GO:0030595	leukocyte chemotaxis	-3.02144	-0.766908	728,3553,6372	C5AR1,IL1B,CXCL6	3/102
6_Member	GO Biological Processes	GO:0002274	myeloid leukocyte activation	-2.93798	-0.691203	728,6372,9111	C5AR1,CXCL6,NMI	3/109
6_Member	GO Biological Processes	GO:0006935	chemotaxis	-2.90387	-0.664712	728,3553,3965,6372	C5AR1,IL1B,LGALS9,CXCL6	4/251
6_Member	GO Biological Processes	GO:0042330	taxis	-2.89113	-0.655727	728,3553,3965,6372	C5AR1,IL1B,LGALS9,CXCL6	4/253
6_Member	GO Biological Processes	GO:0040011	locomotion	-2.8049	-0.584223	728,3553,3965,6372	C5AR1,IL1B,LGALS9,CXCL6	4/267
6_Member	GO Biological Processes	GO:0045766	positive regulation of angiogenesis	-2.68044	-0.487791	728,3553,6774	C5AR1,IL1B,STAT3	3/134
6_Member	GO Biological Processes	GO:1904018	positive regulation of vasculature development	-2.65302	-0.470439	728,3553,6774	C5AR1,IL1B,STAT3	3/137
6_Member	GO Biological Processes	GO:0060326	cell chemotaxis	-2.52495	-0.364974	728,3553,6372	C5AR1,IL1B,CXCL6	3/152
6_Member	GO Biological Processes	GO:0050900	leukocyte migration	-2.29869	-0.177813	728,3553,6372	C5AR1,IL1B,CXCL6	3/183
6_Member	GO Biological Processes	GO:0010001	glial cell differentiation	-2.28555	-0.167538	728,3553,6774	C5AR1,IL1B,STAT3	3/185
6_Member	GO Biological Processes	GO:0042063	gliogenesis	-2.02005	0	728,3553,6774	C5AR1,IL1B,STAT3	3/231
6_Member	GO Biological Processes	GO:0045765	regulation of angiogenesis	-2.00987	0	728,3553,6774	C5AR1,IL1B,STAT3	3/233
6_Member	GO Biological Processes	GO:0030335	positive regulation of cell migration	-2.00043	0	728,3553,3965,6774	C5AR1,IL1B,LGALS9,STAT3	4/449
7_Summary	GO Biological Processes	GO:0001775	cell activation	-4.24858	-1.70726	728,3394,3553,6372,6774,9111,197358,127544	C5AR1,IRF8,IL1B,CXCL6,STAT3,NMI,NLRC3,RNF19B	8/-
7_Member	GO Biological Processes	GO:0001775	cell activation	-4.24858	-1.70726	728,3394,3553,6372,6774,9111,197358	C5AR1,IRF8,IL1B,CXCL6,STAT3,NMI,NLRC3	7/548
7_Member	GO Biological Processes	GO:0045321	leukocyte activation	-3.75284	-1.40238	728,3394,6372,6774,9111,197358	C5AR1,IRF8,CXCL6,STAT3,NMI,NLRC3	6/454
7_Member	GO Biological Processes	GO:0002252	immune effector process	-2.68448	-0.488423	3394,6774,9111,127544	IRF8,STAT3,NMI,RNF19B	4/288
7_Member	GO Biological Processes	GO:0002366	leukocyte activation involved in immune response	-2.58295	-0.413427	3394,6774,9111	IRF8,STAT3,NMI	3/145
7_Member	GO Biological Processes	GO:0002263	cell activation involved in immune response	-2.54945	-0.386313	3394,6774,9111	IRF8,STAT3,NMI	3/149
8_Summary	GO Biological Processes	GO:0000209	protein polyubiquitination	-4.24369	-1.70726	7706,9111,57674,127544,151636,9517	TRIM25,NMI,RNF213,RNF19B,DTX3L,SPTLC2	6/-
8_Member	GO Biological Processes	GO:0000209	protein polyubiquitination	-4.24369	-1.70726	7706,9111,57674,127544,151636	TRIM25,NMI,RNF213,RNF19B,DTX3L	5/223
8_Member	GO Biological Processes	GO:0051865	protein autoubiquitination	-3.72053	-1.37491	57674,127544,151636	RNF213,RNF19B,DTX3L	3/59
8_Member	GO Molecular Functions	GO:0061630	ubiquitin protein ligase activity	-2.79299	-0.575915	7706,57674,127544,151636	TRIM25,RNF213,RNF19B,DTX3L	4/269
8_Member	GO Molecular Functions	GO:0061659	ubiquitin-like protein ligase activity	-2.69552	-0.492573	7706,57674,127544,151636	TRIM25,RNF213,RNF19B,DTX3L	4/286
8_Member	GO Biological Processes	GO:0016567	protein ubiquitination	-2.61272	-0.436715	7706,9111,57674,127544,151636	TRIM25,NMI,RNF213,RNF19B,DTX3L	5/506
8_Member	GO Molecular Functions	GO:0016746	acyltransferase activity	-2.38928	-0.247791	7706,9517,57674,127544,151636	TRIM25,SPTLC2,RNF213,RNF19B,DTX3L	5/570
8_Member	GO Biological Processes	GO:0032446	protein modification by small protein conjugation	-2.37308	-0.237576	7706,9111,57674,127544,151636	TRIM25,NMI,RNF213,RNF19B,DTX3L	5/575
8_Member	GO Molecular Functions	GO:0004842	ubiquitin-protein transferase activity	-2.35713	-0.227535	7706,57674,127544,151636	TRIM25,RNF213,RNF19B,DTX3L	4/355
8_Member	GO Molecular Functions	GO:0019787	ubiquitin-like protein transferase activity	-2.24447	-0.134943	7706,57674,127544,151636	TRIM25,RNF213,RNF19B,DTX3L	4/382
8_Member	GO Molecular Functions	GO:0016755	aminoacyltransferase activity	-2.21283	-0.108869	7706,57674,127544,151636	TRIM25,RNF213,RNF19B,DTX3L	4/390
8_Member	GO Biological Processes	GO:0006511	ubiquitin-dependent protein catabolic process	-2.05814	0	7706,57674,127544,151636	TRIM25,RNF213,RNF19B,DTX3L	4/432
8_Member	GO Biological Processes	GO:0019941	modification-dependent protein catabolic process	-2.03066	0	7706,57674,127544,151636	TRIM25,RNF213,RNF19B,DTX3L	4/440
8_Member	GO Biological Processes	GO:0043632	modification-dependent macromolecule catabolic process	-2.01378	0	7706,57674,127544,151636	TRIM25,RNF213,RNF19B,DTX3L	4/445
9_Summary	GO Biological Processes	GO:0043903	regulation of biological process involved in symbiotic interaction	-4.2273	-1.6983	3965,6372,7706	LGALS9,CXCL6,TRIM25	3/-
9_Member	GO Biological Processes	GO:0043903	regulation of biological process involved in symbiotic interaction	-4.2273	-1.6983	3965,6372,7706	LGALS9,CXCL6,TRIM25	3/40
10_Summary	GO Biological Processes	GO:0019915	lipid storage	-4.16322	-1.67628	123,3553,57674	PLIN2,IL1B,RNF213	3/-
10_Member	GO Biological Processes	GO:0019915	lipid storage	-4.16322	-1.67628	123,3553,57674	PLIN2,IL1B,RNF213	3/42
10_Member	GO Biological Processes	GO:0051235	maintenance of location	-2.6351	-0.45582	123,3553,57674	PLIN2,IL1B,RNF213	3/139
11_Summary	GO Biological Processes	GO:0032663	regulation of interleukin-2 production	-3.83525	-1.47492	2633,3553,64127,3965,9111	GBP1,IL1B,NOD2,LGALS9,NMI	5/-
11_Member	GO Biological Processes	GO:0032663	regulation of interleukin-2 production	-3.83525	-1.47492	2633,3553,64127	GBP1,IL1B,NOD2	3/54
11_Member	GO Biological Processes	GO:0070555	response to interleukin-1	-3.28252	-0.995506	2633,3553,3965	GBP1,IL1B,LGALS9	3/83
11_Member	GO Biological Processes	GO:0050729	positive regulation of inflammatory response	-3.00915	-0.758516	2633,3553,9111	GBP1,IL1B,NMI	3/103

## Sheet: L2 non cons ISG
Table S6. Gene ontology analysis of conserved ISG (cons ISG), non conserved ISG (non cons ISG) and genes induced by VHSV but not poly I:C (not in polyIC), from L1, L2 and L3 lists,
GroupID	Category	Term	Description	LogP	Log(q-value)	Genes	Symbols	InTerm_InList
1_Summary	GO Biological Processes	GO:0001818	negative regulation of cytokine production	-7.66957	-3.36972	604,708,2048,3569,4210,4345,5971,5987,6301,6614,9308,9683,25987,28951,29108,51311,55829	BCL6,C1QBP,EPHB2,IL6,MEFV,CD200,RELB,TRIM27,SARS1,SIGLEC1,CD83,N4BP1,TSKU,TRIB2,PYCARD,TLR8,SELENOS	17/-
1_Member	GO Biological Processes	GO:0001818	negative regulation of cytokine production	-7.66957	-3.36972	604,708,2048,3569,4210,4345,5971,5987,6301,6614,9308,9683,25987,28951,29108,51311,55829	BCL6,C1QBP,EPHB2,IL6,MEFV,CD200,RELB,TRIM27,SARS1,SIGLEC1,CD83,N4BP1,TSKU,TRIB2,PYCARD,TLR8,SELENOS	17/209
2_Summary	GO Biological Processes	GO:0001819	positive regulation of cytokine production	-6.98647	-2.98765	1536,2048,3329,3569,3572,3662,4210,4345,4860,5987,7098,7186,9308,10146,10626,11148,26253,29108,51311,93978,163486,639,708,730,3429,3588,3716,5292,5971,7706,9683,30835,80231,3312,4814,56833,11120,6614,3949,5138,55829	CYBB,EPHB2,HSPD1,IL6,IL6ST,IRF4,MEFV,CD200,PNP,TRIM27,TLR3,TRAF2,CD83,G3BP1,TRIM16,HHLA2,CLEC4E,PYCARD,TLR8,CLEC6A,DENND1B,PRDM1,C1QBP,C7,IFI27,IL10RB,JAK1,PIM1,RELB,TRIM25,N4BP1,CD209,TASL,HSPA8,NINJ1,SLAMF8,BTN2A1,SIGLEC1,LDLR,PDE2A,SELENOS	41/-
2_Member	GO Biological Processes	GO:0001819	positive regulation of cytokine production	-6.98647	-2.98765	1536,2048,3329,3569,3572,3662,4210,4345,4860,5987,7098,7186,9308,10146,10626,11148,26253,29108,51311,93978,163486	CYBB,EPHB2,HSPD1,IL6,IL6ST,IRF4,MEFV,CD200,PNP,TRIM27,TLR3,TRAF2,CD83,G3BP1,TRIM16,HHLA2,CLEC4E,PYCARD,TLR8,CLEC6A,DENND1B	21/352
2_Member	GO Biological Processes	GO:0045087	innate immune response	-5.73809	-1.91536	639,708,730,1536,3429,3588,3716,4210,5292,5971,5987,7098,7186,7706,9683,10146,26253,29108,30835,51311,80231,93978	PRDM1,C1QBP,C7,CYBB,IFI27,IL10RB,JAK1,MEFV,PIM1,RELB,TRIM27,TLR3,TRAF2,TRIM25,N4BP1,G3BP1,CLEC4E,PYCARD,CD209,TLR8,TASL,CLEC6A	22/455
2_Member	GO Biological Processes	GO:0045088	regulation of innate immune response	-4.39592	-1.30019	708,3312,3329,3662,4210,4814,5292,7098,7706,9683,26253,29108,51311,56833,80231,93978	C1QBP,HSPA8,HSPD1,IRF4,MEFV,NINJ1,PIM1,TLR3,TRIM25,N4BP1,CLEC4E,PYCARD,TLR8,SLAMF8,TASL,CLEC6A	16/325
2_Member	GO Biological Processes	GO:0050778	positive regulation of immune response	-4.04223	-1.12918	708,730,3312,3329,3569,3572,4210,4814,7098,7186,7706,11120,11148,26253,29108,51311,80231,93978,163486	C1QBP,C7,HSPA8,HSPD1,IL6,IL6ST,MEFV,NINJ1,TLR3,TRAF2,TRIM25,BTN2A1,HHLA2,CLEC4E,PYCARD,TLR8,TASL,CLEC6A,DENND1B	19/463
2_Member	GO Biological Processes	GO:0032479	regulation of type I interferon production	-3.83445	-1.01222	3329,5971,5987,6614,7098,10146,29108,51311	HSPD1,RELB,TRIM27,SIGLEC1,TLR3,G3BP1,PYCARD,TLR8	8/100
2_Member	GO Biological Processes	GO:0031349	positive regulation of defense response	-3.66794	-0.956067	3329,3569,3572,3949,4210,4814,5138,7098,7706,26253,29108,51311,80231,93978	HSPD1,IL6,IL6ST,LDLR,MEFV,NINJ1,PDE2A,TLR3,TRIM25,CLEC4E,PYCARD,TLR8,TASL,CLEC6A	14/300
2_Member	GO Biological Processes	GO:0002831	regulation of response to biotic stimulus	-3.59293	-0.956067	708,3312,3329,3662,4210,4814,5292,7098,7706,9683,26253,29108,51311,56833,80231,93978	C1QBP,HSPA8,HSPD1,IRF4,MEFV,NINJ1,PIM1,TLR3,TRIM25,N4BP1,CLEC4E,PYCARD,TLR8,SLAMF8,TASL,CLEC6A	16/381
2_Member	GO Biological Processes	GO:0002758	innate immune response-activating signaling pathway	-3.57533	-0.956067	3329,4210,7098,7706,26253,29108,51311,93978	HSPD1,MEFV,TLR3,TRIM25,CLEC4E,PYCARD,TLR8,CLEC6A	8/109
2_Member	GO Biological Processes	GO:0002253	activation of immune response	-3.48108	-0.898361	708,730,3329,4210,7098,7706,11120,11148,26253,29108,51311,93978,163486	C1QBP,C7,HSPD1,MEFV,TLR3,TRIM25,BTN2A1,HHLA2,CLEC4E,PYCARD,TLR8,CLEC6A,DENND1B	13/276
2_Member	GO Biological Processes	GO:0032655	regulation of interleukin-12 production	-3.41676	-0.898361	708,3329,4210,7098,51311	C1QBP,HSPD1,MEFV,TLR3,TLR8	5/41
2_Member	GO Biological Processes	GO:0032731	positive regulation of interleukin-1 beta production	-3.41676	-0.898361	3569,4210,10626,29108,51311	IL6,MEFV,TRIM16,PYCARD,TLR8	5/41
2_Member	GO Biological Processes	GO:0002218	activation of innate immune response	-3.15189	-0.758339	3329,4210,7098,7706,26253,29108,51311,93978	HSPD1,MEFV,TLR3,TRIM25,CLEC4E,PYCARD,TLR8,CLEC6A	8/126
2_Member	GO Biological Processes	GO:0002221	pattern recognition receptor signaling pathway	-3.12061	-0.739833	3329,4210,7098,7706,26253,29108,51311	HSPD1,MEFV,TLR3,TRIM25,CLEC4E,PYCARD,TLR8	7/98
2_Member	GO Biological Processes	GO:0032695	negative regulation of interleukin-12 production	-3.04443	-0.679801	708,4210,51311	C1QBP,MEFV,TLR8	3/13
2_Member	GO Biological Processes	GO:0032732	positive regulation of interleukin-1 production	-2.97426	-0.647482	3569,4210,10626,29108,51311	IL6,MEFV,TRIM16,PYCARD,TLR8	5/51
2_Member	GO Biological Processes	GO:0002757	immune response-activating signaling pathway	-2.97211	-0.647482	3329,4210,7098,7706,11120,11148,26253,29108,51311,93978,163486	HSPD1,MEFV,TLR3,TRIM25,BTN2A1,HHLA2,CLEC4E,PYCARD,TLR8,CLEC6A,DENND1B	11/237
2_Member	GO Biological Processes	GO:0032649	regulation of type II interferon production	-2.96961	-0.647482	708,3329,5987,7098,29108,51311	C1QBP,HSPD1,TRIM27,TLR3,PYCARD,TLR8	6/76
2_Member	GO Biological Processes	GO:0032729	positive regulation of type II interferon production	-2.89803	-0.602497	3329,5987,7098,29108,51311	HSPD1,TRIM27,TLR3,PYCARD,TLR8	5/53
2_Member	GO Biological Processes	GO:0045089	positive regulation of innate immune response	-2.84594	-0.579505	3329,4210,4814,7098,7706,26253,29108,51311,80231,93978	HSPD1,MEFV,NINJ1,TLR3,TRIM25,CLEC4E,PYCARD,TLR8,TASL,CLEC6A	10/209
2_Member	GO Biological Processes	GO:0032103	positive regulation of response to external stimulus	-2.80145	-0.550811	708,3329,3569,3572,3949,4210,4814,5138,7098,7706,26253,29108,51311,80231,93978	C1QBP,HSPD1,IL6,IL6ST,LDLR,MEFV,NINJ1,PDE2A,TLR3,TRIM25,CLEC4E,PYCARD,TLR8,TASL,CLEC6A	15/409
2_Member	GO Biological Processes	GO:0002764	immune response-regulating signaling pathway	-2.70492	-0.508604	3329,4210,7098,7706,11120,11148,26253,29108,51311,93978,163486	HSPD1,MEFV,TLR3,TRIM25,BTN2A1,HHLA2,CLEC4E,PYCARD,TLR8,CLEC6A,DENND1B	11/256
2_Member	GO Biological Processes	GO:0032675	regulation of interleukin-6 production	-2.69297	-0.508604	3329,3569,4345,7098,29108,51311,55829	HSPD1,IL6,CD200,TLR3,PYCARD,TLR8,SELENOS	7/116
2_Member	GO Biological Processes	GO:0002833	positive regulation of response to biotic stimulus	-2.62395	-0.472873	3329,4210,4814,7098,7706,26253,29108,51311,80231,93978	HSPD1,MEFV,NINJ1,TLR3,TRIM25,CLEC4E,PYCARD,TLR8,TASL,CLEC6A	10/224
2_Member	GO Biological Processes	GO:0032651	regulation of interleukin-1 beta production	-2.59301	-0.460472	3569,4210,10626,29108,51311	IL6,MEFV,TRIM16,PYCARD,TLR8	5/62
2_Member	GO Biological Processes	GO:0032727	positive regulation of interferon-alpha production	-2.54385	-0.42297	3329,7098,51311	HSPD1,TLR3,TLR8	3/19
2_Member	GO Biological Processes	GO:0032757	positive regulation of interleukin-8 production	-2.31296	-0.256142	3569,7098,29108,51311	IL6,TLR3,PYCARD,TLR8	4/45
2_Member	GO Biological Processes	GO:0032647	regulation of interferon-alpha production	-2.24834	-0.213306	3329,7098,51311	HSPD1,TLR3,TLR8	3/24
2_Member	GO Biological Processes	GO:0032648	regulation of interferon-beta production	-2.24511	-0.212422	5971,7098,29108,51311	RELB,TLR3,PYCARD,TLR8	4/47
2_Member	GO Biological Processes	GO:0032755	positive regulation of interleukin-6 production	-2.21193	-0.195379	3329,3569,7098,29108,51311	HSPD1,IL6,TLR3,PYCARD,TLR8	5/76
2_Member	GO Biological Processes	GO:0032652	regulation of interleukin-1 production	-2.16462	-0.161429	3569,4210,10626,29108,51311	IL6,MEFV,TRIM16,PYCARD,TLR8	5/78
3_Summary	GO Biological Processes	GO:0042026	protein refolding	-5.51622	-1.81842	3301,3309,3312,3313,3329,10808,131474,5611,7415,7873,55829,3716,5707,7186,7316,7332,9099,28951,102724560,10469,10910,5903	DNAJA1,HSPA5,HSPA8,HSPA9,HSPD1,HSPH1,CHCHD4,DNAJC3,VCP,MANF,SELENOS,JAK1,PSMD1,TRAF2,UBC,UBE2L3,USP2,TRIB2,LOC102724560,TIMM44,SUGT1,RANBP2	22/-
3_Member	GO Biological Processes	GO:0042026	protein refolding	-5.51622	-1.81842	3301,3309,3312,3313,3329	DNAJA1,HSPA5,HSPA8,HSPA9,HSPD1	5/16
3_Member	GO Biological Processes	GO:0006458	'de novo' protein folding	-4.94938	-1.49462	3309,3312,3313,3329,10808,131474	HSPA5,HSPA8,HSPA9,HSPD1,HSPH1,CHCHD4	6/34
3_Member	GO Molecular Functions	GO:0140662	ATP-dependent protein folding chaperone	-4.76847	-1.46982	3309,3312,3313,3329,10808	HSPA5,HSPA8,HSPA9,HSPD1,HSPH1	5/22
3_Member	GO Biological Processes	GO:0006986	response to unfolded protein	-4.4864	-1.34896	3301,3309,3312,3329,5611,7415,7873,10808,55829	DNAJA1,HSPA5,HSPA8,HSPD1,DNAJC3,VCP,MANF,HSPH1,SELENOS	9/105
3_Member	GO Biological Processes	GO:0051084	'de novo' post-translational protein folding	-4.15217	-1.13107	3309,3312,3313,10808,131474	HSPA5,HSPA8,HSPA9,HSPH1,CHCHD4	5/29
3_Member	GO Molecular Functions	GO:0031625	ubiquitin protein ligase binding	-4.09807	-1.12918	3301,3309,3312,3313,3329,3716,5707,7186,7316,7332,7415,9099,28951,102724560	DNAJA1,HSPA5,HSPA8,HSPA9,HSPD1,JAK1,PSMD1,TRAF2,UBC,UBE2L3,VCP,USP2,TRIB2,LOC102724560	14/273
3_Member	GO Biological Processes	GO:0035966	response to topologically incorrect protein	-4.03046	-1.12918	3301,3309,3312,3329,5611,7415,7873,10808,55829	DNAJA1,HSPA5,HSPA8,HSPD1,DNAJC3,VCP,MANF,HSPH1,SELENOS	9/120
3_Member	GO Molecular Functions	GO:0044389	ubiquitin-like protein ligase binding	-3.82071	-1.01222	3301,3309,3312,3313,3329,3716,5707,7186,7316,7332,7415,9099,28951,102724560	DNAJA1,HSPA5,HSPA8,HSPA9,HSPD1,JAK1,PSMD1,TRAF2,UBC,UBE2L3,VCP,USP2,TRIB2,LOC102724560	14/290
3_Member	GO Biological Processes	GO:0051085	chaperone cofactor-dependent protein refolding	-3.35115	-0.850637	3309,3312,3313,10808	HSPA5,HSPA8,HSPA9,HSPH1	4/24
3_Member	GO Molecular Functions	GO:0044183	protein folding chaperone	-3.09549	-0.719911	3309,3312,3313,3329,10808	HSPA5,HSPA8,HSPA9,HSPD1,HSPH1	5/48
3_Member	GO Molecular Functions	GO:0051087	protein-folding chaperone binding	-2.87185	-0.585839	3301,3309,3312,3329,5611,10469,10910	DNAJA1,HSPA5,HSPA8,HSPD1,DNAJC3,TIMM44,SUGT1	7/108
3_Member	GO Biological Processes	GO:0006457	protein folding	-2.80859	-0.551411	3301,3309,3312,3313,3329,5611,5903,10808,131474	DNAJA1,HSPA5,HSPA8,HSPA9,HSPD1,DNAJC3,RANBP2,HSPH1,CHCHD4	9/176
4_Summary	GO Biological Processes	GO:0070269	pyroptotic inflammatory response	-5.23446	-1.63357	3001,3429,4210,4814,29108,604,3569,3572,3949,4345,5138,7098,22904,55829,56833,57817,658,1536,3588,5971,6614,51311,2048,5987,26253,116842,1439,5106	GZMA,IFI27,MEFV,NINJ1,PYCARD,BCL6,IL6,IL6ST,LDLR,CD200,PDE2A,TLR3,SBNO2,SELENOS,SLAMF8,HAMP,BMPR1B,CYBB,IL10RB,RELB,SIGLEC1,TLR8,EPHB2,TRIM27,CLEC4E,LEAP2,CSF2RB,PCK2	28/-
4_Member	GO Biological Processes	GO:0070269	pyroptotic inflammatory response	-5.23446	-1.63357	3001,3429,4210,4814,29108	GZMA,IFI27,MEFV,NINJ1,PYCARD	5/18
4_Member	GO Biological Processes	GO:0050727	regulation of inflammatory response	-4.01406	-1.12918	604,3569,3572,3949,4210,4345,4814,5138,7098,22904,29108,55829,56833,57817	BCL6,IL6,IL6ST,LDLR,MEFV,CD200,NINJ1,PDE2A,TLR3,SBNO2,PYCARD,SELENOS,SLAMF8,HAMP	14/278
4_Member	GO Biological Processes	GO:0050729	positive regulation of inflammatory response	-3.74498	-0.956067	3569,3572,3949,4210,4814,5138,7098,29108	IL6,IL6ST,LDLR,MEFV,NINJ1,PDE2A,TLR3,PYCARD	8/103
4_Member	GO Biological Processes	GO:0006954	inflammatory response	-3.46749	-0.898361	604,658,1536,3001,3429,3569,3588,4210,4814,5971,6614,7098,29108,51311,56833,57817	BCL6,BMPR1B,CYBB,GZMA,IFI27,IL6,IL10RB,MEFV,NINJ1,RELB,SIGLEC1,TLR3,PYCARD,TLR8,SLAMF8,HAMP	16/391
4_Member	GO Biological Processes	GO:1900015	regulation of cytokine production involved in inflammatory response	-3.27176	-0.835231	2048,3569,4210,7098,29108	EPHB2,IL6,MEFV,TLR3,PYCARD	5/44
4_Member	GO Biological Processes	GO:0032680	regulation of tumor necrosis factor production	-2.62992	-0.472873	1536,2048,3569,5987,7098,29108,55829	CYBB,EPHB2,IL6,TRIM27,TLR3,PYCARD,SELENOS	7/119
4_Member	GO Biological Processes	GO:1900016	negative regulation of cytokine production involved in inflammatory response	-2.6136	-0.472873	2048,4210,29108	EPHB2,MEFV,PYCARD	3/18
4_Member	GO Biological Processes	GO:1903555	regulation of tumor necrosis factor superfamily cytokine production	-2.5293	-0.414132	1536,2048,3569,5987,7098,29108,55829	CYBB,EPHB2,IL6,TRIM27,TLR3,PYCARD,SELENOS	7/124
4_Member	GO Biological Processes	GO:0042742	defense response to bacterium	-2.22351	-0.202406	3569,7098,26253,29108,56833,57817,116842	IL6,TLR3,CLEC4E,PYCARD,SLAMF8,HAMP,LEAP2	7/141
4_Member	GO Biological Processes	GO:0032760	positive regulation of tumor necrosis factor production	-2.1188	-0.134917	1536,2048,3569,7098,29108	CYBB,EPHB2,IL6,TLR3,PYCARD	5/80
4_Member	GO Biological Processes	GO:1903557	positive regulation of tumor necrosis factor superfamily cytokine production	-2.03136	-0.0739288	1536,2048,3569,7098,29108	CYBB,EPHB2,IL6,TLR3,PYCARD	5/84
4_Member	GO Biological Processes	GO:0009617	response to bacterium	-2.0115	-0.067476	1439,2048,3001,3569,5106,7098,22904,26253,29108,55829,56833,57817,116842	CSF2RB,EPHB2,GZMA,IL6,PCK2,TLR3,SBNO2,CLEC4E,PYCARD,SELENOS,SLAMF8,HAMP,LEAP2	13/406
5_Summary	GO Biological Processes	GO:0071806	protein transmembrane transport	-5.10281	-1.58111	3309,3312,3329,4170,10469,23480,29103,131474,3301,56947,3313,117145,255027	HSPA5,HSPA8,HSPD1,MCL1,TIMM44,SEC61G,DNAJC15,CHCHD4,DNAJA1,MFF,HSPA9,THEM4,MPV17L	13/-
5_Member	GO Biological Processes	GO:0071806	protein transmembrane transport	-5.10281	-1.58111	3309,3312,3329,4170,10469,23480,29103,131474	HSPA5,HSPA8,HSPD1,MCL1,TIMM44,SEC61G,DNAJC15,CHCHD4	8/67
5_Member	GO Biological Processes	GO:0044743	protein transmembrane import into intracellular organelle	-3.68823	-0.956067	3312,3329,10469,29103,131474	HSPA8,HSPD1,TIMM44,DNAJC15,CHCHD4	5/36
5_Member	GO Biological Processes	GO:0070585	protein localization to mitochondrion	-2.96961	-0.647482	3301,3329,10469,29103,56947,131474	DNAJA1,HSPD1,TIMM44,DNAJC15,MFF,CHCHD4	6/76
5_Member	GO Biological Processes	GO:0006626	protein targeting to mitochondrion	-2.75536	-0.52601	3329,10469,29103,56947,131474	HSPD1,TIMM44,DNAJC15,MFF,CHCHD4	5/57
5_Member	GO Biological Processes	GO:0072655	establishment of protein localization to mitochondrion	-2.39059	-0.31084	3329,10469,29103,56947,131474	HSPD1,TIMM44,DNAJC15,MFF,CHCHD4	5/69
5_Member	GO Biological Processes	GO:1990542	mitochondrial transmembrane transport	-2.14153	-0.151303	3313,3329,10469,29103,131474	HSPA9,HSPD1,TIMM44,DNAJC15,CHCHD4	5/79
5_Member	GO Biological Processes	GO:0006839	mitochondrial transport	-2.11164	-0.129848	3313,3329,10469,29103,117145,131474,255027	HSPA9,HSPD1,TIMM44,DNAJC15,THEM4,CHCHD4,MPV17L	7/148
6_Summary	GO Biological Processes	GO:0070665	positive regulation of leukocyte proliferation	-4.8503	-1.46982	604,1439,2048,3569,3572,4860,11148,29108,30835,128506,639,933,3329,3662,3949,4345,9308,10808,56833,57817,3716,708,7052,55604	BCL6,CSF2RB,EPHB2,IL6,IL6ST,PNP,HHLA2,PYCARD,CD209,OCSTAMP,PRDM1,CD22,HSPD1,IRF4,LDLR,CD200,CD83,HSPH1,SLAMF8,HAMP,JAK1,C1QBP,TGM2,CARMIL1	24/-
6_Member	GO Biological Processes	GO:0070665	positive regulation of leukocyte proliferation	-4.8503	-1.46982	604,1439,2048,3569,3572,4860,11148,29108,30835,128506	BCL6,CSF2RB,EPHB2,IL6,IL6ST,PNP,HHLA2,PYCARD,CD209,OCSTAMP	10/119
6_Member	GO Biological Processes	GO:0002694	regulation of leukocyte activation	-3.9885	-1.12	604,639,933,2048,3329,3569,3572,3662,3949,4345,4860,9308,10808,11148,29108,30835,56833,57817	BCL6,PRDM1,CD22,EPHB2,HSPD1,IL6,IL6ST,IRF4,LDLR,CD200,PNP,CD83,HSPH1,HHLA2,PYCARD,CD209,SLAMF8,HAMP	18/428
6_Member	GO Biological Processes	GO:0070663	regulation of leukocyte proliferation	-3.70454	-0.956067	604,933,1439,2048,3569,3572,4860,11148,29108,30835,128506	BCL6,CD22,CSF2RB,EPHB2,IL6,IL6ST,PNP,HHLA2,PYCARD,CD209,OCSTAMP	11/194
6_Member	GO Biological Processes	GO:0050671	positive regulation of lymphocyte proliferation	-3.68709	-0.956067	604,2048,3569,3572,4860,11148,29108,30835	BCL6,EPHB2,IL6,IL6ST,PNP,HHLA2,PYCARD,CD209	8/105
6_Member	GO Biological Processes	GO:0032946	positive regulation of mononuclear cell proliferation	-3.63056	-0.956067	604,2048,3569,3572,4860,11148,29108,30835	BCL6,EPHB2,IL6,IL6ST,PNP,HHLA2,PYCARD,CD209	8/107
6_Member	GO Biological Processes	GO:0050865	regulation of cell activation	-3.49837	-0.90608	604,639,933,2048,3329,3569,3572,3662,3949,4345,4860,9308,10808,11148,29108,30835,56833,57817	BCL6,PRDM1,CD22,EPHB2,HSPD1,IL6,IL6ST,IRF4,LDLR,CD200,PNP,CD83,HSPH1,HHLA2,PYCARD,CD209,SLAMF8,HAMP	18/469
6_Member	GO Biological Processes	GO:0051249	regulation of lymphocyte activation	-3.14438	-0.758339	604,639,933,2048,3329,3569,3572,3662,4860,9308,10808,11148,29108,30835,56833	BCL6,PRDM1,CD22,EPHB2,HSPD1,IL6,IL6ST,IRF4,PNP,CD83,HSPH1,HHLA2,PYCARD,CD209,SLAMF8	15/378
6_Member	GO Biological Processes	GO:0050870	positive regulation of T cell activation	-3.04014	-0.679801	604,3329,3569,3572,4860,9308,10808,11148,29108,30835	BCL6,HSPD1,IL6,IL6ST,PNP,CD83,HSPH1,HHLA2,PYCARD,CD209	10/197
6_Member	GO Biological Processes	GO:0042102	positive regulation of T cell proliferation	-2.96961	-0.647482	3569,3572,4860,11148,29108,30835	IL6,IL6ST,PNP,HHLA2,PYCARD,CD209	6/76
6_Member	GO Biological Processes	GO:0002696	positive regulation of leukocyte activation	-2.92207	-0.613445	604,2048,3329,3569,3572,4860,9308,10808,11148,29108,30835,57817	BCL6,EPHB2,HSPD1,IL6,IL6ST,PNP,CD83,HSPH1,HHLA2,PYCARD,CD209,HAMP	12/278
6_Member	GO Biological Processes	GO:0050670	regulation of lymphocyte proliferation	-2.86039	-0.585839	604,933,2048,3569,3572,4860,11148,29108,30835	BCL6,CD22,EPHB2,IL6,IL6ST,PNP,HHLA2,PYCARD,CD209	9/173
6_Member	GO Biological Processes	GO:0050863	regulation of T cell activation	-2.81731	-0.554878	604,639,3329,3569,3572,3662,4860,9308,10808,11148,29108,30835	BCL6,PRDM1,HSPD1,IL6,IL6ST,IRF4,PNP,CD83,HSPH1,HHLA2,PYCARD,CD209	12/286
6_Member	GO Biological Processes	GO:0032944	regulation of mononuclear cell proliferation	-2.79159	-0.544816	604,933,2048,3569,3572,4860,11148,29108,30835	BCL6,CD22,EPHB2,IL6,IL6ST,PNP,HHLA2,PYCARD,CD209	9/177
6_Member	GO Biological Processes	GO:0022409	positive regulation of cell-cell adhesion	-2.75876	-0.52601	604,3329,3569,3572,3716,4860,9308,10808,11148,29108,30835	BCL6,HSPD1,IL6,IL6ST,JAK1,PNP,CD83,HSPH1,HHLA2,PYCARD,CD209	11/252
6_Member	GO Biological Processes	GO:0050867	positive regulation of cell activation	-2.75398	-0.52601	604,2048,3329,3569,3572,4860,9308,10808,11148,29108,30835,57817	BCL6,EPHB2,HSPD1,IL6,IL6ST,PNP,CD83,HSPH1,HHLA2,PYCARD,CD209,HAMP	12/291
6_Member	GO Biological Processes	GO:1903039	positive regulation of leukocyte cell-cell adhesion	-2.73965	-0.518972	604,3329,3569,3572,4860,9308,10808,11148,29108,30835	BCL6,HSPD1,IL6,IL6ST,PNP,CD83,HSPH1,HHLA2,PYCARD,CD209	10/216
6_Member	GO Biological Processes	GO:0051251	positive regulation of lymphocyte activation	-2.69165	-0.508604	604,2048,3329,3569,3572,4860,9308,10808,11148,29108,30835	BCL6,EPHB2,HSPD1,IL6,IL6ST,PNP,CD83,HSPH1,HHLA2,PYCARD,CD209	11/257
6_Member	GO Biological Processes	GO:0045785	positive regulation of cell adhesion	-2.56293	-0.436256	604,708,3329,3569,3572,3716,4860,7052,9308,10808,11148,29108,30835,55604	BCL6,C1QBP,HSPD1,IL6,IL6ST,JAK1,PNP,TGM2,CD83,HSPH1,HHLA2,PYCARD,CD209,CARMIL1	14/390
6_Member	GO Biological Processes	GO:0042129	regulation of T cell proliferation	-2.36093	-0.287885	604,3569,3572,4860,11148,29108,30835	BCL6,IL6,IL6ST,PNP,HHLA2,PYCARD,CD209	7/133
7_Summary	GO Biological Processes	GO:0002819	regulation of adaptive immune response	-4.74476	-1.46982	604,2048,3312,3329,3569,3572,5987,7186,29108,93978,163486,708,933,3662,7098,56833	BCL6,EPHB2,HSPA8,HSPD1,IL6,IL6ST,TRIM27,TRAF2,PYCARD,CLEC6A,DENND1B,C1QBP,CD22,IRF4,TLR3,SLAMF8	16/-
7_Member	GO Biological Processes	GO:0002819	regulation of adaptive immune response	-4.74476	-1.46982	604,2048,3312,3329,3569,3572,5987,7186,29108,93978,163486	BCL6,EPHB2,HSPA8,HSPD1,IL6,IL6ST,TRIM27,TRAF2,PYCARD,CLEC6A,DENND1B	11/149
7_Member	GO Biological Processes	GO:0002821	positive regulation of adaptive immune response	-4.02368	-1.12918	3312,3329,3569,3572,7186,29108,93978,163486	HSPA8,HSPD1,IL6,IL6ST,TRAF2,PYCARD,CLEC6A,DENND1B	8/94
7_Member	GO Biological Processes	GO:0002697	regulation of immune effector process	-3.55769	-0.948029	604,708,933,2048,3312,3329,3569,3662,7098,7186,29108,56833,163486	BCL6,C1QBP,CD22,EPHB2,HSPA8,HSPD1,IL6,IRF4,TLR3,TRAF2,PYCARD,SLAMF8,DENND1B	13/271
7_Member	GO Biological Processes	GO:0002711	positive regulation of T cell mediated immunity	-3.41676	-0.898361	3312,3329,3569,7186,163486	HSPA8,HSPD1,IL6,TRAF2,DENND1B	5/41
7_Member	GO Biological Processes	GO:0002822	regulation of adaptive immune response based on somatic recombination of immune receptors built from immunoglobulin superfamily domains	-2.91492	-0.610702	604,2048,3312,3329,3569,7186,93978,163486	BCL6,EPHB2,HSPA8,HSPD1,IL6,TRAF2,CLEC6A,DENND1B	8/137
7_Member	GO Biological Processes	GO:0002700	regulation of production of molecular mediator of immune response	-2.77664	-0.533688	604,933,2048,3569,7098,7186,29108,163486	BCL6,CD22,EPHB2,IL6,TLR3,TRAF2,PYCARD,DENND1B	8/144
7_Member	GO Biological Processes	GO:0002637	regulation of immunoglobulin production	-2.72155	-0.510818	604,933,2048,3569,7186	BCL6,CD22,EPHB2,IL6,TRAF2	5/58
7_Member	GO Biological Processes	GO:0002824	positive regulation of adaptive immune response based on somatic recombination of immune receptors built from immunoglobulin superfamily domains	-2.64097	-0.474657	3312,3329,3569,7186,93978,163486	HSPA8,HSPD1,IL6,TRAF2,CLEC6A,DENND1B	6/88
7_Member	GO Biological Processes	GO:0002709	regulation of T cell mediated immunity	-2.59301	-0.460472	3312,3329,3569,7186,163486	HSPA8,HSPD1,IL6,TRAF2,DENND1B	5/62
7_Member	GO Biological Processes	GO:0002720	positive regulation of cytokine production involved in immune response	-2.53244	-0.414429	3569,7098,7186,29108,163486	IL6,TLR3,TRAF2,PYCARD,DENND1B	5/64
7_Member	GO Biological Processes	GO:0002726	positive regulation of T cell cytokine production	-2.47815	-0.380992	3569,7186,163486	IL6,TRAF2,DENND1B	3/20
7_Member	GO Biological Processes	GO:0002718	regulation of cytokine production involved in immune response	-2.47402	-0.380992	604,3569,7098,7186,29108,163486	BCL6,IL6,TLR3,TRAF2,PYCARD,DENND1B	6/95
7_Member	GO Biological Processes	GO:0002702	positive regulation of production of molecular mediator of immune response	-2.34287	-0.278538	2048,3569,7098,7186,29108,163486	EPHB2,IL6,TLR3,TRAF2,PYCARD,DENND1B	6/101
7_Member	GO Biological Processes	GO:0002828	regulation of type 2 immune response	-2.30147	-0.254464	604,3569,163486	BCL6,IL6,DENND1B	3/23
7_Member	GO Biological Processes	GO:0002699	positive regulation of immune effector process	-2.22826	-0.202406	2048,3312,3329,3569,7098,7186,29108,163486	EPHB2,HSPA8,HSPD1,IL6,TLR3,TRAF2,PYCARD,DENND1B	8/177
7_Member	GO Biological Processes	GO:0002724	regulation of T cell cytokine production	-2.05865	-0.0992379	3569,7186,163486	IL6,TRAF2,DENND1B	3/28
7_Member	GO Biological Processes	GO:0002708	positive regulation of lymphocyte mediated immunity	-2.01033	-0.067476	3312,3329,3569,7186,163486	HSPA8,HSPD1,IL6,TRAF2,DENND1B	5/85
8_Summary	GO Biological Processes	GO:0032653	regulation of interleukin-10 production	-4.72828	-1.46982	3329,3569,3662,9308,28951,29108,604,3716,5971,26253,214,639,708,730,924,1439,30835,51311,93978,22904,860,933,2048,7098,56833,57817,23657,4170,6909,5026,128506	HSPD1,IL6,IRF4,CD83,TRIB2,PYCARD,BCL6,JAK1,RELB,CLEC4E,ALCAM,PRDM1,C1QBP,C7,CD7,CSF2RB,CD209,TLR8,CLEC6A,SBNO2,RUNX2,CD22,EPHB2,TLR3,SLAMF8,HAMP,SLC7A11,MCL1,TBX2,P2RX5,OCSTAMP	31/-
8_Member	GO Biological Processes	GO:0032653	regulation of interleukin-10 production	-4.72828	-1.46982	3329,3569,3662,9308,28951,29108	HSPD1,IL6,IRF4,CD83,TRIB2,PYCARD	6/37
8_Member	GO Biological Processes	GO:0002292	T cell differentiation involved in immune response	-4.5271	-1.34896	604,3569,3662,3716,5971,26253	BCL6,IL6,IRF4,JAK1,RELB,CLEC4E	6/40
8_Member	GO Biological Processes	GO:0032733	positive regulation of interleukin-10 production	-4.30899	-1.23958	3329,3569,3662,9308,29108	HSPD1,IL6,IRF4,CD83,PYCARD	5/27
8_Member	GO Biological Processes	GO:0002250	adaptive immune response	-4.17998	-1.1354	214,604,639,708,730,924,1439,3329,3569,3662,3716,5971,30835,51311,93978	ALCAM,BCL6,PRDM1,C1QBP,C7,CD7,CSF2RB,HSPD1,IL6,IRF4,JAK1,RELB,CD209,TLR8,CLEC6A	15/303
8_Member	GO Biological Processes	GO:0043367	CD4-positive, alpha-beta T cell differentiation	-4.06651	-1.12918	604,3569,3662,3716,5971,9308	BCL6,IL6,IRF4,JAK1,RELB,CD83	6/48
8_Member	GO Biological Processes	GO:0002460	adaptive immune response based on somatic recombination of immune receptors built from immunoglobulin superfamily domains	-4.06051	-1.12918	604,708,730,1439,3329,3569,3662,3716,5971,51311	BCL6,C1QBP,C7,CSF2RB,HSPD1,IL6,IRF4,JAK1,RELB,TLR8	10/147
8_Member	GO Biological Processes	GO:0072540	T-helper 17 cell lineage commitment	-3.72803	-0.956067	3569,3662,3716	IL6,IRF4,JAK1	3/8
8_Member	GO Biological Processes	GO:0002294	CD4-positive, alpha-beta T cell differentiation involved in immune response	-3.63057	-0.956067	604,3569,3662,3716,5971	BCL6,IL6,IRF4,JAK1,RELB	5/37
8_Member	GO Biological Processes	GO:0042093	T-helper cell differentiation	-3.63057	-0.956067	604,3569,3662,3716,5971	BCL6,IL6,IRF4,JAK1,RELB	5/37
8_Member	GO Biological Processes	GO:0002286	T cell activation involved in immune response	-3.6033	-0.956067	604,3569,3662,3716,5971,26253	BCL6,IL6,IRF4,JAK1,RELB,CLEC4E	6/58
8_Member	GO Biological Processes	GO:0035710	CD4-positive, alpha-beta T cell activation	-3.6033	-0.956067	604,3569,3662,3716,5971,9308	BCL6,IL6,IRF4,JAK1,RELB,CD83	6/58
8_Member	GO Biological Processes	GO:0002287	alpha-beta T cell activation involved in immune response	-3.57468	-0.956067	604,3569,3662,3716,5971	BCL6,IL6,IRF4,JAK1,RELB	5/38
8_Member	GO Biological Processes	GO:0002293	alpha-beta T cell differentiation involved in immune response	-3.57468	-0.956067	604,3569,3662,3716,5971	BCL6,IL6,IRF4,JAK1,RELB	5/38
8_Member	GO Biological Processes	GO:0002366	leukocyte activation involved in immune response	-3.40965	-0.898361	604,3329,3569,3662,3716,5971,22904,26253,29108	BCL6,HSPD1,IL6,IRF4,JAK1,RELB,SBNO2,CLEC4E,PYCARD	9/145
8_Member	GO Biological Processes	GO:0002263	cell activation involved in immune response	-3.32302	-0.836075	604,3329,3569,3662,3716,5971,22904,26253,29108	BCL6,HSPD1,IL6,IRF4,JAK1,RELB,SBNO2,CLEC4E,PYCARD	9/149
8_Member	GO Biological Processes	GO:0002252	immune effector process	-3.30496	-0.835231	604,708,730,1439,3329,3569,3662,3716,5971,22904,26253,29108,51311	BCL6,C1QBP,C7,CSF2RB,HSPD1,IL6,IRF4,JAK1,RELB,SBNO2,CLEC4E,PYCARD,TLR8	13/288
8_Member	GO Biological Processes	GO:0002295	T-helper cell lineage commitment	-3.27349	-0.835231	3569,3662,3716	IL6,IRF4,JAK1	3/11
8_Member	GO Biological Processes	GO:0072539	T-helper 17 cell differentiation	-3.27349	-0.835231	3569,3662,3716	IL6,IRF4,JAK1	3/11
8_Member	GO Biological Processes	GO:0046632	alpha-beta T cell differentiation	-3.26084	-0.830219	604,3569,3662,3716,5971,9308	BCL6,IL6,IRF4,JAK1,RELB,CD83	6/67
8_Member	GO Biological Processes	GO:0045321	leukocyte activation	-3.2101	-0.791061	604,860,924,933,2048,3329,3569,3662,3716,5971,7098,9308,22904,26253,29108,56833,57817	BCL6,RUNX2,CD7,CD22,EPHB2,HSPD1,IL6,IRF4,JAK1,RELB,TLR3,CD83,SBNO2,CLEC4E,PYCARD,SLAMF8,HAMP	17/454
8_Member	GO Biological Processes	GO:0002285	lymphocyte activation involved in immune response	-2.99244	-0.647482	604,3329,3569,3662,3716,5971,26253	BCL6,HSPD1,IL6,IRF4,JAK1,RELB,CLEC4E	7/103
8_Member	GO Biological Processes	GO:0043373	CD4-positive, alpha-beta T cell lineage commitment	-2.9446	-0.631514	3569,3662,3716	IL6,IRF4,JAK1	3/14
8_Member	GO Biological Processes	GO:0072538	T-helper 17 type immune response	-2.85259	-0.582118	3569,3662,3716	IL6,IRF4,JAK1	3/15
8_Member	GO Biological Processes	GO:0002363	alpha-beta T cell lineage commitment	-2.76731	-0.528154	3569,3662,3716	IL6,IRF4,JAK1	3/16
8_Member	GO Biological Processes	GO:0001775	cell activation	-2.72077	-0.510818	604,860,924,933,2048,3329,3569,3662,3716,5971,7098,9308,22904,23657,26253,29108,56833,57817	BCL6,RUNX2,CD7,CD22,EPHB2,HSPD1,IL6,IRF4,JAK1,RELB,TLR3,CD83,SBNO2,SLC7A11,CLEC4E,PYCARD,SLAMF8,HAMP	18/548
8_Member	GO Biological Processes	GO:0016064	immunoglobulin mediated immune response	-2.69176	-0.508604	604,708,730,1439,3329,51311	BCL6,C1QBP,C7,CSF2RB,HSPD1,TLR8	6/86
8_Member	GO Biological Processes	GO:0046631	alpha-beta T cell activation	-2.64097	-0.474657	604,3569,3662,3716,5971,9308	BCL6,IL6,IRF4,JAK1,RELB,CD83	6/88
8_Member	GO Biological Processes	GO:0019724	B cell mediated immunity	-2.61612	-0.472873	604,708,730,1439,3329,51311	BCL6,C1QBP,C7,CSF2RB,HSPD1,TLR8	6/89
8_Member	GO Biological Processes	GO:0043369	CD4-positive or CD8-positive, alpha-beta T cell lineage commitment	-2.6136	-0.472873	3569,3662,3716	IL6,IRF4,JAK1	3/18
8_Member	GO Biological Processes	GO:0030217	T cell differentiation	-2.61136	-0.472873	604,860,3569,3662,3716,5971,9308,26253	BCL6,RUNX2,IL6,IRF4,JAK1,RELB,CD83,CLEC4E	8/153
8_Member	GO Biological Processes	GO:0042110	T cell activation	-2.35892	-0.287885	604,860,924,3329,3569,3662,3716,5971,9308,26253	BCL6,RUNX2,CD7,HSPD1,IL6,IRF4,JAK1,RELB,CD83,CLEC4E	10/244
8_Member	GO Biological Processes	GO:0002360	T cell lineage commitment	-2.35729	-0.287885	3569,3662,3716	IL6,IRF4,JAK1	3/22
8_Member	GO Biological Processes	GO:0046649	lymphocyte activation	-2.34678	-0.279919	604,860,924,933,2048,3329,3569,3662,3716,5971,9308,26253,56833	BCL6,RUNX2,CD7,CD22,EPHB2,HSPD1,IL6,IRF4,JAK1,RELB,CD83,CLEC4E,SLAMF8	13/369
8_Member	GO Biological Processes	GO:0045165	cell fate commitment	-2.33226	-0.270453	639,860,3569,3662,3716,4170,6909,56833	PRDM1,RUNX2,IL6,IRF4,JAK1,MCL1,TBX2,SLAMF8	8/170
8_Member	GO Biological Processes	GO:0002521	leukocyte differentiation	-2.21964	-0.200818	604,860,3569,3662,3716,5026,5971,9308,22904,26253,56833,128506	BCL6,RUNX2,IL6,IRF4,JAK1,P2RX5,RELB,CD83,SBNO2,CLEC4E,SLAMF8,OCSTAMP	12/339
9_Summary	GO Biological Processes	GO:0043065	positive regulation of apoptotic process	-4.64147	-1.4208	604,658,708,1647,3001,3301,3329,3569,4170,5414,7052,7098,7186,7262,8854,10276,29108,56658,150094,754,23678,55829,79370,255027	BCL6,BMPR1B,C1QBP,GADD45A,GZMA,DNAJA1,HSPD1,IL6,MCL1,SEPTIN4,TGM2,TLR3,TRAF2,PHLDA2,ALDH1A2,NET1,PYCARD,TRIM39,SIK1,PTTG1IP,SGK3,SELENOS,BCL2L14,MPV17L	24/-
9_Member	GO Biological Processes	GO:0043065	positive regulation of apoptotic process	-4.64147	-1.4208	604,658,708,1647,3001,3301,3329,3569,4170,5414,7052,7098,7186,7262,8854,10276,29108,56658,150094	BCL6,BMPR1B,C1QBP,GADD45A,GZMA,DNAJA1,HSPD1,IL6,MCL1,SEPTIN4,TGM2,TLR3,TRAF2,PHLDA2,ALDH1A2,NET1,PYCARD,TRIM39,SIK1	19/418
9_Member	GO Biological Processes	GO:0043068	positive regulation of programmed cell death	-4.47272	-1.34896	604,658,708,1647,3001,3301,3329,3569,4170,5414,7052,7098,7186,7262,8854,10276,29108,56658,150094	BCL6,BMPR1B,C1QBP,GADD45A,GZMA,DNAJA1,HSPD1,IL6,MCL1,SEPTIN4,TGM2,TLR3,TRAF2,PHLDA2,ALDH1A2,NET1,PYCARD,TRIM39,SIK1	19/430
9_Member	GO Biological Processes	GO:2001233	regulation of apoptotic signaling pathway	-2.50476	-0.395236	658,754,3301,4170,5414,7186,23678,29108,55829,56658,79370,255027	BMPR1B,PTTG1IP,DNAJA1,MCL1,SEPTIN4,TRAF2,SGK3,PYCARD,SELENOS,TRIM39,BCL2L14,MPV17L	12/312
9_Member	GO Biological Processes	GO:2001235	positive regulation of apoptotic signaling pathway	-2.02012	-0.067476	658,4170,5414,7186,29108,56658	BMPR1B,MCL1,SEPTIN4,TRAF2,PYCARD,TRIM39	6/118
10_Summary	GO Molecular Functions	GO:0005138	interleukin-6 receptor binding	-3.92722	-1.07452	3569,3572,29108,3716,22904,3949,4099,3329,4345,57817,5803,6301	IL6,IL6ST,PYCARD,JAK1,SBNO2,LDLR,MAG,HSPD1,CD200,HAMP,PTPRZ1,SARS1	12/-
10_Member	GO Molecular Functions	GO:0005138	interleukin-6 receptor binding	-3.92722	-1.07452	3569,3572,29108	IL6,IL6ST,PYCARD	3/7
10_Member	GO Biological Processes	GO:0071354	cellular response to interleukin-6	-3.42513	-0.898361	3569,3572,3716,22904	IL6,IL6ST,JAK1,SBNO2	4/23
10_Member	GO Biological Processes	GO:0048710	regulation of astrocyte differentiation	-3.28063	-0.835231	3569,3572,3949,4099	IL6,IL6ST,LDLR,MAG	4/25
10_Member	GO Biological Processes	GO:0043030	regulation of macrophage activation	-3.22598	-0.801187	3329,3569,3949,4345,57817	HSPD1,IL6,LDLR,CD200,HAMP	5/45
10_Member	GO Biological Processes	GO:0034112	positive regulation of homotypic cell-cell adhesion	-3.15346	-0.758339	3569,3572,3716	IL6,IL6ST,JAK1	3/12
10_Member	GO Biological Processes	GO:0070741	response to interleukin-6	-3.14883	-0.758339	3569,3572,3716,22904	IL6,IL6ST,JAK1,SBNO2	4/27
10_Member	GO Biological Processes	GO:0070102	interleukin-6-mediated signaling pathway	-2.9446	-0.631514	3569,3572,3716	IL6,IL6ST,JAK1	3/14
10_Member	GO Biological Processes	GO:0045685	regulation of glial cell differentiation	-2.72155	-0.510818	3569,3572,3949,4099,5803	IL6,IL6ST,LDLR,MAG,PTPRZ1	5/58
10_Member	GO Biological Processes	GO:0150077	regulation of neuroinflammatory response	-2.19769	-0.185638	3569,3949,4345	IL6,LDLR,CD200	3/25
10_Member	GO Biological Processes	GO:0010574	regulation of vascular endothelial growth factor production	-2.05865	-0.0992379	3569,3572,6301	IL6,IL6ST,SARS1	3/28
10_Member	GO Biological Processes	GO:0034110	regulation of homotypic cell-cell adhesion	-2.01608	-0.067476	3569,3572,3716	IL6,IL6ST,JAK1	3/29
10_Member	GO Biological Processes	GO:0014013	regulation of gliogenesis	-2.01033	-0.067476	3569,3572,3949,4099,5803	IL6,IL6ST,LDLR,MAG,PTPRZ1	5/85
11_Summary	GO Biological Processes	GO:0071345	cellular response to cytokine stimulus	-3.8946	-1.05715	1439,3309,3329,3429,3569,3572,3577,3588,3716,3977,5106,5138,5292,7098,7186,7706,22904,26119,29108,128506,131474,658,10626,25987	CSF2RB,HSPA5,HSPD1,IFI27,IL6,IL6ST,CXCR1,IL10RB,JAK1,LIFR,PCK2,PDE2A,PIM1,TLR3,TRAF2,TRIM25,SBNO2,LDLRAP1,PYCARD,OCSTAMP,CHCHD4,BMPR1B,TRIM16,TSKU	24/-
11_Member	GO Biological Processes	GO:0071345	cellular response to cytokine stimulus	-3.8946	-1.05715	1439,3309,3329,3429,3569,3572,3577,3588,3716,3977,5106,5138,5292,7098,7186,7706,22904,26119,29108,128506,131474	CSF2RB,HSPA5,HSPD1,IFI27,IL6,IL6ST,CXCR1,IL10RB,JAK1,LIFR,PCK2,PDE2A,PIM1,TLR3,TRAF2,TRIM25,SBNO2,LDLRAP1,PYCARD,OCSTAMP,CHCHD4	21/557
11_Member	GO Molecular Functions	GO:0019955	cytokine binding	-3.01744	-0.662065	658,3572,3577,3977,7186,10626,25987	BMPR1B,IL6ST,CXCR1,LIFR,TRAF2,TRIM16,TSKU	7/102
11_Member	GO Molecular Functions	GO:0004896	cytokine receptor activity	-2.39059	-0.31084	1439,3572,3577,3588,3977	CSF2RB,IL6ST,CXCR1,IL10RB,LIFR	5/69
11_Member	GO Biological Processes	GO:0019221	cytokine-mediated signaling pathway	-2.08025	-0.11081	1439,3429,3569,3572,3577,3588,3716,3977,7186,29108	CSF2RB,IFI27,IL6,IL6ST,CXCR1,IL10RB,JAK1,LIFR,TRAF2,PYCARD	10/268
12_Summary	GO Biological Processes	GO:0009615	response to virus	-3.60461	-0.956067	2332,3429,3569,3588,3716,5611,5683,5987,7098,7706,10146,29108,51311	FMR1,IFI27,IL6,IL10RB,JAK1,DNAJC3,PSMA2,TRIM27,TLR3,TRIM25,G3BP1,PYCARD,TLR8	13/-
12_Member	GO Biological Processes	GO:0009615	response to virus	-3.60461	-0.956067	2332,3429,3569,3588,3716,5611,5683,5987,7098,7706,10146,29108,51311	FMR1,IFI27,IL6,IL10RB,JAK1,DNAJC3,PSMA2,TRIM27,TLR3,TRIM25,G3BP1,PYCARD,TLR8	13/268
12_Member	GO Biological Processes	GO:0051607	defense response to virus	-3.32565	-0.836075	3429,3569,3588,5611,5987,7098,7706,10146,29108,51311	IFI27,IL6,IL10RB,DNAJC3,TRIM27,TLR3,TRIM25,G3BP1,PYCARD,TLR8	10/181
12_Member	GO Biological Processes	GO:0098586	cellular response to virus	-2.89803	-0.602497	2332,3569,3588,3716,7098	FMR1,IL6,IL10RB,JAK1,TLR3	5/53
13_Summary	GO Biological Processes	GO:0043457	regulation of cellular respiration	-3.57468	-0.956067	1347,3588,7415,29103,131474,7262,55829	COX7A2,IL10RB,VCP,DNAJC15,CHCHD4,PHLDA2,SELENOS	7/-
13_Member	GO Biological Processes	GO:0043457	regulation of cellular respiration	-3.57468	-0.956067	1347,3588,7415,29103,131474	COX7A2,IL10RB,VCP,DNAJC15,CHCHD4	5/38
13_Member	GO Biological Processes	GO:1901857	positive regulation of cellular respiration	-3.40688	-0.898361	3588,7415,131474	IL10RB,VCP,CHCHD4	3/10
13_Member	GO Biological Processes	GO:0043467	regulation of generation of precursor metabolites and energy	-2.69297	-0.508604	1347,3588,7262,7415,29103,55829,131474	COX7A2,IL10RB,PHLDA2,VCP,DNAJC15,SELENOS,CHCHD4	7/116
13_Member	GO Biological Processes	GO:0002082	regulation of oxidative phosphorylation	-2.47815	-0.380992	1347,7415,29103	COX7A2,VCP,DNAJC15	3/20
13_Member	GO Biological Processes	GO:1903715	regulation of aerobic respiration	-2.05865	-0.0992379	1347,7415,29103	COX7A2,VCP,DNAJC15	3/28
14_Summary	GO Molecular Functions	GO:0038187	pattern recognition receptor activity	-3.50291	-0.90608	7098,26253,51311,93978,57817,4099,7873	TLR3,CLEC4E,TLR8,CLEC6A,HAMP,MAG,MANF	7/-
14_Member	GO Molecular Functions	GO:0038187	pattern recognition receptor activity	-3.50291	-0.90608	7098,26253,51311,93978	TLR3,CLEC4E,TLR8,CLEC6A	4/22
14_Member	GO Biological Processes	GO:0050832	defense response to fungus	-2.47815	-0.380992	26253,57817,93978	CLEC4E,HAMP,CLEC6A	3/20
14_Member	GO Molecular Functions	GO:0051861	glycolipid binding	-2.35729	-0.287885	4099,7873,26253	MAG,MANF,CLEC4E	3/22
14_Member	GO Biological Processes	GO:0009620	response to fungus	-2.05865	-0.0992379	26253,57817,93978	CLEC4E,HAMP,CLEC6A	3/28
15_Summary	GO Biological Processes	GO:0071260	cellular response to mechanical stimulus	-3.44379	-0.898361	1647,4099,5138,6513,7098,51311,5971,9683,10276,29108	GADD45A,MAG,PDE2A,SLC2A1,TLR3,TLR8,RELB,N4BP1,NET1,PYCARD	10/-
15_Member	GO Biological Processes	GO:0071260	cellular response to mechanical stimulus	-3.44379	-0.898361	1647,4099,5138,6513,7098,51311	GADD45A,MAG,PDE2A,SLC2A1,TLR3,TLR8	6/62
15_Member	GO Biological Processes	GO:0071496	cellular response to external stimulus	-3.40582	-0.898361	1647,4099,5138,6513,7098,51311	GADD45A,MAG,PDE2A,SLC2A1,TLR3,TLR8	6/63
15_Member	GO Biological Processes	GO:0071214	cellular response to abiotic stimulus	-2.16883	-0.163444	1647,4099,5138,5971,6513,7098,9683,10276,29108,51311	GADD45A,MAG,PDE2A,RELB,SLC2A1,TLR3,N4BP1,NET1,PYCARD,TLR8	10/260
15_Member	GO Biological Processes	GO:0104004	cellular response to environmental stimulus	-2.16883	-0.163444	1647,4099,5138,5971,6513,7098,9683,10276,29108,51311	GADD45A,MAG,PDE2A,RELB,SLC2A1,TLR3,N4BP1,NET1,PYCARD,TLR8	10/260
16_Summary	GO Biological Processes	GO:0099084	postsynaptic specialization organization	-3.42513	-0.898361	3312,50944,84628,165257,2048,11079,378	HSPA8,SHANK1,NTNG2,C1QL2,EPHB2,RER1,ARF4	7/-
16_Member	GO Biological Processes	GO:0099084	postsynaptic specialization organization	-3.42513	-0.898361	3312,50944,84628,165257	HSPA8,SHANK1,NTNG2,C1QL2	4/23
16_Member	GO Biological Processes	GO:0099173	postsynapse organization	-2.74403	-0.51972	2048,3312,11079,50944,84628,165257	EPHB2,HSPA8,RER1,SHANK1,NTNG2,C1QL2	6/84
16_Member	GO Biological Processes	GO:0099068	postsynapse assembly	-2.6136	-0.472873	2048,84628,165257	EPHB2,NTNG2,C1QL2	3/18
16_Member	GO Biological Processes	GO:0097106	postsynaptic density organization	-2.47815	-0.380992	3312,50944,165257	HSPA8,SHANK1,C1QL2	3/20
16_Member	GO Biological Processes	GO:0060996	dendritic spine development	-2.19769	-0.185638	378,2048,50944	ARF4,EPHB2,SHANK1	3/25
17_Summary	GO Molecular Functions	GO:0042301	phosphate ion binding	-3.27349	-0.835231	4860,5138,10797	PNP,PDE2A,MTHFD2	3/-
17_Member	GO Molecular Functions	GO:0042301	phosphate ion binding	-3.27349	-0.835231	4860,5138,10797	PNP,PDE2A,MTHFD2	3/11
18_Summary	GO Biological Processes	GO:0034383	low-density lipoprotein particle clearance	-3.27349	-0.835231	3949,6646,26119,25987	LDLR,SOAT1,LDLRAP1,TSKU	4/-
18_Member	GO Biological Processes	GO:0034383	low-density lipoprotein particle clearance	-3.27349	-0.835231	3949,6646,26119	LDLR,SOAT1,LDLRAP1	3/11
18_Member	GO Biological Processes	GO:0034381	plasma lipoprotein particle clearance	-2.6136	-0.472873	3949,6646,26119	LDLR,SOAT1,LDLRAP1	3/18
18_Member	GO Biological Processes	GO:0030301	cholesterol transport	-2.14953	-0.152868	3949,6646,25987,26119	LDLR,SOAT1,TSKU,LDLRAP1	4/50
18_Member	GO Biological Processes	GO:0015918	sterol transport	-2.00462	-0.067476	3949,6646,25987,26119	LDLR,SOAT1,TSKU,LDLRAP1	4/55
19_Summary	GO Biological Processes	GO:0006563	L-serine metabolic process	-3.27349	-0.835231	26227,29968,102724560,2806,8659	PHGDH,PSAT1,LOC102724560,GOT2,ALDH4A1	5/-
19_Member	GO Biological Processes	GO:0006563	L-serine metabolic process	-3.27349	-0.835231	26227,29968,102724560	PHGDH,PSAT1,LOC102724560	3/11
19_Member	GO Biological Processes	GO:0009070	serine family amino acid biosynthetic process	-2.68789	-0.508604	26227,29968,102724560	PHGDH,PSAT1,LOC102724560	3/17
19_Member	GO Biological Processes	GO:0170044	non-proteinogenic amino acid catabolic process	-2.54385	-0.42297	2806,8659,102724560	GOT2,ALDH4A1,LOC102724560	3/19
19_Member	GO Biological Processes	GO:0170034	L-amino acid biosynthetic process	-2.14953	-0.152868	2806,26227,29968,102724560	GOT2,PHGDH,PSAT1,LOC102724560	4/50
19_Member	GO Biological Processes	GO:0170038	proteinogenic amino acid biosynthetic process	-2.14953	-0.152868	2806,26227,29968,102724560	GOT2,PHGDH,PSAT1,LOC102724560	4/50
19_Member	GO Biological Processes	GO:1901607	alpha-amino acid biosynthetic process	-2.06059	-0.0992379	2806,26227,29968,102724560	GOT2,PHGDH,PSAT1,LOC102724560	4/53
19_Member	GO Biological Processes	GO:0009069	serine family amino acid metabolic process	-2.01608	-0.067476	26227,29968,102724560	PHGDH,PSAT1,LOC102724560	3/29
20_Summary	GO Biological Processes	GO:0031640	killing of cells of another organism	-3.14883	-0.758339	730,3001,4814,57817	C7,GZMA,NINJ1,HAMP	4/-
20_Member	GO Biological Processes	GO:0031640	killing of cells of another organism	-3.14883	-0.758339	730,3001,4814,57817	C7,GZMA,NINJ1,HAMP	4/27
20_Member	GO Biological Processes	GO:0141061	disruption of cell in another organism	-3.14883	-0.758339	730,3001,4814,57817	C7,GZMA,NINJ1,HAMP	4/27
20_Member	GO Biological Processes	GO:0141060	disruption of anatomical structure in another organism	-2.97084	-0.647482	730,3001,4814,57817	C7,GZMA,NINJ1,HAMP	4/30

## Sheet: L2 not ind polyIC
Table S6. Gene ontology analysis of conserved ISG (cons ISG), non conserved ISG (non cons ISG) and genes induced by VHSV but not poly I:C (not in polyIC), from L1, L2 and L3 lists,
GroupID	Category	Term	Description	LogP	Log(q-value)	Genes	Symbols	InTerm_InList
1_Summary	GO Biological Processes	GO:0010720	positive regulation of cell development	-7.48617	-3.46728	89,650,816,1959,2353,2664,3593,3601,4099,4311,4323,5365,5590,6091,6498,6597,7052,7124,7133,7422,8654,8767,9423,23499,50604,51176,54997,84807,302,406,5629,8553,56896,79727,64218	ACTN3,BMP2,CAMK2B,EGR2,FOS,GDI1,IL12B,IL15RA,MAG,MME,MMP14,PLXNB3,PRKCZ,ROBO1,SKIL,SMARCA4,TGM2,TNF,TNFRSF1B,VEGFA,PDE5A,RIPK2,NTN1,MACF1,IL20,LEF1,TESC,NFKBID,ANXA2,BMAL1,PROX1,BHLHE40,DPYSL5,LIN28A,SEMA4A	35/-
1_Member	GO Biological Processes	GO:0010720	positive regulation of cell development	-7.48617	-3.46728	89,650,816,1959,2353,2664,3593,3601,4099,4311,4323,5365,5590,6091,6498,6597,7052,7124,7133,7422,8654,8767,9423,23499,50604,51176,54997,84807	ACTN3,BMP2,CAMK2B,EGR2,FOS,GDI1,IL12B,IL15RA,MAG,MME,MMP14,PLXNB3,PRKCZ,ROBO1,SKIL,SMARCA4,TGM2,TNF,TNFRSF1B,VEGFA,PDE5A,RIPK2,NTN1,MACF1,IL20,LEF1,TESC,NFKBID	28/361
1_Member	GO Biological Processes	GO:0050767	regulation of neurogenesis	-5.58439	-2.28454	302,406,650,816,1959,2664,4099,4311,5365,5629,6091,6498,7052,7124,7133,7422,8553,9423,23499,51176,56896,79727	ANXA2,BMAL1,BMP2,CAMK2B,EGR2,GDI1,MAG,MME,PLXNB3,PROX1,ROBO1,SKIL,TGM2,TNF,TNFRSF1B,VEGFA,BHLHE40,NTN1,MACF1,LEF1,DPYSL5,LIN28A	22/300
1_Member	GO Biological Processes	GO:0051960	regulation of nervous system development	-4.78141	-1.81547	302,406,650,816,1959,2664,4099,4311,5365,5629,6091,6498,7052,7124,7133,7422,8553,9423,23499,51176,56896,64218,79727	ANXA2,BMAL1,BMP2,CAMK2B,EGR2,GDI1,MAG,MME,PLXNB3,PROX1,ROBO1,SKIL,TGM2,TNF,TNFRSF1B,VEGFA,BHLHE40,NTN1,MACF1,LEF1,DPYSL5,SEMA4A,LIN28A	23/362
1_Member	GO Biological Processes	GO:0050769	positive regulation of neurogenesis	-4.19085	-1.53926	650,816,1959,2664,4099,4311,5365,6091,6498,7052,7124,7133,7422,9423,23499	BMP2,CAMK2B,EGR2,GDI1,MAG,MME,PLXNB3,ROBO1,SKIL,TGM2,TNF,TNFRSF1B,VEGFA,NTN1,MACF1	15/196
1_Member	GO Biological Processes	GO:0051962	positive regulation of nervous system development	-3.89553	-1.4161	650,816,1959,2664,4099,4311,5365,6091,6498,7052,7124,7133,7422,9423,23499,64218	BMP2,CAMK2B,EGR2,GDI1,MAG,MME,PLXNB3,ROBO1,SKIL,TGM2,TNF,TNFRSF1B,VEGFA,NTN1,MACF1,SEMA4A	16/232
1_Member	GO Biological Processes	GO:0050772	positive regulation of axonogenesis	-3.20843	-0.9343	2664,5365,6091,6498,7422,9423,23499	GDI1,PLXNB3,ROBO1,SKIL,VEGFA,NTN1,MACF1	7/62
1_Member	GO Biological Processes	GO:0050770	regulation of axonogenesis	-2.20751	-0.387664	2664,4099,5365,6091,6498,7422,9423,23499	GDI1,MAG,PLXNB3,ROBO1,SKIL,VEGFA,NTN1,MACF1	8/116
1_Member	GO Biological Processes	GO:0045773	positive regulation of axon extension	-2.13796	-0.356161	2664,7422,9423,23499	GDI1,VEGFA,NTN1,MACF1	4/33
2_Summary	GO Molecular Functions	GO:0005125	cytokine activity	-7.46611	-3.46728	356,650,959,1440,3440,3576,3593,6364,6369,7124,7422,27178,29949,50604,112616,2201,2246,4852,5741,64218,79924,346389,3678,3690,7186,134,1843,4323,4345	FASLG,BMP2,CD40LG,CSF3,IFNA2,CXCL8,IL12B,CCL20,CCL24,TNF,VEGFA,IL37,IL19,IL20,CMTM7,FBN2,FGF1,NPY,PTH,SEMA4A,ADM2,MACC1,ITGA5,ITGB3,TRAF2,ADORA1,DUSP1,MMP14,CD200	29/-
2_Member	GO Molecular Functions	GO:0005125	cytokine activity	-7.46611	-3.46728	356,650,959,1440,3440,3576,3593,6364,6369,7124,7422,27178,29949,50604,112616	FASLG,BMP2,CD40LG,CSF3,IFNA2,CXCL8,IL12B,CCL20,CCL24,TNF,VEGFA,IL37,IL19,IL20,CMTM7	15/108
2_Member	GO Molecular Functions	GO:0048018	receptor ligand activity	-6.87248	-3.29773	356,650,959,1440,2201,2246,3440,3576,3593,4852,5741,6364,6369,7124,7422,27178,29949,50604,64218,79924,112616,346389	FASLG,BMP2,CD40LG,CSF3,FBN2,FGF1,IFNA2,CXCL8,IL12B,NPY,PTH,CCL20,CCL24,TNF,VEGFA,IL37,IL19,IL20,SEMA4A,ADM2,CMTM7,MACC1	22/252
2_Member	GO Molecular Functions	GO:0030546	signaling receptor activator activity	-6.75249	-3.29773	356,650,959,1440,2201,2246,3440,3576,3593,4852,5741,6364,6369,7124,7422,27178,29949,50604,64218,79924,112616,346389	FASLG,BMP2,CD40LG,CSF3,FBN2,FGF1,IFNA2,CXCL8,IL12B,NPY,PTH,CCL20,CCL24,TNF,VEGFA,IL37,IL19,IL20,SEMA4A,ADM2,CMTM7,MACC1	22/256
2_Member	GO Molecular Functions	GO:0030545	signaling receptor regulator activity	-6.2972	-2.95158	356,650,959,1440,2201,2246,3440,3576,3593,4852,5741,6364,6369,7124,7422,27178,29949,50604,64218,79924,112616,346389	FASLG,BMP2,CD40LG,CSF3,FBN2,FGF1,IFNA2,CXCL8,IL12B,NPY,PTH,CCL20,CCL24,TNF,VEGFA,IL37,IL19,IL20,SEMA4A,ADM2,CMTM7,MACC1	22/272
2_Member	GO Molecular Functions	GO:0005126	cytokine receptor binding	-5.17067	-1.93136	356,959,1440,3440,3576,3593,3678,3690,6364,6369,7124,7186,7422,27178,50604	FASLG,CD40LG,CSF3,IFNA2,CXCL8,IL12B,ITGA5,ITGB3,CCL20,CCL24,TNF,TRAF2,VEGFA,IL37,IL20	15/162
2_Member	GO Biological Processes	GO:0002685	regulation of leukocyte migration	-2.12844	-0.353209	134,1843,3576,3690,4323,4345,6364,6369,7124,7422	ADORA1,DUSP1,CXCL8,ITGB3,MMP14,CD200,CCL20,CCL24,TNF,VEGFA	10/171
3_Summary	GO Biological Processes	GO:0051090	regulation of DNA-binding transcription factor activity	-7.14472	-3.3272	650,959,1649,2672,3055,3654,4345,5590,5629,6597,7124,7128,7186,7984,8431,8553,8767,8915,9817,51684,57506,197358,200186,2865,3440,7133,8013,9516,2125,718,2294,3593,84695,84807,2152,5743,10626,11148,23213,26253,201292,356,1491,7422,10783,57708,696,2357,350,2664,3576,5327,6369,283,5806,9023,9683,10332,10410,127544,3111,5321	BMP2,CD40LG,DDIT3,GFI1,HCK,IRAK1,CD200,PRKCZ,PROX1,SMARCA4,TNF,TNFAIP3,TRAF2,ARHGEF5,NR0B2,BHLHE40,RIPK2,BCL10,KEAP1,SUFU,MAVS,NLRC3,CRTC2,FFAR3,IFNA2,TNFRSF1B,NR4A3,LITAF,EVPL,C3,FOXF1,IL12B,LOXL3,NFKBID,F3,PTGS2,TRIM16,HHLA2,SULF1,CLEC4E,TRIM65,FASLG,CTH,VEGFA,NEK6,MIER1,BTN1A1,FPR1,APOH,GDI1,CXCL8,PLAT,CCL24,ANG,PTX3,CH25H,N4BP1,CLEC4M,IFITM3,RNF19B,HLA-DOA,PLA2G4A	62/-
3_Member	GO Biological Processes	GO:0051090	regulation of DNA-binding transcription factor activity	-7.14472	-3.3272	650,959,1649,2672,3055,3654,4345,5590,5629,6597,7124,7128,7186,7984,8431,8553,8767,8915,9817,51684,57506,197358,200186	BMP2,CD40LG,DDIT3,GFI1,HCK,IRAK1,CD200,PRKCZ,PROX1,SMARCA4,TNF,TNFAIP3,TRAF2,ARHGEF5,NR0B2,BHLHE40,RIPK2,BCL10,KEAP1,SUFU,MAVS,NLRC3,CRTC2	23/264
3_Member	GO Biological Processes	GO:0002718	regulation of cytokine production involved in immune response	-4.84572	-1.84689	2865,3440,5590,7124,7133,7186,8013,8767,8915,9516,57506	FFAR3,IFNA2,PRKCZ,TNF,TNFRSF1B,TRAF2,NR4A3,RIPK2,BCL10,LITAF,MAVS	11/95
3_Member	GO Biological Processes	GO:0051091	positive regulation of DNA-binding transcription factor activity	-4.58493	-1.68338	650,959,1649,3654,4345,5590,6597,7124,7186,7984,8767,8915,57506,200186	BMP2,CD40LG,DDIT3,IRAK1,CD200,PRKCZ,SMARCA4,TNF,TRAF2,ARHGEF5,RIPK2,BCL10,MAVS,CRTC2	14/160
3_Member	GO Biological Processes	GO:0002700	regulation of production of molecular mediator of immune response	-4.43944	-1.68338	959,2125,2865,3440,5590,7124,7133,7186,8013,8767,8915,9516,57506	CD40LG,EVPL,FFAR3,IFNA2,PRKCZ,TNF,TNFRSF1B,TRAF2,NR4A3,RIPK2,BCL10,LITAF,MAVS	13/144
3_Member	GO Biological Processes	GO:0002697	regulation of immune effector process	-4.10277	-1.50189	718,959,2125,2294,2865,3440,3593,5590,7124,7133,7186,8013,8767,8915,9516,57506,84695,84807	C3,CD40LG,EVPL,FOXF1,FFAR3,IFNA2,IL12B,PRKCZ,TNF,TNFRSF1B,TRAF2,NR4A3,RIPK2,BCL10,LITAF,MAVS,LOXL3,NFKBID	18/271
3_Member	GO Biological Processes	GO:0001819	positive regulation of cytokine production	-4.01878	-1.46326	718,959,1649,2152,2865,3593,3654,4345,5590,5743,7124,7186,8013,8767,8915,10626,11148,23213,26253,57506,201292	C3,CD40LG,DDIT3,F3,FFAR3,IL12B,IRAK1,CD200,PRKCZ,PTGS2,TNF,TRAF2,NR4A3,RIPK2,BCL10,TRIM16,HHLA2,SULF1,CLEC4E,MAVS,TRIM65	21/352
3_Member	GO Biological Processes	GO:0043123	positive regulation of canonical NF-kappaB signal transduction	-3.21456	-0.9343	356,1491,3654,7124,7186,7422,8767,8915,9516,10783,57506,57708	FASLG,CTH,IRAK1,TNF,TRAF2,VEGFA,RIPK2,BCL10,LITAF,NEK6,MAVS,MIER1	12/167
3_Member	GO Biological Processes	GO:0002720	positive regulation of cytokine production involved in immune response	-3.12441	-0.895575	2865,5590,7186,8013,8767,8915,57506	FFAR3,PRKCZ,TRAF2,NR4A3,RIPK2,BCL10,MAVS	7/64
3_Member	GO Biological Processes	GO:0043122	regulation of canonical NF-kappaB signal transduction	-2.99516	-0.828844	356,1491,3654,7124,7128,7186,7422,8767,8915,9516,10783,57506,57708,197358	FASLG,CTH,IRAK1,TNF,TNFAIP3,TRAF2,VEGFA,RIPK2,BCL10,LITAF,NEK6,MAVS,MIER1,NLRC3	14/227
3_Member	GO Biological Processes	GO:0002757	immune response-activating signaling pathway	-2.81663	-0.728965	696,718,2357,3055,3654,7124,7128,8013,8767,8915,11148,26253,57506,84807	BTN1A1,C3,FPR1,HCK,IRAK1,TNF,TNFAIP3,NR4A3,RIPK2,BCL10,HHLA2,CLEC4E,MAVS,NFKBID	14/237
3_Member	GO Biological Processes	GO:0032647	regulation of interferon-alpha production	-2.65129	-0.64147	8767,57506,197358,201292	RIPK2,MAVS,NLRC3,TRIM65	4/24
3_Member	GO Biological Processes	GO:0031663	lipopolysaccharide-mediated signaling pathway	-2.51912	-0.557719	3055,3654,8767,8915	HCK,IRAK1,RIPK2,BCL10	4/26
3_Member	GO Biological Processes	GO:0002764	immune response-regulating signaling pathway	-2.50796	-0.550976	696,718,2357,3055,3654,7124,7128,8013,8767,8915,11148,26253,57506,84807	BTN1A1,C3,FPR1,HCK,IRAK1,TNF,TNFAIP3,NR4A3,RIPK2,BCL10,HHLA2,CLEC4E,MAVS,NFKBID	14/256
3_Member	GO Molecular Functions	GO:0050700	CARD domain binding	-2.50448	-0.550976	8767,8915,57506	RIPK2,BCL10,MAVS	3/13
3_Member	GO Biological Processes	GO:0002699	positive regulation of immune effector process	-2.49062	-0.54101	718,2865,3593,5590,7124,7186,8013,8767,8915,57506,84807	C3,FFAR3,IL12B,PRKCZ,TNF,TRAF2,NR4A3,RIPK2,BCL10,MAVS,NFKBID	11/177
3_Member	GO Biological Processes	GO:0032103	positive regulation of response to external stimulus	-2.40404	-0.500172	350,718,2152,2664,2865,3055,3576,3593,3654,5327,5743,6369,7124,7128,7422,8767,8915,26253,57506	APOH,C3,F3,GDI1,FFAR3,HCK,CXCL8,IL12B,IRAK1,PLAT,PTGS2,CCL24,TNF,TNFAIP3,VEGFA,RIPK2,BCL10,CLEC4E,MAVS	19/409
3_Member	GO Biological Processes	GO:0002758	innate immune response-activating signaling pathway	-2.36961	-0.486392	3055,3654,7124,7128,8767,8915,26253,57506	HCK,IRAK1,TNF,TNFAIP3,RIPK2,BCL10,CLEC4E,MAVS	8/109
3_Member	GO Biological Processes	GO:0061081	positive regulation of myeloid leukocyte cytokine production involved in immune response	-2.28805	-0.435349	8013,8767,8915,57506	NR4A3,RIPK2,BCL10,MAVS	4/30
3_Member	GO Biological Processes	GO:0045087	innate immune response	-2.23832	-0.40539	283,356,718,3055,3440,3593,3654,5806,7124,7186,8767,8915,9023,9683,10332,10410,26253,57506,127544,201292	ANG,FASLG,C3,HCK,IFNA2,IL12B,IRAK1,PTX3,TNF,TRAF2,RIPK2,BCL10,CH25H,N4BP1,CLEC4M,IFITM3,CLEC4E,MAVS,RNF19B,TRIM65	20/455
3_Member	GO Biological Processes	GO:0002253	activation of immune response	-2.22074	-0.393945	696,718,2357,3055,3654,7124,7128,8013,8767,8915,11148,26253,57506,84807	BTN1A1,C3,FPR1,HCK,IRAK1,TNF,TNFAIP3,NR4A3,RIPK2,BCL10,HHLA2,CLEC4E,MAVS,NFKBID	14/276
3_Member	GO Biological Processes	GO:0002768	immune response-regulating cell surface receptor signaling pathway	-2.16017	-0.369363	696,718,2357,3055,3654,8013,8767,8915,11148,26253,84807	BTN1A1,C3,FPR1,HCK,IRAK1,NR4A3,RIPK2,BCL10,HHLA2,CLEC4E,NFKBID	11/196
3_Member	GO Biological Processes	GO:0050778	positive regulation of immune response	-2.15733	-0.369358	696,718,2357,2664,3055,3111,3593,3654,5321,5590,7124,7128,7186,8013,8767,8915,11148,26253,57506,84807	BTN1A1,C3,FPR1,GDI1,HCK,HLA-DOA,IL12B,IRAK1,PLA2G4A,PRKCZ,TNF,TNFAIP3,TRAF2,NR4A3,RIPK2,BCL10,HHLA2,CLEC4E,MAVS,NFKBID	20/463
3_Member	GO Biological Processes	GO:0051092	positive regulation of NF-kappaB transcription factor activity	-2.09474	-0.341081	959,3654,5590,7124,7186,8767,8915	CD40LG,IRAK1,PRKCZ,TNF,TRAF2,RIPK2,BCL10	7/97
3_Member	GO Biological Processes	GO:0002221	pattern recognition receptor signaling pathway	-2.07116	-0.327853	3654,7124,7128,8767,8915,26253,57506	IRAK1,TNF,TNFAIP3,RIPK2,BCL10,CLEC4E,MAVS	7/98
3_Member	GO Biological Processes	GO:0002429	immune response-activating cell surface receptor signaling pathway	-2.0279	-0.304447	696,718,2357,3055,3654,8013,8767,8915,11148,84807	BTN1A1,C3,FPR1,HCK,IRAK1,NR4A3,RIPK2,BCL10,HHLA2,NFKBID	10/177
3_Member	GO Biological Processes	GO:0032727	positive regulation of interferon-alpha production	-2.01997	-0.304447	8767,57506,201292	RIPK2,MAVS,TRIM65	3/19
3_Member	GO Biological Processes	GO:0002702	positive regulation of production of molecular mediator of immune response	-2.0024	-0.294723	2865,5590,7186,8013,8767,8915,57506	FFAR3,PRKCZ,TRAF2,NR4A3,RIPK2,BCL10,MAVS	7/101
4_Summary	GO Biological Processes	GO:0019221	cytokine-mediated signaling pathway	-7.02499	-3.3272	1439,1440,2152,3055,3440,3560,3576,3593,3601,3654,3856,6364,6369,7124,7133,7186,8718,8767,10410,10803,27178,57506,201292,134,135,650,718,959,1800,2353,2357,2865,3164,3269,5590,5806,6614,7128,23135,84695,84807,356,1491,1843,2266,2294,2730,4311,9817,10678,51176,2672,5743,8915,9516,283,26253,56999,1649,31,1080,2770,8013,54541,54997,84687,196541	CSF2RB,CSF3,F3,HCK,IFNA2,IL2RB,CXCL8,IL12B,IL15RA,IRAK1,KRT8,CCL20,CCL24,TNF,TNFRSF1B,TRAF2,TNFRSF25,RIPK2,IFITM3,CCR9,IL37,MAVS,TRIM65,ADORA1,ADORA2A,BMP2,C3,CD40LG,DPEP1,FOS,FPR1,FFAR3,NR4A1,HRH1,PRKCZ,PTX3,SIGLEC1,TNFAIP3,KDM6B,LOXL3,NFKBID,FASLG,CTH,DUSP1,FGG,FOXF1,GCLM,MME,KEAP1,B3GNT2,LEF1,GFI1,PTGS2,BCL10,LITAF,ANG,CLEC4E,ADAMTS9,DDIT3,ACACA,CFTR,GNAI1,NR4A3,DDIT4,TESC,PPP1R9B,METTL21C	67/-
4_Member	GO Biological Processes	GO:0019221	cytokine-mediated signaling pathway	-7.02499	-3.3272	1439,1440,2152,3055,3440,3560,3576,3593,3601,3654,3856,6364,6369,7124,7133,7186,8718,8767,10410,10803,27178,57506,201292	CSF2RB,CSF3,F3,HCK,IFNA2,IL2RB,CXCL8,IL12B,IL15RA,IRAK1,KRT8,CCL20,CCL24,TNF,TNFRSF1B,TRAF2,TNFRSF25,RIPK2,IFITM3,CCR9,IL37,MAVS,TRIM65	23/268
4_Member	GO Biological Processes	GO:0006954	inflammatory response	-6.75613	-3.29773	134,135,650,718,959,1800,2152,2353,2357,2865,3055,3164,3269,3440,3576,5590,5806,6364,6369,6614,7124,7128,7133,8767,23135,27178,84695,84807	ADORA1,ADORA2A,BMP2,C3,CD40LG,DPEP1,F3,FOS,FPR1,FFAR3,HCK,NR4A1,HRH1,IFNA2,CXCL8,PRKCZ,PTX3,CCL20,CCL24,SIGLEC1,TNF,TNFAIP3,TNFRSF1B,RIPK2,KDM6B,IL37,LOXL3,NFKBID	28/391
4_Member	GO Biological Processes	GO:0071345	cellular response to cytokine stimulus	-6.43344	-3.03667	356,1439,1440,1491,1843,2152,2266,2294,2353,2730,3055,3440,3560,3576,3593,3601,3654,3856,4311,6364,6369,7124,7133,7186,8718,8767,9817,10410,10678,10803,27178,51176,57506,201292	FASLG,CSF2RB,CSF3,CTH,DUSP1,F3,FGG,FOXF1,FOS,GCLM,HCK,IFNA2,IL2RB,CXCL8,IL12B,IL15RA,IRAK1,KRT8,MME,CCL20,CCL24,TNF,TNFRSF1B,TRAF2,TNFRSF25,RIPK2,KEAP1,IFITM3,B3GNT2,CCR9,IL37,LEF1,MAVS,TRIM65	34/557
4_Member	GO Biological Processes	GO:0032496	response to lipopolysaccharide	-5.07808	-1.93136	356,1439,1440,2353,2672,3055,3164,3576,3593,3654,5743,7124,7128,7133,8767,8915,9516,27178	FASLG,CSF2RB,CSF3,FOS,GFI1,HCK,NR4A1,CXCL8,IL12B,IRAK1,PTGS2,TNF,TNFAIP3,TNFRSF1B,RIPK2,BCL10,LITAF,IL37	18/229
4_Member	GO Biological Processes	GO:0009617	response to bacterium	-4.91779	-1.89669	283,356,650,718,1439,1440,2353,2672,3055,3164,3576,3593,3654,5743,6364,7124,7128,7133,8767,8915,9516,26253,27178,56999,57506	ANG,FASLG,BMP2,C3,CSF2RB,CSF3,FOS,GFI1,HCK,NR4A1,CXCL8,IL12B,IRAK1,PTGS2,CCL20,TNF,TNFAIP3,TNFRSF1B,RIPK2,BCL10,LITAF,CLEC4E,IL37,ADAMTS9,MAVS	25/406
4_Member	GO Biological Processes	GO:0071222	cellular response to lipopolysaccharide	-4.7729	-1.81547	1440,2672,3055,3576,3593,3654,7124,7128,7133,8767,8915,9516,27178	CSF3,GFI1,HCK,CXCL8,IL12B,IRAK1,TNF,TNFAIP3,TNFRSF1B,RIPK2,BCL10,LITAF,IL37	13/134
4_Member	GO Biological Processes	GO:0002237	response to molecule of bacterial origin	-4.75028	-1.81215	356,1439,1440,2353,2672,3055,3164,3576,3593,3654,5743,7124,7128,7133,8767,8915,9516,27178	FASLG,CSF2RB,CSF3,FOS,GFI1,HCK,NR4A1,CXCL8,IL12B,IRAK1,PTGS2,TNF,TNFAIP3,TNFRSF1B,RIPK2,BCL10,LITAF,IL37	18/242
4_Member	GO Biological Processes	GO:0071219	cellular response to molecule of bacterial origin	-4.53616	-1.68338	1440,2672,3055,3576,3593,3654,7124,7128,7133,8767,8915,9516,27178	CSF3,GFI1,HCK,CXCL8,IL12B,IRAK1,TNF,TNFAIP3,TNFRSF1B,RIPK2,BCL10,LITAF,IL37	13/141
4_Member	GO Biological Processes	GO:0071216	cellular response to biotic stimulus	-4.46514	-1.68338	1440,1649,2672,3055,3576,3593,3654,7124,7128,7133,8767,8915,9516,27178	CSF3,DDIT3,GFI1,HCK,CXCL8,IL12B,IRAK1,TNF,TNFAIP3,TNFRSF1B,RIPK2,BCL10,LITAF,IL37	14/164
4_Member	GO Biological Processes	GO:0071396	cellular response to lipid	-4.43086	-1.68338	31,1080,1440,2353,2672,2770,2865,3055,3576,3593,3654,7124,7128,7133,8013,8767,8915,9516,27178,54541,54997,84687,196541	ACACA,CFTR,CSF3,FOS,GFI1,GNAI1,FFAR3,HCK,CXCL8,IL12B,IRAK1,TNF,TNFAIP3,TNFRSF1B,NR4A3,RIPK2,BCL10,LITAF,IL37,DDIT4,TESC,PPP1R9B,METTL21C	23/381
5_Summary	GO Biological Processes	GO:0042327	positive regulation of phosphorylation	-5.14149	-1.93136	283,650,718,1027,1440,1917,2246,3440,3593,3654,3678,3690,5629,5743,6091,7124,7186,7295,7422,7984,8767,8797,8915,22998,50604,57506,84280,201292,134,5741,406,1843	ANG,BMP2,C3,CDKN1B,CSF3,EEF1A2,FGF1,IFNA2,IL12B,IRAK1,ITGA5,ITGB3,PROX1,PTGS2,ROBO1,TNF,TRAF2,TXN,VEGFA,ARHGEF5,RIPK2,TNFRSF10A,BCL10,LIMCH1,IL20,MAVS,BTBD10,TRIM65,ADORA1,PTH,BMAL1,DUSP1	32/-
5_Member	GO Biological Processes	GO:0042327	positive regulation of phosphorylation	-5.14149	-1.93136	283,650,718,1027,1440,1917,2246,3440,3593,3654,3678,3690,5629,5743,6091,7124,7186,7295,7422,7984,8767,8797,8915,22998,50604,57506,84280,201292	ANG,BMP2,C3,CDKN1B,CSF3,EEF1A2,FGF1,IFNA2,IL12B,IRAK1,ITGA5,ITGB3,PROX1,PTGS2,ROBO1,TNF,TRAF2,TXN,VEGFA,ARHGEF5,RIPK2,TNFRSF10A,BCL10,LIMCH1,IL20,MAVS,BTBD10,TRIM65	28/472
5_Member	GO Biological Processes	GO:0010562	positive regulation of phosphorus metabolic process	-4.97594	-1.93136	134,283,650,718,1027,1440,1917,2246,3440,3593,3654,3678,3690,5629,5741,5743,6091,7124,7186,7295,7422,7984,8767,8797,8915,22998,50604,57506,84280,201292	ADORA1,ANG,BMP2,C3,CDKN1B,CSF3,EEF1A2,FGF1,IFNA2,IL12B,IRAK1,ITGA5,ITGB3,PROX1,PTH,PTGS2,ROBO1,TNF,TRAF2,TXN,VEGFA,ARHGEF5,RIPK2,TNFRSF10A,BCL10,LIMCH1,IL20,MAVS,BTBD10,TRIM65	30/536
5_Member	GO Biological Processes	GO:0045937	positive regulation of phosphate metabolic process	-4.97594	-1.93136	134,283,650,718,1027,1440,1917,2246,3440,3593,3654,3678,3690,5629,5741,5743,6091,7124,7186,7295,7422,7984,8767,8797,8915,22998,50604,57506,84280,201292	ADORA1,ANG,BMP2,C3,CDKN1B,CSF3,EEF1A2,FGF1,IFNA2,IL12B,IRAK1,ITGA5,ITGB3,PROX1,PTH,PTGS2,ROBO1,TNF,TRAF2,TXN,VEGFA,ARHGEF5,RIPK2,TNFRSF10A,BCL10,LIMCH1,IL20,MAVS,BTBD10,TRIM65	30/536
5_Member	GO Biological Processes	GO:0001934	positive regulation of protein phosphorylation	-4.44838	-1.68338	283,650,718,1027,1440,2246,3440,3593,3654,3678,3690,5629,5743,6091,7124,7186,7295,7422,7984,8767,8797,22998,50604,57506,201292	ANG,BMP2,C3,CDKN1B,CSF3,FGF1,IFNA2,IL12B,IRAK1,ITGA5,ITGB3,PROX1,PTGS2,ROBO1,TNF,TRAF2,TXN,VEGFA,ARHGEF5,RIPK2,TNFRSF10A,LIMCH1,IL20,MAVS,TRIM65	25/433
5_Member	GO Biological Processes	GO:0031401	positive regulation of protein modification process	-3.45067	-1.10506	134,283,406,650,718,1027,1440,2246,3440,3593,3654,3678,3690,5629,5743,6091,7124,7186,7295,7422,7984,8767,8797,8915,22998,50604,57506,201292	ADORA1,ANG,BMAL1,BMP2,C3,CDKN1B,CSF3,FGF1,IFNA2,IL12B,IRAK1,ITGA5,ITGB3,PROX1,PTGS2,ROBO1,TNF,TRAF2,TXN,VEGFA,ARHGEF5,RIPK2,TNFRSF10A,BCL10,LIMCH1,IL20,MAVS,TRIM65	28/590
5_Member	GO Biological Processes	GO:0045860	positive regulation of protein kinase activity	-2.56176	-0.590287	283,2246,3593,3654,3690,5629,6091,7124,7186,7295,7984,8797	ANG,FGF1,IL12B,IRAK1,ITGB3,PROX1,ROBO1,TNF,TRAF2,TXN,ARHGEF5,TNFRSF10A	12/199
5_Member	GO Biological Processes	GO:0043405	regulation of MAP kinase activity	-2.44361	-0.509244	650,1843,2246,3654,6091,7124,7186,7984	BMP2,DUSP1,FGF1,IRAK1,ROBO1,TNF,TRAF2,ARHGEF5	8/106
5_Member	GO Biological Processes	GO:0033674	positive regulation of kinase activity	-2.42322	-0.500172	283,1917,2246,3593,3654,3690,5629,6091,7124,7186,7295,7984,8797	ANG,EEF1A2,FGF1,IL12B,IRAK1,ITGB3,PROX1,ROBO1,TNF,TRAF2,TXN,ARHGEF5,TNFRSF10A	13/234
5_Member	GO Biological Processes	GO:0043406	positive regulation of MAP kinase activity	-2.2446	-0.40539	2246,3654,6091,7124,7186,7984	FGF1,IRAK1,ROBO1,TNF,TRAF2,ARHGEF5	6/69
6_Summary	GO Biological Processes	GO:0032102	negative regulation of response to external stimulus	-5.04832	-1.93136	134,135,302,350,1843,2266,2294,3055,3593,4345,5327,6091,7124,7128,7133,23208,57506,90102,197358,201292,718,2865,5743,6369,9536,27178,50604,283,406,650,1080,3350,5127,5321,8291,8431,27345,8767,8915,1649,3440,6614,9683,51176,88,3690,7295,51684,64422	ADORA1,ADORA2A,ANXA2,APOH,DUSP1,FGG,FOXF1,HCK,IL12B,CD200,PLAT,ROBO1,TNF,TNFAIP3,TNFRSF1B,SYT11,MAVS,PHLDB2,NLRC3,TRIM65,C3,FFAR3,PTGS2,CCL24,PTGES,IL37,IL20,ANG,BMAL1,BMP2,CFTR,HTR1A,CDK16,PLA2G4A,DYSF,NR0B2,KCNMB4,RIPK2,BCL10,DDIT3,IFNA2,SIGLEC1,N4BP1,LEF1,ACTN2,ITGB3,TXN,SUFU,ATG3	49/-
6_Member	GO Biological Processes	GO:0032102	negative regulation of response to external stimulus	-5.04832	-1.93136	134,135,302,350,1843,2266,2294,3055,3593,4345,5327,6091,7124,7128,7133,23208,57506,90102,197358,201292	ADORA1,ADORA2A,ANXA2,APOH,DUSP1,FGG,FOXF1,HCK,IL12B,CD200,PLAT,ROBO1,TNF,TNFAIP3,TNFRSF1B,SYT11,MAVS,PHLDB2,NLRC3,TRIM65	20/276
6_Member	GO Biological Processes	GO:0050727	regulation of inflammatory response	-4.46958	-1.68338	134,135,718,2294,2865,3055,3593,4345,5743,6369,7124,7128,7133,9536,23208,27178,50604,197358,201292	ADORA1,ADORA2A,C3,FOXF1,FFAR3,HCK,IL12B,CD200,PTGS2,CCL24,TNF,TNFAIP3,TNFRSF1B,PTGES,SYT11,IL37,IL20,NLRC3,TRIM65	19/278
6_Member	GO Biological Processes	GO:0050728	negative regulation of inflammatory response	-3.74234	-1.30458	134,135,2294,3055,3593,4345,7128,7133,23208,197358,201292	ADORA1,ADORA2A,FOXF1,HCK,IL12B,CD200,TNFAIP3,TNFRSF1B,SYT11,NLRC3,TRIM65	11/125
6_Member	GO Biological Processes	GO:0032715	negative regulation of interleukin-6 production	-3.68342	-1.25862	4345,7124,7128,23208,27178,197358	CD200,TNF,TNFAIP3,SYT11,IL37,NLRC3	6/37
6_Member	GO Biological Processes	GO:0150077	regulation of neuroinflammatory response	-3.59129	-1.21103	4345,5743,7124,7133,23208	CD200,PTGS2,TNF,TNFRSF1B,SYT11	5/25
6_Member	GO Biological Processes	GO:1903530	regulation of secretion by cell	-3.55532	-1.18488	134,135,283,302,406,650,1080,2266,2294,2865,3350,3593,4345,5127,5321,7124,7133,8291,8431,9536,23208,27345	ADORA1,ADORA2A,ANG,ANXA2,BMAL1,BMP2,CFTR,FGG,FOXF1,FFAR3,HTR1A,IL12B,CD200,CDK16,PLA2G4A,TNF,TNFRSF1B,DYSF,NR0B2,PTGES,SYT11,KCNMB4	22/408
6_Member	GO Biological Processes	GO:0051046	regulation of secretion	-3.12474	-0.895575	134,135,283,302,406,650,1080,2266,2294,2865,3350,3593,4345,5127,5321,7124,7133,8291,8431,9536,23208,27345	ADORA1,ADORA2A,ANG,ANXA2,BMAL1,BMP2,CFTR,FGG,FOXF1,FFAR3,HTR1A,IL12B,CD200,CDK16,PLA2G4A,TNF,TNFRSF1B,DYSF,NR0B2,PTGES,SYT11,KCNMB4	22/439
6_Member	GO Biological Processes	GO:0150079	negative regulation of neuroinflammatory response	-2.85882	-0.743651	4345,7133,23208	CD200,TNFRSF1B,SYT11	3/10
6_Member	GO Biological Processes	GO:0031348	negative regulation of defense response	-2.78707	-0.709927	134,135,2294,3055,3593,4345,7128,7133,23208,57506,197358,201292	ADORA1,ADORA2A,FOXF1,HCK,IL12B,CD200,TNFAIP3,TNFRSF1B,SYT11,MAVS,NLRC3,TRIM65	12/187
6_Member	GO Biological Processes	GO:0032675	regulation of interleukin-6 production	-2.76932	-0.704997	4345,7124,7128,8767,8915,23208,27178,57506,197358	CD200,TNF,TNFAIP3,RIPK2,BCL10,SYT11,IL37,MAVS,NLRC3	9/116
6_Member	GO Biological Processes	GO:0001818	negative regulation of cytokine production	-2.38931	-0.498994	1649,3440,3593,4345,6614,7124,7128,9683,23208,27178,51176,197358	DDIT3,IFNA2,IL12B,CD200,SIGLEC1,TNF,TNFAIP3,N4BP1,SYT11,IL37,LEF1,NLRC3	12/209
6_Member	GO Biological Processes	GO:0051051	negative regulation of transport	-2.20857	-0.387664	88,134,302,2294,3593,3690,4345,5743,7124,7133,7295,8291,23208,51684,64422	ACTN2,ADORA1,ANXA2,FOXF1,IL12B,ITGB3,CD200,PTGS2,TNF,TNFRSF1B,TXN,DYSF,SYT11,SUFU,ATG3	15/306
6_Member	GO Biological Processes	GO:1903555	regulation of tumor necrosis factor superfamily cytokine production	-2.03852	-0.309206	3593,7128,8767,8915,23208,27178,57506,197358	IL12B,TNFAIP3,RIPK2,BCL10,SYT11,IL37,MAVS,NLRC3	8/124
7_Summary	GO Biological Processes	GO:0035239	tube morphogenesis	-5.04637	-1.93136	283,302,650,2246,2294,3164,3576,3678,3690,4323,4643,5629,5743,6091,6262,7052,7422,8626,8915,9423,9953,9968,10370,11082,51176,51684,55036,56999,64218,79924,91010,1649,1959,70,23135,341640,1843,1847,2201,8013,50515,374900,4311,84695,3856,7124,2152,6364,6369,22800,63978	ANG,ANXA2,BMP2,FGF1,FOXF1,NR4A1,CXCL8,ITGA5,ITGB3,MMP14,MYO1E,PROX1,PTGS2,ROBO1,RYR2,TGM2,VEGFA,TP63,BCL10,NTN1,HS3ST3B1,MED12,CITED2,ESM1,LEF1,SUFU,CCDC40,ADAMTS9,SEMA4A,ADM2,FMNL3,DDIT3,EGR2,ACTC1,KDM6B,FREM2,DUSP1,DUSP5,FBN2,NR4A3,CHST11,ZNF568,MME,LOXL3,KRT8,TNF,F3,CCL20,CCL24,RRAS2,PRDM14	51/-
7_Member	GO Biological Processes	GO:0035239	tube morphogenesis	-5.04637	-1.93136	283,302,650,2246,2294,3164,3576,3678,3690,4323,4643,5629,5743,6091,6262,7052,7422,8626,8915,9423,9953,9968,10370,11082,51176,51684,55036,56999,64218,79924,91010	ANG,ANXA2,BMP2,FGF1,FOXF1,NR4A1,CXCL8,ITGA5,ITGB3,MMP14,MYO1E,PROX1,PTGS2,ROBO1,RYR2,TGM2,VEGFA,TP63,BCL10,NTN1,HS3ST3B1,MED12,CITED2,ESM1,LEF1,SUFU,CCDC40,ADAMTS9,SEMA4A,ADM2,FMNL3	31/559
7_Member	GO Biological Processes	GO:0001944	vasculature development	-4.30215	-1.58208	283,302,650,1649,1959,2246,2294,3164,3576,3678,3690,4323,4643,5629,5743,6091,7422,10370,11082,51176,51684,56999,64218,79924,91010	ANG,ANXA2,BMP2,DDIT3,EGR2,FGF1,FOXF1,NR4A1,CXCL8,ITGA5,ITGB3,MMP14,MYO1E,PROX1,PTGS2,ROBO1,VEGFA,CITED2,ESM1,LEF1,SUFU,ADAMTS9,SEMA4A,ADM2,FMNL3	25/442
7_Member	GO Biological Processes	GO:0001568	blood vessel development	-4.10793	-1.50189	283,302,1649,1959,2246,2294,3164,3576,3678,3690,4323,4643,5629,5743,6091,7422,10370,11082,51176,51684,56999,64218,79924,91010	ANG,ANXA2,DDIT3,EGR2,FGF1,FOXF1,NR4A1,CXCL8,ITGA5,ITGB3,MMP14,MYO1E,PROX1,PTGS2,ROBO1,VEGFA,CITED2,ESM1,LEF1,SUFU,ADAMTS9,SEMA4A,ADM2,FMNL3	24/427
7_Member	GO Biological Processes	GO:0048514	blood vessel morphogenesis	-4.10683	-1.50189	283,302,2246,2294,3164,3576,3678,3690,4323,4643,5629,5743,6091,7422,10370,11082,51176,56999,64218,79924,91010	ANG,ANXA2,FGF1,FOXF1,NR4A1,CXCL8,ITGA5,ITGB3,MMP14,MYO1E,PROX1,PTGS2,ROBO1,VEGFA,CITED2,ESM1,LEF1,ADAMTS9,SEMA4A,ADM2,FMNL3	21/347
7_Member	GO Biological Processes	GO:0048729	tissue morphogenesis	-3.43019	-1.09162	70,650,2246,2294,3678,3690,4323,5629,6091,6262,7052,7422,8626,8915,9423,9953,9968,10370,23135,51176,51684,55036,341640	ACTC1,BMP2,FGF1,FOXF1,ITGA5,ITGB3,MMP14,PROX1,ROBO1,RYR2,TGM2,VEGFA,TP63,BCL10,NTN1,HS3ST3B1,MED12,CITED2,KDM6B,LEF1,SUFU,CCDC40,FREM2	23/445
7_Member	GO Biological Processes	GO:0002009	morphogenesis of an epithelium	-3.36842	-1.05979	650,2246,2294,3678,3690,4323,5629,6262,7052,7422,8626,8915,9423,9953,9968,10370,51176,51684,55036,341640	BMP2,FGF1,FOXF1,ITGA5,ITGB3,MMP14,PROX1,RYR2,TGM2,VEGFA,TP63,BCL10,NTN1,HS3ST3B1,MED12,CITED2,LEF1,SUFU,CCDC40,FREM2	20/365
7_Member	GO Biological Processes	GO:0001525	angiogenesis	-3.05594	-0.855891	283,302,2246,3164,3576,3678,3690,4323,5743,6091,7422,11082,51176,64218,79924,91010	ANG,ANXA2,FGF1,NR4A1,CXCL8,ITGA5,ITGB3,MMP14,PTGS2,ROBO1,VEGFA,ESM1,LEF1,SEMA4A,ADM2,FMNL3	16/276
7_Member	GO Biological Processes	GO:0061138	morphogenesis of a branching epithelium	-2.91502	-0.776534	650,2246,2294,4323,5629,7052,7422,8626,9953,51176	BMP2,FGF1,FOXF1,MMP14,PROX1,TGM2,VEGFA,TP63,HS3ST3B1,LEF1	10/133
7_Member	GO Biological Processes	GO:0060562	epithelial tube morphogenesis	-2.86072	-0.743651	650,2246,2294,4323,5629,6262,7422,8915,9423,9953,9968,10370,51176,51684,55036	BMP2,FGF1,FOXF1,MMP14,PROX1,RYR2,VEGFA,BCL10,NTN1,HS3ST3B1,MED12,CITED2,LEF1,SUFU,CCDC40	15/261
7_Member	GO Biological Processes	GO:0048598	embryonic morphogenesis	-2.83794	-0.738193	1843,1847,2201,2294,3678,3690,4323,5629,6262,8013,8626,8915,9423,9968,10370,23135,50515,51176,51684,55036,341640,374900	DUSP1,DUSP5,FBN2,FOXF1,ITGA5,ITGB3,MMP14,PROX1,RYR2,NR4A3,TP63,BCL10,NTN1,MED12,CITED2,KDM6B,CHST11,LEF1,SUFU,CCDC40,FREM2,ZNF568	22/462
7_Member	GO Biological Processes	GO:0001763	morphogenesis of a branching structure	-2.7242	-0.694465	650,2246,2294,4323,5629,7052,7422,8626,9953,51176	BMP2,FGF1,FOXF1,MMP14,PROX1,TGM2,VEGFA,TP63,HS3ST3B1,LEF1	10/141
7_Member	GO Biological Processes	GO:0060541	respiratory system development	-2.41665	-0.500172	302,650,2246,2294,4311,4323,5629,7422,51176,55036,84695	ANXA2,BMP2,FGF1,FOXF1,MME,MMP14,PROX1,VEGFA,LEF1,CCDC40,LOXL3	11/181
7_Member	GO Biological Processes	GO:0048568	embryonic organ development	-2.39492	-0.500172	2201,2294,3576,3856,4323,5629,6262,7124,7422,9423,9968,10370,50515,51176,51684,55036,374900	FBN2,FOXF1,CXCL8,KRT8,MMP14,PROX1,RYR2,TNF,VEGFA,NTN1,MED12,CITED2,CHST11,LEF1,SUFU,CCDC40,ZNF568	17/350
7_Member	GO Biological Processes	GO:0030324	lung development	-2.34667	-0.46773	302,650,2246,2294,4311,4323,5629,7422,55036,84695	ANXA2,BMP2,FGF1,FOXF1,MME,MMP14,PROX1,VEGFA,CCDC40,LOXL3	10/159
7_Member	GO Biological Processes	GO:0030323	respiratory tube development	-2.27124	-0.424772	302,650,2246,2294,4311,4323,5629,7422,55036,84695	ANXA2,BMP2,FGF1,FOXF1,MME,MMP14,PROX1,VEGFA,CCDC40,LOXL3	10/163
7_Member	GO Biological Processes	GO:2000147	positive regulation of cell motility	-2.1375	-0.356161	650,2152,2246,2294,3576,3678,3690,4323,5629,5743,6364,6369,7124,7422,8013,9423,22800,51176,63978,64218	BMP2,F3,FGF1,FOXF1,CXCL8,ITGA5,ITGB3,MMP14,PROX1,PTGS2,CCL20,CCL24,TNF,VEGFA,NR4A3,NTN1,RRAS2,LEF1,PRDM14,SEMA4A	20/465
7_Member	GO Biological Processes	GO:0040017	positive regulation of locomotion	-2.04081	-0.310328	650,2152,2246,2294,3576,3678,3690,4323,5629,5743,6364,6369,7124,7422,8013,9423,22800,51176,63978,64218	BMP2,F3,FGF1,FOXF1,CXCL8,ITGA5,ITGB3,MMP14,PROX1,PTGS2,CCL20,CCL24,TNF,VEGFA,NR4A3,NTN1,RRAS2,LEF1,PRDM14,SEMA4A	20/475
8_Summary	GO Biological Processes	GO:0001936	regulation of endothelial cell proliferation	-5.00693	-1.93136	283,350,2152,3164,3593,3690,5365,5629,6369,7124,7422,23213,1027,2246,6091,7128,8013,8626,197358,5743,56999,64218	ANG,APOH,F3,NR4A1,IL12B,ITGB3,PLXNB3,PROX1,CCL24,TNF,VEGFA,SULF1,CDKN1B,FGF1,ROBO1,TNFAIP3,NR4A3,TP63,NLRC3,PTGS2,ADAMTS9,SEMA4A	22/-
8_Member	GO Biological Processes	GO:0001936	regulation of endothelial cell proliferation	-5.00693	-1.93136	283,350,2152,3164,3593,3690,5365,5629,6369,7124,7422,23213	ANG,APOH,F3,NR4A1,IL12B,ITGB3,PLXNB3,PROX1,CCL24,TNF,VEGFA,SULF1	12/109
8_Member	GO Biological Processes	GO:0050678	regulation of epithelial cell proliferation	-4.42694	-1.68338	283,350,1027,2152,2246,3164,3593,3690,5365,5629,6091,6369,7124,7128,7422,8013,8626,23213,197358	ANG,APOH,CDKN1B,F3,FGF1,NR4A1,IL12B,ITGB3,PLXNB3,PROX1,ROBO1,CCL24,TNF,TNFAIP3,VEGFA,NR4A3,TP63,SULF1,NLRC3	19/280
8_Member	GO Biological Processes	GO:0050679	positive regulation of epithelial cell proliferation	-4.13568	-1.50792	283,2152,2246,3164,3690,5365,5629,6369,7124,7128,7422,8013,8626	ANG,F3,FGF1,NR4A1,ITGB3,PLXNB3,PROX1,CCL24,TNF,TNFAIP3,VEGFA,NR4A3,TP63	13/154
8_Member	GO Biological Processes	GO:0001938	positive regulation of endothelial cell proliferation	-3.42299	-1.09162	283,2152,3164,3690,5365,5629,6369,7422	ANG,F3,NR4A1,ITGB3,PLXNB3,PROX1,CCL24,VEGFA	8/75
8_Member	GO Biological Processes	GO:0010594	regulation of endothelial cell migration	-2.16367	-0.369363	350,2246,3690,5629,5743,7124,7422,56999,64218	APOH,FGF1,ITGB3,PROX1,PTGS2,TNF,VEGFA,ADAMTS9,SEMA4A	9/143
9_Summary	GO Biological Processes	GO:0006935	chemotaxis	-4.53771	-1.68338	1800,2357,3164,3576,3690,5365,6091,6364,6369,7422,7984,9023,9423,10803,51176,64218,80270,112616	DPEP1,FPR1,NR4A1,CXCL8,ITGB3,PLXNB3,ROBO1,CCL20,CCL24,VEGFA,ARHGEF5,CH25H,NTN1,CCR9,LEF1,SEMA4A,HSD3B7,CMTM7	18/-
9_Member	GO Biological Processes	GO:0006935	chemotaxis	-4.53771	-1.68338	1800,2357,3164,3576,3690,5365,6091,6364,6369,7422,7984,9023,9423,10803,51176,64218,80270,112616	DPEP1,FPR1,NR4A1,CXCL8,ITGB3,PLXNB3,ROBO1,CCL20,CCL24,VEGFA,ARHGEF5,CH25H,NTN1,CCR9,LEF1,SEMA4A,HSD3B7,CMTM7	18/251
9_Member	GO Biological Processes	GO:0042330	taxis	-4.49196	-1.68338	1800,2357,3164,3576,3690,5365,6091,6364,6369,7422,7984,9023,9423,10803,51176,64218,80270,112616	DPEP1,FPR1,NR4A1,CXCL8,ITGB3,PLXNB3,ROBO1,CCL20,CCL24,VEGFA,ARHGEF5,CH25H,NTN1,CCR9,LEF1,SEMA4A,HSD3B7,CMTM7	18/253
9_Member	GO Biological Processes	GO:0040011	locomotion	-4.1859	-1.53926	1800,2357,3164,3576,3690,5365,6091,6364,6369,7422,7984,9023,9423,10803,51176,64218,80270,112616	DPEP1,FPR1,NR4A1,CXCL8,ITGB3,PLXNB3,ROBO1,CCL20,CCL24,VEGFA,ARHGEF5,CH25H,NTN1,CCR9,LEF1,SEMA4A,HSD3B7,CMTM7	18/267
9_Member	GO Biological Processes	GO:0060326	cell chemotaxis	-3.58661	-1.21103	1800,3164,3576,5365,6364,6369,7422,7984,9023,10803,51176,80270	DPEP1,NR4A1,CXCL8,PLXNB3,CCL20,CCL24,VEGFA,ARHGEF5,CH25H,CCR9,LEF1,HSD3B7	12/152
10_Summary	GO Biological Processes	GO:0050764	regulation of phagocytosis	-4.47859	-1.68338	718,3055,3560,3601,5806,7052,8291,23208,64422,302,3690,7422,9829,5321	C3,HCK,IL2RB,IL15RA,PTX3,TGM2,DYSF,SYT11,ATG3,ANXA2,ITGB3,VEGFA,DNAJC6,PLA2G4A	14/-
10_Member	GO Biological Processes	GO:0050764	regulation of phagocytosis	-4.47859	-1.68338	718,3055,3560,3601,5806,7052,8291,23208,64422	C3,HCK,IL2RB,IL15RA,PTX3,TGM2,DYSF,SYT11,ATG3	9/69
10_Member	GO Biological Processes	GO:0030100	regulation of endocytosis	-2.7244	-0.694465	302,718,3055,3560,3601,3690,5806,7052,7422,8291,9829,23208,64422	ANXA2,C3,HCK,IL2RB,IL15RA,ITGB3,PTX3,TGM2,VEGFA,DYSF,DNAJC6,SYT11,ATG3	13/216
10_Member	GO Biological Processes	GO:0050765	negative regulation of phagocytosis	-2.23542	-0.40539	8291,23208,64422	DYSF,SYT11,ATG3	3/16
10_Member	GO Molecular Functions	GO:0005544	calcium-dependent phospholipid binding	-2.13796	-0.356161	302,5321,8291,23208	ANXA2,PLA2G4A,DYSF,SYT11	4/33
10_Member	GO Biological Processes	GO:0045806	negative regulation of endocytosis	-2.09228	-0.341081	302,3690,8291,23208,64422	ANXA2,ITGB3,DYSF,SYT11,ATG3	5/53
11_Summary	GO Molecular Functions	GO:0008330	protein tyrosine/threonine phosphatase activity	-4.45573	-1.68338	1843,1847,1850,80824,5775,8446,9829	DUSP1,DUSP5,DUSP8,DUSP16,PTPN4,DUSP11,DNAJC6	7/-
11_Member	GO Molecular Functions	GO:0008330	protein tyrosine/threonine phosphatase activity	-4.45573	-1.68338	1843,1847,1850,80824	DUSP1,DUSP5,DUSP8,DUSP16	4/9
11_Member	GO Molecular Functions	GO:0033550	MAP kinase tyrosine phosphatase activity	-4.45573	-1.68338	1843,1847,1850,80824	DUSP1,DUSP5,DUSP8,DUSP16	4/9
11_Member	GO Molecular Functions	GO:0017017	MAP kinase tyrosine/serine/threonine phosphatase activity	-4.05388	-1.47003	1843,1847,1850,80824	DUSP1,DUSP5,DUSP8,DUSP16	4/11
11_Member	GO Molecular Functions	GO:0033549	MAP kinase phosphatase activity	-3.88592	-1.4161	1843,1847,1850,80824	DUSP1,DUSP5,DUSP8,DUSP16	4/12
11_Member	GO Molecular Functions	GO:0008138	protein tyrosine/serine/threonine phosphatase activity	-2.8764	-0.752636	1843,1847,1850,80824	DUSP1,DUSP5,DUSP8,DUSP16	4/21
11_Member	GO Molecular Functions	GO:0004725	protein tyrosine phosphatase activity	-2.52413	-0.55873	1843,1847,1850,5775,8446,9829,80824	DUSP1,DUSP5,DUSP8,PTPN4,DUSP11,DNAJC6,DUSP16	7/81
11_Member	GO Biological Processes	GO:0035335	peptidyl-tyrosine dephosphorylation	-2.39861	-0.500172	1843,1847,1850,80824	DUSP1,DUSP5,DUSP8,DUSP16	4/28
12_Summary	GO Biological Processes	GO:0045765	regulation of angiogenesis	-4.41061	-1.67895	350,356,718,2152,2246,3576,3678,3690,6369,7052,7124,7128,7422,23213,56999,64218,79924,6091,1440,3593,11082,27178,4345,342035,8767,50604	APOH,FASLG,C3,F3,FGF1,CXCL8,ITGA5,ITGB3,CCL24,TGM2,TNF,TNFAIP3,VEGFA,SULF1,ADAMTS9,SEMA4A,ADM2,ROBO1,CSF3,IL12B,ESM1,IL37,CD200,GLDN,RIPK2,IL20	26/-
12_Member	GO Biological Processes	GO:0045765	regulation of angiogenesis	-4.41061	-1.67895	350,356,718,2152,2246,3576,3678,3690,6369,7052,7124,7128,7422,23213,56999,64218,79924	APOH,FASLG,C3,F3,FGF1,CXCL8,ITGA5,ITGB3,CCL24,TGM2,TNF,TNFAIP3,VEGFA,SULF1,ADAMTS9,SEMA4A,ADM2	17/233
12_Member	GO Biological Processes	GO:1901342	regulation of vasculature development	-4.2716	-1.5738	350,356,718,2152,2246,3576,3678,3690,6369,7052,7124,7128,7422,23213,56999,64218,79924	APOH,FASLG,C3,F3,FGF1,CXCL8,ITGA5,ITGB3,CCL24,TGM2,TNF,TNFAIP3,VEGFA,SULF1,ADAMTS9,SEMA4A,ADM2	17/239
12_Member	GO Molecular Functions	GO:0043184	vascular endothelial growth factor receptor 2 binding	-3.17453	-0.927753	3678,3690,7422	ITGA5,ITGB3,VEGFA	3/8
12_Member	GO Biological Processes	GO:1903672	positive regulation of sprouting angiogenesis	-2.96009	-0.803083	2246,3678,7052,7422	FGF1,ITGA5,TGM2,VEGFA	4/20
12_Member	GO Biological Processes	GO:0045766	positive regulation of angiogenesis	-2.89029	-0.760701	718,2152,2246,3576,3678,3690,6369,7052,7422,79924	C3,F3,FGF1,CXCL8,ITGA5,ITGB3,CCL24,TGM2,VEGFA,ADM2	10/134
12_Member	GO Biological Processes	GO:1903670	regulation of sprouting angiogenesis	-2.83249	-0.738193	2246,3678,7052,7422,56999	FGF1,ITGA5,TGM2,VEGFA,ADAMTS9	5/36
12_Member	GO Biological Processes	GO:1904018	positive regulation of vasculature development	-2.81764	-0.728965	718,2152,2246,3576,3678,3690,6369,7052,7422,79924	C3,F3,FGF1,CXCL8,ITGA5,ITGB3,CCL24,TGM2,VEGFA,ADM2	10/137
12_Member	GO Molecular Functions	GO:0005172	vascular endothelial growth factor receptor binding	-2.72814	-0.694465	3678,3690,7422	ITGA5,ITGB3,VEGFA	3/11
12_Member	GO Biological Processes	GO:0030949	positive regulation of vascular endothelial growth factor receptor signaling pathway	-2.72814	-0.694465	3678,3690,6091	ITGA5,ITGB3,ROBO1	3/11
12_Member	GO Molecular Functions	GO:0070851	growth factor receptor binding	-2.62811	-0.625913	1440,2246,3593,3678,3690,7422,11082,27178	CSF3,FGF1,IL12B,ITGA5,ITGB3,VEGFA,ESM1,IL37	8/99
12_Member	GO Biological Processes	GO:0034113	heterotypic cell-cell adhesion	-2.45752	-0.5156	3678,3690,4345,342035	ITGA5,ITGB3,CD200,GLDN	4/27
12_Member	GO Molecular Functions	GO:0005161	platelet-derived growth factor receptor binding	-2.40734	-0.500172	3678,3690,7422	ITGA5,ITGB3,VEGFA	3/14
12_Member	GO Biological Processes	GO:0050731	positive regulation of peptidyl-tyrosine phosphorylation	-2.27525	-0.427063	1440,3593,3678,3690,7124,7422,8767,50604	CSF3,IL12B,ITGA5,ITGB3,TNF,VEGFA,RIPK2,IL20	8/113
13_Summary	GO Biological Processes	GO:0048525	negative regulation of viral process	-4.27249	-1.5738	3440,5629,5806,7124,9023,9683,10410,57506,3654,201292,3055,3576	IFNA2,PROX1,PTX3,TNF,CH25H,N4BP1,IFITM3,MAVS,IRAK1,TRIM65,HCK,CXCL8	12/-
13_Member	GO Biological Processes	GO:0048525	negative regulation of viral process	-4.27249	-1.5738	3440,5629,5806,7124,9023,9683,10410,57506	IFNA2,PROX1,PTX3,TNF,CH25H,N4BP1,IFITM3,MAVS	8/57
13_Member	GO Biological Processes	GO:0034340	response to type I interferon	-3.89527	-1.4161	3440,3654,9023,10410,57506,201292	IFNA2,IRAK1,CH25H,IFITM3,MAVS,TRIM65	6/34
13_Member	GO Biological Processes	GO:0140888	interferon-mediated signaling pathway	-3.82221	-1.36121	3055,3440,3654,10410,57506,201292	HCK,IFNA2,IRAK1,IFITM3,MAVS,TRIM65	6/35
13_Member	GO Biological Processes	GO:0046597	negative regulation of viral entry into host cell	-3.59635	-1.21103	3440,5806,9023,10410	IFNA2,PTX3,CH25H,IFITM3	4/14
13_Member	GO Biological Processes	GO:0060337	type I interferon-mediated signaling pathway	-3.4264	-1.09162	3440,3654,10410,57506,201292	IFNA2,IRAK1,IFITM3,MAVS,TRIM65	5/27
13_Member	GO Biological Processes	GO:0071357	cellular response to type I interferon	-3.34936	-1.04514	3440,3654,10410,57506,201292	IFNA2,IRAK1,IFITM3,MAVS,TRIM65	5/28
13_Member	GO Biological Processes	GO:1903900	regulation of viral life cycle	-3.32734	-1.02748	3440,3576,5629,5806,7124,9023,9683,10410,57506	IFNA2,CXCL8,PROX1,PTX3,TNF,CH25H,N4BP1,IFITM3,MAVS	9/97
13_Member	GO Biological Processes	GO:1903901	negative regulation of viral life cycle	-3.24453	-0.957516	3440,5806,9023,10410	IFNA2,PTX3,CH25H,IFITM3	4/17
13_Member	GO Biological Processes	GO:0045071	negative regulation of viral genome replication	-3.20477	-0.9343	5629,7124,9683,10410,57506	PROX1,TNF,N4BP1,IFITM3,MAVS	5/30
13_Member	GO Biological Processes	GO:0052372	modulation by symbiont of entry into host	-2.83249	-0.738193	3440,3576,5806,9023,10410	IFNA2,CXCL8,PTX3,CH25H,IFITM3	5/36
13_Member	GO Biological Processes	GO:0050792	regulation of viral process	-2.71786	-0.694465	3440,3576,5629,5806,7124,9023,9683,10410,57506	IFNA2,CXCL8,PROX1,PTX3,TNF,CH25H,N4BP1,IFITM3,MAVS	9/118
13_Member	GO Biological Processes	GO:0045069	regulation of viral genome replication	-2.66147	-0.64521	3576,5629,7124,9683,10410,57506	CXCL8,PROX1,TNF,N4BP1,IFITM3,MAVS	6/57
13_Member	GO Biological Processes	GO:0043903	regulation of biological process involved in symbiotic interaction	-2.62397	-0.625913	3440,3576,5806,9023,10410	IFNA2,CXCL8,PTX3,CH25H,IFITM3	5/40
13_Member	GO Biological Processes	GO:0046596	regulation of viral entry into host cell	-2.28805	-0.435349	3440,5806,9023,10410	IFNA2,PTX3,CH25H,IFITM3	4/30
14_Summary	GO Biological Processes	GO:0070848	response to growth factor	-4.25276	-1.56817	356,650,1454,1649,1795,2246,2353,2729,2730,3096,3164,3576,3690,3725,5741,6498,7133,7422,10370,50515,51176,54541,63978,84687	FASLG,BMP2,CSNK1E,DDIT3,DOCK3,FGF1,FOS,GCLC,GCLM,HIVEP1,NR4A1,CXCL8,ITGB3,JUN,PTH,SKIL,TNFRSF1B,VEGFA,CITED2,CHST11,LEF1,DDIT4,PRDM14,PPP1R9B	24/-
14_Member	GO Biological Processes	GO:0070848	response to growth factor	-4.25276	-1.56817	356,650,1454,1649,1795,2246,2353,2729,2730,3096,3164,3576,3690,3725,5741,6498,7133,7422,10370,50515,51176,54541,63978,84687	FASLG,BMP2,CSNK1E,DDIT3,DOCK3,FGF1,FOS,GCLC,GCLM,HIVEP1,NR4A1,CXCL8,ITGB3,JUN,PTH,SKIL,TNFRSF1B,VEGFA,CITED2,CHST11,LEF1,DDIT4,PRDM14,PPP1R9B	24/418
14_Member	GO Biological Processes	GO:0071363	cellular response to growth factor stimulus	-3.39474	-1.07715	650,1454,1795,2246,2353,2729,2730,3096,3164,3576,3690,3725,6498,7133,7422,10370,50515,51176,54541,63978,84687	BMP2,CSNK1E,DOCK3,FGF1,FOS,GCLC,GCLM,HIVEP1,NR4A1,CXCL8,ITGB3,JUN,SKIL,TNFRSF1B,VEGFA,CITED2,CHST11,LEF1,DDIT4,PRDM14,PPP1R9B	21/391
14_Member	GO Biological Processes	GO:0071774	response to fibroblast growth factor	-2.74948	-0.694465	2246,2729,2730,3164,3576,5741,63978	FGF1,GCLC,GCLM,NR4A1,CXCL8,PTH,PRDM14	7/74
14_Member	GO Biological Processes	GO:0044344	cellular response to fibroblast growth factor stimulus	-2.30725	-0.441966	2246,2729,2730,3164,3576,63978	FGF1,GCLC,GCLM,NR4A1,CXCL8,PRDM14	6/67
15_Summary	GO Biological Processes	GO:0043433	negative regulation of DNA-binding transcription factor activity	-4.24478	-1.56817	1649,2672,3654,4345,5629,7128,8431,8553,9817,51684,197358,88,650,1027,1454,1800,1843,3690,3725,5365,5806,7124,7422,9568,23032,51176	DDIT3,GFI1,IRAK1,CD200,PROX1,TNFAIP3,NR0B2,BHLHE40,KEAP1,SUFU,NLRC3,ACTN2,BMP2,CDKN1B,CSNK1E,DPEP1,DUSP1,ITGB3,JUN,PLXNB3,PTX3,TNF,VEGFA,GABBR2,USP33,LEF1	26/-
15_Member	GO Biological Processes	GO:0043433	negative regulation of DNA-binding transcription factor activity	-4.24478	-1.56817	1649,2672,3654,4345,5629,7128,8431,8553,9817,51684,197358	DDIT3,GFI1,IRAK1,CD200,PROX1,TNFAIP3,NR0B2,BHLHE40,KEAP1,SUFU,NLRC3	11/110
15_Member	GO Biological Processes	GO:0044092	negative regulation of molecular function	-3.46959	-1.11913	88,650,1027,1454,1649,1800,1843,2672,3654,3690,3725,4345,5365,5629,5806,7124,7128,7422,8431,8553,9568,9817,23032,51176,51684,197358	ACTN2,BMP2,CDKN1B,CSNK1E,DDIT3,DPEP1,DUSP1,GFI1,IRAK1,ITGB3,JUN,CD200,PLXNB3,PROX1,PTX3,TNF,TNFAIP3,VEGFA,NR0B2,BHLHE40,GABBR2,KEAP1,USP33,LEF1,SUFU,NLRC3	26/529
16_Summary	GO Biological Processes	GO:0009612	response to mechanical stimulus	-4.20965	-1.54326	2353,2729,3690,4099,4323,5743,6262,6513,7124,8797,8915,9531,10370,63982,231,4239,4311,9683,84230	FOS,GCLC,ITGB3,MAG,MMP14,PTGS2,RYR2,SLC2A1,TNF,TNFRSF10A,BCL10,BAG3,CITED2,ANO3,AKR1B1,MFAP4,MME,N4BP1,LRRC8C	19/-
16_Member	GO Biological Processes	GO:0009612	response to mechanical stimulus	-4.20965	-1.54326	2353,2729,3690,4099,4323,5743,6262,6513,7124,8797,8915,9531,10370,63982	FOS,GCLC,ITGB3,MAG,MMP14,PTGS2,RYR2,SLC2A1,TNF,TNFRSF10A,BCL10,BAG3,CITED2,ANO3	14/173
16_Member	GO Biological Processes	GO:0071260	cellular response to mechanical stimulus	-4.00594	-1.46326	2729,3690,4099,5743,6513,8797,8915,9531	GCLC,ITGB3,MAG,PTGS2,SLC2A1,TNFRSF10A,BCL10,BAG3	8/62
16_Member	GO Biological Processes	GO:0071496	cellular response to external stimulus	-3.95583	-1.43412	2729,3690,4099,5743,6513,8797,8915,9531	GCLC,ITGB3,MAG,PTGS2,SLC2A1,TNFRSF10A,BCL10,BAG3	8/63
16_Member	GO Biological Processes	GO:0019852	L-ascorbic acid metabolic process	-3.17453	-0.927753	231,2729,6513	AKR1B1,GCLC,SLC2A1	3/8
16_Member	GO Biological Processes	GO:1901334	lactone metabolic process	-3.00608	-0.836561	231,2729,6513	AKR1B1,GCLC,SLC2A1	3/9
16_Member	GO Biological Processes	GO:0071214	cellular response to abiotic stimulus	-2.44761	-0.509484	231,2729,3690,4099,4239,4311,5743,6513,7124,8797,8915,9531,9683,84230	AKR1B1,GCLC,ITGB3,MAG,MFAP4,MME,PTGS2,SLC2A1,TNF,TNFRSF10A,BCL10,BAG3,N4BP1,LRRC8C	14/260
16_Member	GO Biological Processes	GO:0104004	cellular response to environmental stimulus	-2.44761	-0.509484	231,2729,3690,4099,4239,4311,5743,6513,7124,8797,8915,9531,9683,84230	AKR1B1,GCLC,ITGB3,MAG,MFAP4,MME,PTGS2,SLC2A1,TNF,TNFRSF10A,BCL10,BAG3,N4BP1,LRRC8C	14/260
17_Summary	GO Biological Processes	GO:0014823	response to activity	-4.16251	-1.52541	302,2353,2729,2730,3690,6262,7124,23135,1027,3856,51176	ANXA2,FOS,GCLC,GCLM,ITGB3,RYR2,TNF,KDM6B,CDKN1B,KRT8,LEF1	11/-
17_Member	GO Biological Processes	GO:0014823	response to activity	-4.16251	-1.52541	302,2353,2729,2730,3690,6262,7124,23135	ANXA2,FOS,GCLC,GCLM,ITGB3,RYR2,TNF,KDM6B	8/59
17_Member	GO Biological Processes	GO:1904019	epithelial cell apoptotic process	-3.1048	-0.887728	302,1027,3856,6262,7124,51176	ANXA2,CDKN1B,KRT8,RYR2,TNF,LEF1	6/47
18_Summary	GO Biological Processes	GO:0002694	regulation of leukocyte activation	-4.09214	-1.49986	135,959,3111,3440,3593,3601,4323,4345,5321,5590,6597,7124,7128,7133,8013,8654,8767,8915,11148,23208,27166,51176,84695,84807,718,7186,2729,650,2266,3654,7422,10370,2353,50604,54997,1440,8328,2294,3678,3690,7052	ADORA2A,CD40LG,HLA-DOA,IFNA2,IL12B,IL15RA,MMP14,CD200,PLA2G4A,PRKCZ,SMARCA4,TNF,TNFAIP3,TNFRSF1B,NR4A3,PDE5A,RIPK2,BCL10,HHLA2,SYT11,PRELID1,LEF1,LOXL3,NFKBID,C3,TRAF2,GCLC,BMP2,FGG,IRAK1,VEGFA,CITED2,FOS,IL20,TESC,CSF3,GFI1B,FOXF1,ITGA5,ITGB3,TGM2	41/-
18_Member	GO Biological Processes	GO:0002694	regulation of leukocyte activation	-4.09214	-1.49986	135,959,3111,3440,3593,3601,4323,4345,5321,5590,6597,7124,7128,7133,8013,8654,8767,8915,11148,23208,27166,51176,84695,84807	ADORA2A,CD40LG,HLA-DOA,IFNA2,IL12B,IL15RA,MMP14,CD200,PLA2G4A,PRKCZ,SMARCA4,TNF,TNFAIP3,TNFRSF1B,NR4A3,PDE5A,RIPK2,BCL10,HHLA2,SYT11,PRELID1,LEF1,LOXL3,NFKBID	24/428
18_Member	GO Biological Processes	GO:0002822	regulation of adaptive immune response based on somatic recombination of immune receptors built from immunoglobulin superfamily domains	-4.01341	-1.46326	718,3440,3593,5321,5590,7124,7128,7133,7186,8767,84695,84807	C3,IFNA2,IL12B,PLA2G4A,PRKCZ,TNF,TNFAIP3,TNFRSF1B,TRAF2,RIPK2,LOXL3,NFKBID	12/137
18_Member	GO Biological Processes	GO:0050865	regulation of cell activation	-3.89129	-1.4161	135,959,2729,3111,3440,3593,3601,4323,4345,5321,5590,6597,7124,7128,7133,8013,8654,8767,8915,11148,23208,27166,51176,84695,84807	ADORA2A,CD40LG,GCLC,HLA-DOA,IFNA2,IL12B,IL15RA,MMP14,CD200,PLA2G4A,PRKCZ,SMARCA4,TNF,TNFAIP3,TNFRSF1B,NR4A3,PDE5A,RIPK2,BCL10,HHLA2,SYT11,PRELID1,LEF1,LOXL3,NFKBID	25/469
18_Member	GO Biological Processes	GO:0022407	regulation of cell-cell adhesion	-3.73366	-1.30304	135,650,959,2266,3111,3440,3593,3654,5590,6597,7124,7422,8013,8654,8767,8915,10370,11148,51176,84695,84807	ADORA2A,BMP2,CD40LG,FGG,HLA-DOA,IFNA2,IL12B,IRAK1,PRKCZ,SMARCA4,TNF,VEGFA,NR4A3,PDE5A,RIPK2,BCL10,CITED2,HHLA2,LEF1,LOXL3,NFKBID	21/369
18_Member	GO Biological Processes	GO:0002819	regulation of adaptive immune response	-3.66722	-1.24818	718,3440,3593,5321,5590,7124,7128,7133,7186,8767,84695,84807	C3,IFNA2,IL12B,PLA2G4A,PRKCZ,TNF,TNFAIP3,TNFRSF1B,TRAF2,RIPK2,LOXL3,NFKBID	12/149
18_Member	GO Biological Processes	GO:1902107	positive regulation of leukocyte differentiation	-3.4825	-1.12712	2353,3593,3601,4323,5590,6597,7124,8767,50604,51176,54997,84807	FOS,IL12B,IL15RA,MMP14,PRKCZ,SMARCA4,TNF,RIPK2,IL20,LEF1,TESC,NFKBID	12/156
18_Member	GO Biological Processes	GO:1903708	positive regulation of hemopoiesis	-3.4825	-1.12712	2353,3593,3601,4323,5590,6597,7124,8767,50604,51176,54997,84807	FOS,IL12B,IL15RA,MMP14,PRKCZ,SMARCA4,TNF,RIPK2,IL20,LEF1,TESC,NFKBID	12/156
18_Member	GO Biological Processes	GO:1902105	regulation of leukocyte differentiation	-3.41029	-1.08815	2353,3111,3440,3593,3601,4323,5590,6597,7124,8767,27166,50604,51176,54997,84695,84807	FOS,HLA-DOA,IFNA2,IL12B,IL15RA,MMP14,PRKCZ,SMARCA4,TNF,RIPK2,PRELID1,IL20,LEF1,TESC,LOXL3,NFKBID	16/256
18_Member	GO Biological Processes	GO:1903037	regulation of leukocyte cell-cell adhesion	-3.37192	-1.05979	135,959,3111,3440,3593,3654,5590,6597,7124,8013,8654,8767,8915,11148,51176,84695,84807	ADORA2A,CD40LG,HLA-DOA,IFNA2,IL12B,IRAK1,PRKCZ,SMARCA4,TNF,NR4A3,PDE5A,RIPK2,BCL10,HHLA2,LEF1,LOXL3,NFKBID	17/284
18_Member	GO Biological Processes	GO:1903706	regulation of hemopoiesis	-3.10738	-0.887728	1440,2353,3111,3440,3593,3601,4323,5590,6597,7124,8328,8767,27166,50604,51176,54997,84695,84807	CSF3,FOS,HLA-DOA,IFNA2,IL12B,IL15RA,MMP14,PRKCZ,SMARCA4,TNF,GFI1B,RIPK2,PRELID1,IL20,LEF1,TESC,LOXL3,NFKBID	18/327
18_Member	GO Biological Processes	GO:0045622	regulation of T-helper cell differentiation	-3.07136	-0.861405	3593,5590,8767,84695,84807	IL12B,PRKCZ,RIPK2,LOXL3,NFKBID	5/32
18_Member	GO Biological Processes	GO:0045619	regulation of lymphocyte differentiation	-3.05681	-0.855891	3111,3440,3593,3601,4323,5590,6597,8767,27166,51176,84695,84807	HLA-DOA,IFNA2,IL12B,IL15RA,MMP14,PRKCZ,SMARCA4,RIPK2,PRELID1,LEF1,LOXL3,NFKBID	12/174
18_Member	GO Biological Processes	GO:0045624	positive regulation of T-helper cell differentiation	-3.04892	-0.852865	3593,5590,8767,84807	IL12B,PRKCZ,RIPK2,NFKBID	4/19
18_Member	GO Biological Processes	GO:0022409	positive regulation of cell-cell adhesion	-3.01345	-0.836561	959,2266,3111,3593,3654,5590,6597,7124,8013,8767,8915,10370,11148,51176,84807	CD40LG,FGG,HLA-DOA,IL12B,IRAK1,PRKCZ,SMARCA4,TNF,NR4A3,RIPK2,BCL10,CITED2,HHLA2,LEF1,NFKBID	15/252
18_Member	GO Biological Processes	GO:0045785	positive regulation of cell adhesion	-3.00901	-0.836561	959,2266,2294,3111,3593,3654,3678,3690,5590,6597,7052,7124,7422,8013,8767,8915,10370,11148,51176,84807	CD40LG,FGG,FOXF1,HLA-DOA,IL12B,IRAK1,ITGA5,ITGB3,PRKCZ,SMARCA4,TGM2,TNF,VEGFA,NR4A3,RIPK2,BCL10,CITED2,HHLA2,LEF1,NFKBID	20/390
18_Member	GO Biological Processes	GO:0002827	positive regulation of T-helper 1 type immune response	-3.00608	-0.836561	3593,5321,8767	IL12B,PLA2G4A,RIPK2	3/9
18_Member	GO Biological Processes	GO:0002824	positive regulation of adaptive immune response based on somatic recombination of immune receptors built from immunoglobulin superfamily domains	-2.95681	-0.803083	718,3593,5321,5590,7124,7186,8767,84807	C3,IL12B,PLA2G4A,PRKCZ,TNF,TRAF2,RIPK2,NFKBID	8/88
18_Member	GO Biological Processes	GO:0050863	regulation of T cell activation	-2.89353	-0.760987	135,959,3111,3440,3593,5590,6597,7133,8654,8767,8915,11148,27166,51176,84695,84807	ADORA2A,CD40LG,HLA-DOA,IFNA2,IL12B,PRKCZ,SMARCA4,TNFRSF1B,PDE5A,RIPK2,BCL10,HHLA2,PRELID1,LEF1,LOXL3,NFKBID	16/286
18_Member	GO Biological Processes	GO:0051249	regulation of lymphocyte activation	-2.78433	-0.709788	135,959,3111,3440,3593,3601,4323,5590,6597,7128,7133,8654,8767,8915,11148,27166,51176,84695,84807	ADORA2A,CD40LG,HLA-DOA,IFNA2,IL12B,IL15RA,MMP14,PRKCZ,SMARCA4,TNFAIP3,TNFRSF1B,PDE5A,RIPK2,BCL10,HHLA2,PRELID1,LEF1,LOXL3,NFKBID	19/378
18_Member	GO Biological Processes	GO:0002821	positive regulation of adaptive immune response	-2.77112	-0.704997	718,3593,5321,5590,7124,7186,8767,84807	C3,IL12B,PLA2G4A,PRKCZ,TNF,TRAF2,RIPK2,NFKBID	8/94
18_Member	GO Biological Processes	GO:1903039	positive regulation of leukocyte cell-cell adhesion	-2.7244	-0.694465	959,3111,3593,3654,5590,6597,7124,8013,8767,8915,11148,51176,84807	CD40LG,HLA-DOA,IL12B,IRAK1,PRKCZ,SMARCA4,TNF,NR4A3,RIPK2,BCL10,HHLA2,LEF1,NFKBID	13/216
18_Member	GO Biological Processes	GO:0002696	positive regulation of leukocyte activation	-2.59395	-0.609788	959,3111,3593,3601,4323,5321,5590,6597,7124,8013,8767,8915,11148,51176,84807	CD40LG,HLA-DOA,IL12B,IL15RA,MMP14,PLA2G4A,PRKCZ,SMARCA4,TNF,NR4A3,RIPK2,BCL10,HHLA2,LEF1,NFKBID	15/278
18_Member	GO Biological Processes	GO:0045580	regulation of T cell differentiation	-2.59091	-0.609122	3111,3440,3593,5590,6597,8767,27166,51176,84695,84807	HLA-DOA,IFNA2,IL12B,PRKCZ,SMARCA4,RIPK2,PRELID1,LEF1,LOXL3,NFKBID	10/147
18_Member	GO Biological Processes	GO:0043370	regulation of CD4-positive, alpha-beta T cell differentiation	-2.43966	-0.509233	3593,5590,8767,84695,84807	IL12B,PRKCZ,RIPK2,LOXL3,NFKBID	5/44
18_Member	GO Biological Processes	GO:0050867	positive regulation of cell activation	-2.40727	-0.500172	959,3111,3593,3601,4323,5321,5590,6597,7124,8013,8767,8915,11148,51176,84807	CD40LG,HLA-DOA,IL12B,IL15RA,MMP14,PLA2G4A,PRKCZ,SMARCA4,TNF,NR4A3,RIPK2,BCL10,HHLA2,LEF1,NFKBID	15/291
18_Member	GO Biological Processes	GO:0043372	positive regulation of CD4-positive, alpha-beta T cell differentiation	-2.39861	-0.500172	3593,5590,8767,84807	IL12B,PRKCZ,RIPK2,NFKBID	4/28
18_Member	GO Biological Processes	GO:0045621	positive regulation of lymphocyte differentiation	-2.32183	-0.451596	3593,3601,4323,5590,6597,8767,51176,84807	IL12B,IL15RA,MMP14,PRKCZ,SMARCA4,RIPK2,LEF1,NFKBID	8/111
18_Member	GO Biological Processes	GO:0002825	regulation of T-helper 1 type immune response	-2.15867	-0.369363	3593,5321,8767	IL12B,PLA2G4A,RIPK2	3/17
18_Member	GO Biological Processes	GO:2000319	regulation of T-helper 17 cell differentiation	-2.15867	-0.369363	3593,84695,84807	IL12B,LOXL3,NFKBID	3/17
18_Member	GO Biological Processes	GO:2000516	positive regulation of CD4-positive, alpha-beta T cell activation	-2.04687	-0.315216	3593,5590,8767,84807	IL12B,PRKCZ,RIPK2,NFKBID	4/35
19_Summary	GO Biological Processes	GO:0048660	regulation of smooth muscle cell proliferation	-4.03351	-1.46326	283,650,1027,3593,3654,3690,3725,5743,7124,7128,8013,134,2353,4323,5327,6262,6513,7422,10370,54541,112399	ANG,BMP2,CDKN1B,IL12B,IRAK1,ITGB3,JUN,PTGS2,TNF,TNFAIP3,NR4A3,ADORA1,FOS,MMP14,PLAT,RYR2,SLC2A1,VEGFA,CITED2,DDIT4,EGLN3	21/-
19_Member	GO Biological Processes	GO:0048660	regulation of smooth muscle cell proliferation	-4.03351	-1.46326	283,650,1027,3593,3654,3690,3725,5743,7124,7128,8013	ANG,BMP2,CDKN1B,IL12B,IRAK1,ITGB3,JUN,PTGS2,TNF,TNFAIP3,NR4A3	11/116
19_Member	GO Biological Processes	GO:0001666	response to hypoxia	-3.78843	-1.33367	134,283,650,1027,2353,3654,4323,5327,5743,6262,6513,7124,7422,10370,54541,112399	ADORA1,ANG,BMP2,CDKN1B,FOS,IRAK1,MMP14,PLAT,PTGS2,RYR2,SLC2A1,TNF,VEGFA,CITED2,DDIT4,EGLN3	16/237
19_Member	GO Biological Processes	GO:0036293	response to decreased oxygen levels	-3.52502	-1.15966	134,283,650,1027,2353,3654,4323,5327,5743,6262,6513,7124,7422,10370,54541,112399	ADORA1,ANG,BMP2,CDKN1B,FOS,IRAK1,MMP14,PLAT,PTGS2,RYR2,SLC2A1,TNF,VEGFA,CITED2,DDIT4,EGLN3	16/250
19_Member	GO Biological Processes	GO:0070482	response to oxygen levels	-3.12355	-0.895575	134,283,650,1027,2353,3654,4323,5327,5743,6262,6513,7124,7422,10370,54541,112399	ADORA1,ANG,BMP2,CDKN1B,FOS,IRAK1,MMP14,PLAT,PTGS2,RYR2,SLC2A1,TNF,VEGFA,CITED2,DDIT4,EGLN3	16/272
19_Member	GO Biological Processes	GO:0048661	positive regulation of smooth muscle cell proliferation	-2.12621	-0.353209	3654,3690,3725,5743,7124,8013	IRAK1,ITGB3,JUN,PTGS2,TNF,NR4A3	6/73
20_Summary	GO Biological Processes	GO:0035296	regulation of tube diameter	-3.99969	-1.46326	134,135,2266,2729,2730,3269,3350,5743,7124,7422,27345,6510,6513,6582,57419,70,2865,4852,6262,79924,88,1440,2664,3055,4099,6369,9423,23499,81553,89,816,1959,3164,5590,7133,8013,8654	ADORA1,ADORA2A,FGG,GCLC,GCLM,HRH1,HTR1A,PTGS2,TNF,VEGFA,KCNMB4,SLC1A5,SLC2A1,SLC22A2,SLC24A3,ACTC1,FFAR3,NPY,RYR2,ADM2,ACTN2,CSF3,GDI1,HCK,MAG,CCL24,NTN1,MACF1,CYRIA,ACTN3,CAMK2B,EGR2,NR4A1,PRKCZ,TNFRSF1B,NR4A3,PDE5A	37/-
20_Member	GO Biological Processes	GO:0035296	regulation of tube diameter	-3.99969	-1.46326	134,135,2266,2729,2730,3269,3350,5743,7124,7422,27345	ADORA1,ADORA2A,FGG,GCLC,GCLM,HRH1,HTR1A,PTGS2,TNF,VEGFA,KCNMB4	11/117
20_Member	GO Biological Processes	GO:0097746	blood vessel diameter maintenance	-3.99969	-1.46326	134,135,2266,2729,2730,3269,3350,5743,7124,7422,27345	ADORA1,ADORA2A,FGG,GCLC,GCLM,HRH1,HTR1A,PTGS2,TNF,VEGFA,KCNMB4	11/117
20_Member	GO Biological Processes	GO:0035150	regulation of tube size	-3.96626	-1.43726	134,135,2266,2729,2730,3269,3350,5743,7124,7422,27345	ADORA1,ADORA2A,FGG,GCLC,GCLM,HRH1,HTR1A,PTGS2,TNF,VEGFA,KCNMB4	11/118
20_Member	GO Biological Processes	GO:0003018	vascular process in circulatory system	-3.74112	-1.30458	134,135,2266,2729,2730,3269,3350,5743,6510,6513,6582,7124,7422,27345,57419	ADORA1,ADORA2A,FGG,GCLC,GCLM,HRH1,HTR1A,PTGS2,SLC1A5,SLC2A1,SLC22A2,TNF,VEGFA,KCNMB4,SLC24A3	15/215
20_Member	GO Biological Processes	GO:0003013	circulatory system process	-3.17655	-0.927753	70,134,135,2266,2729,2730,2865,3269,3350,4852,5743,6262,6510,6513,6582,7124,7422,27345,57419,79924	ACTC1,ADORA1,ADORA2A,FGG,GCLC,GCLM,FFAR3,HRH1,HTR1A,NPY,PTGS2,RYR2,SLC1A5,SLC2A1,SLC22A2,TNF,VEGFA,KCNMB4,SLC24A3,ADM2	20/378
20_Member	GO Biological Processes	GO:0090066	regulation of anatomical structure size	-2.7611	-0.701792	88,134,135,1440,2266,2664,2729,2730,3055,3269,3350,4099,5743,6369,7124,7422,9423,23499,27345,81553	ACTN2,ADORA1,ADORA2A,CSF3,FGG,GDI1,GCLC,GCLM,HCK,HRH1,HTR1A,MAG,PTGS2,CCL24,TNF,VEGFA,NTN1,MACF1,KCNMB4,CYRIA	20/409
20_Member	GO Biological Processes	GO:0008015	blood circulation	-2.62318	-0.625913	70,134,135,2266,2729,2730,2865,3269,3350,4852,5743,6262,7124,7422,27345,79924	ACTC1,ADORA1,ADORA2A,FGG,GCLC,GCLM,FFAR3,HRH1,HTR1A,NPY,PTGS2,RYR2,TNF,VEGFA,KCNMB4,ADM2	16/304
20_Member	GO Biological Processes	GO:0019229	regulation of vasoconstriction	-2.09228	-0.341081	2266,3269,3350,5743,27345	FGG,HRH1,HTR1A,PTGS2,KCNMB4	5/53
20_Member	GO Biological Processes	GO:0044057	regulation of system process	-2.09053	-0.341081	89,134,816,1959,2266,3164,3269,3350,4099,5590,5743,6262,7124,7133,8013,8654,27345,79924	ACTN3,ADORA1,CAMK2B,EGR2,FGG,NR4A1,HRH1,HTR1A,MAG,PRKCZ,PTGS2,RYR2,TNF,TNFRSF1B,NR4A3,PDE5A,KCNMB4,ADM2	18/407

## Sheet: L3 cons ISG
Table S6. Gene ontology analysis of conserved ISG (cons ISG), non conserved ISG (non cons ISG) and genes induced by VHSV but not poly I:C (not in polyIC), from L1, L2 and L3 lists,
GroupID	Category	Term	Description	LogP	Log(q-value)	Genes	Symbols	InTerm_InList
1_Summary	GO Biological Processes	GO:0048525	negative regulation of viral process	-4.65429	-0.628709	6772,24138,91543,151636,197358	STAT1,IFIT5,RSAD2,DTX3L,NLRC3	5/-
1_Member	GO Biological Processes	GO:0048525	negative regulation of viral process	-4.65429	-0.628709	6772,24138,91543	STAT1,IFIT5,RSAD2	3/57
1_Member	GO Biological Processes	GO:0051607	defense response to virus	-4.62753	-0.628709	6772,24138,91543,151636	STAT1,IFIT5,RSAD2,DTX3L	4/181
1_Member	GO Biological Processes	GO:0009615	response to virus	-3.96211	-0.361229	6772,24138,91543,151636	STAT1,IFIT5,RSAD2,DTX3L	4/268
1_Member	GO Biological Processes	GO:0050792	regulation of viral process	-3.70951	-0.187803	6772,24138,91543	STAT1,IFIT5,RSAD2	3/118
1_Member	GO Biological Processes	GO:0002831	regulation of response to biotic stimulus	-3.3756	0	6772,91543,151636,197358	STAT1,RSAD2,DTX3L,NLRC3	4/381
1_Member	GO Biological Processes	GO:0045087	innate immune response	-3.08425	0	6772,24138,91543,151636	STAT1,IFIT5,RSAD2,DTX3L	4/455
2_Summary	GO Biological Processes	GO:0019882	antigen processing and presentation	-4.40429	-0.581556	5696,6891,55080	PSMB8,TAP2,TAPBPL	3/-
2_Member	GO Biological Processes	GO:0019882	antigen processing and presentation	-4.40429	-0.581556	5696,6891,55080	PSMB8,TAP2,TAPBPL	3/69
3_Summary	GO Biological Processes	GO:0043122	regulation of canonical NF-kappaB signal transduction	-4.24236	-0.544561	6772,24138,80833,197358	STAT1,IFIT5,APOL3,NLRC3	4/-
3_Member	GO Biological Processes	GO:0043122	regulation of canonical NF-kappaB signal transduction	-4.24236	-0.544561	6772,24138,80833,197358	STAT1,IFIT5,APOL3,NLRC3	4/227

## Sheet: L3 non cons ISG
Table S6. Gene ontology analysis of conserved ISG (cons ISG), non conserved ISG (non cons ISG) and genes induced by VHSV but not poly I:C (not in polyIC), from L1, L2 and L3 lists,
GroupID	Category	Term	Description	LogP	Log(q-value)	Genes	Symbols	InTerm_InList
1_Summary	GO Biological Processes	GO:0006954	inflammatory response	-3.76986	0	143,718,721,1291,2896,3440,4791,7852,8767,29760,51284,356,5987,10241	PARP4,C3,C4B,COL6A1,GRN,IFNA2,NFKB2,CXCR4,RIPK2,BLNK,TLR7,FASLG,TRIM27,CALCOCO2	14/-
1_Member	GO Biological Processes	GO:0006954	inflammatory response	-3.76986	0	143,718,721,1291,2896,3440,4791,7852,8767,29760,51284	PARP4,C3,C4B,COL6A1,GRN,IFNA2,NFKB2,CXCR4,RIPK2,BLNK,TLR7	11/391
1_Member	GO Biological Processes	GO:0045087	innate immune response	-2.13597	0	356,718,721,3440,4791,5987,8767,10241,51284	FASLG,C3,C4B,IFNA2,NFKB2,TRIM27,RIPK2,CALCOCO2,TLR7	9/455
2_Summary	GO Biological Processes	GO:0045229	external encapsulating structure organization	-3.73514	0	1280,1291,1515,1842,3913,4791,7051,30008	COL2A1,COL6A1,CTSV,ECM2,LAMB2,NFKB2,TGM1,EFEMP2	8/-
2_Member	GO Biological Processes	GO:0045229	external encapsulating structure organization	-3.73514	0	1280,1291,1515,1842,3913,4791,7051,30008	COL2A1,COL6A1,CTSV,ECM2,LAMB2,NFKB2,TGM1,EFEMP2	8/210
2_Member	GO Biological Processes	GO:0030198	extracellular matrix organization	-2.99579	0	1280,1291,1515,1842,3913,4791,30008	COL2A1,COL6A1,CTSV,ECM2,LAMB2,NFKB2,EFEMP2	7/209
2_Member	GO Biological Processes	GO:0043062	extracellular structure organization	-2.98371	0	1280,1291,1515,1842,3913,4791,30008	COL2A1,COL6A1,CTSV,ECM2,LAMB2,NFKB2,EFEMP2	7/210
2_Member	GO Biological Processes	GO:1903053	regulation of extracellular matrix organization	-2.0018	0	1291,3913,30008	COL6A1,LAMB2,EFEMP2	3/59
3_Summary	GO Biological Processes	GO:0006914	autophagy	-3.50769	0	1291,3312,8767,8878,10043,10241,25793,192111,203228,13,1981,5987,219743,56648,7852,54764,9388,55270	COL6A1,HSPA8,RIPK2,SQSTM1,TOM1,CALCOCO2,FBXO7,PGAM5,C9orf72,AADAC,EIF4G1,TRIM27,TYSND1,EIF5A2,CXCR4,ZRANB1,LIPG,NUDT15	18/-
3_Member	GO Biological Processes	GO:0006914	autophagy	-3.50769	0	1291,3312,8767,8878,10043,10241,25793,192111,203228	COL6A1,HSPA8,RIPK2,SQSTM1,TOM1,CALCOCO2,FBXO7,PGAM5,C9orf72	9/287
3_Member	GO Biological Processes	GO:0061919	process utilizing autophagic mechanism	-3.50769	0	1291,3312,8767,8878,10043,10241,25793,192111,203228	COL6A1,HSPA8,RIPK2,SQSTM1,TOM1,CALCOCO2,FBXO7,PGAM5,C9orf72	9/287
3_Member	GO Biological Processes	GO:0016239	positive regulation of macroautophagy	-3.44595	0	8767,10043,10241,25793,203228	RIPK2,TOM1,CALCOCO2,FBXO7,C9orf72	5/81
3_Member	GO Biological Processes	GO:0031331	positive regulation of cellular catabolic process	-3.23969	0	13,8767,8878,10043,10241,25793,203228	AADAC,RIPK2,SQSTM1,TOM1,CALCOCO2,FBXO7,C9orf72	7/190
3_Member	GO Biological Processes	GO:0010508	positive regulation of autophagy	-3.2332	0	8767,8878,10043,10241,25793,203228	RIPK2,SQSTM1,TOM1,CALCOCO2,FBXO7,C9orf72	6/137
3_Member	GO Biological Processes	GO:0031329	regulation of cellular catabolic process	-3.16983	0	13,1981,5987,8767,8878,10043,10241,25793,203228,219743	AADAC,EIF4G1,TRIM27,RIPK2,SQSTM1,TOM1,CALCOCO2,FBXO7,C9orf72,TYSND1	10/388
3_Member	GO Biological Processes	GO:0043243	positive regulation of protein-containing complex disassembly	-2.75472	0	10043,10241,56648	TOM1,CALCOCO2,EIF5A2	3/32
3_Member	GO Biological Processes	GO:0010506	regulation of autophagy	-2.59533	0	1981,5987,8767,8878,10043,10241,25793,203228	EIF4G1,TRIM27,RIPK2,SQSTM1,TOM1,CALCOCO2,FBXO7,C9orf72	8/314
3_Member	GO Molecular Functions	GO:0043130	ubiquitin binding	-2.34219	0	7852,8878,10043,25793	CXCR4,SQSTM1,TOM1,FBXO7	4/89
3_Member	GO Molecular Functions	GO:0031593	polyubiquitin modification-dependent protein binding	-2.15298	0	8878,10043,54764	SQSTM1,TOM1,ZRANB1	3/52
3_Member	GO Biological Processes	GO:0016241	regulation of macroautophagy	-2.04553	0	8767,10043,10241,25793,203228	RIPK2,TOM1,CALCOCO2,FBXO7,C9orf72	5/169
3_Member	GO Molecular Functions	GO:0032182	ubiquitin-like protein binding	-2.03401	0	7852,8878,10043,25793	CXCR4,SQSTM1,TOM1,FBXO7	4/109
3_Member	GO Biological Processes	GO:0044248	cellular catabolic process	-2.00526	0	1291,3312,8767,8878,9388,10043,10241,25793,55270,192111,203228	COL6A1,HSPA8,RIPK2,SQSTM1,LIPG,TOM1,CALCOCO2,FBXO7,NUDT15,PGAM5,C9orf72	11/652
4_Summary	GO Biological Processes	GO:0060907	positive regulation of macrophage cytokine production	-3.36485	0	8767,24145,51284,4791,10626,3440,5987,5269,219743	RIPK2,PANX1,TLR7,NFKB2,TRIM16,IFNA2,TRIM27,SERPINB6,TYSND1	9/-
4_Member	GO Biological Processes	GO:0060907	positive regulation of macrophage cytokine production	-3.36485	0	8767,24145,51284	RIPK2,PANX1,TLR7	3/20
4_Member	GO Biological Processes	GO:0061081	positive regulation of myeloid leukocyte cytokine production involved in immune response	-2.83694	0	8767,24145,51284	RIPK2,PANX1,TLR7	3/30
4_Member	GO Biological Processes	GO:0010935	regulation of macrophage cytokine production	-2.75472	0	8767,24145,51284	RIPK2,PANX1,TLR7	3/32
4_Member	GO Biological Processes	GO:0007249	canonical NF-kappaB signal transduction	-2.47435	0	4791,8767,51284	NFKB2,RIPK2,TLR7	3/40
4_Member	GO Biological Processes	GO:0032731	positive regulation of interleukin-1 beta production	-2.44371	0	8767,10626,24145	RIPK2,TRIM16,PANX1	3/41
4_Member	GO Biological Processes	GO:0002718	regulation of cytokine production involved in immune response	-2.24182	0	3440,8767,24145,51284	IFNA2,RIPK2,PANX1,TLR7	4/95
4_Member	GO Biological Processes	GO:0032732	positive regulation of interleukin-1 production	-2.17644	0	8767,10626,24145	RIPK2,TRIM16,PANX1	3/51
4_Member	GO Biological Processes	GO:0032729	positive regulation of type II interferon production	-2.13003	0	5987,8767,51284	TRIM27,RIPK2,TLR7	3/53
4_Member	GO Molecular Functions	GO:0002020	protease binding	-2.09001	0	5269,8767,24145,219743	SERPINB6,RIPK2,PANX1,TYSND1	4/105
5_Summary	GO Molecular Functions	GO:0005178	integrin binding	-3.31883	0	1842,3680,3696,3913,53616,63923,3312,5819,5917,10006	ECM2,ITGA9,ITGB8,LAMB2,ADAM22,TNN,HSPA8,NECTIN2,RARS1,ABI1	10/-
5_Member	GO Molecular Functions	GO:0005178	integrin binding	-3.31883	0	1842,3680,3696,3913,53616,63923	ECM2,ITGA9,ITGB8,LAMB2,ADAM22,TNN	6/132
5_Member	GO Molecular Functions	GO:0050839	cell adhesion molecule binding	-2.50269	0	1842,3312,3680,3696,3913,5819,5917,10006,53616,63923	ECM2,HSPA8,ITGA9,ITGB8,LAMB2,NECTIN2,RARS1,ABI1,ADAM22,TNN	10/477
6_Summary	GO Biological Processes	GO:0002819	regulation of adaptive immune response	-3.04188	0	718,3312,3440,5819,5987,8767,2896,24145,51284,721	C3,HSPA8,IFNA2,NECTIN2,TRIM27,RIPK2,GRN,PANX1,TLR7,C4B	10/-
6_Member	GO Biological Processes	GO:0002819	regulation of adaptive immune response	-3.04188	0	718,3312,3440,5819,5987,8767	C3,HSPA8,IFNA2,NECTIN2,TRIM27,RIPK2	6/149
6_Member	GO Biological Processes	GO:0002697	regulation of immune effector process	-2.99869	0	718,2896,3312,3440,5819,8767,24145,51284	C3,GRN,HSPA8,IFNA2,NECTIN2,RIPK2,PANX1,TLR7	8/271
6_Member	GO Biological Processes	GO:0002699	positive regulation of immune effector process	-2.65925	0	718,3312,5819,8767,24145,51284	C3,HSPA8,NECTIN2,RIPK2,PANX1,TLR7	6/177
6_Member	GO Biological Processes	GO:0002822	regulation of adaptive immune response based on somatic recombination of immune receptors built from immunoglobulin superfamily domains	-2.42588	0	718,3312,3440,5819,8767	C3,HSPA8,IFNA2,NECTIN2,RIPK2	5/137
6_Member	GO Biological Processes	GO:0002824	positive regulation of adaptive immune response based on somatic recombination of immune receptors built from immunoglobulin superfamily domains	-2.35968	0	718,3312,5819,8767	C3,HSPA8,NECTIN2,RIPK2	4/88
6_Member	GO Biological Processes	GO:0002821	positive regulation of adaptive immune response	-2.25803	0	718,3312,5819,8767	C3,HSPA8,NECTIN2,RIPK2	4/94
6_Member	GO Biological Processes	GO:0050766	positive regulation of phagocytosis	-2.22493	0	718,721,3312	C3,C4B,HSPA8	3/49
7_Summary	GO Biological Processes	GO:1903131	mononuclear cell differentiation	-2.82993	0	3440,3696,8767,9760,25793,29760,222487,359948,2896,4791	IFNA2,ITGB8,RIPK2,TOX,FBXO7,BLNK,ADGRG3,IRF2BP2,GRN,NFKB2	10/-
7_Member	GO Biological Processes	GO:1903131	mononuclear cell differentiation	-2.82993	0	3440,3696,8767,9760,25793,29760,222487,359948	IFNA2,ITGB8,RIPK2,TOX,FBXO7,BLNK,ADGRG3,IRF2BP2	8/288
7_Member	GO Biological Processes	GO:0030098	lymphocyte differentiation	-2.70316	0	3440,8767,9760,25793,29760,222487,359948	IFNA2,RIPK2,TOX,FBXO7,BLNK,ADGRG3,IRF2BP2	7/235
7_Member	GO Biological Processes	GO:0002521	leukocyte differentiation	-2.39278	0	3440,3696,8767,9760,25793,29760,222487,359948	IFNA2,ITGB8,RIPK2,TOX,FBXO7,BLNK,ADGRG3,IRF2BP2	8/339
7_Member	GO Biological Processes	GO:0045321	leukocyte activation	-2.14198	0	2896,3440,3696,8767,9760,25793,29760,222487,359948	GRN,IFNA2,ITGB8,RIPK2,TOX,FBXO7,BLNK,ADGRG3,IRF2BP2	9/454
7_Member	GO Biological Processes	GO:0030183	B cell differentiation	-2.09001	0	3440,29760,222487,359948	IFNA2,BLNK,ADGRG3,IRF2BP2	4/105
7_Member	GO Biological Processes	GO:0001775	cell activation	-2.0853	0	2896,3440,3696,4791,8767,9760,25793,29760,222487,359948	GRN,IFNA2,ITGB8,NFKB2,RIPK2,TOX,FBXO7,BLNK,ADGRG3,IRF2BP2	10/548
8_Summary	GO Molecular Functions	GO:0042169	SH2 domain binding	-2.71569	0	3636,8878,29760	INPPL1,SQSTM1,BLNK	3/-
8_Member	GO Molecular Functions	GO:0042169	SH2 domain binding	-2.71569	0	3636,8878,29760	INPPL1,SQSTM1,BLNK	3/33
9_Summary	GO Biological Processes	GO:0050792	regulation of viral process	-2.70668	0	3440,5819,5987,7852,26986	IFNA2,NECTIN2,TRIM27,CXCR4,PABPC1	5/-
9_Member	GO Biological Processes	GO:0050792	regulation of viral process	-2.70668	0	3440,5819,5987,7852,26986	IFNA2,NECTIN2,TRIM27,CXCR4,PABPC1	5/118
10_Summary	GO Biological Processes	GO:0010821	regulation of mitochondrion organization	-2.5527	0	8878,25793,57143,192111,255027	SQSTM1,FBXO7,ADCK1,PGAM5,MPV17L	5/-
10_Member	GO Biological Processes	GO:0010821	regulation of mitochondrion organization	-2.5527	0	8878,25793,57143,192111,255027	SQSTM1,FBXO7,ADCK1,PGAM5,MPV17L	5/128
11_Summary	GO Biological Processes	GO:0045766	positive regulation of angiogenesis	-2.46702	0	718,2896,3696,7852,63923,356	C3,GRN,ITGB8,CXCR4,TNN,FASLG	6/-
11_Member	GO Biological Processes	GO:0045766	positive regulation of angiogenesis	-2.46702	0	718,2896,3696,7852,63923	C3,GRN,ITGB8,CXCR4,TNN	5/134
11_Member	GO Biological Processes	GO:1904018	positive regulation of vasculature development	-2.42588	0	718,2896,3696,7852,63923	C3,GRN,ITGB8,CXCR4,TNN	5/137
11_Member	GO Biological Processes	GO:0045765	regulation of angiogenesis	-2.07966	0	356,718,2896,3696,7852,63923	FASLG,C3,GRN,ITGB8,CXCR4,TNN	6/233
11_Member	GO Biological Processes	GO:1901342	regulation of vasculature development	-2.02825	0	356,718,2896,3696,7852,63923	FASLG,C3,GRN,ITGB8,CXCR4,TNN	6/239
12_Summary	GO Biological Processes	GO:0070371	ERK1 and ERK2 cascade	-2.35652	0	3636,8767,128239	INPPL1,RIPK2,IQGAP3	3/-
12_Member	GO Biological Processes	GO:0070371	ERK1 and ERK2 cascade	-2.35652	0	3636,8767,128239	INPPL1,RIPK2,IQGAP3	3/44
13_Summary	GO Biological Processes	GO:0001934	positive regulation of protein phosphorylation	-2.27267	0	718,1981,2066,3440,8767,8878,10006,55615,128239	C3,EIF4G1,ERBB4,IFNA2,RIPK2,SQSTM1,ABI1,PRR5,IQGAP3	9/-
13_Member	GO Biological Processes	GO:0001934	positive regulation of protein phosphorylation	-2.27267	0	718,1981,2066,3440,8767,8878,10006,55615,128239	C3,EIF4G1,ERBB4,IFNA2,RIPK2,SQSTM1,ABI1,PRR5,IQGAP3	9/433
13_Member	GO Biological Processes	GO:0042327	positive regulation of phosphorylation	-2.03674	0	718,1981,2066,3440,8767,8878,10006,55615,128239	C3,EIF4G1,ERBB4,IFNA2,RIPK2,SQSTM1,ABI1,PRR5,IQGAP3	9/472
14_Summary	GO Biological Processes	GO:0042246	tissue regeneration	-2.22493	0	1291,2066,7006,4750,8767	COL6A1,ERBB4,TEC,NEK1,RIPK2	5/-
14_Member	GO Biological Processes	GO:0042246	tissue regeneration	-2.22493	0	1291,2066,7006	COL6A1,ERBB4,TEC	3/49
14_Member	GO Molecular Functions	GO:0004713	protein tyrosine kinase activity	-2.00692	0	2066,4750,7006,8767	ERBB4,NEK1,TEC,RIPK2	4/111
15_Summary	GO Biological Processes	GO:0009144	purine nucleoside triphosphate metabolic process	-2.09882	0	1291,3312,4624,55270,168537,13,143,7852,10257	COL6A1,HSPA8,MYH6,NUDT15,GIMAP7,AADAC,PARP4,CXCR4,ABCC4	9/-
15_Member	GO Biological Processes	GO:0009144	purine nucleoside triphosphate metabolic process	-2.09882	0	1291,3312,4624,55270,168537	COL6A1,HSPA8,MYH6,NUDT15,GIMAP7	5/164
15_Member	GO Biological Processes	GO:0009410	response to xenobiotic stimulus	-2.00611	0	13,143,1291,3312,7852,10257,55270	AADAC,PARP4,COL6A1,HSPA8,CXCR4,ABCC4,NUDT15	7/316
15_Member	GO Biological Processes	GO:0014823	response to activity	-2.0018	0	1291,3312,7852	COL6A1,HSPA8,CXCR4	3/59
16_Summary	GO Molecular Functions	GO:0005125	cytokine activity	-2.04778	0	356,2896,3440,56477	FASLG,GRN,IFNA2,CCL28	4/-
16_Member	GO Molecular Functions	GO:0005125	cytokine activity	-2.04778	0	356,2896,3440,56477	FASLG,GRN,IFNA2,CCL28	4/108
17_Summary	GO Molecular Functions	GO:0017171	serine hydrolase activity	-2.02039	0	13,1515,84000,219743	AADAC,CTSV,TMPRSS13,TYSND1	4/-
17_Member	GO Molecular Functions	GO:0017171	serine hydrolase activity	-2.02039	0	13,1515,84000,219743	AADAC,CTSV,TMPRSS13,TYSND1	4/110

## Sheet: L3 not ind polyIC
Table S6. Gene ontology analysis of conserved ISG (cons ISG), non conserved ISG (non cons ISG) and genes induced by VHSV but not poly I:C (not in polyIC), from L1, L2 and L3 lists,
GroupID	Category	Term	Description	LogP	Log(q-value)	Genes	Symbols	InTerm_InList
1_Summary	GO Biological Processes	GO:0030101	natural killer cell activation	-8.08341	-3.78356	558,3444,3447,3467,3593,3600,50615,9023,10010,634,3554,3625,4792,7412,9242,80149,1803,8320,80381,84433,135,6288,1893,65997,83666,7784,28400,30835,25893,114770,1052,118856	AXL,IFNA7,IFNA13,IFNW1,IL12B,IL15,IL21R,CH25H,TANK,CEACAM1,IL1R1,INHBB,NFKBIA,VCAM1,MSC,ZC3H12A,DPP4,EOMES,CD276,CARD11,ADORA2A,SAA1,ECM1,RASL11B,PARP9,ZP3,IGHV4-28,CD209,TRIM58,PGLYRP2,CEBPD,MMP21	32/-
1_Member	GO Biological Processes	GO:0030101	natural killer cell activation	-8.08341	-3.78356	558,3444,3447,3467,3593,3600,50615	AXL,IFNA7,IFNA13,IFNW1,IL12B,IL15,IL21R	7/37
1_Member	GO Biological Processes	GO:0002323	natural killer cell activation involved in immune response	-6.24628	-2.54848	3444,3447,3467,3593	IFNA7,IFNA13,IFNW1,IL12B	4/10
1_Member	GO Molecular Functions	GO:0005132	type I interferon receptor binding	-5.41308	-1.95832	3444,3447,3467	IFNA7,IFNA13,IFNW1	3/5
1_Member	GO Biological Processes	GO:0034340	response to type I interferon	-5.33283	-1.93606	3444,3447,3467,9023,10010	IFNA7,IFNA13,IFNW1,CH25H,TANK	5/34
1_Member	GO Biological Processes	GO:0033141	positive regulation of peptidyl-serine phosphorylation of STAT protein	-5.11439	-1.76877	3444,3447,3467	IFNA7,IFNA13,IFNW1	3/6
1_Member	GO Biological Processes	GO:0071345	cellular response to cytokine stimulus	-4.88094	-1.64155	558,634,3444,3447,3467,3554,3593,3600,3625,4792,7412,9242,10010,50615,80149	AXL,CEACAM1,IFNA7,IFNA13,IFNW1,IL1R1,IL12B,IL15,INHBB,NFKBIA,VCAM1,MSC,TANK,IL21R,ZC3H12A	15/557
1_Member	GO Biological Processes	GO:0046649	lymphocyte activation	-4.77661	-1.62288	558,1803,3444,3447,3467,3593,3600,7412,8320,50615,80381,84433	AXL,DPP4,IFNA7,IFNA13,IFNW1,IL12B,IL15,VCAM1,EOMES,IL21R,CD276,CARD11	12/369
1_Member	GO Biological Processes	GO:0019221	cytokine-mediated signaling pathway	-4.55525	-1.51066	634,3444,3447,3467,3554,3593,3600,4792,10010,50615	CEACAM1,IFNA7,IFNA13,IFNW1,IL1R1,IL12B,IL15,NFKBIA,TANK,IL21R	10/268
1_Member	GO Biological Processes	GO:0033139	regulation of peptidyl-serine phosphorylation of STAT protein	-4.49814	-1.49932	3444,3447,3467	IFNA7,IFNA13,IFNW1	3/9
1_Member	GO Biological Processes	GO:0060337	type I interferon-mediated signaling pathway	-4.36605	-1.44886	3444,3447,3467,10010	IFNA7,IFNA13,IFNW1,TANK	4/27
1_Member	GO Biological Processes	GO:0046651	lymphocyte proliferation	-4.36403	-1.44886	3444,3447,3467,3593,3600,84433	IFNA7,IFNA13,IFNW1,IL12B,IL15,CARD11	6/87
1_Member	GO Biological Processes	GO:0001775	cell activation	-4.32844	-1.44886	135,558,1803,3444,3447,3467,3593,3600,6288,7412,8320,50615,80381,84433	ADORA2A,AXL,DPP4,IFNA7,IFNA13,IFNW1,IL12B,IL15,SAA1,VCAM1,EOMES,IL21R,CD276,CARD11	14/548
1_Member	GO Biological Processes	GO:0071357	cellular response to type I interferon	-4.30156	-1.44886	3444,3447,3467,10010	IFNA7,IFNA13,IFNW1,TANK	4/28
1_Member	GO Biological Processes	GO:0032943	mononuclear cell proliferation	-4.25375	-1.42855	3444,3447,3467,3593,3600,84433	IFNA7,IFNA13,IFNW1,IL12B,IL15,CARD11	6/91
1_Member	GO Biological Processes	GO:0030098	lymphocyte differentiation	-4.2323	-1.42381	558,3444,3447,3467,3593,3600,7412,8320,84433	AXL,IFNA7,IFNA13,IFNW1,IL12B,IL15,VCAM1,EOMES,CARD11	9/235
1_Member	GO Biological Processes	GO:0002286	T cell activation involved in immune response	-4.17695	-1.40857	3444,3447,3467,3593,8320	IFNA7,IFNA13,IFNW1,IL12B,EOMES	5/58
1_Member	GO Biological Processes	GO:0042110	T cell activation	-4.10652	-1.36297	1803,3444,3447,3467,3593,3600,8320,80381,84433	DPP4,IFNA7,IFNA13,IFNW1,IL12B,IL15,EOMES,CD276,CARD11	9/244
1_Member	GO Biological Processes	GO:0042100	B cell proliferation	-4.06679	-1.33513	3444,3447,3467,84433	IFNA7,IFNA13,IFNW1,CARD11	4/32
1_Member	GO Biological Processes	GO:0140888	interferon-mediated signaling pathway	-3.91097	-1.25244	3444,3447,3467,10010	IFNA7,IFNA13,IFNW1,TANK	4/35
1_Member	GO Biological Processes	GO:0070661	leukocyte proliferation	-3.90694	-1.25244	3444,3447,3467,3593,3600,84433	IFNA7,IFNA13,IFNW1,IL12B,IL15,CARD11	6/105
1_Member	GO Biological Processes	GO:0045321	leukocyte activation	-3.905	-1.25244	558,1803,3444,3447,3467,3593,3600,7412,8320,50615,80381,84433	AXL,DPP4,IFNA7,IFNA13,IFNW1,IL12B,IL15,VCAM1,EOMES,IL21R,CD276,CARD11	12/454
1_Member	GO Molecular Functions	GO:0005125	cytokine activity	-3.83945	-1.20235	3444,3447,3467,3593,3600,3625	IFNA7,IFNA13,IFNW1,IL12B,IL15,INHBB	6/108
1_Member	GO Biological Processes	GO:0043330	response to exogenous dsRNA	-3.81504	-1.18728	3444,3447,3467,4792	IFNA7,IFNA13,IFNW1,NFKBIA	4/37
1_Member	GO Molecular Functions	GO:0005126	cytokine receptor binding	-3.71432	-1.10405	1893,3444,3447,3467,3593,3600,65997	ECM1,IFNA7,IFNA13,IFNW1,IL12B,IL15,RASL11B	7/162
1_Member	GO Biological Processes	GO:1903131	mononuclear cell differentiation	-3.56399	-0.980142	558,3444,3447,3467,3593,3600,7412,8320,84433	AXL,IFNA7,IFNA13,IFNW1,IL12B,IL15,VCAM1,EOMES,CARD11	9/288
1_Member	GO Biological Processes	GO:0043331	response to dsRNA	-3.51929	-0.968522	3444,3447,3467,4792	IFNA7,IFNA13,IFNW1,NFKBIA	4/44
1_Member	GO Biological Processes	GO:0051607	defense response to virus	-3.42041	-0.905887	3444,3447,3467,3593,10010,80149,83666	IFNA7,IFNA13,IFNW1,IL12B,TANK,ZC3H12A,PARP9	7/181
1_Member	GO Biological Processes	GO:0002250	adaptive immune response	-3.40216	-0.894698	3444,3447,3467,3593,7784,8320,28400,30835,50615	IFNA7,IFNA13,IFNW1,IL12B,ZP3,EOMES,IGHV4-28,CD209,IL21R	9/303
1_Member	GO Biological Processes	GO:0045087	innate immune response	-3.28618	-0.805863	558,3444,3447,3467,3593,9023,10010,25893,30835,83666,114770	AXL,IFNA7,IFNA13,IFNW1,IL12B,CH25H,TANK,TRIM58,CD209,PARP9,PGLYRP2	11/455
1_Member	GO Molecular Functions	GO:0048018	receptor ligand activity	-3.26396	-0.796617	1803,3444,3447,3467,3593,3600,3625,7784	DPP4,IFNA7,IFNA13,IFNW1,IL12B,IL15,INHBB,ZP3	8/252
1_Member	GO Molecular Functions	GO:0030546	signaling receptor activator activity	-3.21892	-0.776825	1803,3444,3447,3467,3593,3600,3625,7784	DPP4,IFNA7,IFNA13,IFNW1,IL12B,IL15,INHBB,ZP3	8/256
1_Member	GO Biological Processes	GO:0098586	cellular response to virus	-3.20745	-0.776825	3444,3447,3467,80149	IFNA7,IFNA13,IFNW1,ZC3H12A	4/53
1_Member	GO Biological Processes	GO:0002521	leukocyte differentiation	-3.05219	-0.661157	558,3444,3447,3467,3593,3600,7412,8320,84433	AXL,IFNA7,IFNA13,IFNW1,IL12B,IL15,VCAM1,EOMES,CARD11	9/339
1_Member	GO Molecular Functions	GO:0030545	signaling receptor regulator activity	-3.0472	-0.661157	1803,3444,3447,3467,3593,3600,3625,7784	DPP4,IFNA7,IFNA13,IFNW1,IL12B,IL15,INHBB,ZP3	8/272
1_Member	GO Biological Processes	GO:0002285	lymphocyte activation involved in immune response	-3.00924	-0.628465	3444,3447,3467,3593,8320	IFNA7,IFNA13,IFNW1,IL12B,EOMES	5/103
1_Member	GO Biological Processes	GO:0030183	B cell differentiation	-2.97168	-0.596106	3444,3447,3467,7412,84433	IFNA7,IFNA13,IFNW1,VCAM1,CARD11	5/105
1_Member	GO Biological Processes	GO:0002252	immune effector process	-2.88781	-0.537348	3444,3447,3467,3593,7784,8320,28400,50615	IFNA7,IFNA13,IFNW1,IL12B,ZP3,EOMES,IGHV4-28,IL21R	8/288
1_Member	GO Biological Processes	GO:0030097	hemopoiesis	-2.55488	-0.267857	558,1052,3444,3447,3467,3593,3600,7412,8320,84433,118856	AXL,CEBPD,IFNA7,IFNA13,IFNW1,IL12B,IL15,VCAM1,EOMES,CARD11,MMP21	11/561
1_Member	GO Biological Processes	GO:0009615	response to virus	-2.4356	-0.203927	3444,3447,3467,3593,10010,80149,83666	IFNA7,IFNA13,IFNW1,IL12B,TANK,ZC3H12A,PARP9	7/268
1_Member	GO Biological Processes	GO:0002366	leukocyte activation involved in immune response	-2.35935	-0.145851	3444,3447,3467,3593,8320	IFNA7,IFNA13,IFNW1,IL12B,EOMES	5/145
1_Member	GO Biological Processes	GO:0002263	cell activation involved in immune response	-2.30943	-0.120216	3444,3447,3467,3593,8320	IFNA7,IFNA13,IFNW1,IL12B,EOMES	5/149
1_Member	GO Biological Processes	GO:0042113	B cell activation	-2.27305	-0.0970446	3444,3447,3467,7412,84433	IFNA7,IFNA13,IFNW1,VCAM1,CARD11	5/152
1_Member	GO Biological Processes	GO:0006959	humoral immune response	-2.01108	0	3444,3447,3467,7784	IFNA7,IFNA13,IFNW1,ZP3	4/113
2_Summary	GO Biological Processes	GO:0044650	adhesion of symbiont to host cell	-6.46566	-2.54848	1803,3625,30835,59272,558,1915,80149,114770,10610,83666,9023,25893	DPP4,INHBB,CD209,ACE2,AXL,EEF1A1,ZC3H12A,PGLYRP2,ST6GALNAC2,PARP9,CH25H,TRIM58	12/-
2_Member	GO Biological Processes	GO:0044650	adhesion of symbiont to host cell	-6.46566	-2.54848	1803,3625,30835,59272	DPP4,INHBB,CD209,ACE2	4/9
2_Member	GO Biological Processes	GO:0044406	adhesion of symbiont to host	-6.24628	-2.54848	1803,3625,30835,59272	DPP4,INHBB,CD209,ACE2	4/10
2_Member	GO Biological Processes	GO:0019062	virion attachment to host cell	-4.6719	-1.57616	1803,30835,59272	DPP4,CD209,ACE2	3/8
2_Member	GO Biological Processes	GO:0044403	biological process involved in symbiotic interaction	-3.89908	-1.25244	558,1803,1915,3625,30835,59272,80149,114770	AXL,DPP4,EEF1A1,INHBB,CD209,ACE2,ZC3H12A,PGLYRP2	8/203
2_Member	GO Biological Processes	GO:0051701	biological process involved in interaction with host	-3.5125	-0.968522	558,1803,3625,30835,59272,114770	AXL,DPP4,INHBB,CD209,ACE2,PGLYRP2	6/124
2_Member	GO Biological Processes	GO:0046794	transport of virus	-3.39114	-0.890625	1803,30835,59272	DPP4,CD209,ACE2	3/20
2_Member	GO Molecular Functions	GO:0001618	virus receptor activity	-2.94953	-0.584173	558,1803,30835,59272	AXL,DPP4,CD209,ACE2	4/62
2_Member	GO Molecular Functions	GO:0140272	exogenous protein binding	-2.92348	-0.563146	558,1803,30835,59272	AXL,DPP4,CD209,ACE2	4/63
2_Member	GO Biological Processes	GO:0046718	symbiont entry into host cell	-2.33968	-0.138034	558,1803,30835,59272	AXL,DPP4,CD209,ACE2	4/91
2_Member	GO Biological Processes	GO:0016032	viral process	-2.33752	-0.138034	558,1803,10610,30835,59272,83666	AXL,DPP4,ST6GALNAC2,CD209,ACE2,PARP9	6/210
2_Member	GO Biological Processes	GO:0044409	symbiont entry into host	-2.30613	-0.120216	558,1803,30835,59272	AXL,DPP4,CD209,ACE2	4/93
2_Member	GO Biological Processes	GO:1903900	regulation of viral life cycle	-2.24149	-0.0751697	558,9023,25893,30835	AXL,CH25H,TRIM58,CD209	4/97
3_Summary	GO Biological Processes	GO:0032649	regulation of type II interferon production	-5.85806	-2.33635	558,3554,3593,7784,80149,80381,114770,3600,7412,30835,84433,135,634,1803,8728,4792,6288,59272,9516,10010,83666	AXL,IL1R1,IL12B,ZP3,ZC3H12A,CD276,PGLYRP2,IL15,VCAM1,CD209,CARD11,ADORA2A,CEACAM1,DPP4,ADAM19,NFKBIA,SAA1,ACE2,LITAF,TANK,PARP9	21/-
3_Member	GO Biological Processes	GO:0032649	regulation of type II interferon production	-5.85806	-2.33635	558,3554,3593,7784,80149,80381,114770	AXL,IL1R1,IL12B,ZP3,ZC3H12A,CD276,PGLYRP2	7/76
3_Member	GO Biological Processes	GO:0042102	positive regulation of T cell proliferation	-5.85806	-2.33635	3593,3600,7412,7784,30835,80381,84433	IL12B,IL15,VCAM1,ZP3,CD209,CD276,CARD11	7/76
3_Member	GO Biological Processes	GO:0050671	positive regulation of lymphocyte proliferation	-4.91608	-1.64155	3593,3600,7412,7784,30835,80381,84433	IL12B,IL15,VCAM1,ZP3,CD209,CD276,CARD11	7/105
3_Member	GO Biological Processes	GO:0032946	positive regulation of mononuclear cell proliferation	-4.86223	-1.64155	3593,3600,7412,7784,30835,80381,84433	IL12B,IL15,VCAM1,ZP3,CD209,CD276,CARD11	7/107
3_Member	GO Biological Processes	GO:0022407	regulation of cell-cell adhesion	-4.77661	-1.62288	135,634,1803,3593,3600,7412,7784,8728,30835,80149,80381,84433	ADORA2A,CEACAM1,DPP4,IL12B,IL15,VCAM1,ZP3,ADAM19,CD209,ZC3H12A,CD276,CARD11	12/369
3_Member	GO Biological Processes	GO:0051249	regulation of lymphocyte activation	-4.67279	-1.57616	135,558,1803,3593,3600,7412,7784,30835,80149,80381,84433,114770	ADORA2A,AXL,DPP4,IL12B,IL15,VCAM1,ZP3,CD209,ZC3H12A,CD276,CARD11,PGLYRP2	12/378
3_Member	GO Biological Processes	GO:0070665	positive regulation of leukocyte proliferation	-4.56137	-1.51066	3593,3600,7412,7784,30835,80381,84433	IL12B,IL15,VCAM1,ZP3,CD209,CD276,CARD11	7/119
3_Member	GO Biological Processes	GO:0050865	regulation of cell activation	-4.40833	-1.44886	135,558,634,1803,3593,3600,7412,7784,30835,80149,80381,84433,114770	ADORA2A,AXL,CEACAM1,DPP4,IL12B,IL15,VCAM1,ZP3,CD209,ZC3H12A,CD276,CARD11,PGLYRP2	13/469
3_Member	GO Biological Processes	GO:1903037	regulation of leukocyte cell-cell adhesion	-4.3413	-1.44886	135,1803,3593,3600,7412,7784,30835,80149,80381,84433	ADORA2A,DPP4,IL12B,IL15,VCAM1,ZP3,CD209,ZC3H12A,CD276,CARD11	10/284
3_Member	GO Biological Processes	GO:0050863	regulation of T cell activation	-4.31559	-1.44886	135,1803,3593,3600,7412,7784,30835,80149,80381,84433	ADORA2A,DPP4,IL12B,IL15,VCAM1,ZP3,CD209,ZC3H12A,CD276,CARD11	10/286
3_Member	GO Biological Processes	GO:0042129	regulation of T cell proliferation	-4.25128	-1.42855	3593,3600,7412,7784,30835,80381,84433	IL12B,IL15,VCAM1,ZP3,CD209,CD276,CARD11	7/133
3_Member	GO Biological Processes	GO:0002694	regulation of leukocyte activation	-4.14783	-1.39204	135,558,1803,3593,3600,7412,7784,30835,80149,80381,84433,114770	ADORA2A,AXL,DPP4,IL12B,IL15,VCAM1,ZP3,CD209,ZC3H12A,CD276,CARD11,PGLYRP2	12/428
3_Member	GO Biological Processes	GO:0022409	positive regulation of cell-cell adhesion	-3.99935	-1.29171	1803,3593,3600,7412,7784,8728,30835,80381,84433	DPP4,IL12B,IL15,VCAM1,ZP3,ADAM19,CD209,CD276,CARD11	9/252
3_Member	GO Biological Processes	GO:0050870	positive regulation of T cell activation	-3.9895	-1.29171	1803,3593,3600,7412,7784,30835,80381,84433	DPP4,IL12B,IL15,VCAM1,ZP3,CD209,CD276,CARD11	8/197
3_Member	GO Biological Processes	GO:0051251	positive regulation of lymphocyte activation	-3.93445	-1.25244	558,1803,3593,3600,7412,7784,30835,80381,84433	AXL,DPP4,IL12B,IL15,VCAM1,ZP3,CD209,CD276,CARD11	9/257
3_Member	GO Biological Processes	GO:1903039	positive regulation of leukocyte cell-cell adhesion	-3.71371	-1.10405	1803,3593,3600,7412,7784,30835,80381,84433	DPP4,IL12B,IL15,VCAM1,ZP3,CD209,CD276,CARD11	8/216
3_Member	GO Biological Processes	GO:0002696	positive regulation of leukocyte activation	-3.67787	-1.08559	558,1803,3593,3600,7412,7784,30835,80381,84433	AXL,DPP4,IL12B,IL15,VCAM1,ZP3,CD209,CD276,CARD11	9/278
3_Member	GO Biological Processes	GO:0050727	regulation of inflammatory response	-3.67787	-1.08559	135,3554,3593,3600,4792,6288,7784,59272,114770	ADORA2A,IL1R1,IL12B,IL15,NFKBIA,SAA1,ZP3,ACE2,PGLYRP2	9/278
3_Member	GO Biological Processes	GO:0050670	regulation of lymphocyte proliferation	-3.53948	-0.971299	3593,3600,7412,7784,30835,80381,84433	IL12B,IL15,VCAM1,ZP3,CD209,CD276,CARD11	7/173
3_Member	GO Biological Processes	GO:0050867	positive regulation of cell activation	-3.53079	-0.971299	558,1803,3593,3600,7412,7784,30835,80381,84433	AXL,DPP4,IL12B,IL15,VCAM1,ZP3,CD209,CD276,CARD11	9/291
3_Member	GO Biological Processes	GO:0032944	regulation of mononuclear cell proliferation	-3.47914	-0.942715	3593,3600,7412,7784,30835,80381,84433	IL12B,IL15,VCAM1,ZP3,CD209,CD276,CARD11	7/177
3_Member	GO Biological Processes	GO:0070663	regulation of leukocyte proliferation	-3.2398	-0.778791	3593,3600,7412,7784,30835,80381,84433	IL12B,IL15,VCAM1,ZP3,CD209,CD276,CARD11	7/194
3_Member	GO Biological Processes	GO:0045785	positive regulation of cell adhesion	-3.22361	-0.776825	1803,3593,3600,6288,7412,7784,8728,30835,80381,84433	DPP4,IL12B,IL15,SAA1,VCAM1,ZP3,ADAM19,CD209,CD276,CARD11	10/390
3_Member	GO Biological Processes	GO:0032729	positive regulation of type II interferon production	-3.20745	-0.776825	3554,3593,7784,80381	IL1R1,IL12B,ZP3,CD276	4/53
3_Member	GO Biological Processes	GO:0002697	regulation of immune effector process	-3.05756	-0.661157	558,634,3554,3593,7784,9516,80149,114770	AXL,CEACAM1,IL1R1,IL12B,ZP3,LITAF,ZC3H12A,PGLYRP2	8/271
3_Member	GO Biological Processes	GO:0002709	regulation of T cell mediated immunity	-2.94953	-0.584173	634,3554,3593,7784	CEACAM1,IL1R1,IL12B,ZP3	4/62
3_Member	GO Biological Processes	GO:0002711	positive regulation of T cell mediated immunity	-2.46897	-0.226015	3554,3593,7784	IL1R1,IL12B,ZP3	3/41
3_Member	GO Biological Processes	GO:0002822	regulation of adaptive immune response based on somatic recombination of immune receptors built from immunoglobulin superfamily domains	-2.46436	-0.225206	634,3554,3593,7784,80149	CEACAM1,IL1R1,IL12B,ZP3,ZC3H12A	5/137
3_Member	GO Biological Processes	GO:0001819	positive regulation of cytokine production	-2.34947	-0.141128	3554,3593,3600,6288,7784,10010,80381,84433	IL1R1,IL12B,IL15,SAA1,ZP3,TANK,CD276,CARD11	8/352
3_Member	GO Biological Processes	GO:0002819	regulation of adaptive immune response	-2.30943	-0.120216	634,3554,3593,7784,80149	CEACAM1,IL1R1,IL12B,ZP3,ZC3H12A	5/149
3_Member	GO Biological Processes	GO:0050729	positive regulation of inflammatory response	-2.15015	-0.00865979	3593,3600,4792,7784	IL12B,IL15,NFKBIA,ZP3	4/103
3_Member	GO Biological Processes	GO:0050778	positive regulation of immune response	-2.14582	-0.00733603	3554,3593,3600,4792,7784,80149,80381,83666,84433	IL1R1,IL12B,IL15,NFKBIA,ZP3,ZC3H12A,CD276,PARP9,CARD11	9/463
4_Summary	GO Biological Processes	GO:0032814	regulation of natural killer cell activation	-4.50332	-1.49932	558,3593,3600,114770,80149,4792,7466,9516,84433,31,3625,4488,84458,634,2289,7412,8029,135	AXL,IL12B,IL15,PGLYRP2,ZC3H12A,NFKBIA,WFS1,LITAF,CARD11,ACACA,INHBB,MSX2,LCOR,CEACAM1,FKBP5,VCAM1,CUBN,ADORA2A	18/-
4_Member	GO Biological Processes	GO:0032814	regulation of natural killer cell activation	-4.50332	-1.49932	558,3593,3600,114770	AXL,IL12B,IL15,PGLYRP2	4/25
4_Member	GO Biological Processes	GO:0032823	regulation of natural killer cell differentiation	-4.2096	-1.4149	558,3600,114770	AXL,IL15,PGLYRP2	3/11
4_Member	GO Biological Processes	GO:0032816	positive regulation of natural killer cell activation	-3.5317	-0.971299	558,3593,3600	AXL,IL12B,IL15	3/18
4_Member	GO Biological Processes	GO:0032689	negative regulation of type II interferon production	-3.15113	-0.732089	558,80149,114770	AXL,ZC3H12A,PGLYRP2	3/24
4_Member	GO Biological Processes	GO:0071216	cellular response to biotic stimulus	-2.87327	-0.52766	558,3593,4792,7466,9516,80149	AXL,IL12B,NFKBIA,WFS1,LITAF,ZC3H12A	6/164
4_Member	GO Biological Processes	GO:0045619	regulation of lymphocyte differentiation	-2.74227	-0.410893	558,3593,3600,80149,84433,114770	AXL,IL12B,IL15,ZC3H12A,CARD11,PGLYRP2	6/174
4_Member	GO Biological Processes	GO:0071396	cellular response to lipid	-2.70056	-0.378431	31,558,3593,3625,4488,4792,9516,80149,84458	ACACA,AXL,IL12B,INHBB,MSX2,NFKBIA,LITAF,ZC3H12A,LCOR	9/381
4_Member	GO Biological Processes	GO:0002698	negative regulation of immune effector process	-2.58079	-0.285251	558,634,80149,114770	AXL,CEACAM1,ZC3H12A,PGLYRP2	4/78
4_Member	GO Biological Processes	GO:1902105	regulation of leukocyte differentiation	-2.54551	-0.264398	558,634,3593,3600,80149,84433,114770	AXL,CEACAM1,IL12B,IL15,ZC3H12A,CARD11,PGLYRP2	7/256
4_Member	GO Biological Processes	GO:1903706	regulation of hemopoiesis	-2.54306	-0.264398	558,634,3593,3600,4792,80149,84433,114770	AXL,CEACAM1,IL12B,IL15,NFKBIA,ZC3H12A,CARD11,PGLYRP2	8/327
4_Member	GO Biological Processes	GO:0009617	response to bacterium	-2.51505	-0.248619	558,2289,3593,4792,7412,8029,9516,80149,114770	AXL,FKBP5,IL12B,NFKBIA,VCAM1,CUBN,LITAF,ZC3H12A,PGLYRP2	9/406
4_Member	GO Biological Processes	GO:0071222	cellular response to lipopolysaccharide	-2.50566	-0.24323	558,3593,4792,9516,80149	AXL,IL12B,NFKBIA,LITAF,ZC3H12A	5/134
4_Member	GO Biological Processes	GO:0071219	cellular response to molecule of bacterial origin	-2.41096	-0.185683	558,3593,4792,9516,80149	AXL,IL12B,NFKBIA,LITAF,ZC3H12A	5/141
4_Member	GO Biological Processes	GO:0001818	negative regulation of cytokine production	-2.34756	-0.141128	558,634,3593,3625,80149,114770	AXL,CEACAM1,IL12B,INHBB,ZC3H12A,PGLYRP2	6/209
4_Member	GO Biological Processes	GO:0050866	negative regulation of cell activation	-2.24928	-0.0765269	135,558,634,80149,114770	ADORA2A,AXL,CEACAM1,ZC3H12A,PGLYRP2	5/154
4_Member	GO Biological Processes	GO:0032496	response to lipopolysaccharide	-2.15753	-0.0101743	558,3593,4792,7412,9516,80149	AXL,IL12B,NFKBIA,VCAM1,LITAF,ZC3H12A	6/229
4_Member	GO Biological Processes	GO:0002237	response to molecule of bacterial origin	-2.04511	0	558,3593,4792,7412,9516,80149	AXL,IL12B,NFKBIA,VCAM1,LITAF,ZC3H12A	6/242
5_Summary	GO Biological Processes	GO:0043122	regulation of canonical NF-kappaB signal transduction	-4.34908	-1.44886	1893,4792,9516,10010,25893,56658,57708,80149,84433	ECM1,NFKBIA,LITAF,TANK,TRIM58,TRIM39,MIER1,ZC3H12A,CARD11	9/-
5_Member	GO Biological Processes	GO:0043122	regulation of canonical NF-kappaB signal transduction	-4.34908	-1.44886	1893,4792,9516,10010,25893,56658,57708,80149,84433	ECM1,NFKBIA,LITAF,TANK,TRIM58,TRIM39,MIER1,ZC3H12A,CARD11	9/227
5_Member	GO Biological Processes	GO:0043123	positive regulation of canonical NF-kappaB signal transduction	-2.10348	0	1893,9516,25893,57708,84433	ECM1,LITAF,TRIM58,MIER1,CARD11	5/167
6_Summary	GO Biological Processes	GO:0050691	regulation of defense response to virus by host	-4.17987	-1.40857	3593,3600,80149,83666,59272,93649,8320,84433,135	IL12B,IL15,ZC3H12A,PARP9,ACE2,MYOCD,EOMES,CARD11,ADORA2A	9/-
6_Member	GO Biological Processes	GO:0050691	regulation of defense response to virus by host	-4.17987	-1.40857	3593,3600,80149,83666	IL12B,IL15,ZC3H12A,PARP9	4/30
6_Member	GO Biological Processes	GO:0050688	regulation of defense response to virus	-3.44425	-0.916499	3593,3600,80149,83666	IL12B,IL15,ZC3H12A,PARP9	4/46
6_Member	GO Biological Processes	GO:0002230	positive regulation of defense response to virus by host	-3.26517	-0.796617	3593,80149,83666	IL12B,ZC3H12A,PARP9	3/22
6_Member	GO Biological Processes	GO:0042531	positive regulation of tyrosine phosphorylation of STAT protein	-2.46897	-0.226015	3593,3600,83666	IL12B,IL15,PARP9	3/41
6_Member	GO Biological Processes	GO:0048662	negative regulation of smooth muscle cell proliferation	-2.46897	-0.226015	3593,59272,93649	IL12B,ACE2,MYOCD	3/41
6_Member	GO Biological Processes	GO:0046631	alpha-beta T cell activation	-2.39163	-0.17456	3593,3600,8320,84433	IL12B,IL15,EOMES,CARD11	4/88
6_Member	GO Biological Processes	GO:0046634	regulation of alpha-beta T cell activation	-2.39163	-0.17456	135,3593,80149,84433	ADORA2A,IL12B,ZC3H12A,CARD11	4/88
6_Member	GO Biological Processes	GO:0042509	regulation of tyrosine phosphorylation of STAT protein	-2.22523	-0.0620938	3593,3600,83666	IL12B,IL15,PARP9	3/50
6_Member	GO Biological Processes	GO:0042098	T cell proliferation	-2.0885	0	3593,3600,84433	IL12B,IL15,CARD11	3/56
6_Member	GO Biological Processes	GO:0010660	regulation of muscle cell apoptotic process	-2.02618	0	3593,80149,93649	IL12B,ZC3H12A,MYOCD	3/59
6_Member	GO Biological Processes	GO:2000514	regulation of CD4-positive, alpha-beta T cell activation	-2.0062	0	3593,80149,84433	IL12B,ZC3H12A,CARD11	3/60
7_Summary	GO Biological Processes	GO:0071347	cellular response to interleukin-1	-4.03715	-1.31708	3554,3625,4792,10010,80149,56658,7466,10210	IL1R1,INHBB,NFKBIA,TANK,ZC3H12A,TRIM39,WFS1,TOPORS	8/-
7_Member	GO Biological Processes	GO:0071347	cellular response to interleukin-1	-4.03715	-1.31708	3554,3625,4792,10010,80149	IL1R1,INHBB,NFKBIA,TANK,ZC3H12A	5/62
7_Member	GO Biological Processes	GO:0070555	response to interleukin-1	-3.4382	-0.916499	3554,3625,4792,10010,80149	IL1R1,INHBB,NFKBIA,TANK,ZC3H12A	5/83
7_Member	GO Biological Processes	GO:0043124	negative regulation of canonical NF-kappaB signal transduction	-3.33819	-0.844516	4792,10010,56658,80149	NFKBIA,TANK,TRIM39,ZC3H12A	4/49
7_Member	GO Biological Processes	GO:1903322	positive regulation of protein modification by small protein conjugation or removal	-2.01108	0	7466,10010,10210,80149	WFS1,TANK,TOPORS,ZC3H12A	4/113
8_Summary	GO Biological Processes	GO:0086019	cell-cell signaling involved in cardiac conduction	-3.32652	-0.839577	776,6262,6331,4488,9242,59272,80149,93649,135,9510,3625,131034,634,7466,7412,8320,118856	CACNA1D,RYR2,SCN5A,MSX2,MSC,ACE2,ZC3H12A,MYOCD,ADORA2A,ADAMTS1,INHBB,CPNE4,CEACAM1,WFS1,VCAM1,EOMES,MMP21	17/-
8_Member	GO Biological Processes	GO:0086019	cell-cell signaling involved in cardiac conduction	-3.32652	-0.839577	776,6262,6331	CACNA1D,RYR2,SCN5A	3/21
8_Member	GO Biological Processes	GO:0003161	cardiac conduction system development	-3.09794	-0.684572	4488,6331,9242	MSX2,SCN5A,MSC	3/25
8_Member	GO Biological Processes	GO:0055117	regulation of cardiac muscle contraction	-3.05863	-0.661157	6262,6331,59272,80149	RYR2,SCN5A,ACE2,ZC3H12A	4/58
8_Member	GO Biological Processes	GO:0086002	cardiac muscle cell action potential involved in contraction	-2.90618	-0.550805	776,6262,6331	CACNA1D,RYR2,SCN5A	3/29
8_Member	GO Biological Processes	GO:0086065	cell communication involved in cardiac conduction	-2.78042	-0.444351	776,6262,6331	CACNA1D,RYR2,SCN5A	3/32
8_Member	GO Biological Processes	GO:0006937	regulation of muscle contraction	-2.66707	-0.353855	6262,6331,59272,80149,93649	RYR2,SCN5A,ACE2,ZC3H12A,MYOCD	5/123
8_Member	GO Biological Processes	GO:0086003	cardiac muscle cell contraction	-2.66694	-0.353855	776,6262,6331	CACNA1D,RYR2,SCN5A	3/35
8_Member	GO Biological Processes	GO:0006942	regulation of striated muscle contraction	-2.643	-0.334366	6262,6331,59272,80149	RYR2,SCN5A,ACE2,ZC3H12A	4/75
8_Member	GO Biological Processes	GO:0086001	cardiac muscle cell action potential	-2.5312	-0.26073	776,6262,6331	CACNA1D,RYR2,SCN5A	3/39
8_Member	GO Biological Processes	GO:0051899	membrane depolarization	-2.49966	-0.241193	135,776,6331	ADORA2A,CACNA1D,SCN5A	3/40
8_Member	GO Biological Processes	GO:0003205	cardiac chamber development	-2.45084	-0.21544	4488,6262,6331,9510,93649	MSX2,RYR2,SCN5A,ADAMTS1,MYOCD	5/138
8_Member	GO Biological Processes	GO:0008016	regulation of heart contraction	-2.28508	-0.105796	776,6262,6331,59272,80149	CACNA1D,RYR2,SCN5A,ACE2,ZC3H12A	5/151
8_Member	GO Biological Processes	GO:0051592	response to calcium ion	-2.24149	-0.0751697	3625,6262,6331,131034	INHBB,RYR2,SCN5A,CPNE4	4/97
8_Member	GO Biological Processes	GO:0048738	cardiac muscle tissue development	-2.19147	-0.0314919	4488,6262,6331,9242,93649	MSX2,RYR2,SCN5A,MSC,MYOCD	5/159
8_Member	GO Molecular Functions	GO:0005516	calmodulin binding	-2.16897	-0.0121263	135,634,6262,6331,7466	ADORA2A,CEACAM1,RYR2,SCN5A,WFS1	5/161
8_Member	GO Biological Processes	GO:0007507	heart development	-2.15767	-0.0101743	4488,6262,6331,7412,8320,9242,9510,93649,118856	MSX2,RYR2,SCN5A,VCAM1,EOMES,MSC,ADAMTS1,MYOCD,MMP21	9/461
8_Member	GO Biological Processes	GO:0061337	cardiac conduction	-2.15469	-0.0101743	776,6262,6331	CACNA1D,RYR2,SCN5A	3/53
8_Member	GO Biological Processes	GO:0014706	striated muscle tissue development	-2.13585	-0.000351315	4488,6262,6331,9242,93649	MSX2,RYR2,SCN5A,MSC,MYOCD	5/164
8_Member	GO Biological Processes	GO:0070252	actin-mediated cell contraction	-2.13217	0	776,6262,6331	CACNA1D,RYR2,SCN5A	3/54
8_Member	GO Biological Processes	GO:0060048	cardiac muscle contraction	-2.0885	0	776,6262,6331	CACNA1D,RYR2,SCN5A	3/56
8_Member	GO Biological Processes	GO:0071277	cellular response to calcium ion	-2.0885	0	3625,6331,131034	INHBB,SCN5A,CPNE4	3/56
8_Member	GO Biological Processes	GO:0090257	regulation of muscle system process	-2.02059	0	6262,6331,59272,80149,93649	RYR2,SCN5A,ACE2,ZC3H12A,MYOCD	5/175
9_Summary	GO Molecular Functions	GO:0004521	RNA endonuclease activity	-3.20745	-0.776825	328,9271,57523,80149,6419	APEX1,PIWIL1,NYNRIN,ZC3H12A,SETMAR	5/-
9_Member	GO Molecular Functions	GO:0004521	RNA endonuclease activity	-3.20745	-0.776825	328,9271,57523,80149	APEX1,PIWIL1,NYNRIN,ZC3H12A	4/53
9_Member	GO Molecular Functions	GO:0004519	endonuclease activity	-3.18932	-0.764523	328,6419,9271,57523,80149	APEX1,SETMAR,PIWIL1,NYNRIN,ZC3H12A	5/94
9_Member	GO Molecular Functions	GO:0004540	RNA nuclease activity	-2.28967	-0.107084	328,9271,57523,80149	APEX1,PIWIL1,NYNRIN,ZC3H12A	4/94
9_Member	GO Molecular Functions	GO:0004518	nuclease activity	-2.11419	0	328,6419,9271,57523,80149	APEX1,SETMAR,PIWIL1,NYNRIN,ZC3H12A	5/166
10_Summary	GO Biological Processes	GO:2000243	positive regulation of reproductive process	-3.08723	-0.679465	3625,4488,7784,56269	INHBB,MSX2,ZP3,IRGC	4/-
10_Member	GO Biological Processes	GO:2000243	positive regulation of reproductive process	-3.08723	-0.679465	3625,4488,7784,56269	INHBB,MSX2,ZP3,IRGC	4/57
11_Summary	GO Biological Processes	GO:0001959	regulation of cytokine-mediated signaling pathway	-2.79556	-0.454742	558,1893,3554,10010,83666,1803,84458,135,6288,7412,9415,80149	AXL,ECM1,IL1R1,TANK,PARP9,DPP4,LCOR,ADORA2A,SAA1,VCAM1,FADS2,ZC3H12A	12/-
11_Member	GO Biological Processes	GO:0001959	regulation of cytokine-mediated signaling pathway	-2.79556	-0.454742	558,1893,3554,10010,83666	AXL,ECM1,IL1R1,TANK,PARP9	5/115
11_Member	GO Biological Processes	GO:0060759	regulation of response to cytokine stimulus	-2.63648	-0.332258	558,1893,3554,10010,83666	AXL,ECM1,IL1R1,TANK,PARP9	5/125
11_Member	GO Biological Processes	GO:0001961	positive regulation of cytokine-mediated signaling pathway	-2.59706	-0.297199	558,3554,83666	AXL,IL1R1,PARP9	3/37
11_Member	GO Biological Processes	GO:0060760	positive regulation of response to cytokine stimulus	-2.40999	-0.185683	558,3554,83666	AXL,IL1R1,PARP9	3/43
11_Member	GO Molecular Functions	GO:0002020	protease binding	-2.12109	0	1803,1893,3554,84458	DPP4,ECM1,IL1R1,LCOR	4/105
11_Member	GO Biological Processes	GO:0006954	inflammatory response	-2.08222	0	135,558,1893,3554,6288,7412,9415,80149	ADORA2A,AXL,ECM1,IL1R1,SAA1,VCAM1,FADS2,ZC3H12A	8/391
12_Summary	GO Molecular Functions	GO:0004222	metalloendopeptidase activity	-2.73049	-0.40376	8728,9510,118856,164656,59272,1803,10010,80149	ADAM19,ADAMTS1,MMP21,TMPRSS6,ACE2,DPP4,TANK,ZC3H12A	8/-
12_Member	GO Molecular Functions	GO:0004222	metalloendopeptidase activity	-2.73049	-0.40376	8728,9510,118856,164656	ADAM19,ADAMTS1,MMP21,TMPRSS6	4/71
12_Member	GO Molecular Functions	GO:0008237	metallopeptidase activity	-2.49177	-0.23724	8728,9510,59272,118856,164656	ADAM19,ADAMTS1,ACE2,MMP21,TMPRSS6	5/135
12_Member	GO Molecular Functions	GO:0004175	endopeptidase activity	-2.04511	0	1803,8728,9510,59272,118856,164656	DPP4,ADAM19,ADAMTS1,ACE2,MMP21,TMPRSS6	6/242
12_Member	GO Molecular Functions	GO:0008233	peptidase activity	-2.03197	0	1803,8728,9510,10010,59272,80149,118856,164656	DPP4,ADAM19,ADAMTS1,TANK,ACE2,ZC3H12A,MMP21,TMPRSS6	8/399
13_Summary	GO Biological Processes	GO:0090287	regulation of cellular response to growth factor stimulus	-2.56447	-0.273219	3593,4488,23089,65997,79595,93649,164656	IL12B,MSX2,PEG10,RASL11B,SAP130,MYOCD,TMPRSS6	7/-
13_Member	GO Biological Processes	GO:0090287	regulation of cellular response to growth factor stimulus	-2.56447	-0.273219	3593,4488,23089,65997,79595,93649,164656	IL12B,MSX2,PEG10,RASL11B,SAP130,MYOCD,TMPRSS6	7/254
13_Member	GO Biological Processes	GO:0090092	regulation of transmembrane receptor protein serine/threonine kinase signaling pathway	-2.32754	-0.131484	4488,23089,65997,79595,93649,164656	MSX2,PEG10,RASL11B,SAP130,MYOCD,TMPRSS6	6/211
13_Member	GO Biological Processes	GO:0017015	regulation of transforming growth factor beta receptor signaling pathway	-2.01108	0	23089,65997,79595,93649	PEG10,RASL11B,SAP130,MYOCD	4/113
14_Summary	GO Biological Processes	GO:0009988	cell-cell recognition	-2.5312	-0.26073	6677,7784,30835	SPAM1,ZP3,CD209	3/-
14_Member	GO Biological Processes	GO:0009988	cell-cell recognition	-2.5312	-0.26073	6677,7784,30835	SPAM1,ZP3,CD209	3/39
15_Summary	GO Biological Processes	GO:0007631	feeding behavior	-2.15469	-0.0101743	135,8811,59272	ADORA2A,GALR2,ACE2	3/-
15_Member	GO Biological Processes	GO:0007631	feeding behavior	-2.15469	-0.0101743	135,8811,59272	ADORA2A,GALR2,ACE2	3/53
