# Supplementary material for: Immune cell-resolved transcriptomics provides insights into the basis for variations of fish genetic resistance to viral disease
Source: BMC Biol. 2025 Nov 25;23:348. doi: 10.1186/s12915-025-02452-z (PMC12648952; doi:10.1186/s12915-025-02452-z)
Supplement: Supplementary file 10 — Additional file 10. Table S7—Distribution of multigenic family members responding to VHSV across L1, L2 and L3 lists. [file 12915_2025_2452_MOESM10_ESM.xlsx]

## Sheet: Feuil3
Table S7. Distribution of multigenic family members responding to VHSV accross L1, L2 and L3 lists
Column A refers to gene multigenic families involved in the response to VHSV
Columns B-E refer to conserved ISG, non conserved ISG, genes induced by VHSV but not by poly IC, and the total number of genes in L1 for this family
Columns F-I refer to conserved ISG, non conserved ISG, genes induced by VHSV but not by poly IC, and the total number of genes in L2 for this family
Columns J-M refer to conserved ISG, non conserved ISG, genes induced by VHSV but not by poly IC, and the total number of genes in L3 for this family
	L1				L2				L3
	Cons ISG	Non Cons ISG	Not induced by PolyIC	Total L1	Cons ISG	Non Cons ISG	Not induced by PolyIC	Total L2	Cons ISG	Non Cons ISG	Not induced by PolyIC	Total L3	Total
TRIM25 + finTRIM		16		16	1	14	1	16		4		4	36
RTL1		1		1			9	9			3	3	13
GIMAP7		6		6		1		1		3		3	10
GIMAP4		2	2	4		2		2		3		3	9
HSPA8		4	3	7		1		1		1		1	9
TRIM39		4	1	5		3		3			1	1	9
PEG10							6	6			2	2	8
Type I IFN (IFNA2,A7,W1)		1	16	17			1	1		1	2	3	21
SETMAR			2	2			2	2			3	3	7
ASTE1		2		2		3		3		1		1	6
HERC3	3	3		6									6
IFI44L	6			6									6
NLRC3	1			1	1		3	4	1			1	6
PARP12	4			4	1			1	1			1	6
RNF213	5			5	1			1					6
SAMD9	1			1	3			3	2			2	6
APEX1							4	4			1	1	5
CLEC4E		1	2	3		1	1	2					5
GBP1	2	2		4	1			1					5
IFI44	3		1	4	1			1					5
JUN		2	1	3			2	2					5
MAG		2		2		2	1	3					5
PARP14	3	1		4	1			1					5
PRDM1		3		3		2		2					5
TRPM3			3	3		1	1	2					5
UBB	4		1	5									5
URGCP		2		2		1	1	2		1		1	5
BHLHE40		1		1		1	2	3					4
C1QL2		2		2		1		1			1	1	4
CALCOCO2		3		3						1		1	4
CCL24							4	4					4
CD200		2		2		1	1	2					4
CD209	2			2		1		1			1	1	4
CD276		3		3							1	1	4
CD40	2		2	4									4
CH25H		2		2			1	1			1	1	4
COPB2			1	1			1	1			2	2	4
CXCL6	2	1		3	1			1					4
DTX3L	2			2	1			1	1			1	4
EHMT1			2	2			2	2					4
FFAR2	4			4									4
HERC5		4		4									4
IFIT5	3			3					1			1	4
IL10RB		2	1	3		1		1					4
NAMPT	3			3					1			1	4
PARP4		1		1						3		3	4
RIPK2		2		2			1	1		1		1	4
STAT1	3			3					1			1	4
TNF		2		2			2	2					4
TRIM35		4		4									4
TRIM47		2		2		2		2					4
C3		1		1			1	1		1		1	3
CCDC40						1	1	2		1		1	3
CD83		2		2		1		1					3
CLEC4M		2		2			1	1					3
FASLG		1		1			1	1		1		1	3
HHLA2			1	1		1	1	2					3
IFI27	2			2		1		1					3
IL12B			1	1			1	1			1	1	3
IL6ST		2		2		1		1					3
LGALS3BP	2			2	1			1					3
LITAF			1	1			1	1			1	1	3
MACF1							2	2			1	1	3
MARCKSL1		3		3									3
MEFV		1	1	2		1		1					3
MX1	3			3									3
N4BP1						1	2	3					3
NFKBIA		1	1	2							1	1	3
OGFR	2			2	1			1					3
PGBD4							1	1			2	2	3
PYCARD		2		2		1		1					3
RGS5			1	1			2	2					3
RIN2	2	1		3									3
RYR2							1	1			2	2	3
SAA1	1		1	2							1	1	3
SIGLEC1						1	2	3					3
SPAM1			1	1			1	1			1	1	3
TAPBPL	2			2					1			1	3
TGM2						1	2	3					3
UGP2						2	1	3					3
VCAM1		2		2							1	1	3
ZC3H12A			2	2							1	1	3
ZNF180							3	3					3
ACACA							1	1			1	1	2
ADAM22		1		1						1		1	2
ADORA2A							1	1			1	1	2
AFF3		1		1						1		1	2
AHRR							1	1			1	1	2
ANKFN1		2		2									2
ANKRD33B		1	1	2									2
ANXA2							2	2					2
APOL3	1			1					1			1	2
ARHGAP6		2		2									2
ARHGEF38							2	2					2
ARID5A		2		2									2
ART5		1		1			1	1					2
ATF3	2			2									2
ATG3							2	2					2
ATG4D							2	2					2
ATP7B		2		2									2
BACH1		2		2									2
BATF3	2			2									2
BCL3	2			2									2
BTN2A1						2		2					2
C4B		1		1						1		1	2
C5AR1	1			1	1			1					2
CARS1						2		2					2
CASP8		1	1	2									2
CCL14		2		2									2
CCL3L1		1	1	2									2
CCR9		1		1			1	1					2
CD22		1		1		1		1					2
CD274		2		2									2
CHCHD4		1		1		1		1					2
CHRDL2		1		1						1		1	2
CHST11		1		1			1	1					2
CISH		1	1	2									2
CLEC17A											2	2	2
CNN1						2		2					2
COL24A1		2		2									2
COL28A1							1	1			1	1	2
COX7A2		1		1		1		1					2
CSF2RB						1	1	2					2
CXCL2		2		2									2
CXCR1						2		2					2
CYP26A1		1		1			1	1					2
CYTIP			2	2									2
DDIT4L		1		1			1	1					2
DEPDC7		2		2									2
DHX58	2			2									2
DNAJC3		1		1		1		1					2
DRAM1		2		2									2
DUSP1			1	1			1	1					2
DUSP16							2	2					2
DUSP5							2	2					2
EGR2			1	1			1	1					2
EHD1		2		2									2
EIF2AK2	2			2									2
ERMAP		2		2									2
ETV4										2		2	2
F3		1		1			1	1					2
FBXO39		2		2									2
FBXO7										2		2	2
FFAR3			1	1			1	1					2
FOSL2		1	1	2									2
GFI1			1	1			1	1					2
GPR146		1		1			1	1					2
GRB10		2		2									2
HAMP		1		1		1		1					2
HAPLN3		1		1		1		1					2
HBZ							2	2					2
HSP90AA1		2		2									2
IFIH1	1	1		2									2
IFNA13		1		1							1	1	2
IGFALS		2		2									2
IL11		2		2									2
IL12A		2		2									2
IL1B	1			1	1			1					2
IL20RA	2			2									2
IL21R		1		1							1	1	2
IL4I1	2			2									2
IL6			1	1		1		1					2
INHBB		1		1							1	1	2
INPPL1										2		2	2
IRF3	1			1	1			1					2
IRF5		2		2									2
ITGB3			1	1			1	1					2
ITGB8		1		1						1		1	2
KIT			2	2									2
KRT18		2		2									2
LECT2		1		1						1		1	2
LGALS9	1			1	1			1					2
LSR							2	2					2
MACC1							2	2					2
MANF						2		2					2
MIDN						2		2					2
MIER1							1	1			1	1	2
MMP14		1		1			1	1					2
MPV17L						1		1		1		1	2
MTHFD2						2		2					2
MYBPC1						1	1	2					2
MYH1			1	1		1		1					2
NCOA7	2			2									2
NDUFAF5						1	1	2					2
NECTIN2			1	1						1		1	2
NET1		1		1		1		1					2
NEURL3		2		2									2
NFKBID		1		1			1	1					2
NINJ1			1	1		1		1					2
NMI	1			1	1			1					2
NOXO1							2	2					2
NUDT15		1		1						1		1	2
NYNRIN											2	2	2
P2RY14		1		1			1	1					2
P2RY8			1	1						1		1	2
PARP10		2		2									2
PARP11		2		2									2
PARP15	1	1		2									2
PARP16		2		2									2
PARP3		2		2									2
PARP9	1			1							1	1	2
PDLIM5		2		2									2
PHGDH						2		2					2
PIM1		1		1		1		1					2
PLA2G12A						2		2					2
PLAUR		2		2									2
PLEKHF1		1	1	2									2
PRF1		1		1			1	1					2
PROX1			1	1			1	1					2
PRRG4							2	2					2
PTGS2		1		1			1	1					2
RAB11FIP3		2		2									2
RAPGEFL1		2		2									2
RBM12B							1	1			1	1	2
RGS1		1	1	2									2
RNF135		2		2									2
RNF19B					1		1	2					2
RSAD2	1			1					1			1	2
RTP3		2		2									2
SACS		2		2									2
SAMD9	1			1	1			1					2
SARS1		1		1		1		1					2
SAT1		1		1		1		1					2
SDC2		2		2									2
SERPINE1	2			2									2
SERTAD2		1		1		1		1					2
SIGLEC5		2		2									2
SLC24A3			1	1			1	1					2
SLC2A1						1	1	2					2
SMARCA4							2	2					2
SMCR8		2		2									2
SOCS1	2			2									2
SOCS3		2		2									2
SPP2		1	1	2									2
SUSD6		2		2									2
TASL		1		1		1		1					2
TLR7	1			1						1		1	2
TMPRSS6			1	1							1	1	2
TNFAIP2		1		1		1		1					2
TNFRSF1B					1		1	2					2
TNFRSF6B		2		2									2
TNFRSF9		2		2									2
TNFSF13B			2	2									2
TNFSF14		2		2									2
TNIP1			2	2									2
TNIP2		2		2									2
TNS4		1		1						1		1	2
TOX		1		1						1		1	2
TRAF2						1	1	2					2
TTN		1		1		1		1					2
TXN		1		1			1	1					2
UGT2A1		1		1			1	1					2
USP18	2			2									2
USP2		1		1		1		1					2
VEGFA			1	1			1	1					2
WT1		1	1	2									2
XAF1	2			2									2
ZBTB16		1	1	2									2
ZNF79							1	1			1	1	2
ZUP1		2		2									2
