# Supplementary material for: Immune cell-resolved transcriptomics provides insights into the basis for variations of fish genetic resistance to viral disease
Source: BMC Biol. 2025 Nov 25;23:348. doi: 10.1186/s12915-025-02452-z (PMC12648952; doi:10.1186/s12915-025-02452-z)
Supplement: Supplementary file 12 — Additional file 12. Table S8—Single cell transcriptomic analyses following VHSV infection. [file 12915_2025_2452_MOESM12_ESM.xlsx]

## Sheet: Fig6a VHSV vs Ctrl
Table S8a. Pairwise cell type comparisons of AP2 and B57 (Control vs VHSV)
Significant genes in VHSV infected cell types resulting from subsetting of each lineage and then comparing control vs VHSV for AP2 and B57 separately. Genes were then filtered for padj < 0.05 and Log2FC > 1
Column C is the avg log2FC of the VHSV infected celltype and isogenic line refered in column G against the non-infected celltype of the same isogenic line i.e T Cells VHS B57 vs T Cells control B57
Column D is the % of cells in the VHSV infected celltype and isogenic line refered in column G expressing the gene
Column E is the % of cells in the uninfected celltype and isogenic line refered in column G expressing the gene
Ensembl ID	p_val	avg log2FC	% of Cells in Cluster Expressing	% Rest of Cells Expressing	p_val_adj	Cluster	Cell Type	Condition	Gene Name Ensembl	Gene Description Ensembl	Gene Name Zebrafish	Gene Description Zebrafish	Gene Name Human	Gene Description Human
ENSOMYG00000061657	0	9.3886	0.299	0.001	0	T-Cells_VHSB57	T-Cells	VHSB57			ifng1	interferon gamma 1 [Source:ZFIN;Acc:ZDB-GENE-040629-1]	TMEM53	transmembrane protein 53 [Source:HGNC Symbol;Acc:HGNC:26186]
ENSOMYG00000012657	0	5.99591	0.683	0.037	0	T-Cells_VHSB57	T-Cells	VHSB57			CABZ01073795.1	interferon-induced protein 44 [Source:NCBI gene;Acc:795887]	IFI44L	interferon induced protein 44 like [Source:HGNC Symbol;Acc:HGNC:17817]
ENSOMYG00000003747	0	5.68229	0.362	0.009	0	T-Cells_VHSB57	T-Cells	VHSB57			ftr24	finTRIM family, member 24 [Source:ZFIN;Acc:ZDB-GENE-050731-2]	TRIM16	tripartite motif containing 16 [Source:HGNC Symbol;Acc:HGNC:17241]
ENSOMYG00000039517	0	5.60855	0.379	0.012	0	T-Cells_VHSB57	T-Cells	VHSB57			herc3	HECT and RLD domain containing E3 ubiquitin protein ligase 3 [Source:ZFIN;Acc:ZDB-GENE-090313-139]	HERC3	HECT and RLD domain containing E3 ubiquitin protein ligase 3 [Source:HGNC Symbol;Acc:HGNC:4876]
ENSOMYG00000063817	0	5.54834	0.433	0.014	0	T-Cells_VHSB57	T-Cells	VHSB57			herc3	HECT and RLD domain containing E3 ubiquitin protein ligase 3 [Source:ZFIN;Acc:ZDB-GENE-090313-139]	HERC3	HECT and RLD domain containing E3 ubiquitin protein ligase 3 [Source:HGNC Symbol;Acc:HGNC:4876]
ENSOMYG00000067081	0	5.26422	0.752	0.09	0	T-Cells_VHSB57	T-Cells	VHSB57			zgc:194101	zgc:194101 [Source:ZFIN;Acc:ZDB-GENE-080723-68]	TINCR	TINCR ubiquitin domain containing [Source:HGNC Symbol;Acc:HGNC:14607]
ENSOMYG00000043864	0	4.7745	0.426	0.023	0	T-Cells_VHSB57	T-Cells	VHSB57	cytip	cytohesin 1 interacting protein [Source:ZFIN;Acc:ZDB-GENE-140106-76]	cytip	cytohesin 1 interacting protein [Source:ZFIN;Acc:ZDB-GENE-140106-76]	CYTIP	cytohesin 1 interacting protein [Source:HGNC Symbol;Acc:HGNC:9506]
ENSOMYG00000003986	0	4.4218	0.288	0.018	0	T-Cells_VHSB57	T-Cells	VHSB57	prf1		prf1.1	perforin 1.1 [Source:ZFIN;Acc:ZDB-GENE-111212-2]	PRF1	perforin 1 [Source:HGNC Symbol;Acc:HGNC:9360]
ENSOMYG00000002678	0	4.38789	0.426	0.043	0	T-Cells_VHSB57	T-Cells	VHSB57			LO017815.1	nuclear receptor coactivator 7-like [Source:NCBI gene;Acc:792958]	NCOA7	nuclear receptor coactivator 7 [Source:HGNC Symbol;Acc:HGNC:21081]
ENSOMYG00000051485	0	4.36995	0.615	0.048	0	T-Cells_VHSB57	T-Cells	VHSB57
ENSOMYG00000025809	0	4.30055	0.362	0.026	0	T-Cells_VHSB57	T-Cells	VHSB57			zbtb32	zinc finger and BTB domain containing 32 [Source:ZFIN;Acc:ZDB-GENE-131121-166]	ZBTB16	zinc finger and BTB domain containing 16 [Source:HGNC Symbol;Acc:HGNC:12930]
ENSOMYG00000034883	0	3.82118	0.327	0.027	0	T-Cells_VHSB57	T-Cells	VHSB57		interferon regulatory factor 4b [Source:ZFIN;Acc:ZDB-GENE-041001-131]	irf4a	interferon regulatory factor 4a [Source:ZFIN;Acc:ZDB-GENE-070912-330]	IRF4	interferon regulatory factor 4 [Source:HGNC Symbol;Acc:HGNC:6119]
ENSOMYG00000046200	0	3.78632	0.487	0.048	0	T-Cells_VHSB57	T-Cells	VHSB57			tyrobp	TYRO protein tyrosine kinase binding protein [Source:ZFIN;Acc:ZDB-GENE-061130-2]	CD3E	CD3e molecule [Source:HGNC Symbol;Acc:HGNC:1674]
ENSOMYG00000042429	0	3.67517	0.339	0.027	0	T-Cells_VHSB57	T-Cells	VHSB57	lck	LCK proto-oncogene, Src family tyrosine kinase [Source:ZFIN;Acc:ZDB-GENE-040617-1]	lck	LCK proto-oncogene, Src family tyrosine kinase [Source:ZFIN;Acc:ZDB-GENE-040617-1]	LCK	LCK proto-oncogene, Src family tyrosine kinase [Source:HGNC Symbol;Acc:HGNC:6524]
ENSOMYG00000067209	0	3.5541	0.767	0.19	0	T-Cells_VHSB57	T-Cells	VHSB57			zmp:0000000735	zmp:0000000735 [Source:ZFIN;Acc:ZDB-GENE-130530-738]	SAMD9L	sterile alpha motif domain containing 9 like [Source:HGNC Symbol;Acc:HGNC:1349]
ENSOMYG00000009645	0	3.46398	0.707	0.093	0	T-Cells_VHSB57	T-Cells	VHSB57			zmp:0000000912	zmp:0000000912 [Source:ZFIN;Acc:ZDB-GENE-130530-915]	URGCP	upregulator of cell proliferation [Source:HGNC Symbol;Acc:HGNC:30890]
ENSOMYG00000026001	0	3.46272	0.688	0.157	0	T-Cells_VHSB57	T-Cells	VHSB57	rgs18	regulator of G protein signaling 18 [Source:ZFIN;Acc:ZDB-GENE-061013-722]	rgs18	regulator of G protein signaling 18 [Source:ZFIN;Acc:ZDB-GENE-061013-722]	RGS18	regulator of G protein signaling 18 [Source:HGNC Symbol;Acc:HGNC:14261]
ENSOMYG00000038725	0	3.40705	0.424	0.046	0	T-Cells_VHSB57	T-Cells	VHSB57	mx		mxa	myxovirus (influenza) resistance A [Source:NCBI gene;Acc:360142]	MX1	MX dynamin like GTPase 1 [Source:HGNC Symbol;Acc:HGNC:7532]
ENSOMYG00000038689	0	3.39465	0.32	0.039	0	T-Cells_VHSB57	T-Cells	VHSB57			p2rx5	purinergic receptor P2X, ligand-gated ion channel, 5 [Source:ZFIN;Acc:ZDB-GENE-030319-5]	P2RX5	purinergic receptor P2X 5 [Source:HGNC Symbol;Acc:HGNC:8536]
ENSOMYG00000075088	0	3.27775	0.433	0.073	0	T-Cells_VHSB57	T-Cells	VHSB57			gbp2	guanylate binding protein 2 [Source:ZFIN;Acc:ZDB-GENE-070912-618]	GBP1	guanylate binding protein 1 [Source:HGNC Symbol;Acc:HGNC:4182]
ENSOMYG00000004267	0	3.22234	0.428	0.056	0	T-Cells_VHSB57	T-Cells	VHSB57	irf4a	interferon regulatory factor 4a [Source:ZFIN;Acc:ZDB-GENE-070912-330]	irf4a	interferon regulatory factor 4a [Source:ZFIN;Acc:ZDB-GENE-070912-330]	IRF4	interferon regulatory factor 4 [Source:HGNC Symbol;Acc:HGNC:6119]
ENSOMYG00000033514	0	3.20757	0.484	0.085	0	T-Cells_VHSB57	T-Cells	VHSB57			gbp1	guanylate binding protein 1 [Source:ZFIN;Acc:ZDB-GENE-040718-32]	GBP1	guanylate binding protein 1 [Source:HGNC Symbol;Acc:HGNC:4182]
ENSOMYG00000026709	0	3.16653	0.33	0.057	0	T-Cells_VHSB57	T-Cells	VHSB57			BX546499.1		MSL3	MSL complex subunit 3 [Source:HGNC Symbol;Acc:HGNC:7370]
ENSOMYG00000033953	0	3.15014	0.733	0.214	0	T-Cells_VHSB57	T-Cells	VHSB57			gig2i	grass carp reovirus (GCRV)-induced gene 2i [Source:ZFIN;Acc:ZDB-GENE-120409-1]	PARP10	poly(ADP-ribose) polymerase family member 10 [Source:HGNC Symbol;Acc:HGNC:25895]
ENSOMYG00000027468	0	3.14135	0.254	0.033	0	T-Cells_VHSB57	T-Cells	VHSB57	PLK2	polo like kinase 2 [Source:HGNC Symbol;Acc:HGNC:19699]	plk2a	polo-like kinase 2a (Drosophila) [Source:ZFIN;Acc:ZDB-GENE-060810-71]	PLK2	polo like kinase 2 [Source:HGNC Symbol;Acc:HGNC:19699]
ENSOMYG00000014414	0	3.10771	0.455	0.059	0	T-Cells_VHSB57	T-Cells	VHSB57			gbp2	guanylate binding protein 2 [Source:ZFIN;Acc:ZDB-GENE-070912-618]	GBP1	guanylate binding protein 1 [Source:HGNC Symbol;Acc:HGNC:4182]
ENSOMYG00000040209	0	3.09994	0.328	0.041	0	T-Cells_VHSB57	T-Cells	VHSB57	tox2	TOX high mobility group box family member 2 [Source:ZFIN;Acc:ZDB-GENE-040426-2095]	tox2	TOX high mobility group box family member 2 [Source:ZFIN;Acc:ZDB-GENE-040426-2095]	TOX2	TOX high mobility group box family member 2 [Source:HGNC Symbol;Acc:HGNC:16095]
ENSOMYG00000008404	0	3.0775	0.287	0.043	0	T-Cells_VHSB57	T-Cells	VHSB57			il2rb	interleukin 2 receptor, beta [Source:ZFIN;Acc:ZDB-GENE-080108-2]	IL9R	interleukin 9 receptor [Source:HGNC Symbol;Acc:HGNC:6030]
ENSOMYG00000036176	0	3.06441	0.572	0.085	0	T-Cells_VHSB57	T-Cells	VHSB57			zgc:194655	zgc:194655 [Source:ZFIN;Acc:ZDB-GENE-081022-137]	UBA52	ubiquitin A-52 residue ribosomal protein fusion product 1 [Source:HGNC Symbol;Acc:HGNC:12458]
ENSOMYG00000023348	0	3.00346	0.262	0.037	0	T-Cells_VHSB57	T-Cells	VHSB57			lgals17	galectin 17 [Source:ZFIN;Acc:ZDB-GENE-131121-418]	EXD1	exonuclease 3'-5' domain containing 1 [Source:HGNC Symbol;Acc:HGNC:28507]
ENSOMYG00000015725	0	2.96494	0.441	0.078	0	T-Cells_VHSB57	T-Cells	VHSB57			lgals17	galectin 17 [Source:ZFIN;Acc:ZDB-GENE-131121-418]	SIGLEC8	sialic acid binding Ig like lectin 8 [Source:HGNC Symbol;Acc:HGNC:10877]
ENSOMYG00000025616	0	2.92137	0.717	0.119	0	T-Cells_VHSB57	T-Cells	VHSB57			CU984600.2	si:dkeyp-118h9.7 [Source:NCBI gene;Acc:555303]	SACS	sacsin molecular chaperone [Source:HGNC Symbol;Acc:HGNC:10519]
ENSOMYG00000045855	0	2.88505	0.318	0.053	0	T-Cells_VHSB57	T-Cells	VHSB57	sash3	SAM and SH3 domain containing 3 [Source:ZFIN;Acc:ZDB-GENE-130411-1]	sash3	SAM and SH3 domain containing 3 [Source:ZFIN;Acc:ZDB-GENE-130411-1]	SASH3	SAM and SH3 domain containing 3 [Source:HGNC Symbol;Acc:HGNC:15975]
ENSOMYG00000000662	0	2.88414	0.318	0.063	0	T-Cells_VHSB57	T-Cells	VHSB57	si:ch211-1a19.3	si:ch211-1a19.3 [Source:ZFIN;Acc:ZDB-GENE-141216-322]	si:ch211-1a19.3	si:ch211-1a19.3 [Source:ZFIN;Acc:ZDB-GENE-141216-322]	RAB11FIP3	RAB11 family interacting protein 3 [Source:HGNC Symbol;Acc:HGNC:17224]
ENSOMYG00000034368	0	2.87488	0.341	0.048	0	T-Cells_VHSB57	T-Cells	VHSB57			rnf213a	Danio rerio ring finger protein 213a (rnf213a), mRNA. [Source:RefSeq mRNA;Acc:NM_001353835]	RNF213	ring finger protein 213 [Source:HGNC Symbol;Acc:HGNC:14539]
ENSOMYG00000058809	0	2.87228	0.426	0.061	0	T-Cells_VHSB57	T-Cells	VHSB57
ENSOMYG00000000138	1.69e-241	2.8584	0.3	0.07	5.29e-237	T-Cells_VHSB57	T-Cells	VHSB57	ga45b		gadd45ba	growth arrest and DNA-damage-inducible, beta a [Source:ZFIN;Acc:ZDB-GENE-040426-1971]	GADD45B	growth arrest and DNA damage inducible beta [Source:HGNC Symbol;Acc:HGNC:4096]
ENSOMYG00000013192	0	2.84775	0.524	0.104	0	T-Cells_VHSB57	T-Cells	VHSB57			btr04	bloodthirsty-related gene family, member 4 [Source:ZFIN;Acc:ZDB-GENE-060825-109]	TRIM21	tripartite motif containing 21 [Source:HGNC Symbol;Acc:HGNC:11312]
ENSOMYG00000026561	0	2.83576	0.526	0.103	0	T-Cells_VHSB57	T-Cells	VHSB57			negaly6	neuromast-expressed gpi-anchored lymphocyte antigen 6 [Source:ZFIN;Acc:ZDB-GENE-131121-604]	PLAUR	plasminogen activator, urokinase receptor [Source:HGNC Symbol;Acc:HGNC:9053]
ENSOMYG00000022556	0	2.80334	0.281	0.039	0	T-Cells_VHSB57	T-Cells	VHSB57			rnf213a	Danio rerio ring finger protein 213a (rnf213a), mRNA. [Source:RefSeq mRNA;Acc:NM_001353835]	RNF213	ring finger protein 213 [Source:HGNC Symbol;Acc:HGNC:14539]
ENSOMYG00000032871	0	2.8021	0.624	0.16	0	T-Cells_VHSB57	T-Cells	VHSB57		interferon regulatory factor 4b [Source:ZFIN;Acc:ZDB-GENE-041001-131]	irf4a	interferon regulatory factor 4a [Source:ZFIN;Acc:ZDB-GENE-070912-330]	IRF4	interferon regulatory factor 4 [Source:HGNC Symbol;Acc:HGNC:6119]
ENSOMYG00000006430	0	2.77709	0.547	0.119	0	T-Cells_VHSB57	T-Cells	VHSB57			si:dkey-193b15.5	si:dkey-193b15.5 [Source:ZFIN;Acc:ZDB-GENE-070912-413]	IFI44L	interferon induced protein 44 like [Source:HGNC Symbol;Acc:HGNC:17817]
ENSOMYG00000000551	0	2.76402	0.704	0.171	0	T-Cells_VHSB57	T-Cells	VHSB57	dtnbp1a	dystrobrevin binding protein 1a [Source:ZFIN;Acc:ZDB-GENE-040426-1036]	dtnbp1a	dystrobrevin binding protein 1a [Source:NCBI gene;Acc:394109]	DTNBP1	dystrobrevin binding protein 1 [Source:HGNC Symbol;Acc:HGNC:17328]
ENSOMYG00000029525	0	2.76401	0.356	0.049	0	T-Cells_VHSB57	T-Cells	VHSB57			tyrobp	TYRO protein tyrosine kinase binding protein [Source:ZFIN;Acc:ZDB-GENE-061130-2]	CD3D	CD3d molecule [Source:HGNC Symbol;Acc:HGNC:1673]
ENSOMYG00000041305	0	2.74692	0.395	0.057	0	T-Cells_VHSB57	T-Cells	VHSB57		interleukin 7 receptor [Source:ZFIN;Acc:ZDB-GENE-080110-7]	il7r	interleukin 7 receptor [Source:ZFIN;Acc:ZDB-GENE-080110-7]	IL7R	interleukin 7 receptor [Source:HGNC Symbol;Acc:HGNC:6024]
ENSOMYG00000013859	0	2.74405	0.313	0.058	0	T-Cells_VHSB57	T-Cells	VHSB57	PDCD1LG2	programmed cell death 1 ligand 2 [Source:HGNC Symbol;Acc:HGNC:18731]	si:ch211-241b2.5	si:ch211-241b2.5 [Source:ZFIN;Acc:ZDB-GENE-081104-192]	CD274	CD274 molecule [Source:HGNC Symbol;Acc:HGNC:17635]
ENSOMYG00000063091	1.97e-268	2.72034	0.287	0.058	6.14e-264	T-Cells_VHSB57	T-Cells	VHSB57	tbc1d10c	TBC1 domain family, member 10C [Source:ZFIN;Acc:ZDB-GENE-130125-1]	tbc1d10c	TBC1 domain family, member 10C [Source:ZFIN;Acc:ZDB-GENE-130125-1]	TBC1D10A	TBC1 domain family member 10A [Source:HGNC Symbol;Acc:HGNC:23609]
ENSOMYG00000036158	0	2.66401	0.566	0.11	0	T-Cells_VHSB57	T-Cells	VHSB57			si:ch211-212k18.15	si:ch211-212k18.15 [Source:ZFIN;Acc:ZDB-GENE-160728-58]	RNF19A	ring finger protein 19A, RBR E3 ubiquitin protein ligase [Source:HGNC Symbol;Acc:HGNC:13432]
ENSOMYG00000073889	0	2.65737	0.279	0.036	0	T-Cells_VHSB57	T-Cells	VHSB57			CU459094.2	uncharacterized LOC100331538 [Source:NCBI gene;Acc:100331538]	IFT172	intraflagellar transport 172 [Source:HGNC Symbol;Acc:HGNC:30391]
ENSOMYG00000017659	0	2.65159	0.336	0.068	0	T-Cells_VHSB57	T-Cells	VHSB57			CU929150.1	uncharacterized LOC100004199 [Source:NCBI gene;Acc:100004199]	CHCHD4	coiled-coil-helix-coiled-coil-helix domain containing 4 [Source:HGNC Symbol;Acc:HGNC:26467]
ENSOMYG00000008998	0	2.56464	0.578	0.148	0	T-Cells_VHSB57	T-Cells	VHSB57	dhx58	DEXH (Asp-Glu-X-His) box polypeptide 58 [Source:ZFIN;Acc:ZDB-GENE-120612-3]	dhx58	DEXH (Asp-Glu-X-His) box polypeptide 58 [Source:ZFIN;Acc:ZDB-GENE-120612-3]	DHX58	DExH-box helicase 58 [Source:HGNC Symbol;Acc:HGNC:29517]
ENSOMYG00000057926	1.13e-295	2.55758	0.314	0.063	3.54e-291	T-Cells_VHSB57	T-Cells	VHSB57			dhx58	DEXH (Asp-Glu-X-His) box polypeptide 58 [Source:ZFIN;Acc:ZDB-GENE-120612-3]	DDX58	DExD/H-box helicase 58 [Source:HGNC Symbol;Acc:HGNC:19102]
ENSOMYG00000054222	1.07e-290	2.55571	0.379	0.094	3.33e-286	T-Cells_VHSB57	T-Cells	VHSB57	socs1	suppressor of cytokine signaling 1a [Source:ZFIN;Acc:ZDB-GENE-040801-205]	socs1a	suppressor of cytokine signaling 1a [Source:ZFIN;Acc:ZDB-GENE-040801-205]	SOCS1	suppressor of cytokine signaling 1 [Source:HGNC Symbol;Acc:HGNC:19383]
ENSOMYG00000037132	0	2.55229	0.407	0.073	0	T-Cells_VHSB57	T-Cells	VHSB57	sh2d1ab		sh2d1ab	SH2 domain containing 1A duplicate b [Source:ZFIN;Acc:ZDB-GENE-091204-326]	SH2D1A	SH2 domain containing 1A [Source:HGNC Symbol;Acc:HGNC:10820]
ENSOMYG00000034192	2.07e-183	2.54541	0.256	0.063	6.46e-179	T-Cells_VHSB57	T-Cells	VHSB57			dock10	dedicator of cytokinesis 10 [Source:ZFIN;Acc:ZDB-GENE-130530-773]	DOCK10	dedicator of cytokinesis 10 [Source:HGNC Symbol;Acc:HGNC:23479]
ENSOMYG00000001462	1.09e-226	2.50122	0.294	0.068	3.4e-222	T-Cells_VHSB57	T-Cells	VHSB57	sik1	salt-inducible kinase 1 [Source:ZFIN;Acc:ZDB-GENE-030131-9446]	sik1	salt-inducible kinase 1 [Source:ZFIN;Acc:ZDB-GENE-030131-9446]	SIK1	salt inducible kinase 1 [Source:HGNC Symbol;Acc:HGNC:11142]
ENSOMYG00000015083	0	2.49316	0.309	0.048	0	T-Cells_VHSB57	T-Cells	VHSB57	zap70	zeta chain of T cell receptor associated protein kinase 70 [Source:ZFIN;Acc:ZDB-GENE-050522-257]	zap70	zeta chain of T cell receptor associated protein kinase 70 [Source:ZFIN;Acc:ZDB-GENE-050522-257]	ZAP70	zeta chain of T cell receptor associated protein kinase 70 [Source:HGNC Symbol;Acc:HGNC:12858]
ENSOMYG00000012935	0	2.48672	0.507	0.136	0	T-Cells_VHSB57	T-Cells	VHSB57			zc3h12a	zinc finger CCCH-type containing 12A [Source:ZFIN;Acc:ZDB-GENE-110411-6]	ZC3H12A	zinc finger CCCH-type containing 12A [Source:HGNC Symbol;Acc:HGNC:26259]
ENSOMYG00000022836	0	2.4635	0.428	0.098	0	T-Cells_VHSB57	T-Cells	VHSB57		zinc finger, NFX1-type containing 1 [Source:ZFIN;Acc:ZDB-GENE-110804-2]	znfx1	zinc finger, NFX1-type containing 1 [Source:ZFIN;Acc:ZDB-GENE-110804-2]	ZNFX1	zinc finger NFX1-type containing 1 [Source:HGNC Symbol;Acc:HGNC:29271]
ENSOMYG00000018551	1.85e-293	2.44193	0.356	0.08	5.77e-289	T-Cells_VHSB57	T-Cells	VHSB57			ikzf1	IKAROS family zinc finger 1 (Ikaros) [Source:ZFIN;Acc:ZDB-GENE-980526-304]	IKZF3	IKAROS family zinc finger 3 [Source:HGNC Symbol;Acc:HGNC:13178]
ENSOMYG00000002821	7.69e-232	2.43132	0.317	0.08	2.4e-227	T-Cells_VHSB57	T-Cells	VHSB57		PHD finger protein 11 [Source:ZFIN;Acc:ZDB-GENE-081104-417]	phf11	PHD finger protein 11 [Source:ZFIN;Acc:ZDB-GENE-081104-417]	PHF6	PHD finger protein 6 [Source:HGNC Symbol;Acc:HGNC:18145]
ENSOMYG00000011722	0	2.43068	0.564	0.186	0	T-Cells_VHSB57	T-Cells	VHSB57	arl5c	ADP-ribosylation factor-like 5C [Source:ZFIN;Acc:ZDB-GENE-040426-1866]	arl5c	ADP-ribosylation factor-like 5C [Source:ZFIN;Acc:ZDB-GENE-040426-1866]	ARL5B	ADP ribosylation factor like GTPase 5B [Source:HGNC Symbol;Acc:HGNC:23052]
ENSOMYG00000011306	3.9e-206	2.39694	0.287	0.071	1.22e-201	T-Cells_VHSB57	T-Cells	VHSB57	csrnp1a	cysteine-serine-rich nuclear protein 1a [Source:ZFIN;Acc:ZDB-GENE-070912-475]	csrnp1b	cysteine-serine-rich nuclear protein 1b [Source:ZFIN;Acc:ZDB-GENE-030131-1515]	CSRNP1	cysteine and serine rich nuclear protein 1 [Source:HGNC Symbol;Acc:HGNC:14300]
ENSOMYG00000036288	2.89e-249	2.38657	0.364	0.095	9.04e-245	T-Cells_VHSB57	T-Cells	VHSB57			CABZ01059408.1		GIMAP2	GTPase, IMAP family member 2 [Source:HGNC Symbol;Acc:HGNC:21789]
ENSOMYG00000007865	2.06e-305	2.38588	0.426	0.112	6.44e-301	T-Cells_VHSB57	T-Cells	VHSB57	tapbp.1		tapbp.2	TAP binding protein (tapasin), tandem duplicate 2 [Source:ZFIN;Acc:ZDB-GENE-060503-136]	TAPBP	TAP binding protein [Source:HGNC Symbol;Acc:HGNC:11566]
ENSOMYG00000047241	0	2.38221	0.473	0.127	0	T-Cells_VHSB57	T-Cells	VHSB57			FO744833.2	poly [ADP-ribose] polymerase 14 [Source:NCBI gene;Acc:562648]	PARP14	poly(ADP-ribose) polymerase family member 14 [Source:HGNC Symbol;Acc:HGNC:29232]
ENSOMYG00000027472	0	2.38077	0.416	0.102	0	T-Cells_VHSB57	T-Cells	VHSB57			si:ch1073-385f13.3	si:ch1073-385f13.3 [Source:ZFIN;Acc:ZDB-GENE-131127-357]	PML	PML nuclear body scaffold [Source:HGNC Symbol;Acc:HGNC:9113]
ENSOMYG00000036677	1.02e-178	2.3758	0.286	0.078	3.18e-174	T-Cells_VHSB57	T-Cells	VHSB57			kdm6ba	lysine (K)-specific demethylase 6B, a [Source:ZFIN;Acc:ZDB-GENE-091005-1]	KDM6B	lysine demethylase 6B [Source:HGNC Symbol;Acc:HGNC:29012]
ENSOMYG00000043954	3.55e-231	2.364	0.393	0.117	1.11e-226	T-Cells_VHSB57	T-Cells	VHSB57			zc3h12b	zinc finger CCCH-type containing 12B [Source:ZFIN;Acc:ZDB-GENE-060526-290]	ZC3H12A	zinc finger CCCH-type containing 12A [Source:HGNC Symbol;Acc:HGNC:26259]
ENSOMYG00000057978	1.53e-304	2.3619	0.461	0.134	4.79e-300	T-Cells_VHSB57	T-Cells	VHSB57			ftr14	finTRIM family, member 14 [Source:ZFIN;Acc:ZDB-GENE-060512-201]	TRIM16	tripartite motif containing 16 [Source:HGNC Symbol;Acc:HGNC:17241]
ENSOMYG00000027512	4.98e-175	2.35592	0.25	0.063	1.56e-170	T-Cells_VHSB57	T-Cells	VHSB57			wdr43	WD repeat domain 43 [Source:ZFIN;Acc:ZDB-GENE-021231-3]	WDR43	WD repeat domain 43 [Source:HGNC Symbol;Acc:HGNC:28945]
ENSOMYG00000054063	1.18e-273	2.35432	0.441	0.132	3.69e-269	T-Cells_VHSB57	T-Cells	VHSB57			ftr16	finTRIM family, member 16 [Source:ZFIN;Acc:ZDB-GENE-070912-126]	TRIM16	tripartite motif containing 16 [Source:HGNC Symbol;Acc:HGNC:17241]
ENSOMYG00000038345	0	2.3111	0.407	0.086	0	T-Cells_VHSB57	T-Cells	VHSB57	nampt2	nicotinamide phosphoribosyltransferase 2 [Source:ZFIN;Acc:ZDB-GENE-030131-2931]	namptb	nicotinamide phosphoribosyltransferase b [Source:ZFIN;Acc:ZDB-GENE-030131-2931]	NAMPT	nicotinamide phosphoribosyltransferase [Source:HGNC Symbol;Acc:HGNC:30092]
ENSOMYG00000046289	0	2.30169	0.713	0.23	0	T-Cells_VHSB57	T-Cells	VHSB57	DAPL1	death associated protein like 1 [Source:HGNC Symbol;Acc:HGNC:21490]	dap1b	death associated protein 1b [Source:ZFIN;Acc:ZDB-GENE-000511-4]	DAPL1	death associated protein like 1 [Source:HGNC Symbol;Acc:HGNC:21490]
ENSOMYG00000047209	3.12e-158	2.29481	0.264	0.074	9.74e-154	T-Cells_VHSB57	T-Cells	VHSB57			FO744833.2	poly [ADP-ribose] polymerase 14 [Source:NCBI gene;Acc:562648]	PARP14	poly(ADP-ribose) polymerase family member 14 [Source:HGNC Symbol;Acc:HGNC:29232]
ENSOMYG00000011453	4.28e-228	2.26795	0.323	0.082	1.34e-223	T-Cells_VHSB57	T-Cells	VHSB57			irf3	interferon regulatory factor 3 [Source:ZFIN;Acc:ZDB-GENE-071120-7]	IRF5	interferon regulatory factor 5 [Source:HGNC Symbol;Acc:HGNC:6120]
ENSOMYG00000009898	5.64e-250	2.2615	0.288	0.059	1.76e-245	T-Cells_VHSB57	T-Cells	VHSB57			si:dkey-11f4.20	si:dkey-11f4.20 [Source:ZFIN;Acc:ZDB-GENE-070912-359]	CD2	CD2 molecule [Source:HGNC Symbol;Acc:HGNC:1639]
ENSOMYG00000038033	0	2.23367	0.616	0.055	0	T-Cells_VHSB57	T-Cells	VHSB57
ENSOMYG00000047986	9.58e-267	2.22321	0.418	0.119	2.99e-262	T-Cells_VHSB57	T-Cells	VHSB57			ftr14	finTRIM family, member 14 [Source:ZFIN;Acc:ZDB-GENE-060512-201]	TRIM25	tripartite motif containing 25 [Source:HGNC Symbol;Acc:HGNC:12932]
ENSOMYG00000002153	0	2.20158	0.717	0.18	0	T-Cells_VHSB57	T-Cells	VHSB57
ENSOMYG00000069501	2.86e-194	2.18812	0.345	0.105	8.93e-190	T-Cells_VHSB57	T-Cells	VHSB57			ftr67	finTRIM family, member 67 [Source:ZFIN;Acc:ZDB-GENE-060312-27]	TRIM25	tripartite motif containing 25 [Source:HGNC Symbol;Acc:HGNC:12932]
ENSOMYG00000070411	8.22e-247	2.18387	0.45	0.147	2.57e-242	T-Cells_VHSB57	T-Cells	VHSB57			ftr16	finTRIM family, member 16 [Source:ZFIN;Acc:ZDB-GENE-070912-126]	TRIM16	tripartite motif containing 16 [Source:HGNC Symbol;Acc:HGNC:17241]
ENSOMYG00000051981	3.01e-196	2.16907	0.297	0.078	9.4e-192	T-Cells_VHSB57	T-Cells	VHSB57			rnf213a	Danio rerio ring finger protein 213a (rnf213a), mRNA. [Source:RefSeq mRNA;Acc:NM_001353835]	RNF213	ring finger protein 213 [Source:HGNC Symbol;Acc:HGNC:14539]
ENSOMYG00000030665	0	2.15832	0.549	0.171	0	T-Cells_VHSB57	T-Cells	VHSB57			lgals9l3	lectin, galactoside-binding, soluble, 9 (galectin 9)-like 3 [Source:ZFIN;Acc:ZDB-GENE-040718-159]	LGALS9C	galectin 9C [Source:HGNC Symbol;Acc:HGNC:33874]
ENSOMYG00000042197	1.11e-249	2.15726	0.275	0.055	3.46e-245	T-Cells_VHSB57	T-Cells	VHSB57			gzma	granzyme A [Source:ZFIN;Acc:ZDB-GENE-091204-156]	GZMK	granzyme K [Source:HGNC Symbol;Acc:HGNC:4711]
ENSOMYG00000024696	2.46e-293	2.15212	0.503	0.161	7.69e-289	T-Cells_VHSB57	T-Cells	VHSB57			ftr16	finTRIM family, member 16 [Source:ZFIN;Acc:ZDB-GENE-070912-126]	TRIM25	tripartite motif containing 25 [Source:HGNC Symbol;Acc:HGNC:12932]
ENSOMYG00000055291	4.5e-220	2.1479	0.413	0.135	1.4e-215	T-Cells_VHSB57	T-Cells	VHSB57			ftr16	finTRIM family, member 16 [Source:ZFIN;Acc:ZDB-GENE-070912-126]	TRIM25	tripartite motif containing 25 [Source:HGNC Symbol;Acc:HGNC:12932]
ENSOMYG00000004527	5.05e-116	2.10179	0.25	0.083	1.58e-111	T-Cells_VHSB57	T-Cells	VHSB57	ftsj3	FtsJ RNA 2'-O-methyltransferase 3 [Source:ZFIN;Acc:ZDB-GENE-030131-9828]	ftsj3	FtsJ RNA 2'-O-methyltransferase 3 [Source:ZFIN;Acc:ZDB-GENE-030131-9828]	FTSJ3	FtsJ RNA 2'-O-methyltransferase 3 [Source:HGNC Symbol;Acc:HGNC:17136]
ENSOMYG00000037087	1.81e-227	2.09695	0.377	0.109	5.65e-223	T-Cells_VHSB57	T-Cells	VHSB57			rnf213a	Danio rerio ring finger protein 213a (rnf213a), mRNA. [Source:RefSeq mRNA;Acc:NM_001353835]	RNF213	ring finger protein 213 [Source:HGNC Symbol;Acc:HGNC:14539]
ENSOMYG00000002010	5.69e-213	2.09661	0.515	0.214	1.78e-208	T-Cells_VHSB57	T-Cells	VHSB57			nr4a1	nuclear receptor subfamily 4, group A, member 1 [Source:ZFIN;Acc:ZDB-GENE-040704-11]	NR4A1	nuclear receptor subfamily 4 group A member 1 [Source:HGNC Symbol;Acc:HGNC:7980]
ENSOMYG00000049069	9.2e-264	2.0951	0.436	0.128	2.87e-259	T-Cells_VHSB57	T-Cells	VHSB57			ftr14	finTRIM family, member 14 [Source:ZFIN;Acc:ZDB-GENE-060512-201]	TRIM25	tripartite motif containing 25 [Source:HGNC Symbol;Acc:HGNC:12932]
ENSOMYG00000026565	2.36e-195	2.08141	0.316	0.086	7.38e-191	T-Cells_VHSB57	T-Cells	VHSB57	ZFP36L2	ZFP36 ring finger protein like 2 [Source:HGNC Symbol;Acc:HGNC:1108]	zfp36l2	zinc finger protein 36, C3H type-like 2 [Source:ZFIN;Acc:ZDB-GENE-030131-5873]	ZFP36L2	ZFP36 ring finger protein like 2 [Source:HGNC Symbol;Acc:HGNC:1108]
ENSOMYG00000003119	1.11e-175	2.07315	0.27	0.071	3.47e-171	T-Cells_VHSB57	T-Cells	VHSB57			miga2	mitoguardin 2 [Source:NCBI gene;Acc:541431]	MIGA2	mitoguardin 2 [Source:HGNC Symbol;Acc:HGNC:23621]
ENSOMYG00000022982	6.85e-133	2.05745	0.283	0.094	2.14e-128	T-Cells_VHSB57	T-Cells	VHSB57			npm1a	nucleophosmin 1a [Source:ZFIN;Acc:ZDB-GENE-021028-1]	NPM1	nucleophosmin 1 [Source:HGNC Symbol;Acc:HGNC:7910]
ENSOMYG00000055246	9.52e-136	2.05412	0.282	0.093	2.97e-131	T-Cells_VHSB57	T-Cells	VHSB57			ftr14	finTRIM family, member 14 [Source:ZFIN;Acc:ZDB-GENE-060512-201]	TRIM25	tripartite motif containing 25 [Source:HGNC Symbol;Acc:HGNC:12932]
ENSOMYG00000059824	3.9e-212	2.04421	0.293	0.072	1.22e-207	T-Cells_VHSB57	T-Cells	VHSB57			isg15	ISG15 ubiquitin like modifier [Source:ZFIN;Acc:ZDB-GENE-021211-1]	UBB	ubiquitin B [Source:HGNC Symbol;Acc:HGNC:12463]
ENSOMYG00000047420	3.78e-176	2.02287	0.394	0.142	1.18e-171	T-Cells_VHSB57	T-Cells	VHSB57			dkc1	dyskeratosis congenita 1, dyskerin [Source:ZFIN;Acc:ZDB-GENE-031118-120]	DKC1	dyskerin pseudouridine synthase 1 [Source:HGNC Symbol;Acc:HGNC:2890]
ENSOMYG00000009316	3.7e-227	2.01436	0.513	0.208	1.15e-222	T-Cells_VHSB57	T-Cells	VHSB57	ponzr1	plac8 onzin related protein 1 [Source:ZFIN;Acc:ZDB-GENE-070727-1]	ponzr1	plac8 onzin related protein 1 [Source:ZFIN;Acc:ZDB-GENE-070727-1]	PLAC8L1	PLAC8 like 1 [Source:HGNC Symbol;Acc:HGNC:31746]
ENSOMYG00000002497	6.8e-154	2.0114	0.281	0.084	2.13e-149	T-Cells_VHSB57	T-Cells	VHSB57	tap1	transporter 1, ATP-binding cassette, sub-family B (MDR/TAP) [Source:ZFIN;Acc:ZDB-GENE-050517-43]	tap1	transporter 1, ATP-binding cassette, sub-family B (MDR/TAP) [Source:ZFIN;Acc:ZDB-GENE-050517-43]	TAP1	transporter 1, ATP binding cassette subfamily B member [Source:HGNC Symbol;Acc:HGNC:43]
ENSOMYG00000014521	0	2.00647	0.464	0.115	0	T-Cells_VHSB57	T-Cells	VHSB57			helz2	helicase with zinc finger 2, transcriptional coactivator [Source:ZFIN;Acc:ZDB-GENE-120920-1]	HELZ2	helicase with zinc finger 2 [Source:HGNC Symbol;Acc:HGNC:30021]
ENSOMYG00000016957	6.46e-190	2.00592	0.387	0.127	2.02e-185	T-Cells_VHSB57	T-Cells	VHSB57	nr4a3	nuclear receptor subfamily 4, group A, member 3 [Source:ZFIN;Acc:ZDB-GENE-070824-4]	nr4a3	nuclear receptor subfamily 4, group A, member 3 [Source:ZFIN;Acc:ZDB-GENE-070824-4]	NR4A3	nuclear receptor subfamily 4 group A member 3 [Source:HGNC Symbol;Acc:HGNC:7982]
ENSOMYG00000037283	6.76e-150	2.00276	0.325	0.109	2.11e-145	T-Cells_VHSB57	T-Cells	VHSB57	zfp36l1a	zinc finger protein 36, C3H type-like 1a [Source:ZFIN;Acc:ZDB-GENE-030131-9860]	zfp36l1a	zinc finger protein 36, C3H type-like 1a [Source:ZFIN;Acc:ZDB-GENE-030131-9860]	ZFP36L1	ZFP36 ring finger protein like 1 [Source:HGNC Symbol;Acc:HGNC:1107]
ENSOMYG00000055587	9.45e-133	1.99123	0.326	0.118	2.95e-128	T-Cells_VHSB57	T-Cells	VHSB57			CABZ01059408.1		GIMAP4	GTPase, IMAP family member 4 [Source:HGNC Symbol;Acc:HGNC:21872]
ENSOMYG00000015636	6.73e-192	1.98927	0.289	0.073	2.1e-187	T-Cells_VHSB57	T-Cells	VHSB57	ccnd2a	cyclin D2, a [Source:ZFIN;Acc:ZDB-GENE-070424-30]	ccnd2a	cyclin D2, a [Source:ZFIN;Acc:ZDB-GENE-070424-30]	CCND2	cyclin D2 [Source:HGNC Symbol;Acc:HGNC:1583]
ENSOMYG00000071957	1.96e-159	1.98244	0.387	0.146	6.11e-155	T-Cells_VHSB57	T-Cells	VHSB57			ftr14	finTRIM family, member 14 [Source:ZFIN;Acc:ZDB-GENE-060512-201]	TRIM25	tripartite motif containing 25 [Source:HGNC Symbol;Acc:HGNC:12932]
ENSOMYG00000035292	2.11e-174	1.97863	0.277	0.074	6.58e-170	T-Cells_VHSB57	T-Cells	VHSB57			ftr14	finTRIM family, member 14 [Source:ZFIN;Acc:ZDB-GENE-060512-201]	PABPC1	poly(A) binding protein cytoplasmic 1 [Source:HGNC Symbol;Acc:HGNC:8554]
ENSOMYG00000042655	2.93e-121	1.97734	0.25	0.08	9.16e-117	T-Cells_VHSB57	T-Cells	VHSB57	wdr43	WD repeat domain 43 [Source:ZFIN;Acc:ZDB-GENE-021231-3]	wdr43	WD repeat domain 43 [Source:ZFIN;Acc:ZDB-GENE-021231-3]	WDR43	WD repeat domain 43 [Source:HGNC Symbol;Acc:HGNC:28945]
ENSOMYG00000012585	3.79e-169	1.97356	0.449	0.187	1.18e-164	T-Cells_VHSB57	T-Cells	VHSB57	nop56	NOP56 ribonucleoprotein homolog [Source:ZFIN;Acc:ZDB-GENE-040109-1]	nop56	NOP56 ribonucleoprotein homolog [Source:ZFIN;Acc:ZDB-GENE-040109-1]	NOP56	NOP56 ribonucleoprotein [Source:HGNC Symbol;Acc:HGNC:15911]
ENSOMYG00000048724	0	1.96919	0.729	0.311	0	T-Cells_VHSB57	T-Cells	VHSB57			CABZ01059408.1		GIMAP4	GTPase, IMAP family member 4 [Source:HGNC Symbol;Acc:HGNC:21872]
ENSOMYG00000020320	2.73e-183	1.94015	0.377	0.126	8.52e-179	T-Cells_VHSB57	T-Cells	VHSB57			stat1a	signal transducer and activator of transcription 1a [Source:ZFIN;Acc:ZDB-GENE-980526-499]	STAT1	signal transducer and activator of transcription 1 [Source:HGNC Symbol;Acc:HGNC:11362]
ENSOMYG00000001227	2.83e-288	1.9242	0.537	0.178	8.86e-284	T-Cells_VHSB57	T-Cells	VHSB57	traf1	TNF receptor-associated factor 1 [Source:ZFIN;Acc:ZDB-GENE-071120-4]	fibcd1	fibrinogen C domain containing 1 [Source:ZFIN;Acc:ZDB-GENE-070424-245]	FIBCD1	fibrinogen C domain containing 1 [Source:HGNC Symbol;Acc:HGNC:25922]
ENSOMYG00000063796	0	1.91766	0.492	0.13	0	T-Cells_VHSB57	T-Cells	VHSB57
ENSOMYG00000013432	1.09e-116	1.91595	0.256	0.086	3.4e-112	T-Cells_VHSB57	T-Cells	VHSB57			pes	pescadillo [Source:NCBI gene;Acc:30228]	PES1	pescadillo ribosomal biogenesis factor 1 [Source:HGNC Symbol;Acc:HGNC:8848]
ENSOMYG00000056660	0	1.89679	0.417	0.097	0	T-Cells_VHSB57	T-Cells	VHSB57	ublp		isg15	ISG15 ubiquitin like modifier [Source:ZFIN;Acc:ZDB-GENE-021211-1]	UBB	ubiquitin B [Source:HGNC Symbol;Acc:HGNC:12463]
ENSOMYG00000071524	0	1.88841	0.68	0.18	0	T-Cells_VHSB57	T-Cells	VHSB57
ENSOMYG00000014139	2.14e-187	1.88251	0.317	0.09	6.68e-183	T-Cells_VHSB57	T-Cells	VHSB57	stat2	signal transducer and activator of transcription 2 [Source:ZFIN;Acc:ZDB-GENE-080321-1]	stat2	signal transducer and activator of transcription 2 [Source:ZFIN;Acc:ZDB-GENE-080321-1]	STAT3	signal transducer and activator of transcription 3 [Source:HGNC Symbol;Acc:HGNC:11364]
ENSOMYG00000058874	5.6e-207	1.87435	0.53	0.227	1.75e-202	T-Cells_VHSB57	T-Cells	VHSB57			ftr67	finTRIM family, member 67 [Source:ZFIN;Acc:ZDB-GENE-060312-27]	TRIM25	tripartite motif containing 25 [Source:HGNC Symbol;Acc:HGNC:12932]
ENSOMYG00000057438	1.41e-114	1.85201	0.301	0.114	4.39e-110	T-Cells_VHSB57	T-Cells	VHSB57			ftr16	finTRIM family, member 16 [Source:ZFIN;Acc:ZDB-GENE-070912-126]	TRIM16	tripartite motif containing 16 [Source:HGNC Symbol;Acc:HGNC:17241]
ENSOMYG00000004829	1.24e-75	1.85099	0.258	0.108	3.86e-71	T-Cells_VHSB57	T-Cells	VHSB57	emc7b	ER membrane protein complex subunit 7b [Source:ZFIN;Acc:ZDB-GENE-041001-170]	emc7	ER membrane protein complex subunit 7 [Source:NCBI gene;Acc:561549]	EMC7	ER membrane protein complex subunit 7 [Source:HGNC Symbol;Acc:HGNC:24301]
ENSOMYG00000047232	3.39e-141	1.84873	0.271	0.082	1.06e-136	T-Cells_VHSB57	T-Cells	VHSB57	prp14		FO744833.1	poly [ADP-ribose] polymerase 14-like [Source:NCBI gene;Acc:110440070]	PARP14	poly(ADP-ribose) polymerase family member 14 [Source:HGNC Symbol;Acc:HGNC:29232]
ENSOMYG00000055733	7.77e-141	1.82081	0.345	0.128	2.43e-136	T-Cells_VHSB57	T-Cells	VHSB57			nop58	NOP58 ribonucleoprotein homolog (yeast) [Source:ZFIN;Acc:ZDB-GENE-040426-2140]	NOP58	NOP58 ribonucleoprotein [Source:HGNC Symbol;Acc:HGNC:29926]
ENSOMYG00000021554	1.06e-118	1.81762	0.275	0.094	3.3e-114	T-Cells_VHSB57	T-Cells	VHSB57			mov10b.1	Moloney leukemia virus 10b, tandem duplicate 1 [Source:NCBI gene;Acc:556024]	MOV10	Mov10 RISC complex RNA helicase [Source:HGNC Symbol;Acc:HGNC:7200]
ENSOMYG00000019186	4.07e-91	1.81701	0.256	0.099	1.27e-86	T-Cells_VHSB57	T-Cells	VHSB57	rpl7l1	ribosomal protein L7-like 1 [Source:ZFIN;Acc:ZDB-GENE-030131-970]	rpl7l1	ribosomal protein L7-like 1 [Source:ZFIN;Acc:ZDB-GENE-030131-970]	RPL7L1	ribosomal protein L7 like 1 [Source:HGNC Symbol;Acc:HGNC:21370]
ENSOMYG00000007053	8.76e-193	1.80937	0.332	0.092	2.74e-188	T-Cells_VHSB57	T-Cells	VHSB57			ccr7	chemokine (C-C motif) receptor 7 [Source:ZFIN;Acc:ZDB-GENE-060522-2]	CCR7	C-C motif chemokine receptor 7 [Source:HGNC Symbol;Acc:HGNC:1608]
ENSOMYG00000061751	0	1.80882	0.501	0.134	0	T-Cells_VHSB57	T-Cells	VHSB57
ENSOMYG00000071627	9.44e-139	1.80604	0.361	0.139	2.95e-134	T-Cells_VHSB57	T-Cells	VHSB57			ftr67	finTRIM family, member 67 [Source:ZFIN;Acc:ZDB-GENE-060312-27]	TRIM25	tripartite motif containing 25 [Source:HGNC Symbol;Acc:HGNC:12932]
ENSOMYG00000073392	5.57e-150	1.80064	0.279	0.082	1.74e-145	T-Cells_VHSB57	T-Cells	VHSB57			si:ch211-153b23.5	si:ch211-153b23.5 [Source:ZFIN;Acc:ZDB-GENE-030131-9744]	GATD3A	glutamine amidotransferase like class 1 domain containing 3A [Source:HGNC Symbol;Acc:HGNC:1273]
ENSOMYG00000074590	3.13e-307	1.778	0.475	0.129	9.77e-303	T-Cells_VHSB57	T-Cells	VHSB57
ENSOMYG00000076674	0	1.77219	0.482	0.132	0	T-Cells_VHSB57	T-Cells	VHSB57
ENSOMYG00000025555	2.28e-98	1.77014	0.278	0.105	7.13e-94	T-Cells_VHSB57	T-Cells	VHSB57			rabgap1l	RAB GTPase activating protein 1-like [Source:ZFIN;Acc:ZDB-GENE-050208-389]	RABGAP1L	RAB GTPase activating protein 1 like [Source:HGNC Symbol;Acc:HGNC:24663]
ENSOMYG00000070574	8.69e-116	1.7674	0.36	0.154	2.71e-111	T-Cells_VHSB57	T-Cells	VHSB57	pim2	Pim-2 proto-oncogene, serine/threonine kinase [Source:ZFIN;Acc:ZDB-GENE-000831-6]	pim2	Pim-2 proto-oncogene, serine/threonine kinase [Source:NCBI gene;Acc:58054]	PIM3	Pim-3 proto-oncogene, serine/threonine kinase [Source:HGNC Symbol;Acc:HGNC:19310]
ENSOMYG00000037240	4.46e-127	1.7674	0.337	0.13	1.39e-122	T-Cells_VHSB57	T-Cells	VHSB57			ftr67	finTRIM family, member 67 [Source:ZFIN;Acc:ZDB-GENE-060312-27]	TRIM25	tripartite motif containing 25 [Source:HGNC Symbol;Acc:HGNC:12932]
ENSOMYG00000053460	3.97e-267	1.73327	0.424	0.116	1.24e-262	T-Cells_VHSB57	T-Cells	VHSB57
ENSOMYG00000035191	5.3e-130	1.73272	0.302	0.106	1.65e-125	T-Cells_VHSB57	T-Cells	VHSB57			nuggc.3	nuclear GTPase, germinal center associated, tandem duplicate 3 [Source:ZFIN;Acc:ZDB-GENE-061207-67]	NUGGC	nuclear GTPase, germinal center associated [Source:HGNC Symbol;Acc:HGNC:33550]
ENSOMYG00000067875	1.06e-154	1.72697	0.285	0.084	3.31e-150	T-Cells_VHSB57	T-Cells	VHSB57
ENSOMYG00000020821	5.29e-128	1.72096	0.302	0.106	1.65e-123	T-Cells_VHSB57	T-Cells	VHSB57	NAMPT	nicotinamide phosphoribosyltransferase [Source:HGNC Symbol;Acc:HGNC:30092]	nampta	nicotinamide phosphoribosyltransferase a [Source:ZFIN;Acc:ZDB-GENE-110420-1]	NAMPT	nicotinamide phosphoribosyltransferase [Source:HGNC Symbol;Acc:HGNC:30092]
ENSOMYG00000076433	1.7e-159	1.71883	0.374	0.131	5.32e-155	T-Cells_VHSB57	T-Cells	VHSB57			stat4	signal transducer and activator of transcription 4 [Source:ZFIN;Acc:ZDB-GENE-030616-264]	STAT4	signal transducer and activator of transcription 4 [Source:HGNC Symbol;Acc:HGNC:11365]
ENSOMYG00000052826	0	1.71183	0.542	0.147	0	T-Cells_VHSB57	T-Cells	VHSB57
ENSOMYG00000069615	0	1.71174	0.542	0.147	0	T-Cells_VHSB57	T-Cells	VHSB57
ENSOMYG00000007585	1.32e-115	1.70243	0.298	0.106	4.11e-111	T-Cells_VHSB57	T-Cells	VHSB57			stk17al	serine/threonine kinase 17a like [Source:ZFIN;Acc:ZDB-GENE-061103-427]	STK17A	serine/threonine kinase 17a [Source:HGNC Symbol;Acc:HGNC:11395]
ENSOMYG00000049961	3.58e-156	1.69666	0.281	0.081	1.12e-151	T-Cells_VHSB57	T-Cells	VHSB57
ENSOMYG00000006043	5.41e-276	1.68022	0.392	0.097	1.69e-271	T-Cells_VHSB57	T-Cells	VHSB57			isg15	ISG15 ubiquitin like modifier [Source:ZFIN;Acc:ZDB-GENE-021211-1]	UBB	ubiquitin B [Source:HGNC Symbol;Acc:HGNC:12463]
ENSOMYG00000034562	1.29e-93	1.66654	0.334	0.151	4.02e-89	T-Cells_VHSB57	T-Cells	VHSB57	zgc:103482	zgc:103482 [Source:ZFIN;Acc:ZDB-GENE-041010-115]	zgc:103482	zgc:103482 [Source:ZFIN;Acc:ZDB-GENE-041010-115]	HABP4	hyaluronan binding protein 4 [Source:HGNC Symbol;Acc:HGNC:17062]
ENSOMYG00000050591	0	1.65225	0.787	0.214	0	T-Cells_VHSB57	T-Cells	VHSB57
ENSOMYG00000016735	9.51e-142	1.64324	0.331	0.115	2.97e-137	T-Cells_VHSB57	T-Cells	VHSB57			csrnp1b	cysteine-serine-rich nuclear protein 1b [Source:ZFIN;Acc:ZDB-GENE-030131-1515]	CSRNP1	cysteine and serine rich nuclear protein 1 [Source:HGNC Symbol;Acc:HGNC:14300]
ENSOMYG00000075804	3.95e-140	1.63985	0.257	0.074	1.23e-135	T-Cells_VHSB57	T-Cells	VHSB57
ENSOMYG00000036061	5.2e-138	1.63974	0.418	0.178	1.62e-133	T-Cells_VHSB57	T-Cells	VHSB57			ftr67	finTRIM family, member 67 [Source:ZFIN;Acc:ZDB-GENE-060312-27]	TRIM25	tripartite motif containing 25 [Source:HGNC Symbol;Acc:HGNC:12932]
ENSOMYG00000002073	9.25e-277	1.63355	0.819	0.518	2.89e-272	T-Cells_VHSB57	T-Cells	VHSB57			rps29	ribosomal protein S29 [Source:ZFIN;Acc:ZDB-GENE-040622-5]	RPS29	ribosomal protein S29 [Source:HGNC Symbol;Acc:HGNC:10419]
ENSOMYG00000030536	4.31e-69	1.63242	0.318	0.155	1.35e-64	T-Cells_VHSB57	T-Cells	VHSB57	rps6ka1	ribosomal protein S6 kinase a, polypeptide 1 [Source:ZFIN;Acc:ZDB-GENE-060929-516]	rps6ka1	ribosomal protein S6 kinase a, polypeptide 1 [Source:ZFIN;Acc:ZDB-GENE-060929-516]	RPS6KA1	ribosomal protein S6 kinase A1 [Source:HGNC Symbol;Acc:HGNC:10430]
ENSOMYG00000006122	2.04e-98	1.63055	0.269	0.099	6.37e-94	T-Cells_VHSB57	T-Cells	VHSB57	dusp1	dual specificity phosphatase 1 [Source:ZFIN;Acc:ZDB-GENE-040426-2018]	dusp1	dual specificity phosphatase 1 [Source:ZFIN;Acc:ZDB-GENE-040426-2018]	DUSP1	dual specificity phosphatase 1 [Source:HGNC Symbol;Acc:HGNC:3064]
ENSOMYG00000020823	1.77e-235	1.62134	0.745	0.438	5.51e-231	T-Cells_VHSB57	T-Cells	VHSB57		ribosomal protein L39 [Source:ZFIN;Acc:ZDB-GENE-040625-51]	rpl39	ribosomal protein L39 [Source:ZFIN;Acc:ZDB-GENE-040625-51]	RPL39	ribosomal protein L39 [Source:HGNC Symbol;Acc:HGNC:10350]
ENSOMYG00000057614	1.43e-265	1.59848	0.406	0.107	4.48e-261	T-Cells_VHSB57	T-Cells	VHSB57
ENSOMYG00000034471	1.43e-76	1.59728	0.268	0.116	4.46e-72	T-Cells_VHSB57	T-Cells	VHSB57			abcf2a	ATP-binding cassette, sub-family F (GCN20), member 2a [Source:ZFIN;Acc:ZDB-GENE-030131-8714]	ABCF2-H2BE1	ABCF2-H2BE1 readthrough [Source:HGNC Symbol;Acc:HGNC:54751]
ENSOMYG00000066712	6.46e-169	1.58755	0.306	0.089	2.02e-164	T-Cells_VHSB57	T-Cells	VHSB57
ENSOMYG00000054368	1.7e-187	1.5855	0.351	0.105	5.31e-183	T-Cells_VHSB57	T-Cells	VHSB57
ENSOMYG00000077185	1.7e-187	1.5855	0.351	0.105	5.31e-183	T-Cells_VHSB57	T-Cells	VHSB57
ENSOMYG00000015511	1.79e-117	1.57053	0.527	0.291	5.61e-113	T-Cells_VHSB57	T-Cells	VHSB57			rps29	ribosomal protein S29 [Source:ZFIN;Acc:ZDB-GENE-040622-5]	RPS29	ribosomal protein S29 [Source:HGNC Symbol;Acc:HGNC:10419]
ENSOMYG00000047176	3.49e-108	1.56599	0.422	0.2	1.09e-103	T-Cells_VHSB57	T-Cells	VHSB57	rnf213b	Danio rerio ring finger protein 213b (rnf213b), mRNA. [Source:RefSeq mRNA;Acc:NM_001353867]	rnf213b	Danio rerio ring finger protein 213b (rnf213b), mRNA. [Source:RefSeq mRNA;Acc:NM_001353867]	RNF213	ring finger protein 213 [Source:HGNC Symbol;Acc:HGNC:14539]
ENSOMYG00000027924	2.14e-174	1.56125	0.53	0.228	6.69e-170	T-Cells_VHSB57	T-Cells	VHSB57	si:ch73-109i22.2	si:ch73-109i22.2 [Source:ZFIN;Acc:ZDB-GENE-141211-57]	si:ch73-109i22.2	si:ch73-109i22.2 [Source:ZFIN;Acc:ZDB-GENE-141211-57]	SH2D7	SH2 domain containing 7 [Source:HGNC Symbol;Acc:HGNC:34549]
ENSOMYG00000037426	3.26e-193	1.54707	0.653	0.332	1.02e-188	T-Cells_VHSB57	T-Cells	VHSB57	cxcr4b	chemokine (C-X-C motif), receptor 4b [Source:ZFIN;Acc:ZDB-GENE-010614-1]	cxcr4b	chemokine (C-X-C motif), receptor 4b [Source:ZFIN;Acc:ZDB-GENE-010614-1]	CXCR4	C-X-C motif chemokine receptor 4 [Source:HGNC Symbol;Acc:HGNC:2561]
ENSOMYG00000053196	5.35e-258	1.54513	0.463	0.138	1.67e-253	T-Cells_VHSB57	T-Cells	VHSB57
ENSOMYG00000019105	0	1.54187	0.907	0.694	0	T-Cells_VHSB57	T-Cells	VHSB57			rpl37	ribosomal protein L37 [Source:ZFIN;Acc:ZDB-GENE-040625-39]	RPL37	ribosomal protein L37 [Source:HGNC Symbol;Acc:HGNC:10347]
ENSOMYG00000072828	4.66e-236	1.5342	0.391	0.11	1.45e-231	T-Cells_VHSB57	T-Cells	VHSB57
ENSOMYG00000054187	4.66e-236	1.5342	0.391	0.11	1.45e-231	T-Cells_VHSB57	T-Cells	VHSB57
ENSOMYG00000051243	0	1.52866	0.512	0.144	0	T-Cells_VHSB57	T-Cells	VHSB57
ENSOMYG00000012729	2.69e-72	1.52722	0.384	0.213	8.39e-68	T-Cells_VHSB57	T-Cells	VHSB57			nr4a1	nuclear receptor subfamily 4, group A, member 1 [Source:ZFIN;Acc:ZDB-GENE-040704-11]	NR4A1	nuclear receptor subfamily 4 group A member 1 [Source:HGNC Symbol;Acc:HGNC:7980]
ENSOMYG00000012183	0	1.52613	0.904	0.634	0	T-Cells_VHSB57	T-Cells	VHSB57			rps28	ribosomal protein S28 [Source:NCBI gene;Acc:406307]	RPS28	ribosomal protein S28 [Source:HGNC Symbol;Acc:HGNC:10418]
ENSOMYG00000035522	6.59e-115	1.51067	0.296	0.105	2.06e-110	T-Cells_VHSB57	T-Cells	VHSB57			p2ry8	P2Y receptor family member 8 [Source:ZFIN;Acc:ZDB-GENE-070912-447]	P2RY8	P2Y receptor family member 8 [Source:HGNC Symbol;Acc:HGNC:15524]
ENSOMYG00000048438	1.56e-134	1.50939	0.279	0.088	4.87e-130	T-Cells_VHSB57	T-Cells	VHSB57
ENSOMYG00000062322	1.56e-134	1.50939	0.279	0.088	4.87e-130	T-Cells_VHSB57	T-Cells	VHSB57
ENSOMYG00000052482	7.35e-216	1.50279	0.357	0.098	2.3e-211	T-Cells_VHSB57	T-Cells	VHSB57
ENSOMYG00000050102	7.57e-216	1.50248	0.357	0.098	2.36e-211	T-Cells_VHSB57	T-Cells	VHSB57
ENSOMYG00000077623	3.97e-184	1.50199	0.323	0.092	1.24e-179	T-Cells_VHSB57	T-Cells	VHSB57
ENSOMYG00000058445	3.97e-184	1.50199	0.323	0.092	1.24e-179	T-Cells_VHSB57	T-Cells	VHSB57
ENSOMYG00000071387	3.97e-184	1.50199	0.323	0.092	1.24e-179	T-Cells_VHSB57	T-Cells	VHSB57
ENSOMYG00000064037	9.4e-134	1.49486	0.344	0.124	2.94e-129	T-Cells_VHSB57	T-Cells	VHSB57	batf	basic leucine zipper transcription factor, ATF-like [Source:ZFIN;Acc:ZDB-GENE-041014-291]	batf	basic leucine zipper transcription factor, ATF-like [Source:NCBI gene;Acc:564589]	BATF	basic leucine zipper ATF-like transcription factor [Source:HGNC Symbol;Acc:HGNC:958]
ENSOMYG00000041389	6.11e-308	1.48971	0.868	0.615	1.91e-303	T-Cells_VHSB57	T-Cells	VHSB57	rps28	ribosomal protein S28 [Source:ZFIN;Acc:ZDB-GENE-030131-2022]	rps28	ribosomal protein S28 [Source:NCBI gene;Acc:406307]	RPS28	ribosomal protein S28 [Source:HGNC Symbol;Acc:HGNC:10418]
ENSOMYG00000001566	1.88e-112	1.48877	0.468	0.241	5.88e-108	T-Cells_VHSB57	T-Cells	VHSB57	fbl	fibrillarin [Source:ZFIN;Acc:ZDB-GENE-040426-1936]	fbl	fibrillarin [Source:ZFIN;Acc:ZDB-GENE-040426-1936]	FBL	fibrillarin [Source:HGNC Symbol;Acc:HGNC:3599]
ENSOMYG00000061413	0	1.48829	0.585	0.171	0	T-Cells_VHSB57	T-Cells	VHSB57
ENSOMYG00000069420	1.25e-265	1.48804	0.447	0.127	3.92e-261	T-Cells_VHSB57	T-Cells	VHSB57
ENSOMYG00000055426	6.3e-95	1.48672	0.409	0.212	1.97e-90	T-Cells_VHSB57	T-Cells	VHSB57			BX004816.1	GTPase IMAP family member 4-like [Source:NCBI gene;Acc:571124]	GIMAP7	GTPase, IMAP family member 7 [Source:HGNC Symbol;Acc:HGNC:22404]
ENSOMYG00000037885	5.6e-130	1.48355	0.533	0.275	1.75e-125	T-Cells_VHSB57	T-Cells	VHSB57	DDX21	DExD-box helicase 21 [Source:HGNC Symbol;Acc:HGNC:2744]	ddx21	DEAD (Asp-Glu-Ala-Asp) box helicase 21 [Source:ZFIN;Acc:ZDB-GENE-031113-10]	DDX21	DExD-box helicase 21 [Source:HGNC Symbol;Acc:HGNC:2744]
ENSOMYG00000026797	3.42e-106	1.47703	0.305	0.114	1.07e-101	T-Cells_VHSB57	T-Cells	VHSB57	irf-10	interferon regulatory factor 4a [Source:ZFIN;Acc:ZDB-GENE-070912-330]	irf4a	interferon regulatory factor 4a [Source:ZFIN;Acc:ZDB-GENE-070912-330]	IRF4	interferon regulatory factor 4 [Source:HGNC Symbol;Acc:HGNC:6119]
ENSOMYG00000001770	1.53e-147	1.47222	0.671	0.455	4.79e-143	T-Cells_VHSB57	T-Cells	VHSB57	ncl	nucleolin [Source:ZFIN;Acc:ZDB-GENE-030131-6986]	ncl	nucleolin [Source:ZFIN;Acc:ZDB-GENE-030131-6986]	NCL	nucleolin [Source:HGNC Symbol;Acc:HGNC:7667]
ENSOMYG00000051801	1.8e-82	1.46805	0.416	0.23	5.63e-78	T-Cells_VHSB57	T-Cells	VHSB57	prmt1	protein arginine methyltransferase 1 [Source:ZFIN;Acc:ZDB-GENE-030131-693]	prmt1	protein arginine methyltransferase 1 [Source:ZFIN;Acc:ZDB-GENE-030131-693]	PRMT1	protein arginine methyltransferase 1 [Source:HGNC Symbol;Acc:HGNC:5187]
ENSOMYG00000027949	0	1.46758	0.898	0.663	0	T-Cells_VHSB57	T-Cells	VHSB57	ttyh2	tweety family member 2 [Source:ZFIN;Acc:ZDB-GENE-040718-193]	rpl38	ribosomal protein L38 [Source:ZFIN;Acc:ZDB-GENE-030131-8752]	RPL38	ribosomal protein L38 [Source:HGNC Symbol;Acc:HGNC:10349]
ENSOMYG00000055573	1.13e-245	1.46724	0.41	0.116	3.53e-241	T-Cells_VHSB57	T-Cells	VHSB57
ENSOMYG00000056455	1.13e-245	1.46724	0.41	0.116	3.53e-241	T-Cells_VHSB57	T-Cells	VHSB57
ENSOMYG00000070047	1.13e-245	1.46724	0.41	0.116	3.53e-241	T-Cells_VHSB57	T-Cells	VHSB57
ENSOMYG00000063116	6.21e-208	1.45253	0.35	0.097	1.94e-203	T-Cells_VHSB57	T-Cells	VHSB57
ENSOMYG00000033897	5.56e-106	1.4347	0.402	0.184	1.74e-101	T-Cells_VHSB57	T-Cells	VHSB57			btg2	B-cell translocation gene 2 [Source:ZFIN;Acc:ZDB-GENE-000210-15]	BTG1	BTG anti-proliferation factor 1 [Source:HGNC Symbol;Acc:HGNC:1130]
ENSOMYG00000017399	1.9e-116	1.4175	0.544	0.312	5.95e-112	T-Cells_VHSB57	T-Cells	VHSB57	JUNB	JunB proto-oncogene, AP-1 transcription factor subunit [Source:HGNC Symbol;Acc:HGNC:6205]	junba	JunB proto-oncogene, AP-1 transcription factor subunit a [Source:ZFIN;Acc:ZDB-GENE-040426-2172]	JUNB	JunB proto-oncogene, AP-1 transcription factor subunit [Source:HGNC Symbol;Acc:HGNC:6205]
ENSOMYG00000034662	2.21e-49	1.41648	0.266	0.138	6.9e-45	T-Cells_VHSB57	T-Cells	VHSB57	ppp1r10	protein phosphatase 1, regulatory subunit 10 [Source:ZFIN;Acc:ZDB-GENE-020419-15]	ppp1r10	protein phosphatase 1, regulatory subunit 10 [Source:ZFIN;Acc:ZDB-GENE-020419-15]	PPP1R10	protein phosphatase 1 regulatory subunit 10 [Source:HGNC Symbol;Acc:HGNC:9284]
ENSOMYG00000059305	0	1.41096	0.667	0.19	0	T-Cells_VHSB57	T-Cells	VHSB57
ENSOMYG00000002499	1.77e-62	1.3948	0.269	0.127	5.52e-58	T-Cells_VHSB57	T-Cells	VHSB57	gsdmeb	gasdermin Eb [Source:ZFIN;Acc:ZDB-GENE-030131-7662]	gsdmeb	gasdermin Eb [Source:ZFIN;Acc:ZDB-GENE-030131-7662]	GSDME	gasdermin E [Source:HGNC Symbol;Acc:HGNC:2810]
ENSOMYG00000038132	0	1.39092	0.937	0.721	0	T-Cells_VHSB57	T-Cells	VHSB57	RPL38	ribosomal protein L38 [Source:HGNC Symbol;Acc:HGNC:10349]	rpl38	ribosomal protein L38 [Source:ZFIN;Acc:ZDB-GENE-030131-8752]	RPL38	ribosomal protein L38 [Source:HGNC Symbol;Acc:HGNC:10349]
ENSOMYG00000036953	1.46e-72	1.37426	0.265	0.112	4.57e-68	T-Cells_VHSB57	T-Cells	VHSB57	SASH3	SAM and SH3 domain containing 3 [Source:HGNC Symbol;Acc:HGNC:15975]	sash3	SAM and SH3 domain containing 3 [Source:ZFIN;Acc:ZDB-GENE-130411-1]	SASH3	SAM and SH3 domain containing 3 [Source:HGNC Symbol;Acc:HGNC:15975]
ENSOMYG00000040233	3.22e-111	1.3726	0.565	0.34	1e-106	T-Cells_VHSB57	T-Cells	VHSB57			calm2a	calmodulin 2a (phosphorylase kinase, delta) [Source:ZFIN;Acc:ZDB-GENE-030804-3]	CALM1	calmodulin 1 [Source:HGNC Symbol;Acc:HGNC:1442]
ENSOMYG00000045494	1.98e-60	1.37188	0.269	0.125	6.18e-56	T-Cells_VHSB57	T-Cells	VHSB57			dock10	dedicator of cytokinesis 10 [Source:ZFIN;Acc:ZDB-GENE-130530-773]	DOCK10	dedicator of cytokinesis 10 [Source:HGNC Symbol;Acc:HGNC:23479]
ENSOMYG00000030313	7.07e-52	1.35868	0.386	0.236	2.21e-47	T-Cells_VHSB57	T-Cells	VHSB57			rpl37	ribosomal protein L37 [Source:ZFIN;Acc:ZDB-GENE-040625-39]	RPL37	ribosomal protein L37 [Source:HGNC Symbol;Acc:HGNC:10347]
ENSOMYG00000074570	1.01e-68	1.30259	0.48	0.302	3.14e-64	T-Cells_VHSB57	T-Cells	VHSB57	REL	REL proto-oncogene, NF-kB subunit [Source:HGNC Symbol;Acc:HGNC:9954]	rel	v-rel avian reticuloendotheliosis viral oncogene homolog [Source:ZFIN;Acc:ZDB-GENE-040718-255]	REL	REL proto-oncogene, NF-kB subunit [Source:HGNC Symbol;Acc:HGNC:9954]
ENSOMYG00000036196	6.88e-65	1.29265	0.389	0.217	2.15e-60	T-Cells_VHSB57	T-Cells	VHSB57		SNU13 homolog, small nuclear ribonucleoprotein b (U4/U6.U5) [Source:ZFIN;Acc:ZDB-GENE-030131-9670]	snu13b	SNU13 homolog, small nuclear ribonucleoprotein b (U4/U6.U5) [Source:ZFIN;Acc:ZDB-GENE-030131-9670]	SNU13	small nuclear ribonucleoprotein 13 [Source:HGNC Symbol;Acc:HGNC:7819]
ENSOMYG00000035230	3.99e-56	1.29027	0.292	0.146	1.25e-51	T-Cells_VHSB57	T-Cells	VHSB57	tnip1	TNFAIP3 interacting protein 1 [Source:ZFIN;Acc:ZDB-GENE-070112-1502]	tnip1	TNFAIP3 interacting protein 1 [Source:ZFIN;Acc:ZDB-GENE-070112-1502]	TNIP1	TNFAIP3 interacting protein 1 [Source:HGNC Symbol;Acc:HGNC:16903]
ENSOMYG00000046742	8.44e-91	1.28283	0.463	0.256	2.64e-86	T-Cells_VHSB57	T-Cells	VHSB57			irf1b	interferon regulatory factor 1b [Source:ZFIN;Acc:ZDB-GENE-041114-13]	IRF1	interferon regulatory factor 1 [Source:HGNC Symbol;Acc:HGNC:6116]
ENSOMYG00000007970	4.97e-133	1.24412	0.678	0.471	1.55e-128	T-Cells_VHSB57	T-Cells	VHSB57			eef1da	eukaryotic translation elongation factor 1 delta a (guanine nucleotide exchange protein) [Source:ZFIN;Acc:ZDB-GENE-040426-2740]	EEF1D	eukaryotic translation elongation factor 1 delta [Source:HGNC Symbol;Acc:HGNC:3211]
ENSOMYG00000016358	1.14e-97	1.22192	0.397	0.175	3.55e-93	T-Cells_VHSB57	T-Cells	VHSB57			SLC16A3	si:ch211-234h8.7 [Source:ZFIN;Acc:ZDB-GENE-061009-16]	SLC16A3	solute carrier family 16 member 3 [Source:HGNC Symbol;Acc:HGNC:10924]
ENSOMYG00000016409	4.52e-204	1.21321	0.325	0.086	1.41e-199	T-Cells_VHSB57	T-Cells	VHSB57	ifit9	interferon-induced protein with tetratricopeptide repeats 9 [Source:ZFIN;Acc:ZDB-GENE-121214-233]	ifit9	interferon-induced protein with tetratricopeptide repeats 9 [Source:ZFIN;Acc:ZDB-GENE-121214-233]	IFIT5	interferon induced protein with tetratricopeptide repeats 5 [Source:HGNC Symbol;Acc:HGNC:13328]
ENSOMYG00000038460	2.4e-211	1.20422	0.761	0.445	7.5e-207	T-Cells_VHSB57	T-Cells	VHSB57	irf1b	interferon regulatory factor 1 [Source:HGNC Symbol;Acc:HGNC:6116]	irf1b	interferon regulatory factor 1b [Source:ZFIN;Acc:ZDB-GENE-041114-13]	IRF1	interferon regulatory factor 1 [Source:HGNC Symbol;Acc:HGNC:6116]
ENSOMYG00000008150	2.41e-143	1.18909	0.796	0.588	7.53e-139	T-Cells_VHSB57	T-Cells	VHSB57			RPL37A	zgc:171772 [Source:ZFIN;Acc:ZDB-GENE-070928-31]	RPL37A	ribosomal protein L37a [Source:HGNC Symbol;Acc:HGNC:10348]
ENSOMYG00000040937	2.71e-30	1.18125	0.424	0.316	8.46e-26	T-Cells_VHSB57	T-Cells	VHSB57			rpl7a	ribosomal protein L7a [Source:ZFIN;Acc:ZDB-GENE-031001-9]	RPL7A	ribosomal protein L7a [Source:HGNC Symbol;Acc:HGNC:10364]
ENSOMYG00000017645	2.68e-85	1.17423	0.516	0.303	8.37e-81	T-Cells_VHSB57	T-Cells	VHSB57			mhc1uka	major histocompatibility complex class I UKA [Source:ZFIN;Acc:ZDB-GENE-060825-152]	MR1	major histocompatibility complex, class I-related [Source:HGNC Symbol;Acc:HGNC:4975]
ENSOMYG00000022571	2.95e-32	1.16831	0.341	0.225	9.22e-28	T-Cells_VHSB57	T-Cells	VHSB57			rpl36	ribosomal protein L36 [Source:NCBI gene;Acc:405888]	RPL36	ribosomal protein L36 [Source:HGNC Symbol;Acc:HGNC:13631]
ENSOMYG00000016922	4.52e-84	1.16662	0.574	0.405	1.41e-79	T-Cells_VHSB57	T-Cells	VHSB57			eef2b	eukaryotic translation elongation factor 2b [Source:ZFIN;Acc:ZDB-GENE-030131-5128]	EEF2	eukaryotic translation elongation factor 2 [Source:HGNC Symbol;Acc:HGNC:3214]
ENSOMYG00000011472	3.05e-26	1.16411	0.251	0.16	9.52e-22	T-Cells_VHSB57	T-Cells	VHSB57	LARP1	La ribonucleoprotein 1, translational regulator [Source:HGNC Symbol;Acc:HGNC:29531]	larp1	La ribonucleoprotein 1, translational regulator [Source:ZFIN;Acc:ZDB-GENE-030131-5386]	LARP1	La ribonucleoprotein 1, translational regulator [Source:HGNC Symbol;Acc:HGNC:29531]
ENSOMYG00000018009	1.68e-213	1.16334	0.886	0.913	5.23e-209	T-Cells_VHSB57	T-Cells	VHSB57			b2ml	beta-2-microglobulin, like [Source:ZFIN;Acc:ZDB-GENE-040426-2136]	B2M	beta-2-microglobulin [Source:HGNC Symbol;Acc:HGNC:914]
ENSOMYG00000060881	2.63e-85	1.16094	0.369	0.164	8.2e-81	T-Cells_VHSB57	T-Cells	VHSB57			SLC16A3	si:ch211-234h8.7 [Source:ZFIN;Acc:ZDB-GENE-061009-16]	SLC16A3	solute carrier family 16 member 3 [Source:HGNC Symbol;Acc:HGNC:10924]
ENSOMYG00000042785	1.65e-113	1.15119	0.67	0.462	5.15e-109	T-Cells_VHSB57	T-Cells	VHSB57	il2rgamma		il2rga	interleukin 2 receptor, gamma a [Source:ZFIN;Acc:ZDB-GENE-080402-1]	IL2RG	interleukin 2 receptor subunit gamma [Source:HGNC Symbol;Acc:HGNC:6010]
ENSOMYG00000064553	1.8e-166	1.13227	0.352	0.112	5.63e-162	T-Cells_VHSB57	T-Cells	VHSB57
ENSOMYG00000031942	3.53e-85	1.12938	0.582	0.378	1.1e-80	T-Cells_VHSB57	T-Cells	VHSB57	ddx5	DEAD (Asp-Glu-Ala-Asp) box helicase 5 [Source:ZFIN;Acc:ZDB-GENE-030131-925]	ddx5	DEAD (Asp-Glu-Ala-Asp) box helicase 5 [Source:ZFIN;Acc:ZDB-GENE-030131-925]	DDX5	DEAD-box helicase 5 [Source:HGNC Symbol;Acc:HGNC:2746]
ENSOMYG00000010299	1.08e-46	1.12591	0.259	0.132	3.37e-42	T-Cells_VHSB57	T-Cells	VHSB57	cd40	CD40 molecule, TNF receptor superfamily member 5 [Source:ZFIN;Acc:ZDB-GENE-090313-95]	cd40	CD40 molecule, TNF receptor superfamily member 5 [Source:ZFIN;Acc:ZDB-GENE-090313-95]	CD40	CD40 molecule [Source:HGNC Symbol;Acc:HGNC:11919]
ENSOMYG00000027318	1e-42	1.12082	0.262	0.138	3.14e-38	T-Cells_VHSB57	T-Cells	VHSB57	irf2bp2a	interferon regulatory factor 2 binding protein 2a [Source:ZFIN;Acc:ZDB-GENE-030131-7809]	irf2bp2b	interferon regulatory factor 2 binding protein 2b [Source:NCBI gene;Acc:406614]	IRF2BP2	interferon regulatory factor 2 binding protein 2 [Source:HGNC Symbol;Acc:HGNC:21729]
ENSOMYG00000017781	2.18e-35	1.11649	0.279	0.162	6.79e-31	T-Cells_VHSB57	T-Cells	VHSB57	srrm2	serine/arginine repetitive matrix 2 [Source:ZFIN;Acc:ZDB-GENE-050522-399]	AL928885.2		SRRM2	serine/arginine repetitive matrix 2 [Source:HGNC Symbol;Acc:HGNC:16639]
ENSOMYG00000007954	2.5e-45	1.10781	0.341	0.199	7.81e-41	T-Cells_VHSB57	T-Cells	VHSB57			mhc1uka	major histocompatibility complex class I UKA [Source:ZFIN;Acc:ZDB-GENE-060825-152]	MR1	major histocompatibility complex, class I-related [Source:HGNC Symbol;Acc:HGNC:4975]
ENSOMYG00000043692	7.68e-57	1.09821	0.392	0.232	2.4e-52	T-Cells_VHSB57	T-Cells	VHSB57			calcoco2	calcium binding and coiled-coil domain 2 [Source:ZFIN;Acc:ZDB-GENE-050522-346]	CALCOCO2	calcium binding and coiled-coil domain 2 [Source:HGNC Symbol;Acc:HGNC:29912]
ENSOMYG00000045792	1.3e-177	1.08414	0.864	0.687	4.05e-173	T-Cells_VHSB57	T-Cells	VHSB57	RPL35	ribosomal protein L35 [Source:HGNC Symbol;Acc:HGNC:10344]	rpl35	ribosomal protein L35 [Source:NCBI gene;Acc:192299]	RPL35	ribosomal protein L35 [Source:HGNC Symbol;Acc:HGNC:10344]
ENSOMYG00000000121	2.84e-87	1.08251	0.637	0.478	8.87e-83	T-Cells_VHSB57	T-Cells	VHSB57	mcl1b	MCL1 apoptosis regulator, BCL2 family member b [Source:ZFIN;Acc:ZDB-GENE-030825-1]	mcl1b	MCL1 apoptosis regulator, BCL2 family member b [Source:ZFIN;Acc:ZDB-GENE-030825-1]	MCL1	MCL1 apoptosis regulator, BCL2 family member [Source:HGNC Symbol;Acc:HGNC:6943]
ENSOMYG00000011179	1.28e-57	1.08052	0.422	0.257	3.99e-53	T-Cells_VHSB57	T-Cells	VHSB57	JUNB	JunB proto-oncogene, AP-1 transcription factor subunit [Source:HGNC Symbol;Acc:HGNC:6205]	junba	JunB proto-oncogene, AP-1 transcription factor subunit a [Source:ZFIN;Acc:ZDB-GENE-040426-2172]	JUNB	JunB proto-oncogene, AP-1 transcription factor subunit [Source:HGNC Symbol;Acc:HGNC:6205]
ENSOMYG00000075444	2.37e-174	1.0802	0.39	0.125	7.39e-170	T-Cells_VHSB57	T-Cells	VHSB57
ENSOMYG00000071671	2.5e-76	1.08017	0.474	0.264	7.82e-72	T-Cells_VHSB57	T-Cells	VHSB57			rab44	RAB44, member RAS oncogene family [Source:ZFIN;Acc:ZDB-GENE-040724-117]	RAB44	RAB44, member RAS oncogene family [Source:HGNC Symbol;Acc:HGNC:21068]
ENSOMYG00000012975	7.52e-46	1.07228	0.308	0.167	2.35e-41	T-Cells_VHSB57	T-Cells	VHSB57	cdkn1bb	cyclin dependent kinase inhibitor 1Bb [Source:ZFIN;Acc:ZDB-GENE-030521-13]	cdkn1ba	cyclin-dependent kinase inhibitor 1Ba [Source:ZFIN;Acc:ZDB-GENE-040812-3]	CDKN1B	cyclin dependent kinase inhibitor 1B [Source:HGNC Symbol;Acc:HGNC:1785]
ENSOMYG00000046635	4.92e-266	1.06907	0.963	0.838	1.54e-261	T-Cells_VHSB57	T-Cells	VHSB57	rpl39	ribosomal protein L39 [Source:ZFIN;Acc:ZDB-GENE-040625-51]	rpl39	ribosomal protein L39 [Source:ZFIN;Acc:ZDB-GENE-040625-51]	RPL39	ribosomal protein L39 [Source:HGNC Symbol;Acc:HGNC:10350]
ENSOMYG00000012229	3.63e-101	1.06878	0.594	0.374	1.14e-96	T-Cells_VHSB57	T-Cells	VHSB57	pno1	partner of NOB1 homolog [Source:ZFIN;Acc:ZDB-GENE-040426-1419]	pno1	partner of NOB1 homolog [Source:NCBI gene;Acc:393520]	PNO1	partner of NOB1 homolog [Source:HGNC Symbol;Acc:HGNC:32790]
ENSOMYG00000047040	2.2e-93	1.06704	0.719	0.553	6.87e-89	T-Cells_VHSB57	T-Cells	VHSB57	rl36a		rpl36a	ribosomal protein L36A [Source:NCBI gene;Acc:195819]	RPL36A	ribosomal protein L36a [Source:HGNC Symbol;Acc:HGNC:10359]
ENSOMYG00000002887	3.79e-48	1.06453	0.39	0.245	1.18e-43	T-Cells_VHSB57	T-Cells	VHSB57			eif4a1b	eukaryotic translation initiation factor 4A1B [Source:ZFIN;Acc:ZDB-GENE-040120-6]	EIF4A2	eukaryotic translation initiation factor 4A2 [Source:HGNC Symbol;Acc:HGNC:3284]
ENSOMYG00000047083	2.89e-59	1.0608	0.499	0.337	9.02e-55	T-Cells_VHSB57	T-Cells	VHSB57	bcl2l10	BCL2 like 10 [Source:ZFIN;Acc:ZDB-GENE-030825-2]	bcl2l10	BCL2 like 10 [Source:ZFIN;Acc:ZDB-GENE-030825-2]	MCL1	MCL1 apoptosis regulator, BCL2 family member [Source:HGNC Symbol;Acc:HGNC:6943]
ENSOMYG00000004801	9.97e-218	1.0571	0.926	0.796	3.11e-213	T-Cells_VHSB57	T-Cells	VHSB57	rps21	ribosomal protein S21 [Source:ZFIN;Acc:ZDB-GENE-040426-1102]	rps21	ribosomal protein S21 [Source:NCBI gene;Acc:394166]	RPS21	ribosomal protein S21 [Source:HGNC Symbol;Acc:HGNC:10409]
ENSOMYG00000060575	1.26e-46	1.05643	0.43	0.283	3.93e-42	T-Cells_VHSB57	T-Cells	VHSB57	bcl2l10	BCL2 like 10 [Source:ZFIN;Acc:ZDB-GENE-030825-2]	bcl2l10	BCL2 like 10 [Source:ZFIN;Acc:ZDB-GENE-030825-2]	MCL1	MCL1 apoptosis regulator, BCL2 family member [Source:HGNC Symbol;Acc:HGNC:6943]
ENSOMYG00000013147	2.2e-149	1.05357	0.847	0.671	6.86e-145	T-Cells_VHSB57	T-Cells	VHSB57			rps15	ribosomal protein S15 [Source:ZFIN;Acc:ZDB-GENE-030131-9092]	RPS15	ribosomal protein S15 [Source:HGNC Symbol;Acc:HGNC:10388]
ENSOMYG00000007539	1.02e-79	1.04222	0.404	0.208	3.19e-75	T-Cells_VHSB57	T-Cells	VHSB57			sdc4	syndecan 4 [Source:ZFIN;Acc:ZDB-GENE-061111-1]	SDC4	syndecan 4 [Source:HGNC Symbol;Acc:HGNC:10661]
ENSOMYG00000039386	8.47e-260	1.02518	0.958	0.897	2.65e-255	T-Cells_VHSB57	T-Cells	VHSB57	rl29		rpl29	ribosomal protein L29 [Source:ZFIN;Acc:ZDB-GENE-040801-167]	RPL29	ribosomal protein L29 [Source:HGNC Symbol;Acc:HGNC:10331]
ENSOMYG00000058956	2.45e-34	1.01563	0.319	0.197	7.64e-30	T-Cells_VHSB57	T-Cells	VHSB57	IER2	immediate early response 2 [Source:HGNC Symbol;Acc:HGNC:28871]	ier2a	immediate early response 2a [Source:NCBI gene;Acc:797137]	IER2	immediate early response 2 [Source:HGNC Symbol;Acc:HGNC:28871]
ENSOMYG00000012657	0	6.43991	0.511	0.015	0	T-Cells_VHSAP2	T-Cells	VHSAP2			CABZ01073795.1	interferon-induced protein 44 [Source:NCBI gene;Acc:795887]	IFI44L	interferon induced protein 44 like [Source:HGNC Symbol;Acc:HGNC:17817]
ENSOMYG00000067081	0	5.44394	0.718	0.076	0	T-Cells_VHSAP2	T-Cells	VHSAP2			zgc:194101	zgc:194101 [Source:ZFIN;Acc:ZDB-GENE-080723-68]	TINCR	TINCR ubiquitin domain containing [Source:HGNC Symbol;Acc:HGNC:14607]
ENSOMYG00000038033	0	5.23144	0.54	0.016	0	T-Cells_VHSAP2	T-Cells	VHSAP2
ENSOMYG00000036176	0	4.62245	0.473	0.039	0	T-Cells_VHSAP2	T-Cells	VHSAP2			zgc:194655	zgc:194655 [Source:ZFIN;Acc:ZDB-GENE-081022-137]	UBA52	ubiquitin A-52 residue ribosomal protein fusion product 1 [Source:HGNC Symbol;Acc:HGNC:12458]
ENSOMYG00000006430	3.02e-222	4.38522	0.501	0.098	9.43e-218	T-Cells_VHSAP2	T-Cells	VHSAP2			si:dkey-193b15.5	si:dkey-193b15.5 [Source:ZFIN;Acc:ZDB-GENE-070912-413]	IFI44L	interferon induced protein 44 like [Source:HGNC Symbol;Acc:HGNC:17817]
ENSOMYG00000056660	0	4.14454	0.479	0.059	0	T-Cells_VHSAP2	T-Cells	VHSAP2	ublp		isg15	ISG15 ubiquitin like modifier [Source:ZFIN;Acc:ZDB-GENE-021211-1]	UBB	ubiquitin B [Source:HGNC Symbol;Acc:HGNC:12463]
ENSOMYG00000027472	5.7e-246	3.92329	0.414	0.057	1.78e-241	T-Cells_VHSAP2	T-Cells	VHSAP2			si:ch1073-385f13.3	si:ch1073-385f13.3 [Source:ZFIN;Acc:ZDB-GENE-131127-357]	PML	PML nuclear body scaffold [Source:HGNC Symbol;Acc:HGNC:9113]
ENSOMYG00000059824	2.55e-249	3.9094	0.394	0.051	7.97e-245	T-Cells_VHSAP2	T-Cells	VHSAP2			isg15	ISG15 ubiquitin like modifier [Source:ZFIN;Acc:ZDB-GENE-021211-1]	UBB	ubiquitin B [Source:HGNC Symbol;Acc:HGNC:12463]
ENSOMYG00000033953	1.14e-193	3.6952	0.671	0.231	3.56e-189	T-Cells_VHSAP2	T-Cells	VHSAP2			gig2i	grass carp reovirus (GCRV)-induced gene 2i [Source:ZFIN;Acc:ZDB-GENE-120409-1]	PARP10	poly(ADP-ribose) polymerase family member 10 [Source:HGNC Symbol;Acc:HGNC:25895]
ENSOMYG00000036158	1.99e-97	3.51568	0.276	0.058	6.22e-93	T-Cells_VHSAP2	T-Cells	VHSAP2			si:ch211-212k18.15	si:ch211-212k18.15 [Source:ZFIN;Acc:ZDB-GENE-160728-58]	RNF19A	ring finger protein 19A, RBR E3 ubiquitin protein ligase [Source:HGNC Symbol;Acc:HGNC:13432]
ENSOMYG00000071524	0	3.45698	0.424	0.042	0	T-Cells_VHSAP2	T-Cells	VHSAP2
ENSOMYG00000069615	8.19e-215	3.40115	0.296	0.032	2.56e-210	T-Cells_VHSAP2	T-Cells	VHSAP2
ENSOMYG00000052826	8.19e-215	3.40115	0.296	0.032	2.56e-210	T-Cells_VHSAP2	T-Cells	VHSAP2
ENSOMYG00000057614	1.18e-195	3.36983	0.256	0.026	3.69e-191	T-Cells_VHSAP2	T-Cells	VHSAP2
ENSOMYG00000076674	6.77e-202	3.35669	0.266	0.027	2.11e-197	T-Cells_VHSAP2	T-Cells	VHSAP2
ENSOMYG00000026561	3.61e-127	3.3438	0.46	0.132	1.13e-122	T-Cells_VHSAP2	T-Cells	VHSAP2			negaly6	neuromast-expressed gpi-anchored lymphocyte antigen 6 [Source:ZFIN;Acc:ZDB-GENE-131121-604]	PLAUR	plasminogen activator, urokinase receptor [Source:HGNC Symbol;Acc:HGNC:9053]
ENSOMYG00000053460	1.4e-217	3.33148	0.3	0.032	4.37e-213	T-Cells_VHSAP2	T-Cells	VHSAP2
ENSOMYG00000074590	1.76e-287	3.31276	0.361	0.036	5.51e-283	T-Cells_VHSAP2	T-Cells	VHSAP2
ENSOMYG00000050591	0	3.28222	0.458	0.046	0	T-Cells_VHSAP2	T-Cells	VHSAP2
ENSOMYG00000051243	1.04e-257	3.28008	0.347	0.037	3.26e-253	T-Cells_VHSAP2	T-Cells	VHSAP2
ENSOMYG00000025616	4.29e-203	3.21799	0.444	0.079	1.34e-198	T-Cells_VHSAP2	T-Cells	VHSAP2			CU984600.2	si:dkeyp-118h9.7 [Source:NCBI gene;Acc:555303]	SACS	sacsin molecular chaperone [Source:HGNC Symbol;Acc:HGNC:10519]
ENSOMYG00000069420	2.04e-197	3.1952	0.284	0.032	6.37e-193	T-Cells_VHSAP2	T-Cells	VHSAP2
ENSOMYG00000061413	0	3.16498	0.452	0.047	0	T-Cells_VHSAP2	T-Cells	VHSAP2
ENSOMYG00000053196	2.27e-231	3.09694	0.327	0.036	7.1e-227	T-Cells_VHSAP2	T-Cells	VHSAP2
ENSOMYG00000059305	0	3.04957	0.501	0.05	0	T-Cells_VHSAP2	T-Cells	VHSAP2
ENSOMYG00000006043	2.55e-179	3.0015	0.45	0.09	7.97e-175	T-Cells_VHSAP2	T-Cells	VHSAP2			isg15	ISG15 ubiquitin like modifier [Source:ZFIN;Acc:ZDB-GENE-021211-1]	UBB	ubiquitin B [Source:HGNC Symbol;Acc:HGNC:12463]
ENSOMYG00000073889	0	2.99264	0.379	0.034	0	T-Cells_VHSAP2	T-Cells	VHSAP2			CU459094.2	uncharacterized LOC100331538 [Source:NCBI gene;Acc:100331538]	IFT172	intraflagellar transport 172 [Source:HGNC Symbol;Acc:HGNC:30391]
ENSOMYG00000009645	9.67e-50	2.93486	0.29	0.105	3.02e-45	T-Cells_VHSAP2	T-Cells	VHSAP2			zmp:0000000912	zmp:0000000912 [Source:ZFIN;Acc:ZDB-GENE-130530-915]	URGCP	upregulator of cell proliferation [Source:HGNC Symbol;Acc:HGNC:30890]
ENSOMYG00000002073	4.11e-175	2.91488	0.815	0.484	1.28e-170	T-Cells_VHSAP2	T-Cells	VHSAP2			rps29	ribosomal protein S29 [Source:ZFIN;Acc:ZDB-GENE-040622-5]	RPS29	ribosomal protein S29 [Source:HGNC Symbol;Acc:HGNC:10419]
ENSOMYG00000030313	2.07e-15	2.87196	0.268	0.173	6.45e-11	T-Cells_VHSAP2	T-Cells	VHSAP2			rpl37	ribosomal protein L37 [Source:ZFIN;Acc:ZDB-GENE-040625-39]	RPL37	ribosomal protein L37 [Source:HGNC Symbol;Acc:HGNC:10347]
ENSOMYG00000015511	9.13e-36	2.80496	0.4	0.241	2.85e-31	T-Cells_VHSAP2	T-Cells	VHSAP2			rps29	ribosomal protein S29 [Source:ZFIN;Acc:ZDB-GENE-040622-5]	RPS29	ribosomal protein S29 [Source:HGNC Symbol;Acc:HGNC:10419]
ENSOMYG00000020823	3.67e-68	2.72226	0.574	0.368	1.15e-63	T-Cells_VHSAP2	T-Cells	VHSAP2		ribosomal protein L39 [Source:ZFIN;Acc:ZDB-GENE-040625-51]	rpl39	ribosomal protein L39 [Source:ZFIN;Acc:ZDB-GENE-040625-51]	RPL39	ribosomal protein L39 [Source:HGNC Symbol;Acc:HGNC:10350]
ENSOMYG00000019105	4.95e-207	2.54013	0.907	0.651	1.55e-202	T-Cells_VHSAP2	T-Cells	VHSAP2			rpl37	ribosomal protein L37 [Source:ZFIN;Acc:ZDB-GENE-040625-39]	RPL37	ribosomal protein L37 [Source:HGNC Symbol;Acc:HGNC:10347]
ENSOMYG00000027949	5.39e-147	2.53901	0.807	0.572	1.68e-142	T-Cells_VHSAP2	T-Cells	VHSAP2	ttyh2	tweety family member 2 [Source:ZFIN;Acc:ZDB-GENE-040718-193]	rpl38	ribosomal protein L38 [Source:ZFIN;Acc:ZDB-GENE-030131-8752]	RPL38	ribosomal protein L38 [Source:HGNC Symbol;Acc:HGNC:10349]
ENSOMYG00000008150	3.36e-109	2.53295	0.734	0.538	1.05e-104	T-Cells_VHSAP2	T-Cells	VHSAP2			RPL37A	zgc:171772 [Source:ZFIN;Acc:ZDB-GENE-070928-31]	RPL37A	ribosomal protein L37a [Source:HGNC Symbol;Acc:HGNC:10348]
ENSOMYG00000012183	8.06e-163	2.50184	0.836	0.587	2.52e-158	T-Cells_VHSAP2	T-Cells	VHSAP2			rps28	ribosomal protein S28 [Source:NCBI gene;Acc:406307]	RPS28	ribosomal protein S28 [Source:HGNC Symbol;Acc:HGNC:10418]
ENSOMYG00000038132	3.21e-201	2.2355	0.931	0.738	1e-196	T-Cells_VHSAP2	T-Cells	VHSAP2	RPL38	ribosomal protein L38 [Source:HGNC Symbol;Acc:HGNC:10349]	rpl38	ribosomal protein L38 [Source:ZFIN;Acc:ZDB-GENE-030131-8752]	RPL38	ribosomal protein L38 [Source:HGNC Symbol;Acc:HGNC:10349]
ENSOMYG00000041389	1.56e-195	2.22934	0.923	0.734	4.87e-191	T-Cells_VHSAP2	T-Cells	VHSAP2	rps28	ribosomal protein S28 [Source:ZFIN;Acc:ZDB-GENE-030131-2022]	rps28	ribosomal protein S28 [Source:NCBI gene;Acc:406307]	RPS28	ribosomal protein S28 [Source:HGNC Symbol;Acc:HGNC:10418]
ENSOMYG00000048724	2.09e-20	2.22689	0.357	0.246	6.54e-16	T-Cells_VHSAP2	T-Cells	VHSAP2			CABZ01059408.1		GIMAP4	GTPase, IMAP family member 4 [Source:HGNC Symbol;Acc:HGNC:21872]
ENSOMYG00000039386	1.86e-241	2.08888	0.98	0.88	5.8e-237	T-Cells_VHSAP2	T-Cells	VHSAP2	rl29		rpl29	ribosomal protein L29 [Source:ZFIN;Acc:ZDB-GENE-040801-167]	RPL29	ribosomal protein L29 [Source:HGNC Symbol;Acc:HGNC:10331]
ENSOMYG00000069122	1.71e-60	1.96074	0.661	0.625	5.34e-56	T-Cells_VHSAP2	T-Cells	VHSAP2			rpl31	ribosomal protein L31 [Source:ZFIN;Acc:ZDB-GENE-060331-121]	RPL31	ribosomal protein L31 [Source:HGNC Symbol;Acc:HGNC:10334]
ENSOMYG00000042152	2.27e-11	1.9237	0.385	0.361	7.11e-07	T-Cells_VHSAP2	T-Cells	VHSAP2	rpl35a	ribosomal protein L35a [Source:ZFIN;Acc:ZDB-GENE-040718-190]	rpl35a	ribosomal protein L35a [Source:ZFIN;Acc:ZDB-GENE-040718-190]	RPL35A	ribosomal protein L35a [Source:HGNC Symbol;Acc:HGNC:10345]
ENSOMYG00000075202	8.43e-158	1.90367	0.897	0.787	2.63e-153	T-Cells_VHSAP2	T-Cells	VHSAP2	rs21		rps21	ribosomal protein S21 [Source:NCBI gene;Acc:394166]	RPS21	ribosomal protein S21 [Source:HGNC Symbol;Acc:HGNC:10409]
ENSOMYG00000047040	1.53e-29	1.9008	0.538	0.505	4.77e-25	T-Cells_VHSAP2	T-Cells	VHSAP2	rl36a		rpl36a	ribosomal protein L36A [Source:NCBI gene;Acc:195819]	RPL36A	ribosomal protein L36a [Source:HGNC Symbol;Acc:HGNC:10359]
ENSOMYG00000004801	1.74e-126	1.89041	0.844	0.745	5.44e-122	T-Cells_VHSAP2	T-Cells	VHSAP2	rps21	ribosomal protein S21 [Source:ZFIN;Acc:ZDB-GENE-040426-1102]	rps21	ribosomal protein S21 [Source:NCBI gene;Acc:394166]	RPS21	ribosomal protein S21 [Source:HGNC Symbol;Acc:HGNC:10409]
ENSOMYG00000045792	1.18e-79	1.831	0.736	0.653	3.7e-75	T-Cells_VHSAP2	T-Cells	VHSAP2	RPL35	ribosomal protein L35 [Source:HGNC Symbol;Acc:HGNC:10344]	rpl35	ribosomal protein L35 [Source:NCBI gene;Acc:192299]	RPL35	ribosomal protein L35 [Source:HGNC Symbol;Acc:HGNC:10344]
ENSOMYG00000064973	8.19e-09	1.71891	0.477	0.563	0.000255909	T-Cells_VHSAP2	T-Cells	VHSAP2			b2ml	beta-2-microglobulin, like [Source:ZFIN;Acc:ZDB-GENE-040426-2136]	B2M	beta-2-microglobulin [Source:HGNC Symbol;Acc:HGNC:914]
ENSOMYG00000046635	3.11e-180	1.71417	0.963	0.853	9.7e-176	T-Cells_VHSAP2	T-Cells	VHSAP2	rpl39	ribosomal protein L39 [Source:ZFIN;Acc:ZDB-GENE-040625-51]	rpl39	ribosomal protein L39 [Source:ZFIN;Acc:ZDB-GENE-040625-51]	RPL39	ribosomal protein L39 [Source:HGNC Symbol;Acc:HGNC:10350]
ENSOMYG00000037290	2.87e-205	1.67499	0.98	0.898	8.97e-201	T-Cells_VHSAP2	T-Cells	VHSAP2	rpl37	ribosomal protein L37 [Source:ZFIN;Acc:ZDB-GENE-040625-39]	rpl37	ribosomal protein L37 [Source:ZFIN;Acc:ZDB-GENE-040625-39]	RPL37	ribosomal protein L37 [Source:HGNC Symbol;Acc:HGNC:10347]
ENSOMYG00000013147	1.16e-42	1.66267	0.633	0.615	3.63e-38	T-Cells_VHSAP2	T-Cells	VHSAP2			rps15	ribosomal protein S15 [Source:ZFIN;Acc:ZDB-GENE-030131-9092]	RPS15	ribosomal protein S15 [Source:HGNC Symbol;Acc:HGNC:10388]
ENSOMYG00000011481	8.82e-195	1.65535	0.98	0.876	2.75e-190	T-Cells_VHSAP2	T-Cells	VHSAP2			rpl36	ribosomal protein L36 [Source:NCBI gene;Acc:405888]	RPL36	ribosomal protein L36 [Source:HGNC Symbol;Acc:HGNC:13631]
ENSOMYG00000046262	3.7e-137	1.59509	0.931	0.817	1.16e-132	T-Cells_VHSAP2	T-Cells	VHSAP2	rpl31	ribosomal protein L31 [Source:ZFIN;Acc:ZDB-GENE-060331-121]	rpl31	ribosomal protein L31 [Source:ZFIN;Acc:ZDB-GENE-060331-121]	RPL31	ribosomal protein L31 [Source:HGNC Symbol;Acc:HGNC:10334]
ENSOMYG00000042997	1.13e-13	1.53685	0.475	0.504	3.52e-09	T-Cells_VHSAP2	T-Cells	VHSAP2	RPL35	ribosomal protein L35 [Source:HGNC Symbol;Acc:HGNC:10344]	rpl35	ribosomal protein L35 [Source:NCBI gene;Acc:192299]	RPL35	ribosomal protein L35 [Source:HGNC Symbol;Acc:HGNC:10344]
ENSOMYG00000011916	2.33e-13	1.52127	0.507	0.574	7.27e-09	T-Cells_VHSAP2	T-Cells	VHSAP2	rpl19	ribosomal protein L19 [Source:ZFIN;Acc:ZDB-GENE-040426-2290]	rpl19	ribosomal protein L19 [Source:NCBI gene;Acc:406489]	RPL19	ribosomal protein L19 [Source:HGNC Symbol;Acc:HGNC:10312]
ENSOMYG00000015729	1.21e-54	1.52116	0.7	0.69	3.77e-50	T-Cells_VHSAP2	T-Cells	VHSAP2	faua	FAU ubiquitin like and ribosomal protein S30 fusion a [Source:ZFIN;Acc:ZDB-GENE-040426-1700]	faua	FAU ubiquitin like and ribosomal protein S30 fusion a [Source:ZFIN;Acc:ZDB-GENE-040426-1700]	FAU	FAU ubiquitin like and ribosomal protein S30 fusion [Source:HGNC Symbol;Acc:HGNC:3597]
ENSOMYG00000037667	2.39e-24	1.51442	0.56	0.571	7.46e-20	T-Cells_VHSAP2	T-Cells	VHSAP2	rs15		rps15	ribosomal protein S15 [Source:ZFIN;Acc:ZDB-GENE-030131-9092]	RPS15	ribosomal protein S15 [Source:HGNC Symbol;Acc:HGNC:10388]
ENSOMYG00000039138	8.42e-121	1.49814	0.895	0.874	2.63e-116	T-Cells_VHSAP2	T-Cells	VHSAP2			RPS17	zgc:114188 [Source:ZFIN;Acc:ZDB-GENE-050320-15]	RPS17	ribosomal protein S17 [Source:HGNC Symbol;Acc:HGNC:10397]
ENSOMYG00000005110	3.01e-88	1.4624	0.826	0.768	9.4e-84	T-Cells_VHSAP2	T-Cells	VHSAP2			rpl14	ribosomal protein L14 [Source:ZFIN;Acc:ZDB-GENE-030131-2085]	RPL14	ribosomal protein L14 [Source:HGNC Symbol;Acc:HGNC:10305]
ENSOMYG00000010809	0.00709643	1.45726	0.164	0.258	0.0468772	T-Cells_VHSAP2	T-Cells	VHSAP2			zgc:193541	zgc:193541 [Source:ZFIN;Acc:ZDB-GENE-081022-15]	ATP5MJ	ATP synthase membrane subunit j [Source:HGNC Symbol;Acc:HGNC:1188]
ENSOMYG00000046289	7.29e-11	1.45376	0.337	0.265	2.28e-06	T-Cells_VHSAP2	T-Cells	VHSAP2	DAPL1	death associated protein like 1 [Source:HGNC Symbol;Acc:HGNC:21490]	dap1b	death associated protein 1b [Source:ZFIN;Acc:ZDB-GENE-000511-4]	DAPL1	death associated protein like 1 [Source:HGNC Symbol;Acc:HGNC:21490]
ENSOMYG00000066767	4.42e-191	1.45268	0.992	0.933	1.38e-186	T-Cells_VHSAP2	T-Cells	VHSAP2	rpl37a		RPL37A	zgc:171772 [Source:ZFIN;Acc:ZDB-GENE-070928-31]	RPL37A	ribosomal protein L37a [Source:HGNC Symbol;Acc:HGNC:10348]
ENSOMYG00000055069	3.07e-28	1.44852	0.602	0.645	9.6e-24	T-Cells_VHSAP2	T-Cells	VHSAP2	RPL35	ribosomal protein L35 [Source:HGNC Symbol;Acc:HGNC:10344]	rpl35	ribosomal protein L35 [Source:NCBI gene;Acc:192299]	RPL35	ribosomal protein L35 [Source:HGNC Symbol;Acc:HGNC:10344]
ENSOMYG00000002871	1.4e-11	1.44601	0.501	0.607	4.39e-07	T-Cells_VHSAP2	T-Cells	VHSAP2			rpl31	ribosomal protein L31 [Source:ZFIN;Acc:ZDB-GENE-060331-121]	RPL31	ribosomal protein L31 [Source:HGNC Symbol;Acc:HGNC:10334]
ENSOMYG00000060335	7.06e-115	1.42344	0.917	0.865	2.2e-110	T-Cells_VHSAP2	T-Cells	VHSAP2			rpl34	ribosomal protein L34 [Source:NCBI gene;Acc:394097]	RPL34	ribosomal protein L34 [Source:HGNC Symbol;Acc:HGNC:10340]
ENSOMYG00000045240	2.34e-122	1.39248	0.931	0.861	7.31e-118	T-Cells_VHSAP2	T-Cells	VHSAP2			rpl24	ribosomal protein L24 [Source:NCBI gene;Acc:192301]	RPL24	ribosomal protein L24 [Source:HGNC Symbol;Acc:HGNC:10325]
ENSOMYG00000006863	7.51e-51	1.35333	0.716	0.682	2.35e-46	T-Cells_VHSAP2	T-Cells	VHSAP2	rs10	ribosomal protein S10 [Source:ZFIN;Acc:ZDB-GENE-040426-1481]	rps10	ribosomal protein S10 [Source:ZFIN;Acc:ZDB-GENE-040426-1481]	RPS10	ribosomal protein S10 [Source:HGNC Symbol;Acc:HGNC:10383]
ENSOMYG00000007025	8.68e-83	1.34758	0.844	0.833	2.71e-78	T-Cells_VHSAP2	T-Cells	VHSAP2	rpl30	ribosomal protein L30 [Source:ZFIN;Acc:ZDB-GENE-030131-8657]	rpl30	ribosomal protein L30 [Source:ZFIN;Acc:ZDB-GENE-030131-8657]	RPL30	ribosomal protein L30 [Source:HGNC Symbol;Acc:HGNC:10333]
ENSOMYG00000015513	8.36e-76	1.32352	0.838	0.804	2.61e-71	T-Cells_VHSAP2	T-Cells	VHSAP2			rps18	ribosomal protein S18 [Source:NCBI gene;Acc:192300]	RPS18	ribosomal protein S18 [Source:HGNC Symbol;Acc:HGNC:10401]
ENSOMYG00000024408	1.09e-125	1.28563	0.951	0.89	3.39e-121	T-Cells_VHSAP2	T-Cells	VHSAP2			rplp2l	ribosomal protein, large P2, like [Source:ZFIN;Acc:ZDB-GENE-070327-2]	RPLP2	ribosomal protein lateral stalk subunit P2 [Source:HGNC Symbol;Acc:HGNC:10377]
ENSOMYG00000062124	1.02e-54	1.27795	0.753	0.736	3.19e-50	T-Cells_VHSAP2	T-Cells	VHSAP2		ribosomal protein S23 [Source:ZFIN;Acc:ZDB-GENE-080220-50]	rps23	ribosomal protein S23 [Source:ZFIN;Acc:ZDB-GENE-080220-50]	RPS23	ribosomal protein S23 [Source:HGNC Symbol;Acc:HGNC:10410]
ENSOMYG00000003090	4.99e-82	1.2779	0.834	0.789	1.56e-77	T-Cells_VHSAP2	T-Cells	VHSAP2			RPS17	zgc:114188 [Source:ZFIN;Acc:ZDB-GENE-050320-15]	RPS17	ribosomal protein S17 [Source:HGNC Symbol;Acc:HGNC:10397]
ENSOMYG00000047442	6.39e-133	1.2673	0.974	0.916	1.99e-128	T-Cells_VHSAP2	T-Cells	VHSAP2	rps24	ribosomal protein S24 [Source:ZFIN;Acc:ZDB-GENE-040109-5]	rps24	ribosomal protein S24 [Source:ZFIN;Acc:ZDB-GENE-040109-5]	RPS24	ribosomal protein S24 [Source:HGNC Symbol;Acc:HGNC:10411]
ENSOMYG00000021551	5.43e-132	1.25631	0.966	0.911	1.7e-127	T-Cells_VHSAP2	T-Cells	VHSAP2			rpl36a	ribosomal protein L36A [Source:NCBI gene;Acc:195819]	RPL36A	ribosomal protein L36a [Source:HGNC Symbol;Acc:HGNC:10359]
ENSOMYG00000057258	0.00589139	1.24544	0.201	0.32	0.0459276	T-Cells_VHSAP2	T-Cells	VHSAP2			rpl37	ribosomal protein L37 [Source:ZFIN;Acc:ZDB-GENE-040625-39]	RPL37	ribosomal protein L37 [Source:HGNC Symbol;Acc:HGNC:10347]
ENSOMYG00000001300	2.31e-99	1.2392	0.913	0.827	7.2e-95	T-Cells_VHSAP2	T-Cells	VHSAP2	rps12	ribosomal protein S12 [Source:ZFIN;Acc:ZDB-GENE-030131-8951]	rps12	ribosomal protein S12 [Source:ZFIN;Acc:ZDB-GENE-030131-8951]	RPS12	ribosomal protein S12 [Source:HGNC Symbol;Acc:HGNC:10385]
ENSOMYG00000011830	2.25e-156	1.23453	0.992	0.955	7.03e-152	T-Cells_VHSAP2	T-Cells	VHSAP2			rpl34	ribosomal protein L34 [Source:NCBI gene;Acc:394097]	RPL34	ribosomal protein L34 [Source:HGNC Symbol;Acc:HGNC:10340]
ENSOMYG00000039764	6.04e-99	1.23148	0.939	0.875	1.89e-94	T-Cells_VHSAP2	T-Cells	VHSAP2			rpl23	ribosomal protein L23 [Source:NCBI gene;Acc:336812]	RPL23	ribosomal protein L23 [Source:HGNC Symbol;Acc:HGNC:10316]
ENSOMYG00000073747	3.27e-126	1.23038	0.968	0.947	1.02e-121	T-Cells_VHSAP2	T-Cells	VHSAP2			rpl18a	ribosomal protein L18a [Source:NCBI gene;Acc:394035]	RPL18A	ribosomal protein L18a [Source:HGNC Symbol;Acc:HGNC:10311]
ENSOMYG00000043506	1.32e-109	1.22744	0.947	0.887	4.11e-105	T-Cells_VHSAP2	T-Cells	VHSAP2	rpl26	ribosomal protein L26 [Source:ZFIN;Acc:ZDB-GENE-040426-2117]	rpl26	ribosomal protein L26 [Source:ZFIN;Acc:ZDB-GENE-040426-2117]	RPL26	ribosomal protein L26 [Source:HGNC Symbol;Acc:HGNC:10327]
ENSOMYG00000016060	8.59e-18	1.19579	0.602	0.717	2.68e-13	T-Cells_VHSAP2	T-Cells	VHSAP2	RPL22	ribosomal protein L22 [Source:HGNC Symbol;Acc:HGNC:10315]	rpl22	ribosomal protein L22 [Source:ZFIN;Acc:ZDB-GENE-051113-276]		novel transcript
ENSOMYG00000047735	9.18e-96	1.19038	0.921	0.867	2.87e-91	T-Cells_VHSAP2	T-Cells	VHSAP2	rps24	ribosomal protein S24 [Source:ZFIN;Acc:ZDB-GENE-040109-5]	rps24	ribosomal protein S24 [Source:ZFIN;Acc:ZDB-GENE-040109-5]	RPS24	ribosomal protein S24 [Source:HGNC Symbol;Acc:HGNC:10411]
ENSOMYG00000020785	1.97e-37	1.18063	0.696	0.725	6.17e-33	T-Cells_VHSAP2	T-Cells	VHSAP2			rpl32	ribosomal protein L32 [Source:ZFIN;Acc:ZDB-GENE-060331-105]	RPL32	ribosomal protein L32 [Source:HGNC Symbol;Acc:HGNC:10336]
ENSOMYG00000043300	1.16e-114	1.17867	0.97	0.911	3.64e-110	T-Cells_VHSAP2	T-Cells	VHSAP2	rl23		rpl23	ribosomal protein L23 [Source:NCBI gene;Acc:336812]	RPL23	ribosomal protein L23 [Source:HGNC Symbol;Acc:HGNC:10316]
ENSOMYG00000022850	9.43e-75	1.17819	0.868	0.834	2.94e-70	T-Cells_VHSAP2	T-Cells	VHSAP2			rpl23a	ribosomal protein L23a [Source:ZFIN;Acc:ZDB-GENE-030131-7479]	RPL23A	ribosomal protein L23a [Source:HGNC Symbol;Acc:HGNC:10317]
ENSOMYG00000023520	5.58e-37	1.15404	0.694	0.758	1.74e-32	T-Cells_VHSAP2	T-Cells	VHSAP2			rps18	ribosomal protein S18 [Source:NCBI gene;Acc:192300]	RPS18	ribosomal protein S18 [Source:HGNC Symbol;Acc:HGNC:10401]
ENSOMYG00000013537	1.98e-29	1.15173	0.659	0.736	6.18e-25	T-Cells_VHSAP2	T-Cells	VHSAP2	rpl27	ribosomal protein L27 [Source:ZFIN;Acc:ZDB-GENE-030131-4343]	rpl27	ribosomal protein L27 [Source:NCBI gene;Acc:325618]	RPL27	ribosomal protein L27 [Source:HGNC Symbol;Acc:HGNC:10328]
ENSOMYG00000014801	4.17e-129	1.14499	0.988	0.927	1.3e-124	T-Cells_VHSAP2	T-Cells	VHSAP2		ribosomal protein S26 [Source:ZFIN;Acc:ZDB-GENE-030131-8606]	rps26	ribosomal protein S26 [Source:ZFIN;Acc:ZDB-GENE-030131-8606]	RPS26	ribosomal protein S26 [Source:HGNC Symbol;Acc:HGNC:10414]
ENSOMYG00000038358	1.52e-75	1.14	0.876	0.865	4.76e-71	T-Cells_VHSAP2	T-Cells	VHSAP2			rpl28	ribosomal protein L28 [Source:ZFIN;Acc:ZDB-GENE-040930-10]	RPL28	ribosomal protein L28 [Source:HGNC Symbol;Acc:HGNC:10330]
ENSOMYG00000074764	1.39e-64	1.13338	0.856	0.822	4.34e-60	T-Cells_VHSAP2	T-Cells	VHSAP2			rplp2l	ribosomal protein, large P2, like [Source:ZFIN;Acc:ZDB-GENE-070327-2]	RPLP2	ribosomal protein lateral stalk subunit P2 [Source:HGNC Symbol;Acc:HGNC:10377]
ENSOMYG00000012680	1.88e-75	1.11272	0.895	0.877	5.87e-71	T-Cells_VHSAP2	T-Cells	VHSAP2			rps11	ribosomal protein S11 [Source:ZFIN;Acc:ZDB-GENE-040426-2701]	RPS11	ribosomal protein S11 [Source:HGNC Symbol;Acc:HGNC:10384]
ENSOMYG00000056816	1.54e-71	1.08739	0.878	0.818	4.81e-67	T-Cells_VHSAP2	T-Cells	VHSAP2	rl32		rpl32	ribosomal protein L32 [Source:ZFIN;Acc:ZDB-GENE-060331-105]	RPL32	ribosomal protein L32 [Source:HGNC Symbol;Acc:HGNC:10336]
ENSOMYG00000030388	1.79e-23	1.08723	0.637	0.711	5.6e-19	T-Cells_VHSAP2	T-Cells	VHSAP2	rps23	ribosomal protein S23 [Source:ZFIN;Acc:ZDB-GENE-080220-50]	rps23	ribosomal protein S23 [Source:ZFIN;Acc:ZDB-GENE-080220-50]	RPS23	ribosomal protein S23 [Source:HGNC Symbol;Acc:HGNC:10410]
ENSOMYG00000018221	5.6e-11	1.08651	0.164	0.371	1.75e-06	T-Cells_VHSAP2	T-Cells	VHSAP2	hypk	huntingtin interacting protein K [Source:ZFIN;Acc:ZDB-GENE-080515-6]	hypk	huntingtin interacting protein K [Source:ZFIN;Acc:ZDB-GENE-080515-6]	HYPK	huntingtin interacting protein K [Source:HGNC Symbol;Acc:HGNC:18418]
ENSOMYG00000039355	6.96e-65	1.08606	0.868	0.879	2.17e-60	T-Cells_VHSAP2	T-Cells	VHSAP2			RPS17	zgc:114188 [Source:ZFIN;Acc:ZDB-GENE-050320-15]	RPS17	ribosomal protein S17 [Source:HGNC Symbol;Acc:HGNC:10397]
ENSOMYG00000040233	0.000209413	1.0685	0.237	0.415	0.045303	T-Cells_VHSAP2	T-Cells	VHSAP2			calm2a	calmodulin 2a (phosphorylase kinase, delta) [Source:ZFIN;Acc:ZDB-GENE-030804-3]	CALM1	calmodulin 1 [Source:HGNC Symbol;Acc:HGNC:1442]
ENSOMYG00000004382	1.16e-71	1.0378	0.886	0.885	3.64e-67	T-Cells_VHSAP2	T-Cells	VHSAP2	rps27.1	ribosomal protein S27, isoform 1 [Source:ZFIN;Acc:ZDB-GENE-050522-549]	rps27.2	ribosomal protein S27, isoform 2 [Source:ZFIN;Acc:ZDB-GENE-040426-1735]	RPS27	ribosomal protein S27 [Source:HGNC Symbol;Acc:HGNC:10416]
ENSOMYG00000046297	1.03e-71	1.03424	0.888	0.891	3.2e-67	T-Cells_VHSAP2	T-Cells	VHSAP2			rps27a	ribosomal protein S27a [Source:ZFIN;Acc:ZDB-GENE-030131-10018]	RPS27A	ribosomal protein S27a [Source:HGNC Symbol;Acc:HGNC:10417]
ENSOMYG00000069660	4.11e-101	1.02802	0.968	0.906	1.28e-96	T-Cells_VHSAP2	T-Cells	VHSAP2			rps12	ribosomal protein S12 [Source:ZFIN;Acc:ZDB-GENE-030131-8951]	RPS12	ribosomal protein S12 [Source:HGNC Symbol;Acc:HGNC:10385]
ENSOMYG00000065334	7.26e-40	1.01557	0.755	0.782	2.27e-35	T-Cells_VHSAP2	T-Cells	VHSAP2			rpl28	ribosomal protein L28 [Source:ZFIN;Acc:ZDB-GENE-040930-10]	RPL28	ribosomal protein L28 [Source:HGNC Symbol;Acc:HGNC:10330]
ENSOMYG00000000143	1.22e-44	1.01107	0.316	0.118	3.82e-40	T-Cells_VHSAP2	T-Cells	VHSAP2			znf511	zinc finger protein 511 [Source:NCBI gene;Acc:368916]	RTP3	receptor transporter protein 3 [Source:HGNC Symbol;Acc:HGNC:15572]
ENSOMYG00000023919	4.09e-74	1.01027	0.929	0.881	1.28e-69	T-Cells_VHSAP2	T-Cells	VHSAP2	rps15a	ribosomal protein S15a [Source:ZFIN;Acc:ZDB-GENE-030131-8708]	rps15a	ribosomal protein S15a [Source:NCBI gene;Acc:336764]	RPS15A	ribosomal protein S15a [Source:HGNC Symbol;Acc:HGNC:10389]
ENSOMYG00000031649	1.1e-30	1.00502	0.722	0.783	3.43e-26	T-Cells_VHSAP2	T-Cells	VHSAP2			uba52	ubiquitin A-52 residue ribosomal protein fusion product 1 [Source:ZFIN;Acc:ZDB-GENE-051023-7]	UBA52	ubiquitin A-52 residue ribosomal protein fusion product 1 [Source:HGNC Symbol;Acc:HGNC:12458]
ENSOMYG00000032727	0	6.65688	0.339	0.033	0	Monocytes_VHSB57	Monocytes	VHSB57			cxcl11.1	chemokine (C-X-C motif) ligand 11, duplicate 1 [Source:NCBI gene;Acc:798892]	CXCL6	C-X-C motif chemokine ligand 6 [Source:HGNC Symbol;Acc:HGNC:10643]
ENSOMYG00000052953	0	6.63238	0.259	0.013	0	Monocytes_VHSB57	Monocytes	VHSB57			cxcl11.1	chemokine (C-X-C motif) ligand 11, duplicate 1 [Source:NCBI gene;Acc:798892]	CXCL6	C-X-C motif chemokine ligand 6 [Source:HGNC Symbol;Acc:HGNC:10643]
ENSOMYG00000000828	0	5.60148	0.62	0.062	0	Monocytes_VHSB57	Monocytes	VHSB57	cd209		si:ch73-86n18.1	si:ch73-86n18.1 [Source:ZFIN;Acc:ZDB-GENE-141216-19]	CLEC4E	C-type lectin domain family 4 member E [Source:HGNC Symbol;Acc:HGNC:14555]
ENSOMYG00000039041	0	5.08973	0.673	0.092	0	Monocytes_VHSB57	Monocytes	VHSB57			si:ch73-368j24.17	si:ch73-368j24.17 [Source:ZFIN;Acc:ZDB-GENE-160113-31]	FCGR1A	Fc fragment of IgG receptor Ia [Source:HGNC Symbol;Acc:HGNC:3613]
ENSOMYG00000074788	0	4.5474	0.274	0.022	0	Monocytes_VHSB57	Monocytes	VHSB57
ENSOMYG00000027543	0	4.50134	0.254	0.026	0	Monocytes_VHSB57	Monocytes	VHSB57	irf8	interferon regulatory factor 8 [Source:ZFIN;Acc:ZDB-GENE-040718-367]	irf8	interferon regulatory factor 8 [Source:ZFIN;Acc:ZDB-GENE-040718-367]	IRF8	interferon regulatory factor 8 [Source:HGNC Symbol;Acc:HGNC:5358]
ENSOMYG00000029880	0	4.42016	0.502	0.072	0	Monocytes_VHSB57	Monocytes	VHSB57	pleca	plectin a [Source:ZFIN;Acc:ZDB-GENE-030131-8984]	pleca	plectin a [Source:ZFIN;Acc:ZDB-GENE-030131-8984]	PLEC	plectin [Source:HGNC Symbol;Acc:HGNC:9069]
ENSOMYG00000048790	0	4.39812	0.306	0.041	0	Monocytes_VHSB57	Monocytes	VHSB57	marcksl1b	MARCKS-like 1b [Source:ZFIN;Acc:ZDB-GENE-040426-2315]	marcksl1b	MARCKS-like 1b [Source:NCBI gene;Acc:406504]	MARCKSL1	MARCKS like 1 [Source:HGNC Symbol;Acc:HGNC:7142]
ENSOMYG00000038520	0	4.37285	0.273	0.033	0	Monocytes_VHSB57	Monocytes	VHSB57	dram1	DNA-damage regulated autophagy modulator 1 [Source:ZFIN;Acc:ZDB-GENE-041010-147]	dram1	DNA-damage regulated autophagy modulator 1 [Source:ZFIN;Acc:ZDB-GENE-041010-147]	DRAM1	DNA damage regulated autophagy modulator 1 [Source:HGNC Symbol;Acc:HGNC:25645]
ENSOMYG00000036721	0	4.05442	0.269	0.033	0	Monocytes_VHSB57	Monocytes	VHSB57	vat1	vesicle amine transport 1 [Source:ZFIN;Acc:ZDB-GENE-030616-178]	vat1	vesicle amine transport 1 [Source:NCBI gene;Acc:368752]	VAT1	vesicle amine transport 1 [Source:HGNC Symbol;Acc:HGNC:16919]
ENSOMYG00000037620	0	4.04452	0.412	0.063	0	Monocytes_VHSB57	Monocytes	VHSB57			ahnak	AHNAK nucleoprotein [Source:ZFIN;Acc:ZDB-GENE-030131-8719]	AHNAK	AHNAK nucleoprotein [Source:HGNC Symbol;Acc:HGNC:347]
ENSOMYG00000035998	0	3.86875	0.289	0.041	0	Monocytes_VHSB57	Monocytes	VHSB57			nrxn1a	neurexin 1a [Source:NCBI gene;Acc:565531]	NRXN1	neurexin 1 [Source:HGNC Symbol;Acc:HGNC:8008]
ENSOMYG00000042751	0	3.84456	0.568	0.106	0	Monocytes_VHSB57	Monocytes	VHSB57			ifitm1	interferon induced transmembrane protein 1 [Source:ZFIN;Acc:ZDB-GENE-060526-259]	IFITM3	interferon induced transmembrane protein 3 [Source:HGNC Symbol;Acc:HGNC:5414]
ENSOMYG00000010836	0	3.83613	0.378	0.085	0	Monocytes_VHSB57	Monocytes	VHSB57	grna	granulin a [Source:ZFIN;Acc:ZDB-GENE-030131-8434]	grna	granulin a [Source:ZFIN;Acc:ZDB-GENE-030131-8434]	GRN	granulin precursor [Source:HGNC Symbol;Acc:HGNC:4601]
ENSOMYG00000027472	0	3.8179	0.504	0.099	0	Monocytes_VHSB57	Monocytes	VHSB57			si:ch1073-385f13.3	si:ch1073-385f13.3 [Source:ZFIN;Acc:ZDB-GENE-131127-357]	PML	PML nuclear body scaffold [Source:HGNC Symbol;Acc:HGNC:9113]
ENSOMYG00000074973	0	3.80849	0.345	0.057	0	Monocytes_VHSB57	Monocytes	VHSB57	xdh	xanthine dehydrogenase [Source:ZFIN;Acc:ZDB-GENE-070719-9]	xdh	xanthine dehydrogenase [Source:ZFIN;Acc:ZDB-GENE-070719-9]	XDH	xanthine dehydrogenase [Source:HGNC Symbol;Acc:HGNC:12805]
ENSOMYG00000027498	0	3.79378	0.56	0.089	0	Monocytes_VHSB57	Monocytes	VHSB57	stoml3b	stomatin (EPB72)-like 3b [Source:ZFIN;Acc:ZDB-GENE-050417-366]	stoml3b	stomatin (EPB72)-like 3b [Source:ZFIN;Acc:ZDB-GENE-050417-366]	STOM	stomatin [Source:HGNC Symbol;Acc:HGNC:3383]
ENSOMYG00000008121	0	3.79177	0.604	0.086	0	Monocytes_VHSB57	Monocytes	VHSB57	si:ch211-194m7.8	si:ch211-147m6.1 [Source:ZFIN;Acc:ZDB-GENE-131120-57]	si:ch211-194m7.8	si:ch211-194m7.8 [Source:ZFIN;Acc:ZDB-GENE-120709-95]	OLFM4	olfactomedin 4 [Source:HGNC Symbol;Acc:HGNC:17190]
ENSOMYG00000073327	0	3.72376	0.395	0.075	0	Monocytes_VHSB57	Monocytes	VHSB57			ccl39.1	chemokine (C-C motif) ligand 39, duplicate 1 [Source:ZFIN;Acc:ZDB-GENE-131127-149]	CCL3	C-C motif chemokine ligand 3 [Source:HGNC Symbol;Acc:HGNC:10627]
ENSOMYG00000022901	0	3.71889	0.431	0.081	0	Monocytes_VHSB57	Monocytes	VHSB57			c1qb	complement component 1, q subcomponent, B chain [Source:ZFIN;Acc:ZDB-GENE-040801-223]	C1QA	complement C1q A chain [Source:HGNC Symbol;Acc:HGNC:1241]
ENSOMYG00000001814	0	3.70328	0.281	0.047	0	Monocytes_VHSB57	Monocytes	VHSB57	HLX	H2.0 like homeobox [Source:HGNC Symbol;Acc:HGNC:4978]	hlx1	H2.0-like homeo box 1 (Drosophila) [Source:ZFIN;Acc:ZDB-GENE-030131-5304]	HLX	H2.0 like homeobox [Source:HGNC Symbol;Acc:HGNC:4978]
ENSOMYG00000003189	0	3.63427	0.412	0.065	0	Monocytes_VHSB57	Monocytes	VHSB57	chi		chia.3	chitinase, acidic.3 [Source:ZFIN;Acc:ZDB-GENE-040426-2891]	CHIA	chitinase acidic [Source:HGNC Symbol;Acc:HGNC:17432]
ENSOMYG00000025485	1.22e-266	3.60455	0.251	0.044	3.81e-262	Monocytes_VHSB57	Monocytes	VHSB57	parvb	parvin, beta [Source:ZFIN;Acc:ZDB-GENE-030131-4411]	parvb	parvin, beta [Source:ZFIN;Acc:ZDB-GENE-030131-4411]	PARVB	parvin beta [Source:HGNC Symbol;Acc:HGNC:14653]
ENSOMYG00000016409	3.36e-199	3.55862	0.312	0.087	1.05e-194	Monocytes_VHSB57	Monocytes	VHSB57	ifit9	interferon-induced protein with tetratricopeptide repeats 9 [Source:ZFIN;Acc:ZDB-GENE-121214-233]	ifit9	interferon-induced protein with tetratricopeptide repeats 9 [Source:ZFIN;Acc:ZDB-GENE-121214-233]	IFIT5	interferon induced protein with tetratricopeptide repeats 5 [Source:HGNC Symbol;Acc:HGNC:13328]
ENSOMYG00000037646	0	3.54062	0.364	0.068	0	Monocytes_VHSB57	Monocytes	VHSB57			ahnak	AHNAK nucleoprotein [Source:ZFIN;Acc:ZDB-GENE-030131-8719]	AHNAK	AHNAK nucleoprotein [Source:HGNC Symbol;Acc:HGNC:347]
ENSOMYG00000007231	0	3.5377	0.442	0.07	0	Monocytes_VHSB57	Monocytes	VHSB57	pim1	Pim-1 proto-oncogene, serine/threonine kinase [Source:ZFIN;Acc:ZDB-GENE-061013-139]	pim1	Pim-1 proto-oncogene, serine/threonine kinase [Source:ZFIN;Acc:ZDB-GENE-061013-139]	PIM1	Pim-1 proto-oncogene, serine/threonine kinase [Source:HGNC Symbol;Acc:HGNC:8986]
ENSOMYG00000075133	0	3.52998	0.708	0.136	0	Monocytes_VHSB57	Monocytes	VHSB57			ahnak	AHNAK nucleoprotein [Source:ZFIN;Acc:ZDB-GENE-030131-8719]	AHNAK	AHNAK nucleoprotein [Source:HGNC Symbol;Acc:HGNC:347]
ENSOMYG00000014585	1.75e-297	3.52007	0.284	0.051	5.46e-293	Monocytes_VHSB57	Monocytes	VHSB57	mpeg1.1	macrophage expressed 1, tandem duplicate 3 [Source:ZFIN;Acc:ZDB-GENE-081105-5]	mpeg1.1	macrophage expressed 1, tandem duplicate 1 [Source:ZFIN;Acc:ZDB-GENE-030131-7347]	MPEG1	macrophage expressed 1 [Source:HGNC Symbol;Acc:HGNC:29619]
ENSOMYG00000015527	7.49e-305	3.49868	0.281	0.048	2.34e-300	Monocytes_VHSB57	Monocytes	VHSB57			cdh1	cadherin 1, type 1, E-cadherin (epithelial) [Source:ZFIN;Acc:ZDB-GENE-010606-1]	CDH1	cadherin 1 [Source:HGNC Symbol;Acc:HGNC:1748]
ENSOMYG00000056660	5.19e-166	3.3699	0.32	0.103	1.62e-161	Monocytes_VHSB57	Monocytes	VHSB57	ublp		isg15	ISG15 ubiquitin like modifier [Source:ZFIN;Acc:ZDB-GENE-021211-1]	UBB	ubiquitin B [Source:HGNC Symbol;Acc:HGNC:12463]
ENSOMYG00000060407	0	3.29333	0.407	0.096	0	Monocytes_VHSB57	Monocytes	VHSB57			si:ch211-195h23.3	si:ch211-195h23.3 [Source:ZFIN;Acc:ZDB-GENE-070912-174]	NUGGC	nuclear GTPase, germinal center associated [Source:HGNC Symbol;Acc:HGNC:33550]
ENSOMYG00000013483	1.04e-261	3.26697	0.4	0.112	3.24e-257	Monocytes_VHSB57	Monocytes	VHSB57	grna	granulin a [Source:ZFIN;Acc:ZDB-GENE-030131-8434]	grna	granulin a [Source:ZFIN;Acc:ZDB-GENE-030131-8434]	GRN	granulin precursor [Source:HGNC Symbol;Acc:HGNC:4601]
ENSOMYG00000069263	6.63e-184	3.25	0.256	0.062	2.07e-179	Monocytes_VHSB57	Monocytes	VHSB57			ccl35.1	chemokine (C-C motif) ligand 35, duplicate 1 [Source:ZFIN;Acc:ZDB-GENE-081022-33]	CCL7	C-C motif chemokine ligand 7 [Source:HGNC Symbol;Acc:HGNC:10634]
ENSOMYG00000026041	0	3.14994	0.779	0.136	0	Monocytes_VHSB57	Monocytes	VHSB57		si:ch211-194m7.5 [Source:ZFIN;Acc:ZDB-GENE-120709-88]	si:ch211-194m7.5	si:ch211-194m7.5 [Source:ZFIN;Acc:ZDB-GENE-120709-88]	OLFM4	olfactomedin 4 [Source:HGNC Symbol;Acc:HGNC:17190]
ENSOMYG00000005077	0	3.1497	0.565	0.122	0	Monocytes_VHSB57	Monocytes	VHSB57	timp2b	TIMP metallopeptidase inhibitor 2b [Source:ZFIN;Acc:ZDB-GENE-040426-2655]	timp2a	TIMP metallopeptidase inhibitor 2a [Source:ZFIN;Acc:ZDB-GENE-030612-1]	TIMP2	TIMP metallopeptidase inhibitor 2 [Source:HGNC Symbol;Acc:HGNC:11821]
ENSOMYG00000034368	1.59e-248	3.0849	0.268	0.052	4.96e-244	Monocytes_VHSB57	Monocytes	VHSB57			rnf213a	Danio rerio ring finger protein 213a (rnf213a), mRNA. [Source:RefSeq mRNA;Acc:NM_001353835]	RNF213	ring finger protein 213 [Source:HGNC Symbol;Acc:HGNC:14539]
ENSOMYG00000044298	4.31e-234	3.07899	0.358	0.097	1.35e-229	Monocytes_VHSB57	Monocytes	VHSB57		si:ch1073-406l10.2 [Source:ZFIN;Acc:ZDB-GENE-141212-315]	si:ch1073-406l10.2	si:ch1073-406l10.2 [Source:ZFIN;Acc:ZDB-GENE-141212-315]	RARRES2	retinoic acid receptor responder 2 [Source:HGNC Symbol;Acc:HGNC:9868]
ENSOMYG00000030336	4.21e-210	3.06772	0.282	0.067	1.32e-205	Monocytes_VHSB57	Monocytes	VHSB57			c1r	complement component 1, r subcomponent [Source:ZFIN;Acc:ZDB-GENE-050913-24]	C1S	complement C1s [Source:HGNC Symbol;Acc:HGNC:1247]
ENSOMYG00000028202	2.2e-273	3.03487	0.408	0.112	6.86e-269	Monocytes_VHSB57	Monocytes	VHSB57			rab11fip1a	RAB11 family interacting protein 1 (class I) a [Source:ZFIN;Acc:ZDB-GENE-051113-116]	RAB11FIP1	RAB11 family interacting protein 1 [Source:HGNC Symbol;Acc:HGNC:30265]
ENSOMYG00000003648	0	3.01768	0.861	0.342	0	Monocytes_VHSB57	Monocytes	VHSB57			lyz	lysozyme [Source:ZFIN;Acc:ZDB-GENE-020515-2]	LYZ	lysozyme [Source:HGNC Symbol;Acc:HGNC:6740]
ENSOMYG00000029970	5.39e-307	3.01329	0.259	0.04	1.68e-302	Monocytes_VHSB57	Monocytes	VHSB57			cmklr1	chemokine-like receptor 1 [Source:ZFIN;Acc:ZDB-GENE-060526-126]	CMKLR1	chemerin chemokine-like receptor 1 [Source:HGNC Symbol;Acc:HGNC:2121]
ENSOMYG00000005161	2.53e-275	2.97731	0.355	0.082	7.89e-271	Monocytes_VHSB57	Monocytes	VHSB57	glud1b	glutamate dehydrogenase 1b [Source:ZFIN;Acc:ZDB-GENE-030828-1]	glud1b	glutamate dehydrogenase 1b [Source:ZFIN;Acc:ZDB-GENE-030828-1]	GLUD1	glutamate dehydrogenase 1 [Source:HGNC Symbol;Acc:HGNC:4335]
ENSOMYG00000064807	3.77e-241	2.95054	0.331	0.081	1.18e-236	Monocytes_VHSB57	Monocytes	VHSB57	socs3	suppressor of cytokine signaling 3a [Source:ZFIN;Acc:ZDB-GENE-030131-7349]	socs3b	suppressor of cytokine signaling 3b [Source:ZFIN;Acc:ZDB-GENE-040426-2528]	SOCS3	suppressor of cytokine signaling 3 [Source:HGNC Symbol;Acc:HGNC:19391]
ENSOMYG00000025616	1.79e-231	2.86933	0.426	0.133	5.58e-227	Monocytes_VHSB57	Monocytes	VHSB57			CU984600.2	si:dkeyp-118h9.7 [Source:NCBI gene;Acc:555303]	SACS	sacsin molecular chaperone [Source:HGNC Symbol;Acc:HGNC:10519]
ENSOMYG00000003176	0	2.86911	0.273	0.041	0	Monocytes_VHSB57	Monocytes	VHSB57	tnfaip2a	tumor necrosis factor, alpha-induced protein 2a [Source:ZFIN;Acc:ZDB-GENE-041210-301]	tnfaip2a	tumor necrosis factor, alpha-induced protein 2a [Source:ZFIN;Acc:ZDB-GENE-041210-301]	TNFAIP2	TNF alpha induced protein 2 [Source:HGNC Symbol;Acc:HGNC:11895]
ENSOMYG00000008550	0	2.85026	0.623	0.209	0	Monocytes_VHSB57	Monocytes	VHSB57	psap	prosaposin [Source:ZFIN;Acc:ZDB-GENE-020108-1]	psap	prosaposin [Source:ZFIN;Acc:ZDB-GENE-020108-1]	PSAP	prosaposin [Source:HGNC Symbol;Acc:HGNC:9498]
ENSOMYG00000025243	1.23e-262	2.84558	0.333	0.076	3.86e-258	Monocytes_VHSB57	Monocytes	VHSB57	anxa1a	annexin A1a [Source:ZFIN;Acc:ZDB-GENE-030131-6664]	anxa1a	annexin A1a [Source:ZFIN;Acc:ZDB-GENE-030131-6664]	ANXA1	annexin A1 [Source:HGNC Symbol;Acc:HGNC:533]
ENSOMYG00000035191	3.08e-183	2.83387	0.34	0.105	9.63e-179	Monocytes_VHSB57	Monocytes	VHSB57			nuggc.3	nuclear GTPase, germinal center associated, tandem duplicate 3 [Source:ZFIN;Acc:ZDB-GENE-061207-67]	NUGGC	nuclear GTPase, germinal center associated [Source:HGNC Symbol;Acc:HGNC:33550]
ENSOMYG00000010293	4.48e-233	2.79422	0.465	0.161	1.4e-228	Monocytes_VHSB57	Monocytes	VHSB57			CU984600.2	si:dkeyp-118h9.7 [Source:NCBI gene;Acc:555303]	SACS	sacsin molecular chaperone [Source:HGNC Symbol;Acc:HGNC:10519]
ENSOMYG00000052528	4.49e-220	2.75476	0.286	0.065	1.4e-215	Monocytes_VHSB57	Monocytes	VHSB57
ENSOMYG00000042016	0	2.73966	0.781	0.287	0	Monocytes_VHSB57	Monocytes	VHSB57	s100a10a	S100 calcium binding protein A10a [Source:ZFIN;Acc:ZDB-GENE-041010-35]	s100a10b	S100 calcium binding protein A10b [Source:ZFIN;Acc:ZDB-GENE-040426-1937]	S100A1	S100 calcium binding protein A1 [Source:HGNC Symbol;Acc:HGNC:10486]
ENSOMYG00000015590	7.44e-299	2.73003	0.548	0.2	2.32e-294	Monocytes_VHSB57	Monocytes	VHSB57			sec61g	SEC61 translocon gamma subunit [Source:ZFIN;Acc:ZDB-GENE-040718-203]	SEC61G	SEC61 translocon subunit gamma [Source:HGNC Symbol;Acc:HGNC:18277]
ENSOMYG00000022872	3.3e-297	2.70918	0.523	0.167	1.03e-292	Monocytes_VHSB57	Monocytes	VHSB57			nuggc.3	nuclear GTPase, germinal center associated, tandem duplicate 3 [Source:ZFIN;Acc:ZDB-GENE-061207-67]	NUGGC	nuclear GTPase, germinal center associated [Source:HGNC Symbol;Acc:HGNC:33550]
ENSOMYG00000003341	1.42e-148	2.68438	0.285	0.089	4.43e-144	Monocytes_VHSB57	Monocytes	VHSB57			sars1	seryl-tRNA synthetase 1 [Source:NCBI gene;Acc:445405]	SARS1	seryl-tRNA synthetase 1 [Source:HGNC Symbol;Acc:HGNC:10537]
ENSOMYG00000031393	5.19e-203	2.66877	0.385	0.123	1.62e-198	Monocytes_VHSB57	Monocytes	VHSB57			ctsh	cathepsin H [Source:ZFIN;Acc:ZDB-GENE-030131-3539]	CTSH	cathepsin H [Source:HGNC Symbol;Acc:HGNC:2535]
ENSOMYG00000009645	4.45e-210	2.66629	0.367	0.109	1.39e-205	Monocytes_VHSB57	Monocytes	VHSB57			zmp:0000000912	zmp:0000000912 [Source:ZFIN;Acc:ZDB-GENE-130530-915]	URGCP	upregulator of cell proliferation [Source:HGNC Symbol;Acc:HGNC:30890]
ENSOMYG00000059345	1.02e-233	2.66432	0.37	0.1	3.2e-229	Monocytes_VHSB57	Monocytes	VHSB57			ccl35.1	chemokine (C-C motif) ligand 35, duplicate 1 [Source:ZFIN;Acc:ZDB-GENE-081022-33]	CCL24	C-C motif chemokine ligand 24 [Source:HGNC Symbol;Acc:HGNC:10623]
ENSOMYG00000075201	2.07e-122	2.64355	0.293	0.105	6.48e-118	Monocytes_VHSB57	Monocytes	VHSB57			tymp	thymidine phosphorylase [Source:ZFIN;Acc:ZDB-GENE-100415-1]	TYMP	thymidine phosphorylase [Source:HGNC Symbol;Acc:HGNC:3148]
ENSOMYG00000042849	1.38e-219	2.57236	0.421	0.138	4.31e-215	Monocytes_VHSB57	Monocytes	VHSB57	lbp/bpi-2		bpifcl	BPI fold containing family C, like [Source:ZFIN;Acc:ZDB-GENE-070912-360]	BPI	bactericidal permeability increasing protein [Source:HGNC Symbol;Acc:HGNC:1095]
ENSOMYG00000000143	3.33e-184	2.57219	0.33	0.098	1.04e-179	Monocytes_VHSB57	Monocytes	VHSB57			znf511	zinc finger protein 511 [Source:NCBI gene;Acc:368916]	RTP3	receptor transporter protein 3 [Source:HGNC Symbol;Acc:HGNC:15572]
ENSOMYG00000021186	8.45e-112	2.53775	0.274	0.097	2.64e-107	Monocytes_VHSB57	Monocytes	VHSB57	lbp/bpi-1		bpifcl	BPI fold containing family C, like [Source:ZFIN;Acc:ZDB-GENE-070912-360]	BPI	bactericidal permeability increasing protein [Source:HGNC Symbol;Acc:HGNC:1095]
ENSOMYG00000061715	3.62e-113	2.53522	0.253	0.083	1.13e-108	Monocytes_VHSB57	Monocytes	VHSB57			ccl35.1	chemokine (C-C motif) ligand 35, duplicate 1 [Source:ZFIN;Acc:ZDB-GENE-081022-33]	CCL24	C-C motif chemokine ligand 24 [Source:HGNC Symbol;Acc:HGNC:10623]
ENSOMYG00000041054	3.16e-240	2.53166	0.549	0.223	9.87e-236	Monocytes_VHSB57	Monocytes	VHSB57			cst3	cystatin C (amyloid angiopathy and cerebral hemorrhage) [Source:ZFIN;Acc:ZDB-GENE-030131-373]	CST3	cystatin C [Source:HGNC Symbol;Acc:HGNC:2475]
ENSOMYG00000055877	3.6e-240	2.49638	0.284	0.059	1.12e-235	Monocytes_VHSB57	Monocytes	VHSB57
ENSOMYG00000070041	3.6e-240	2.49638	0.284	0.059	1.12e-235	Monocytes_VHSB57	Monocytes	VHSB57
ENSOMYG00000011148	0	2.47698	0.654	0.232	0	Monocytes_VHSB57	Monocytes	VHSB57			aif1l	allograft inflammatory factor 1-like [Source:ZFIN;Acc:ZDB-GENE-030131-9646]	AIF1	allograft inflammatory factor 1 [Source:HGNC Symbol;Acc:HGNC:352]
ENSOMYG00000002803	0	2.47499	0.654	0.232	0	Monocytes_VHSB57	Monocytes	VHSB57			aif1l	allograft inflammatory factor 1-like [Source:ZFIN;Acc:ZDB-GENE-030131-9646]	AIF1	allograft inflammatory factor 1 [Source:HGNC Symbol;Acc:HGNC:352]
ENSOMYG00000049997	1.59e-124	2.46964	0.329	0.127	4.98e-120	Monocytes_VHSB57	Monocytes	VHSB57	s1	keratin 8 [Source:ZFIN;Acc:ZDB-GENE-030411-5]	krt8	keratin 8 [Source:NCBI gene;Acc:797433]	KRT8	keratin 8 [Source:HGNC Symbol;Acc:HGNC:6446]
ENSOMYG00000048933	2.96e-199	2.44898	0.398	0.132	9.24e-195	Monocytes_VHSB57	Monocytes	VHSB57			crp7	C-reactive protein 7 [Source:ZFIN;Acc:ZDB-GENE-070822-13]	APCS	amyloid P component, serum [Source:HGNC Symbol;Acc:HGNC:584]
ENSOMYG00000018663	0	2.41841	0.648	0.147	0	Monocytes_VHSB57	Monocytes	VHSB57			krt18a.1	keratin 18a, tandem duplicate 1 [Source:NCBI gene;Acc:352912]	KRT18	keratin 18 [Source:HGNC Symbol;Acc:HGNC:6430]
ENSOMYG00000029885	1.49e-130	2.39806	0.299	0.101	4.67e-126	Monocytes_VHSB57	Monocytes	VHSB57	fosab	v-fos FBJ murine osteosarcoma viral oncogene homolog Ab [Source:ZFIN;Acc:ZDB-GENE-031222-4]	fosab	v-fos FBJ murine osteosarcoma viral oncogene homolog Ab [Source:ZFIN;Acc:ZDB-GENE-031222-4]	FOS	Fos proto-oncogene, AP-1 transcription factor subunit [Source:HGNC Symbol;Acc:HGNC:3796]
ENSOMYG00000046163	6.52e-151	2.39112	0.316	0.103	2.04e-146	Monocytes_VHSB57	Monocytes	VHSB57	clic2	chloride intracellular channel 2 [Source:ZFIN;Acc:ZDB-GENE-040718-299]	clic2	chloride intracellular channel 2 [Source:ZFIN;Acc:ZDB-GENE-040718-299]	CLIC2	chloride intracellular channel 2 [Source:HGNC Symbol;Acc:HGNC:2063]
ENSOMYG00000065270	0	2.3896	0.718	0.324	0	Monocytes_VHSB57	Monocytes	VHSB57	lyz2		lyz	lysozyme [Source:ZFIN;Acc:ZDB-GENE-020515-2]	LYZ	lysozyme [Source:HGNC Symbol;Acc:HGNC:6740]
ENSOMYG00000045713	6.81e-84	2.38672	0.27	0.113	2.13e-79	Monocytes_VHSB57	Monocytes	VHSB57	ctsba	cathepsin Ba [Source:ZFIN;Acc:ZDB-GENE-040426-2650]	ctsba	cathepsin Ba [Source:ZFIN;Acc:ZDB-GENE-040426-2650]	CTSB	cathepsin B [Source:HGNC Symbol;Acc:HGNC:2527]
ENSOMYG00000029302	1.38e-274	2.37618	0.417	0.11	4.32e-270	Monocytes_VHSB57	Monocytes	VHSB57			asgrl2	asialoglycoprotein receptor-like 2 [Source:ZFIN;Acc:ZDB-GENE-080917-52]	CLEC10A	C-type lectin domain containing 10A [Source:HGNC Symbol;Acc:HGNC:16916]
ENSOMYG00000045187	1.23e-271	2.36767	0.41	0.105	3.85e-267	Monocytes_VHSB57	Monocytes	VHSB57			emp1	epithelial membrane protein 1 [Source:ZFIN;Acc:ZDB-GENE-070822-2]	EMP2	epithelial membrane protein 2 [Source:HGNC Symbol;Acc:HGNC:3334]
ENSOMYG00000076401	0	2.35022	0.54	0.118	0	Monocytes_VHSB57	Monocytes	VHSB57
ENSOMYG00000038345	1e-109	2.34318	0.266	0.093	3.12e-105	Monocytes_VHSB57	Monocytes	VHSB57	nampt2	nicotinamide phosphoribosyltransferase 2 [Source:ZFIN;Acc:ZDB-GENE-030131-2931]	namptb	nicotinamide phosphoribosyltransferase b [Source:ZFIN;Acc:ZDB-GENE-030131-2931]	NAMPT	nicotinamide phosphoribosyltransferase [Source:HGNC Symbol;Acc:HGNC:30092]
ENSOMYG00000043631	8.64e-106	2.32513	0.262	0.091	2.7e-101	Monocytes_VHSB57	Monocytes	VHSB57			si:ch73-368j24.17	si:ch73-368j24.17 [Source:ZFIN;Acc:ZDB-GENE-160113-31]	FCRL5	Fc receptor like 5 [Source:HGNC Symbol;Acc:HGNC:18508]
ENSOMYG00000075444	1.25e-161	2.31967	0.367	0.127	3.92e-157	Monocytes_VHSB57	Monocytes	VHSB57
ENSOMYG00000068227	1.46e-223	2.30628	0.262	0.053	4.56e-219	Monocytes_VHSB57	Monocytes	VHSB57
ENSOMYG00000036874	5.42e-129	2.29921	0.39	0.171	1.69e-124	Monocytes_VHSB57	Monocytes	VHSB57	prdx6	peroxiredoxin 6 [Source:ZFIN;Acc:ZDB-GENE-040426-1778]	prdx6	peroxiredoxin 6 [Source:ZFIN;Acc:ZDB-GENE-040426-1778]	PRDX6	peroxiredoxin 6 [Source:HGNC Symbol;Acc:HGNC:16753]
ENSOMYG00000027660	1.92e-123	2.295	0.367	0.154	5.99e-119	Monocytes_VHSB57	Monocytes	VHSB57			tmem258	transmembrane protein 258 [Source:NCBI gene;Acc:393742]	TMEM258	transmembrane protein 258 [Source:HGNC Symbol;Acc:HGNC:1164]
ENSOMYG00000005776	0	2.2687	0.559	0.153	0	Monocytes_VHSB57	Monocytes	VHSB57	cebpb	CCAAT enhancer binding protein beta [Source:ZFIN;Acc:ZDB-GENE-020111-3]	cebpb	CCAAT enhancer binding protein beta [Source:ZFIN;Acc:ZDB-GENE-020111-3]	CEBPB	CCAAT enhancer binding protein beta [Source:HGNC Symbol;Acc:HGNC:1834]
ENSOMYG00000020972	1.89e-89	2.26626	0.31	0.134	5.91e-85	Monocytes_VHSB57	Monocytes	VHSB57	cndp2	carnosine dipeptidase 2 [Source:ZFIN;Acc:ZDB-GENE-030131-5499]	cndp2	carnosine dipeptidase 2 [Source:ZFIN;Acc:ZDB-GENE-030131-5499]	CNDP2	carnosine dipeptidase 2 [Source:HGNC Symbol;Acc:HGNC:24437]
ENSOMYG00000025698	1.94e-100	2.26417	0.405	0.205	6.06e-96	Monocytes_VHSB57	Monocytes	VHSB57			CR855334.2	si:ch211-212k18.7 [Source:NCBI gene;Acc:100000085]	CD68	CD68 molecule [Source:HGNC Symbol;Acc:HGNC:1693]
ENSOMYG00000048724	4.47e-169	2.23584	0.588	0.319	1.4e-164	Monocytes_VHSB57	Monocytes	VHSB57			CABZ01059408.1		GIMAP4	GTPase, IMAP family member 4 [Source:HGNC Symbol;Acc:HGNC:21872]
ENSOMYG00000023017	1.48e-98	2.23294	0.279	0.108	4.63e-94	Monocytes_VHSB57	Monocytes	VHSB57	calr3a		calr3a	calreticulin 3a [Source:ZFIN;Acc:ZDB-GENE-000208-17]	CALR	calreticulin [Source:HGNC Symbol;Acc:HGNC:1455]
ENSOMYG00000006430	3.84e-114	2.20364	0.325	0.13	1.2e-109	Monocytes_VHSB57	Monocytes	VHSB57			si:dkey-193b15.5	si:dkey-193b15.5 [Source:ZFIN;Acc:ZDB-GENE-070912-413]	IFI44L	interferon induced protein 44 like [Source:HGNC Symbol;Acc:HGNC:17817]
ENSOMYG00000006488	6.43e-73	2.19864	0.282	0.128	2.01e-68	Monocytes_VHSB57	Monocytes	VHSB57	canx	calnexin [Source:ZFIN;Acc:ZDB-GENE-040426-2797]	canx	calnexin [Source:ZFIN;Acc:ZDB-GENE-040426-2797]	CANX	calnexin [Source:HGNC Symbol;Acc:HGNC:1473]
ENSOMYG00000034471	1e-85	2.19681	0.277	0.117	3.13e-81	Monocytes_VHSB57	Monocytes	VHSB57			abcf2a	ATP-binding cassette, sub-family F (GCN20), member 2a [Source:ZFIN;Acc:ZDB-GENE-030131-8714]	ABCF2-H2BE1	ABCF2-H2BE1 readthrough [Source:HGNC Symbol;Acc:HGNC:54751]
ENSOMYG00000015975	8.64e-126	2.1814	0.347	0.135	2.7e-121	Monocytes_VHSB57	Monocytes	VHSB57			grna	granulin a [Source:ZFIN;Acc:ZDB-GENE-030131-8434]	GRN	granulin precursor [Source:HGNC Symbol;Acc:HGNC:4601]
ENSOMYG00000039693	3.29e-119	2.16096	0.293	0.101	1.03e-114	Monocytes_VHSB57	Monocytes	VHSB57		immune-related, lectin-like receptor 4 [Source:ZFIN;Acc:ZDB-GENE-050311-5]	illr4	immune-related, lectin-like receptor 4 [Source:ZFIN;Acc:ZDB-GENE-050311-5]	CLEC17A	C-type lectin domain containing 17A [Source:HGNC Symbol;Acc:HGNC:34520]
ENSOMYG00000064553	0	2.1536	0.451	0.108	0	Monocytes_VHSB57	Monocytes	VHSB57
ENSOMYG00000052397	1.81e-178	2.15076	0.256	0.061	5.64e-174	Monocytes_VHSB57	Monocytes	VHSB57
ENSOMYG00000054368	6.22e-298	2.14199	0.421	0.103	1.94e-293	Monocytes_VHSB57	Monocytes	VHSB57
ENSOMYG00000077185	6.22e-298	2.14199	0.421	0.103	1.94e-293	Monocytes_VHSB57	Monocytes	VHSB57
ENSOMYG00000006791	2.86e-247	2.13934	0.688	0.384	8.95e-243	Monocytes_VHSB57	Monocytes	VHSB57	atp6v0cb	ATPase H+ transporting V0 subunit cb [Source:ZFIN;Acc:ZDB-GENE-030131-4127]	atp6v0cb	ATPase H+ transporting V0 subunit cb [Source:ZFIN;Acc:ZDB-GENE-030131-4127]	ATP6V0C	ATPase H+ transporting V0 subunit c [Source:HGNC Symbol;Acc:HGNC:855]
ENSOMYG00000067875	2.56e-276	2.13454	0.36	0.081	7.99e-272	Monocytes_VHSB57	Monocytes	VHSB57
ENSOMYG00000051485	6.37e-199	2.1345	0.28	0.065	1.99e-194	Monocytes_VHSB57	Monocytes	VHSB57
ENSOMYG00000006796	8.59e-90	2.11558	0.267	0.105	2.68e-85	Monocytes_VHSB57	Monocytes	VHSB57			calr3a	calreticulin 3a [Source:ZFIN;Acc:ZDB-GENE-000208-17]	CALR	calreticulin [Source:HGNC Symbol;Acc:HGNC:1455]
ENSOMYG00000043213	2.03e-235	2.11252	0.6	0.272	6.33e-231	Monocytes_VHSB57	Monocytes	VHSB57	sc61g		sec61g	SEC61 translocon gamma subunit [Source:ZFIN;Acc:ZDB-GENE-040718-203]	SEC61G	SEC61 translocon subunit gamma [Source:HGNC Symbol;Acc:HGNC:18277]
ENSOMYG00000047220	2.1e-108	2.07517	0.322	0.129	6.55e-104	Monocytes_VHSB57	Monocytes	VHSB57	zgc:152830	zgc:152830 [Source:ZFIN;Acc:ZDB-GENE-090312-55]	zgc:152830	zgc:152830 [Source:ZFIN;Acc:ZDB-GENE-090312-55]	LAP3	leucine aminopeptidase 3 [Source:HGNC Symbol;Acc:HGNC:18449]
ENSOMYG00000011761	0	2.06349	0.856	0.424	0	Monocytes_VHSB57	Monocytes	VHSB57	CTSS	cathepsin S [Source:HGNC Symbol;Acc:HGNC:2545]	ctss2.1	cathepsin S, ortholog2, tandem duplicate 1 [Source:ZFIN;Acc:ZDB-GENE-050522-559]	CTSS	cathepsin S [Source:HGNC Symbol;Acc:HGNC:2545]
ENSOMYG00000059305	0	2.04337	0.726	0.189	0	Monocytes_VHSB57	Monocytes	VHSB57
ENSOMYG00000060290	1.16e-182	2.04204	0.267	0.064	3.61e-178	Monocytes_VHSB57	Monocytes	VHSB57
ENSOMYG00000061413	0	2.0362	0.649	0.17	0	Monocytes_VHSB57	Monocytes	VHSB57
ENSOMYG00000077623	7.03e-193	2.03616	0.334	0.092	2.19e-188	Monocytes_VHSB57	Monocytes	VHSB57
ENSOMYG00000058445	7.03e-193	2.03616	0.334	0.092	2.19e-188	Monocytes_VHSB57	Monocytes	VHSB57
ENSOMYG00000071387	7.03e-193	2.03616	0.334	0.092	2.19e-188	Monocytes_VHSB57	Monocytes	VHSB57
ENSOMYG00000066712	3.61e-222	2.03573	0.344	0.088	1.13e-217	Monocytes_VHSB57	Monocytes	VHSB57
ENSOMYG00000053196	0	2.02529	0.525	0.137	0	Monocytes_VHSB57	Monocytes	VHSB57
ENSOMYG00000075804	3.44e-143	2.02212	0.263	0.075	1.07e-138	Monocytes_VHSB57	Monocytes	VHSB57
ENSOMYG00000048438	1.13e-238	2.01482	0.348	0.085	3.52e-234	Monocytes_VHSB57	Monocytes	VHSB57
ENSOMYG00000062322	1.13e-238	2.01482	0.348	0.085	3.52e-234	Monocytes_VHSB57	Monocytes	VHSB57
ENSOMYG00000002199	8.2e-109	2.01379	0.447	0.24	2.56e-104	Monocytes_VHSB57	Monocytes	VHSB57	calr3b	calreticulin 3b [Source:ZFIN;Acc:ZDB-GENE-030131-9907]	calr3a	calreticulin 3a [Source:ZFIN;Acc:ZDB-GENE-000208-17]	CALR	calreticulin [Source:HGNC Symbol;Acc:HGNC:1455]
ENSOMYG00000010809	2.67e-114	2.01059	0.482	0.27	8.35e-110	Monocytes_VHSB57	Monocytes	VHSB57			zgc:193541	zgc:193541 [Source:ZFIN;Acc:ZDB-GENE-081022-15]	ATP5MJ	ATP synthase membrane subunit j [Source:HGNC Symbol;Acc:HGNC:1188]
ENSOMYG00000046840	5.32e-91	1.99688	0.335	0.149	1.66e-86	Monocytes_VHSB57	Monocytes	VHSB57	ifi30a	IFI30 lysosomal thiol reductase a [Source:ZFIN;Acc:ZDB-GENE-030131-8447]	ifi30	IFI30 lysosomal thiol reductase [Source:NCBI gene;Acc:336503]	IFI30	IFI30 lysosomal thiol reductase [Source:HGNC Symbol;Acc:HGNC:5398]
ENSOMYG00000045180	2.41e-115	1.97564	0.445	0.228	7.51e-111	Monocytes_VHSB57	Monocytes	VHSB57			CABZ01109021.1		CD9	CD9 molecule [Source:HGNC Symbol;Acc:HGNC:1709]
ENSOMYG00000049961	9.17e-169	1.974	0.294	0.081	2.87e-164	Monocytes_VHSB57	Monocytes	VHSB57
ENSOMYG00000069420	0	1.97312	0.491	0.126	0	Monocytes_VHSB57	Monocytes	VHSB57
ENSOMYG00000027805	3.38e-82	1.96725	0.317	0.147	1.05e-77	Monocytes_VHSB57	Monocytes	VHSB57			pdia3	protein disulfide isomerase family A, member 3 [Source:ZFIN;Acc:ZDB-GENE-031002-9]	PDIA3	protein disulfide isomerase family A member 3 [Source:HGNC Symbol;Acc:HGNC:4606]
ENSOMYG00000000934	2.3e-65	1.96458	0.288	0.14	7.2e-61	Monocytes_VHSB57	Monocytes	VHSB57	psmd1	proteasome 26S subunit, non-ATPase 1 [Source:ZFIN;Acc:ZDB-GENE-040426-810]	psmd1	proteasome 26S subunit, non-ATPase 1 [Source:ZFIN;Acc:ZDB-GENE-040426-810]	PSMD1	proteasome 26S subunit, non-ATPase 1 [Source:HGNC Symbol;Acc:HGNC:9554]
ENSOMYG00000076674	9e-303	1.90216	0.487	0.133	2.81e-298	Monocytes_VHSB57	Monocytes	VHSB57
ENSOMYG00000046934	1.74e-43	1.89937	0.267	0.147	5.44e-39	Monocytes_VHSB57	Monocytes	VHSB57	DIAPH2	diaphanous related formin 2 [Source:HGNC Symbol;Acc:HGNC:2877]	diaph2	diaphanous-related formin 2 [Source:ZFIN;Acc:ZDB-GENE-090115-1]	DIAPH2	diaphanous related formin 2 [Source:HGNC Symbol;Acc:HGNC:2877]
ENSOMYG00000052826	0	1.89788	0.529	0.149	0	Monocytes_VHSB57	Monocytes	VHSB57
ENSOMYG00000069615	0	1.89779	0.529	0.149	0	Monocytes_VHSB57	Monocytes	VHSB57
ENSOMYG00000051243	0	1.89675	0.559	0.143	0	Monocytes_VHSB57	Monocytes	VHSB57
ENSOMYG00000035353	1.61e-121	1.88496	0.387	0.165	5.03e-117	Monocytes_VHSB57	Monocytes	VHSB57			ptgr1	prostaglandin reductase 1 [Source:ZFIN;Acc:ZDB-GENE-041212-80]	PTGR1	prostaglandin reductase 1 [Source:HGNC Symbol;Acc:HGNC:18429]
ENSOMYG00000071957	3.49e-90	1.88314	0.33	0.15	1.09e-85	Monocytes_VHSB57	Monocytes	VHSB57			ftr14	finTRIM family, member 14 [Source:ZFIN;Acc:ZDB-GENE-060512-201]	TRIM25	tripartite motif containing 25 [Source:HGNC Symbol;Acc:HGNC:12932]
ENSOMYG00000038526	1.97e-118	1.88186	0.346	0.136	6.17e-114	Monocytes_VHSB57	Monocytes	VHSB57		glutaminyl-peptide cyclotransferase [Source:ZFIN;Acc:ZDB-GENE-130827-1]	qpct	glutaminyl-peptide cyclotransferase [Source:ZFIN;Acc:ZDB-GENE-130827-1]	QPCT	glutaminyl-peptide cyclotransferase [Source:HGNC Symbol;Acc:HGNC:9753]
ENSOMYG00000014651	1.1e-53	1.87388	0.33	0.186	3.44e-49	Monocytes_VHSB57	Monocytes	VHSB57			helz2	helicase with zinc finger 2, transcriptional coactivator [Source:ZFIN;Acc:ZDB-GENE-120920-1]	HELZ2	helicase with zinc finger 2 [Source:HGNC Symbol;Acc:HGNC:30021]
ENSOMYG00000063116	2.65e-209	1.87075	0.358	0.098	8.29e-205	Monocytes_VHSB57	Monocytes	VHSB57
ENSOMYG00000052482	4.67e-214	1.86994	0.362	0.099	1.46e-209	Monocytes_VHSB57	Monocytes	VHSB57
ENSOMYG00000050102	4.82e-214	1.86962	0.362	0.099	1.51e-209	Monocytes_VHSB57	Monocytes	VHSB57
ENSOMYG00000067209	2.8e-81	1.86696	0.389	0.208	8.75e-77	Monocytes_VHSB57	Monocytes	VHSB57			zmp:0000000735	zmp:0000000735 [Source:ZFIN;Acc:ZDB-GENE-130530-738]	SAMD9L	sterile alpha motif domain containing 9 like [Source:HGNC Symbol;Acc:HGNC:1349]
ENSOMYG00000063459	8.36e-101	1.86357	0.27	0.096	2.61e-96	Monocytes_VHSB57	Monocytes	VHSB57			CABZ01059407.1		GIMAP7	GTPase, IMAP family member 7 [Source:HGNC Symbol;Acc:HGNC:22404]
ENSOMYG00000004853	8.36e-101	1.86357	0.27	0.096	2.61e-96	Monocytes_VHSB57	Monocytes	VHSB57			CABZ01059407.1		GIMAP7	GTPase, IMAP family member 7 [Source:HGNC Symbol;Acc:HGNC:22404]
ENSOMYG00000065267	2.54e-107	1.85537	0.417	0.202	7.92e-103	Monocytes_VHSB57	Monocytes	VHSB57	calm1b	calmodulin 1b [Source:ZFIN;Acc:ZDB-GENE-030804-2]	calm2a	calmodulin 2a (phosphorylase kinase, delta) [Source:ZFIN;Acc:ZDB-GENE-030804-3]	CALM3	calmodulin 3 [Source:HGNC Symbol;Acc:HGNC:1449]
ENSOMYG00000041511	4.86e-221	1.85352	0.304	0.07	1.52e-216	Monocytes_VHSB57	Monocytes	VHSB57	irf8	interferon regulatory factor 8 [Source:ZFIN;Acc:ZDB-GENE-040718-367]	irf8	interferon regulatory factor 8 [Source:ZFIN;Acc:ZDB-GENE-040718-367]	IRF8	interferon regulatory factor 8 [Source:HGNC Symbol;Acc:HGNC:5358]
ENSOMYG00000074590	2.21e-275	1.84696	0.466	0.131	6.89e-271	Monocytes_VHSB57	Monocytes	VHSB57
ENSOMYG00000055587	9.46e-84	1.82726	0.288	0.12	2.95e-79	Monocytes_VHSB57	Monocytes	VHSB57			CABZ01059408.1		GIMAP4	GTPase, IMAP family member 4 [Source:HGNC Symbol;Acc:HGNC:21872]
ENSOMYG00000040939	5.69e-37	1.80731	0.331	0.216	1.78e-32	Monocytes_VHSB57	Monocytes	VHSB57			hspa5	heat shock protein 5 [Source:NCBI gene;Acc:378848]	HSPA5	heat shock protein family A (Hsp70) member 5 [Source:HGNC Symbol;Acc:HGNC:5238]
ENSOMYG00000024194	1.56e-67	1.79511	0.375	0.208	4.88e-63	Monocytes_VHSB57	Monocytes	VHSB57		extended synaptotagmin-like protein 1a [Source:ZFIN;Acc:ZDB-GENE-090311-55]	esyt1a	extended synaptotagmin-like protein 1a [Source:ZFIN;Acc:ZDB-GENE-090311-55]	ESYT1	extended synaptotagmin 1 [Source:HGNC Symbol;Acc:HGNC:29534]
ENSOMYG00000057614	1.52e-192	1.79283	0.367	0.11	4.76e-188	Monocytes_VHSB57	Monocytes	VHSB57
ENSOMYG00000053460	5.34e-227	1.75752	0.409	0.118	1.67e-222	Monocytes_VHSB57	Monocytes	VHSB57
ENSOMYG00000049519	0	1.74868	0.88	0.578	0	Monocytes_VHSB57	Monocytes	VHSB57	iip		ifitm1	interferon induced transmembrane protein 1 [Source:ZFIN;Acc:ZDB-GENE-060526-259]	IFITM3	interferon induced transmembrane protein 3 [Source:HGNC Symbol;Acc:HGNC:5414]
ENSOMYG00000025832	3.97e-78	1.74663	0.388	0.211	1.24e-73	Monocytes_VHSB57	Monocytes	VHSB57			cox8a	cytochrome c oxidase subunit 8A [Source:ZFIN;Acc:ZDB-GENE-030131-9136]	COX8A	cytochrome c oxidase subunit 8A [Source:HGNC Symbol;Acc:HGNC:2294]
ENSOMYG00000008541	4.44e-191	1.73798	0.789	0.441	1.39e-186	Monocytes_VHSB57	Monocytes	VHSB57			cd74a	CD74 molecule, major histocompatibility complex, class II invariant chain a [Source:ZFIN;Acc:ZDB-GENE-000901-1]	CD74	CD74 molecule [Source:HGNC Symbol;Acc:HGNC:1697]
ENSOMYG00000010408	4.66e-86	1.72902	0.5	0.326	1.46e-81	Monocytes_VHSB57	Monocytes	VHSB57	cox6c	cytochrome c oxidase subunit 6C [Source:ZFIN;Acc:ZDB-GENE-040724-95]	cox6c	cytochrome c oxidase subunit 6C [Source:ZFIN;Acc:ZDB-GENE-040724-95]	COX6C	cytochrome c oxidase subunit 6C [Source:HGNC Symbol;Acc:HGNC:2285]
ENSOMYG00000047928	7.95e-40	1.70974	0.256	0.139	2.48e-35	Monocytes_VHSB57	Monocytes	VHSB57			zmp:0000001082	zmp:0000001082 [Source:ZFIN;Acc:ZDB-GENE-140106-42]	ITGAL	integrin subunit alpha L [Source:HGNC Symbol;Acc:HGNC:6148]
ENSOMYG00000037087	2.83e-67	1.70799	0.262	0.115	8.84e-63	Monocytes_VHSB57	Monocytes	VHSB57			rnf213a	Danio rerio ring finger protein 213a (rnf213a), mRNA. [Source:RefSeq mRNA;Acc:NM_001353835]	RNF213	ring finger protein 213 [Source:HGNC Symbol;Acc:HGNC:14539]
ENSOMYG00000068525	2.05e-46	1.70668	0.254	0.133	6.39e-42	Monocytes_VHSB57	Monocytes	VHSB57	ssr3	signal sequence receptor, gamma [Source:ZFIN;Acc:ZDB-GENE-030131-9134]	ssr3	signal sequence receptor, gamma [Source:ZFIN;Acc:ZDB-GENE-030131-9134]	SSR3	signal sequence receptor subunit 3 [Source:HGNC Symbol;Acc:HGNC:11325]
ENSOMYG00000068821	3e-79	1.67752	0.5	0.331	9.38e-75	Monocytes_VHSB57	Monocytes	VHSB57	COX7C	cytochrome c oxidase subunit 7C [Source:HGNC Symbol;Acc:HGNC:2292]	cox7c	cytochrome c oxidase subunit 7C [Source:ZFIN;Acc:ZDB-GENE-030131-8062]	COX7C	cytochrome c oxidase subunit 7C [Source:HGNC Symbol;Acc:HGNC:2292]
ENSOMYG00000024697	6.43e-67	1.67313	0.274	0.124	2.01e-62	Monocytes_VHSB57	Monocytes	VHSB57	id2a	inhibitor of DNA binding 2a [Source:ZFIN;Acc:ZDB-GENE-020910-1]	id2a	inhibitor of DNA binding 2a [Source:ZFIN;Acc:ZDB-GENE-020910-1]	ID2	inhibitor of DNA binding 2 [Source:HGNC Symbol;Acc:HGNC:5361]
ENSOMYG00000071524	0	1.6625	0.605	0.185	0	Monocytes_VHSB57	Monocytes	VHSB57
ENSOMYG00000028929	4.56e-52	1.65467	0.362	0.22	1.43e-47	Monocytes_VHSB57	Monocytes	VHSB57			pdia3	protein disulfide isomerase family A, member 3 [Source:ZFIN;Acc:ZDB-GENE-031002-9]	PDIA3	protein disulfide isomerase family A member 3 [Source:HGNC Symbol;Acc:HGNC:4606]
ENSOMYG00000047292	2.37e-84	1.64397	0.42	0.224	7.41e-80	Monocytes_VHSB57	Monocytes	VHSB57	cpi1	zgc:153704 [Source:ZFIN;Acc:ZDB-GENE-060929-1114]	cst14a.2	cystatin 14a, tandem duplicate 2 [Source:ZFIN;Acc:ZDB-GENE-040426-1065]	CSTB	cystatin B [Source:HGNC Symbol;Acc:HGNC:2482]
ENSOMYG00000003511	2.06e-53	1.64037	0.294	0.152	6.45e-49	Monocytes_VHSB57	Monocytes	VHSB57	FLNB	filamin B [Source:HGNC Symbol;Acc:HGNC:3755]	flncb	filamin C, gamma b (actin binding protein 280) [Source:ZFIN;Acc:ZDB-GENE-041008-175]	FLNB	filamin B [Source:HGNC Symbol;Acc:HGNC:3755]
ENSOMYG00000017081	8.15e-82	1.63567	0.48	0.296	2.55e-77	Monocytes_VHSB57	Monocytes	VHSB57	cathy	cathepsin Z [Source:ZFIN;Acc:ZDB-GENE-041010-139]	ctsz	cathepsin Z [Source:ZFIN;Acc:ZDB-GENE-041010-139]	CTSZ	cathepsin Z [Source:HGNC Symbol;Acc:HGNC:2547]
ENSOMYG00000018722	1.09e-44	1.63324	0.431	0.316	3.41e-40	Monocytes_VHSB57	Monocytes	VHSB57	psap	prosaposin [Source:ZFIN;Acc:ZDB-GENE-020108-1]	psap	prosaposin [Source:ZFIN;Acc:ZDB-GENE-020108-1]	PSAP	prosaposin [Source:HGNC Symbol;Acc:HGNC:9498]
ENSOMYG00000032686	9.57e-42	1.62719	0.381	0.263	2.99e-37	Monocytes_VHSB57	Monocytes	VHSB57			lgals9l3	lectin, galactoside-binding, soluble, 9 (galectin 9)-like 3 [Source:ZFIN;Acc:ZDB-GENE-040718-159]	LGALS9	galectin 9 [Source:HGNC Symbol;Acc:HGNC:6570]
ENSOMYG00000007274	1.98e-78	1.60935	0.535	0.367	6.18e-74	Monocytes_VHSB57	Monocytes	VHSB57			CR352234.3	filamin A, alpha (actin binding protein 280) [Source:NCBI gene;Acc:562529]	FLNB	filamin B [Source:HGNC Symbol;Acc:HGNC:3755]
ENSOMYG00000028262	8.17e-42	1.60721	0.312	0.189	2.55e-37	Monocytes_VHSB57	Monocytes	VHSB57	spcs1	signal peptidase complex subunit 1 [Source:ZFIN;Acc:ZDB-GENE-050809-130]	spcs1	signal peptidase complex subunit 1 [Source:ZFIN;Acc:ZDB-GENE-050809-130]	SPCS1	signal peptidase complex subunit 1 [Source:HGNC Symbol;Acc:HGNC:23401]
ENSOMYG00000016420	3.95e-210	1.5947	0.701	0.361	1.23e-205	Monocytes_VHSB57	Monocytes	VHSB57	anxa1a	annexin A1a [Source:ZFIN;Acc:ZDB-GENE-030131-6664]	anxa1a	annexin A1a [Source:ZFIN;Acc:ZDB-GENE-030131-6664]	ANXA1	annexin A1 [Source:HGNC Symbol;Acc:HGNC:533]
ENSOMYG00000032024	2.38e-29	1.59011	0.261	0.164	7.42e-25	Monocytes_VHSB57	Monocytes	VHSB57	ncoa4	nuclear receptor coactivator 4 [Source:ZFIN;Acc:ZDB-GENE-040426-689]	ncoa4	nuclear receptor coactivator 4 [Source:ZFIN;Acc:ZDB-GENE-040426-689]	NCOA4	nuclear receptor coactivator 4 [Source:HGNC Symbol;Acc:HGNC:7671]
ENSOMYG00000004043	9.73e-45	1.58746	0.347	0.214	3.04e-40	Monocytes_VHSB57	Monocytes	VHSB57	hdlbpa	high density lipoprotein binding protein a [Source:ZFIN;Acc:ZDB-GENE-030131-2032]	hdlbpa	high density lipoprotein binding protein a [Source:ZFIN;Acc:ZDB-GENE-030131-2032]	HDLBP	high density lipoprotein binding protein [Source:HGNC Symbol;Acc:HGNC:4857]
ENSOMYG00000044151	8.81e-77	1.58063	0.39	0.199	2.75e-72	Monocytes_VHSB57	Monocytes	VHSB57			ctsl.1	cathepsin L.1 [Source:ZFIN;Acc:ZDB-GENE-040718-61]	CTSS	cathepsin S [Source:HGNC Symbol;Acc:HGNC:2545]
ENSOMYG00000008514	2.62e-40	1.57879	0.277	0.158	8.17e-36	Monocytes_VHSB57	Monocytes	VHSB57	psb9	proteasome 20S subunit beta 12 [Source:ZFIN;Acc:ZDB-GENE-001208-1]	psmb12	proteasome 20S subunit beta 12 [Source:ZFIN;Acc:ZDB-GENE-001208-1]	PSMB6	proteasome 20S subunit beta 6 [Source:HGNC Symbol;Acc:HGNC:9543]
ENSOMYG00000010563	9.65e-93	1.57756	0.477	0.273	3.02e-88	Monocytes_VHSB57	Monocytes	VHSB57			grn2	granulin 2 [Source:ZFIN;Acc:ZDB-GENE-050522-264]	GRN	granulin precursor [Source:HGNC Symbol;Acc:HGNC:4601]
ENSOMYG00000050591	0	1.57357	0.743	0.218	0	Monocytes_VHSB57	Monocytes	VHSB57
ENSOMYG00000061751	1.74e-180	1.56833	0.415	0.139	5.42e-176	Monocytes_VHSB57	Monocytes	VHSB57
ENSOMYG00000032800	1.1e-35	1.56822	0.272	0.163	3.42e-31	Monocytes_VHSB57	Monocytes	VHSB57	cox7a2a	cytochrome c oxidase subunit 7A2a [Source:ZFIN;Acc:ZDB-GENE-050522-153]	cox7a2a	cytochrome c oxidase subunit 7A2a [Source:ZFIN;Acc:ZDB-GENE-050522-153]	COX7A2	cytochrome c oxidase subunit 7A2 [Source:HGNC Symbol;Acc:HGNC:2288]
ENSOMYG00000021125	0.00186544	1.56686	0.267	0.249	0.0299334	Monocytes_VHSB57	Monocytes	VHSB57			fthl27	ferritin, heavy polypeptide-like 27 [Source:ZFIN;Acc:ZDB-GENE-040718-72]	FTH1	ferritin heavy chain 1 [Source:HGNC Symbol;Acc:HGNC:3976]
ENSOMYG00000072828	6.64e-184	1.56638	0.367	0.112	2.07e-179	Monocytes_VHSB57	Monocytes	VHSB57
ENSOMYG00000054187	6.64e-184	1.56638	0.367	0.112	2.07e-179	Monocytes_VHSB57	Monocytes	VHSB57
ENSOMYG00000041781	2.49e-36	1.56561	0.271	0.16	7.77e-32	Monocytes_VHSB57	Monocytes	VHSB57	ssr3	signal sequence receptor, gamma [Source:ZFIN;Acc:ZDB-GENE-030131-9134]	ssr3	signal sequence receptor, gamma [Source:ZFIN;Acc:ZDB-GENE-030131-9134]	SSR3	signal sequence receptor subunit 3 [Source:HGNC Symbol;Acc:HGNC:11325]
ENSOMYG00000040660	3.42e-44	1.55978	0.336	0.204	1.07e-39	Monocytes_VHSB57	Monocytes	VHSB57			cebpa	CCAAT enhancer binding protein alpha [Source:ZFIN;Acc:ZDB-GENE-020111-2]	CEBPA	CCAAT enhancer binding protein alpha [Source:HGNC Symbol;Acc:HGNC:1833]
ENSOMYG00000026069	4.49e-57	1.55941	0.264	0.121	1.4e-52	Monocytes_VHSB57	Monocytes	VHSB57	ccl4		ccl35.1	chemokine (C-C motif) ligand 35, duplicate 1 [Source:ZFIN;Acc:ZDB-GENE-081022-33]	CCL3L1	C-C motif chemokine ligand 3 like 1 [Source:HGNC Symbol;Acc:HGNC:10628]
ENSOMYG00000036196	1.47e-74	1.55806	0.397	0.217	4.59e-70	Monocytes_VHSB57	Monocytes	VHSB57		SNU13 homolog, small nuclear ribonucleoprotein b (U4/U6.U5) [Source:ZFIN;Acc:ZDB-GENE-030131-9670]	snu13b	SNU13 homolog, small nuclear ribonucleoprotein b (U4/U6.U5) [Source:ZFIN;Acc:ZDB-GENE-030131-9670]	SNU13	small nuclear ribonucleoprotein 13 [Source:HGNC Symbol;Acc:HGNC:7819]
ENSOMYG00000033910	5.55e-64	1.558	0.292	0.138	1.73e-59	Monocytes_VHSB57	Monocytes	VHSB57	ctsla		ctsla	cathepsin La [Source:ZFIN;Acc:ZDB-GENE-030131-106]	CTSL	cathepsin L [Source:HGNC Symbol;Acc:HGNC:2537]
ENSOMYG00000015842	1.9e-79	1.55122	0.52	0.352	5.94e-75	Monocytes_VHSB57	Monocytes	VHSB57	tmem258	transmembrane protein 258 [Source:ZFIN;Acc:ZDB-GENE-040426-1739]	tmem258	transmembrane protein 258 [Source:NCBI gene;Acc:393742]	TMEM258	transmembrane protein 258 [Source:HGNC Symbol;Acc:HGNC:1164]
ENSOMYG00000042652	1.15e-79	1.54037	0.517	0.3	3.59e-75	Monocytes_VHSB57	Monocytes	VHSB57	cd74b		cd74b	CD74 molecule, major histocompatibility complex, class II invariant chain b [Source:ZFIN;Acc:ZDB-GENE-990910-10]	CD74	CD74 molecule [Source:HGNC Symbol;Acc:HGNC:1697]
ENSOMYG00000015511	6.9e-82	1.53939	0.478	0.294	2.16e-77	Monocytes_VHSB57	Monocytes	VHSB57			rps29	ribosomal protein S29 [Source:ZFIN;Acc:ZDB-GENE-040622-5]	RPS29	ribosomal protein S29 [Source:HGNC Symbol;Acc:HGNC:10419]
ENSOMYG00000012109	4.96e-45	1.53342	0.315	0.182	1.55e-40	Monocytes_VHSB57	Monocytes	VHSB57	hsd17b14	hydroxysteroid (17-beta) dehydrogenase 14 [Source:ZFIN;Acc:ZDB-GENE-040801-24]	hsd17b14	hydroxysteroid (17-beta) dehydrogenase 14 [Source:ZFIN;Acc:ZDB-GENE-040801-24]	HSD17B14	hydroxysteroid 17-beta dehydrogenase 14 [Source:HGNC Symbol;Acc:HGNC:23238]
ENSOMYG00000023422	1.35e-41	1.53138	0.328	0.202	4.22e-37	Monocytes_VHSB57	Monocytes	VHSB57			cebpa	CCAAT enhancer binding protein alpha [Source:ZFIN;Acc:ZDB-GENE-020111-2]	CEBPA	CCAAT enhancer binding protein alpha [Source:HGNC Symbol;Acc:HGNC:1833]
ENSOMYG00000063796	8.17e-171	1.52884	0.4	0.135	2.55e-166	Monocytes_VHSB57	Monocytes	VHSB57
ENSOMYG00000012636	5.46e-32	1.52318	0.275	0.17	1.71e-27	Monocytes_VHSB57	Monocytes	VHSB57	DYNC1H1	dynein cytoplasmic 1 heavy chain 1 [Source:HGNC Symbol;Acc:HGNC:2961]	AL807739.1	dynein, axonemal, heavy chain 6 [Source:NCBI gene;Acc:100148193]	DYNC1H1	dynein cytoplasmic 1 heavy chain 1 [Source:HGNC Symbol;Acc:HGNC:2961]
ENSOMYG00000007947	1.74e-59	1.52006	0.426	0.269	5.42e-55	Monocytes_VHSB57	Monocytes	VHSB57	vatg1	ATPase H+ transporting V1 subunit G1 [Source:ZFIN;Acc:ZDB-GENE-030131-6965]	atp6v1g1	ATPase H+ transporting V1 subunit G1 [Source:ZFIN;Acc:ZDB-GENE-030131-6965]	ATP6V1G1	ATPase H+ transporting V1 subunit G1 [Source:HGNC Symbol;Acc:HGNC:864]
ENSOMYG00000026267	2.79e-50	1.5127	0.386	0.243	8.73e-46	Monocytes_VHSB57	Monocytes	VHSB57			ctsba	cathepsin Ba [Source:ZFIN;Acc:ZDB-GENE-040426-2650]	CTSB	cathepsin B [Source:HGNC Symbol;Acc:HGNC:2527]
ENSOMYG00000033953	1.63e-96	1.51214	0.443	0.228	5.1e-92	Monocytes_VHSB57	Monocytes	VHSB57			gig2i	grass carp reovirus (GCRV)-induced gene 2i [Source:ZFIN;Acc:ZDB-GENE-120409-1]	PARP10	poly(ADP-ribose) polymerase family member 10 [Source:HGNC Symbol;Acc:HGNC:25895]
ENSOMYG00000040099	1.43e-73	1.49601	0.387	0.21	4.46e-69	Monocytes_VHSB57	Monocytes	VHSB57			rhogb	ras homolog family member Gb [Source:ZFIN;Acc:ZDB-GENE-030131-8877]	RHOG	ras homolog family member G [Source:HGNC Symbol;Acc:HGNC:672]
ENSOMYG00000020779	4.56e-22	1.49303	0.276	0.194	1.43e-17	Monocytes_VHSB57	Monocytes	VHSB57	ndufa1	NADH:ubiquinone oxidoreductase subunit A1 [Source:ZFIN;Acc:ZDB-GENE-040625-168]	ndufa1	NADH:ubiquinone oxidoreductase subunit A1 [Source:ZFIN;Acc:ZDB-GENE-040625-168]	NDUFA1	NADH:ubiquinone oxidoreductase subunit A1 [Source:HGNC Symbol;Acc:HGNC:7683]
ENSOMYG00000054205	1.6e-58	1.48855	0.468	0.325	5.01e-54	Monocytes_VHSB57	Monocytes	VHSB57			atp5l	ATP synthase, H+ transporting, mitochondrial F0 complex, subunit g [Source:ZFIN;Acc:ZDB-GENE-030131-5177]	ATP5MG	ATP synthase membrane subunit g [Source:HGNC Symbol;Acc:HGNC:14247]
ENSOMYG00000043003	3.06e-47	1.47962	0.269	0.137	9.56e-43	Monocytes_VHSB57	Monocytes	VHSB57			bpifcl	BPI fold containing family C, like [Source:ZFIN;Acc:ZDB-GENE-070912-360]	LBP	lipopolysaccharide binding protein [Source:HGNC Symbol;Acc:HGNC:6517]
ENSOMYG00000021454	3.77e-60	1.47186	0.454	0.307	1.18e-55	Monocytes_VHSB57	Monocytes	VHSB57	atp5mc1	ATP synthase membrane subunit c locus 1 [Source:ZFIN;Acc:ZDB-GENE-040426-1966]	atp5mc1	ATP synthase membrane subunit c locus 1 [Source:ZFIN;Acc:ZDB-GENE-040426-1966]	ATP5MC3	ATP synthase membrane subunit c locus 3 [Source:HGNC Symbol;Acc:HGNC:843]
ENSOMYG00000004688	1.91e-62	1.46917	0.403	0.238	5.95e-58	Monocytes_VHSB57	Monocytes	VHSB57	itm2bb	integral membrane protein 2Bb [Source:ZFIN;Acc:ZDB-GENE-040426-2139]	itm2ba	integral membrane protein 2Ba [Source:ZFIN;Acc:ZDB-GENE-030131-2352]	ITM2B	integral membrane protein 2B [Source:HGNC Symbol;Acc:HGNC:6174]
ENSOMYG00000006135	6.78e-237	1.45767	0.798	0.439	2.12e-232	Monocytes_VHSB57	Monocytes	VHSB57	leg		lgals2a	lectin, galactoside-binding, soluble, 2a [Source:ZFIN;Acc:ZDB-GENE-050318-2]	LGALS1	galectin 1 [Source:HGNC Symbol;Acc:HGNC:6561]
ENSOMYG00000035082	2.04e-26	1.45257	0.269	0.179	6.36e-22	Monocytes_VHSB57	Monocytes	VHSB57	atp5pf	ATP synthase peripheral stalk subunit F6 [Source:ZFIN;Acc:ZDB-GENE-040426-2534]	atp5pf	ATP synthase peripheral stalk subunit F6 [Source:ZFIN;Acc:ZDB-GENE-040426-2534]	ATP5PF	ATP synthase peripheral stalk subunit F6 [Source:HGNC Symbol;Acc:HGNC:847]
ENSOMYG00000027322	1.85e-40	1.45038	0.365	0.248	5.79e-36	Monocytes_VHSB57	Monocytes	VHSB57	ndufb1	NADH:ubiquinone oxidoreductase subunit B1 [Source:HGNC Symbol;Acc:HGNC:7695]	NDUFB1	NADH:ubiquinone oxidoreductase subunit B1 [Source:HGNC Symbol;Acc:HGNC:7695]	NDUFB1	NADH:ubiquinone oxidoreductase subunit B1 [Source:HGNC Symbol;Acc:HGNC:7695]
ENSOMYG00000003164	4.26e-27	1.45018	0.283	0.188	1.33e-22	Monocytes_VHSB57	Monocytes	VHSB57	lsm6	LSM6 homolog, U6 small nuclear RNA and mRNA degradation associated [Source:ZFIN;Acc:ZDB-GENE-040625-50]	lsm6	LSM6 homolog, U6 small nuclear RNA and mRNA degradation associated [Source:ZFIN;Acc:ZDB-GENE-040625-50]	LSM6	LSM6 homolog, U6 small nuclear RNA and mRNA degradation associated [Source:HGNC Symbol;Acc:HGNC:17017]
ENSOMYG00000032637	2.34e-17	1.43842	0.259	0.184	7.3e-13	Monocytes_VHSB57	Monocytes	VHSB57			ube2l3b	ubiquitin-conjugating enzyme E2L 3b [Source:ZFIN;Acc:ZDB-GENE-030131-662]	UBE2L3	ubiquitin conjugating enzyme E2 L3 [Source:HGNC Symbol;Acc:HGNC:12488]
ENSOMYG00000000673	2.23e-219	1.42804	0.808	0.435	6.96e-215	Monocytes_VHSB57	Monocytes	VHSB57		S100 calcium binding protein A10a [Source:ZFIN;Acc:ZDB-GENE-041010-35]	s100a10b	S100 calcium binding protein A10b [Source:ZFIN;Acc:ZDB-GENE-040426-1937]	S100A1	S100 calcium binding protein A1 [Source:HGNC Symbol;Acc:HGNC:10486]
ENSOMYG00000013193	4.13e-35	1.42055	0.294	0.183	1.29e-30	Monocytes_VHSB57	Monocytes	VHSB57	ssrb	signal sequence receptor, beta [Source:ZFIN;Acc:ZDB-GENE-010413-1]	ssr2	signal sequence receptor, beta [Source:ZFIN;Acc:ZDB-GENE-010413-1]	SSR2	signal sequence receptor subunit 2 [Source:HGNC Symbol;Acc:HGNC:11324]
ENSOMYG00000055426	1.07e-55	1.41538	0.363	0.214	3.33e-51	Monocytes_VHSB57	Monocytes	VHSB57			BX004816.1	GTPase IMAP family member 4-like [Source:NCBI gene;Acc:571124]	GIMAP7	GTPase, IMAP family member 7 [Source:HGNC Symbol;Acc:HGNC:22404]
ENSOMYG00000047172	2.14e-78	1.41411	0.44	0.245	6.69e-74	Monocytes_VHSB57	Monocytes	VHSB57	c5ar	complement C5a receptor 1 [Source:ZFIN;Acc:ZDB-GENE-190430-1]	CABZ01041494.1	C5a anaphylatoxin chemotactic receptor [Source:NCBI gene;Acc:100000959]	C5AR1	complement C5a receptor 1 [Source:HGNC Symbol;Acc:HGNC:1338]
ENSOMYG00000039828	5.44e-58	1.39495	0.517	0.398	1.7e-53	Monocytes_VHSB57	Monocytes	VHSB57			cox7b	cytochrome c oxidase subunit 7B [Source:ZFIN;Acc:ZDB-GENE-030131-6602]	COX7B	cytochrome c oxidase subunit 7B [Source:HGNC Symbol;Acc:HGNC:2291]
ENSOMYG00000011899	1.82e-50	1.39369	0.492	0.328	5.68e-46	Monocytes_VHSB57	Monocytes	VHSB57			mhc2b	major histocompatibility complex class II integral membrane beta chain gene [Source:ZFIN;Acc:ZDB-GENE-030616-319]	HLA-DPB1	major histocompatibility complex, class II, DP beta 1 [Source:HGNC Symbol;Acc:HGNC:4940]
ENSOMYG00000027406	7.11e-27	1.38754	0.338	0.245	2.22e-22	Monocytes_VHSB57	Monocytes	VHSB57	cox6a1	cytochrome c oxidase subunit 6A1 [Source:ZFIN;Acc:ZDB-GENE-030131-7715]	cox6a1	cytochrome c oxidase subunit 6A1 [Source:ZFIN;Acc:ZDB-GENE-030131-7715]	COX6A1	cytochrome c oxidase subunit 6A1 [Source:HGNC Symbol;Acc:HGNC:2277]
ENSOMYG00000043618	3.91e-41	1.38384	0.375	0.25	1.22e-36	Monocytes_VHSB57	Monocytes	VHSB57			atp5f1e	ATP synthase F1 subunit epsilon [Source:ZFIN;Acc:ZDB-GENE-110411-22]	ATP5F1E	ATP synthase F1 subunit epsilon [Source:HGNC Symbol;Acc:HGNC:838]
ENSOMYG00000047176	8.64e-36	1.36452	0.324	0.205	2.7e-31	Monocytes_VHSB57	Monocytes	VHSB57	rnf213b	Danio rerio ring finger protein 213b (rnf213b), mRNA. [Source:RefSeq mRNA;Acc:NM_001353867]	rnf213b	Danio rerio ring finger protein 213b (rnf213b), mRNA. [Source:RefSeq mRNA;Acc:NM_001353867]	RNF213	ring finger protein 213 [Source:HGNC Symbol;Acc:HGNC:14539]
ENSOMYG00000039209	8.27e-44	1.35545	0.332	0.194	2.58e-39	Monocytes_VHSB57	Monocytes	VHSB57	anxa5b	annexin A5b [Source:ZFIN;Acc:ZDB-GENE-030131-9076]	anxa5b	annexin A5b [Source:ZFIN;Acc:ZDB-GENE-030131-9076]	ANXA5	annexin A5 [Source:HGNC Symbol;Acc:HGNC:543]
ENSOMYG00000020122	7.21e-40	1.3307	0.427	0.314	2.25e-35	Monocytes_VHSB57	Monocytes	VHSB57	grp94		hsp90b1	heat shock protein 90, beta (grp94), member 1 [Source:ZFIN;Acc:ZDB-GENE-031002-1]	HSP90B1	heat shock protein 90 beta family member 1 [Source:HGNC Symbol;Acc:HGNC:12028]
ENSOMYG00000028964	1.3e-32	1.32584	0.279	0.17	4.06e-28	Monocytes_VHSB57	Monocytes	VHSB57	chd4a	chromodomain helicase DNA binding protein 4a [Source:ZFIN;Acc:ZDB-GENE-041111-187]	chd4a	chromodomain helicase DNA binding protein 4a [Source:ZFIN;Acc:ZDB-GENE-041111-187]	CHD3	chromodomain helicase DNA binding protein 3 [Source:HGNC Symbol;Acc:HGNC:1918]
ENSOMYG00000031509	4.01e-68	1.32439	0.514	0.353	1.25e-63	Monocytes_VHSB57	Monocytes	VHSB57	eif1	eukaryotic translation initiation factor 1 [Source:ZFIN;Acc:ZDB-GENE-030131-956]	eif1	eukaryotic translation initiation factor 1 [Source:ZFIN;Acc:ZDB-GENE-030131-956]	EIF1	eukaryotic translation initiation factor 1 [Source:HGNC Symbol;Acc:HGNC:3249]
ENSOMYG00000025469	3.38e-18	1.30663	0.294	0.218	1.05e-13	Monocytes_VHSB57	Monocytes	VHSB57	tmed9	transmembrane p24 trafficking protein 9 [Source:ZFIN;Acc:ZDB-GENE-050417-434]	tmed9	transmembrane p24 trafficking protein 9 [Source:ZFIN;Acc:ZDB-GENE-050417-434]	TMED9	transmembrane p24 trafficking protein 9 [Source:HGNC Symbol;Acc:HGNC:24878]
ENSOMYG00000034109	2.22e-45	1.30423	0.258	0.13	6.95e-41	Monocytes_VHSB57	Monocytes	VHSB57			si:ch211-264f5.2	si:ch211-264f5.2 [Source:ZFIN;Acc:ZDB-GENE-080303-2]	PIGR	polymeric immunoglobulin receptor [Source:HGNC Symbol;Acc:HGNC:8968]
ENSOMYG00000003805	4.7e-47	1.30286	0.383	0.235	1.47e-42	Monocytes_VHSB57	Monocytes	VHSB57	CKB	creatine kinase B [Source:HGNC Symbol;Acc:HGNC:1991]	ckbb	creatine kinase, brain b [Source:ZFIN;Acc:ZDB-GENE-020103-2]	CKB	creatine kinase B [Source:HGNC Symbol;Acc:HGNC:1991]
ENSOMYG00000046657	2.9e-26	1.28912	0.325	0.226	9.05e-22	Monocytes_VHSB57	Monocytes	VHSB57	rtn4		rtn4a	reticulon 4a [Source:ZFIN;Acc:ZDB-GENE-030710-1]	RTN4	reticulon 4 [Source:HGNC Symbol;Acc:HGNC:14085]
ENSOMYG00000035169	1.09e-27	1.28724	0.352	0.25	3.42e-23	Monocytes_VHSB57	Monocytes	VHSB57	RIDA	reactive intermediate imine deaminase A homolog [Source:HGNC Symbol;Acc:HGNC:16897]	rida	reactive intermediate imine deaminase A homolog [Source:ZFIN;Acc:ZDB-GENE-040718-315]	RIDA	reactive intermediate imine deaminase A homolog [Source:HGNC Symbol;Acc:HGNC:16897]
ENSOMYG00000034133	9.57e-21	1.28588	0.27	0.186	2.99e-16	Monocytes_VHSB57	Monocytes	VHSB57	dad1		dad1	defender against cell death 1 [Source:ZFIN;Acc:ZDB-GENE-060503-233]	DAD1	defender against cell death 1 [Source:HGNC Symbol;Acc:HGNC:2664]
ENSOMYG00000007580	1.92e-29	1.2851	0.304	0.196	6e-25	Monocytes_VHSB57	Monocytes	VHSB57	ptpn18	protein tyrosine phosphatase non-receptor type 18 [Source:ZFIN;Acc:ZDB-GENE-050320-12]	ptpn18	protein tyrosine phosphatase non-receptor type 18 [Source:ZFIN;Acc:ZDB-GENE-050320-12]	PTPN18	protein tyrosine phosphatase non-receptor type 18 [Source:HGNC Symbol;Acc:HGNC:9649]
ENSOMYG00000009547	3.76e-56	1.28506	0.495	0.337	1.18e-51	Monocytes_VHSB57	Monocytes	VHSB57	reep5	receptor accessory protein 5 [Source:ZFIN;Acc:ZDB-GENE-030131-9181]	reep5	receptor accessory protein 5 [Source:ZFIN;Acc:ZDB-GENE-030131-9181]	REEP5	receptor accessory protein 5 [Source:HGNC Symbol;Acc:HGNC:30077]
ENSOMYG00000018833	3.8e-35	1.2804	0.339	0.217	1.19e-30	Monocytes_VHSB57	Monocytes	VHSB57			capn1a	calpain 1, (mu/I) large subunit a [Source:ZFIN;Acc:ZDB-GENE-040426-1263]	CAPN1	calpain 1 [Source:HGNC Symbol;Acc:HGNC:1476]
ENSOMYG00000031100	4.9e-60	1.27689	0.463	0.314	1.53e-55	Monocytes_VHSB57	Monocytes	VHSB57	ppib	peptidylprolyl isomerase B (cyclophilin B) [Source:ZFIN;Acc:ZDB-GENE-040426-1955]	ppib	peptidylprolyl isomerase B (cyclophilin B) [Source:ZFIN;Acc:ZDB-GENE-040426-1955]	PPIB	peptidylprolyl isomerase B [Source:HGNC Symbol;Acc:HGNC:9255]
ENSOMYG00000030603	2.58e-48	1.26679	0.41	0.264	8.06e-44	Monocytes_VHSB57	Monocytes	VHSB57	YWHAQ	tyrosine 3-monooxygenase/tryptophan 5-monooxygenase activation protein theta [Source:HGNC Symbol;Acc:HGNC:12854]	ywhabb	tyrosine 3-monooxygenase/tryptophan 5-monooxygenase activation protein, beta polypeptide b [Source:NCBI gene;Acc:406419]	YWHAB	tyrosine 3-monooxygenase/tryptophan 5-monooxygenase activation protein beta [Source:HGNC Symbol;Acc:HGNC:12849]
ENSOMYG00000024442	5.42e-267	1.26017	0.953	0.862	1.69e-262	Monocytes_VHSB57	Monocytes	VHSB57	frih		fth1a	ferritin, heavy polypeptide 1a [Source:ZFIN;Acc:ZDB-GENE-000831-2]	FTH1	ferritin heavy chain 1 [Source:HGNC Symbol;Acc:HGNC:3976]
ENSOMYG00000001724	5.35e-26	1.23988	0.287	0.184	1.67e-21	Monocytes_VHSB57	Monocytes	VHSB57	EFHD2	EF-hand domain family member D2 [Source:HGNC Symbol;Acc:HGNC:28670]	efhd2	EF-hand domain family, member D2 [Source:ZFIN;Acc:ZDB-GENE-060531-152]	EFHD2	EF-hand domain family member D2 [Source:HGNC Symbol;Acc:HGNC:28670]
ENSOMYG00000025218	2.01e-57	1.23937	0.578	0.478	6.26e-53	Monocytes_VHSB57	Monocytes	VHSB57	atp5mf	ATP synthase membrane subunit f [Source:ZFIN;Acc:ZDB-GENE-050309-87]	atp5mf	ATP synthase membrane subunit f [Source:ZFIN;Acc:ZDB-GENE-050309-87]	ATP5MF	ATP synthase membrane subunit f [Source:HGNC Symbol;Acc:HGNC:848]
ENSOMYG00000017595	5.89e-29	1.23636	0.289	0.188	1.84e-24	Monocytes_VHSB57	Monocytes	VHSB57			ssr4	signal sequence receptor, delta [Source:ZFIN;Acc:ZDB-GENE-030131-4900]	SSR4	signal sequence receptor subunit 4 [Source:HGNC Symbol;Acc:HGNC:11326]
ENSOMYG00000020823	7.6e-88	1.23593	0.609	0.445	2.37e-83	Monocytes_VHSB57	Monocytes	VHSB57		ribosomal protein L39 [Source:ZFIN;Acc:ZDB-GENE-040625-51]	rpl39	ribosomal protein L39 [Source:ZFIN;Acc:ZDB-GENE-040625-51]	RPL39	ribosomal protein L39 [Source:HGNC Symbol;Acc:HGNC:10350]
ENSOMYG00000032261	4.2e-23	1.21326	0.36	0.276	1.31e-18	Monocytes_VHSB57	Monocytes	VHSB57			tma7	translation machinery associated 7 homolog [Source:NCBI gene;Acc:768290]		novel protein similar to translation machinery associated 7 homolog (S. cerevisiae) TMA7
ENSOMYG00000039386	1.25e-187	1.2111	0.887	0.9	3.91e-183	Monocytes_VHSB57	Monocytes	VHSB57	rl29		rpl29	ribosomal protein L29 [Source:ZFIN;Acc:ZDB-GENE-040801-167]	RPL29	ribosomal protein L29 [Source:HGNC Symbol;Acc:HGNC:10331]
ENSOMYG00000012183	1e-122	1.20622	0.743	0.642	3.14e-118	Monocytes_VHSB57	Monocytes	VHSB57			rps28	ribosomal protein S28 [Source:NCBI gene;Acc:406307]	RPS28	ribosomal protein S28 [Source:HGNC Symbol;Acc:HGNC:10418]
ENSOMYG00000031901	1.09e-16	1.20109	0.257	0.181	3.41e-12	Monocytes_VHSB57	Monocytes	VHSB57	nfip1	Nedd4 family interacting protein 1 [Source:HGNC Symbol;Acc:HGNC:17592]	ndfip1l	Nedd4 family interacting protein 1, like [Source:NCBI gene;Acc:436776]	NDFIP1	Nedd4 family interacting protein 1 [Source:HGNC Symbol;Acc:HGNC:17592]
ENSOMYG00000003918	4.98e-45	1.20081	0.491	0.369	1.56e-40	Monocytes_VHSB57	Monocytes	VHSB57	atp5mc1	ATP synthase membrane subunit c locus 1 [Source:ZFIN;Acc:ZDB-GENE-040426-1966]	atp5mc1	ATP synthase membrane subunit c locus 1 [Source:ZFIN;Acc:ZDB-GENE-040426-1966]	ATP5MC3	ATP synthase membrane subunit c locus 3 [Source:HGNC Symbol;Acc:HGNC:843]
ENSOMYG00000030313	6.52e-24	1.19555	0.33	0.239	2.04e-19	Monocytes_VHSB57	Monocytes	VHSB57			rpl37	ribosomal protein L37 [Source:ZFIN;Acc:ZDB-GENE-040625-39]	RPL37	ribosomal protein L37 [Source:HGNC Symbol;Acc:HGNC:10347]
ENSOMYG00000042253	6.69e-37	1.19267	0.336	0.207	2.09e-32	Monocytes_VHSB57	Monocytes	VHSB57		FYN binding protein b [Source:ZFIN;Acc:ZDB-GENE-091204-85]	fybb	FYN binding protein b [Source:ZFIN;Acc:ZDB-GENE-091204-85]	FYB1	FYN binding protein 1 [Source:HGNC Symbol;Acc:HGNC:4036]
ENSOMYG00000063761	3.79e-156	1.19102	0.497	0.21	1.18e-151	Monocytes_VHSB57	Monocytes	VHSB57			hspb11	heat shock protein, alpha-crystallin-related, b11 [Source:NCBI gene;Acc:796767]	CRYAB	crystallin alpha B [Source:HGNC Symbol;Acc:HGNC:2389]
ENSOMYG00000002073	2.94e-82	1.1903	0.655	0.526	9.18e-78	Monocytes_VHSB57	Monocytes	VHSB57			rps29	ribosomal protein S29 [Source:ZFIN;Acc:ZDB-GENE-040622-5]	RPS29	ribosomal protein S29 [Source:HGNC Symbol;Acc:HGNC:10419]
ENSOMYG00000008998	5.32e-29	1.18607	0.265	0.162	1.66e-24	Monocytes_VHSB57	Monocytes	VHSB57	dhx58	DEXH (Asp-Glu-X-His) box polypeptide 58 [Source:ZFIN;Acc:ZDB-GENE-120612-3]	dhx58	DEXH (Asp-Glu-X-His) box polypeptide 58 [Source:ZFIN;Acc:ZDB-GENE-120612-3]	DHX58	DExH-box helicase 58 [Source:HGNC Symbol;Acc:HGNC:29517]
ENSOMYG00000029741	3.23e-13	1.18528	0.327	0.263	1.01e-08	Monocytes_VHSB57	Monocytes	VHSB57	CTSD	cathepsin D [Source:HGNC Symbol;Acc:HGNC:2529]	ctsd	cathepsin D [Source:ZFIN;Acc:ZDB-GENE-010131-8]	CTSD	cathepsin D [Source:HGNC Symbol;Acc:HGNC:2529]
ENSOMYG00000022571	1.42e-19	1.181	0.305	0.227	4.43e-15	Monocytes_VHSB57	Monocytes	VHSB57			rpl36	ribosomal protein L36 [Source:NCBI gene;Acc:405888]	RPL36	ribosomal protein L36 [Source:HGNC Symbol;Acc:HGNC:13631]
ENSOMYG00000044821	3.82e-21	1.17692	0.254	0.167	1.19e-16	Monocytes_VHSB57	Monocytes	VHSB57	fermt3a	fermitin family member 3a [Source:ZFIN;Acc:ZDB-GENE-081031-46]	fermt3a	fermitin family member 3a [Source:ZFIN;Acc:ZDB-GENE-081031-46]	FERMT3	fermitin family member 3 [Source:HGNC Symbol;Acc:HGNC:23151]
ENSOMYG00000020432	1.4e-53	1.1762	0.52	0.381	4.38e-49	Monocytes_VHSB57	Monocytes	VHSB57	cd53	zgc:64051 [Source:ZFIN;Acc:ZDB-GENE-040426-1349]	zgc:64051	zgc:64051 [Source:ZFIN;Acc:ZDB-GENE-040426-1349]	CD53	CD53 molecule [Source:HGNC Symbol;Acc:HGNC:1686]
ENSOMYG00000043400	6.62e-24	1.17542	0.336	0.245	2.07e-19	Monocytes_VHSB57	Monocytes	VHSB57			casp22	caspase 22, apoptosis-related cysteine peptidase [Source:ZFIN;Acc:ZDB-GENE-060526-186]	RIPK2	receptor interacting serine/threonine kinase 2 [Source:HGNC Symbol;Acc:HGNC:10020]
ENSOMYG00000011179	4.23e-32	1.17357	0.375	0.26	1.32e-27	Monocytes_VHSB57	Monocytes	VHSB57	JUNB	JunB proto-oncogene, AP-1 transcription factor subunit [Source:HGNC Symbol;Acc:HGNC:6205]	junba	JunB proto-oncogene, AP-1 transcription factor subunit a [Source:ZFIN;Acc:ZDB-GENE-040426-2172]	JUNB	JunB proto-oncogene, AP-1 transcription factor subunit [Source:HGNC Symbol;Acc:HGNC:6205]
ENSOMYG00000022666	3.98e-44	1.15995	0.495	0.376	1.24e-39	Monocytes_VHSB57	Monocytes	VHSB57			hnrnpa1a	heterogeneous nuclear ribonucleoprotein A1a [Source:ZFIN;Acc:ZDB-GENE-040426-1546]	HNRNPA1	heterogeneous nuclear ribonucleoprotein A1 [Source:HGNC Symbol;Acc:HGNC:5031]
ENSOMYG00000022378	3.41e-30	1.15809	0.293	0.182	1.06e-25	Monocytes_VHSB57	Monocytes	VHSB57	spi1b	Spi-1 proto-oncogene b [Source:ZFIN;Acc:ZDB-GENE-980526-164]	spi1b	Spi-1 proto-oncogene b [Source:ZFIN;Acc:ZDB-GENE-980526-164]	SPI1	Spi-1 proto-oncogene [Source:HGNC Symbol;Acc:HGNC:11241]
ENSOMYG00000033005	2.39e-13	1.14304	0.328	0.269	7.48e-09	Monocytes_VHSB57	Monocytes	VHSB57	slc6a6b	solute carrier family 6 member 6b [Source:ZFIN;Acc:ZDB-GENE-030131-3077]	slc6a6b	solute carrier family 6 member 6b [Source:ZFIN;Acc:ZDB-GENE-030131-3077]	SLC6A6	solute carrier family 6 member 6 [Source:HGNC Symbol;Acc:HGNC:11052]
ENSOMYG00000024344	6.23e-19	1.14021	0.34	0.259	1.95e-14	Monocytes_VHSB57	Monocytes	VHSB57			atp5mc3b	ATP synthase membrane subunit c locus 3b [Source:ZFIN;Acc:ZDB-GENE-020814-1]	ATP5MC3	ATP synthase membrane subunit c locus 3 [Source:HGNC Symbol;Acc:HGNC:843]
ENSOMYG00000006012	2.02e-23	1.13982	0.462	0.426	6.31e-19	Monocytes_VHSB57	Monocytes	VHSB57			eif4a1b	eukaryotic translation initiation factor 4A1B [Source:ZFIN;Acc:ZDB-GENE-040120-6]	EIF4A2	eukaryotic translation initiation factor 4A2 [Source:HGNC Symbol;Acc:HGNC:3284]
ENSOMYG00000057091	2.1e-76	1.12294	0.533	0.324	6.55e-72	Monocytes_VHSB57	Monocytes	VHSB57	krt5	keratin 5 [Source:ZFIN;Acc:ZDB-GENE-991110-23]	krt4	keratin 4 [Source:ZFIN;Acc:ZDB-GENE-000607-83]	KRT8	keratin 8 [Source:HGNC Symbol;Acc:HGNC:6446]
ENSOMYG00000058874	1.02e-18	1.1181	0.317	0.237	3.18e-14	Monocytes_VHSB57	Monocytes	VHSB57			ftr67	finTRIM family, member 67 [Source:ZFIN;Acc:ZDB-GENE-060312-27]	TRIM25	tripartite motif containing 25 [Source:HGNC Symbol;Acc:HGNC:12932]
ENSOMYG00000000760	3.75e-18	1.11499	0.35	0.275	1.17e-13	Monocytes_VHSB57	Monocytes	VHSB57			COX5B	zgc:86599 [Source:ZFIN;Acc:ZDB-GENE-040625-180]	COX5B	cytochrome c oxidase subunit 5B [Source:HGNC Symbol;Acc:HGNC:2269]
ENSOMYG00000049807	5.54e-25	1.111	0.343	0.24	1.73e-20	Monocytes_VHSB57	Monocytes	VHSB57	cd3z	CD247 molecule [Source:HGNC Symbol;Acc:HGNC:1677]	cd247l	CD247 antigen like [Source:ZFIN;Acc:ZDB-GENE-070508-2]	CD247	CD247 molecule [Source:HGNC Symbol;Acc:HGNC:1677]
ENSOMYG00000022173	3.91e-45	1.10858	0.558	0.449	1.22e-40	Monocytes_VHSB57	Monocytes	VHSB57			rpl36a	ribosomal protein L36A [Source:NCBI gene;Acc:195819]	RPL36A	ribosomal protein L36a [Source:HGNC Symbol;Acc:HGNC:10359]
ENSOMYG00000020194	4.92e-10	1.09388	0.305	0.259	1.54e-05	Monocytes_VHSB57	Monocytes	VHSB57	atp5f1c	ATP synthase F1 subunit gamma [Source:ZFIN;Acc:ZDB-GENE-030131-8901]	atp5f1c	ATP synthase F1 subunit gamma [Source:ZFIN;Acc:ZDB-GENE-030131-8901]	ATP5F1C	ATP synthase F1 subunit gamma [Source:HGNC Symbol;Acc:HGNC:833]
ENSOMYG00000027949	4.07e-103	1.08942	0.748	0.67	1.27e-98	Monocytes_VHSB57	Monocytes	VHSB57	ttyh2	tweety family member 2 [Source:ZFIN;Acc:ZDB-GENE-040718-193]	rpl38	ribosomal protein L38 [Source:ZFIN;Acc:ZDB-GENE-030131-8752]	RPL38	ribosomal protein L38 [Source:HGNC Symbol;Acc:HGNC:10349]
ENSOMYG00000018091	4.94e-16	1.08924	0.306	0.234	1.54e-11	Monocytes_VHSB57	Monocytes	VHSB57	pfdn1	prefoldin subunit 1 [Source:ZFIN;Acc:ZDB-GENE-050306-50]	pfdn1	prefoldin subunit 1 [Source:NCBI gene;Acc:503766]	PFDN1	prefoldin subunit 1 [Source:HGNC Symbol;Acc:HGNC:8866]
ENSOMYG00000030879	9.99e-47	1.08649	0.585	0.493	3.12e-42	Monocytes_VHSB57	Monocytes	VHSB57	sec61b	SEC61 translocon subunit beta [Source:ZFIN;Acc:ZDB-GENE-040718-260]	sec61b	SEC61 translocon beta subunit [Source:ZFIN;Acc:ZDB-GENE-040718-260]	SEC61B	SEC61 translocon subunit beta [Source:HGNC Symbol;Acc:HGNC:16993]
ENSOMYG00000047299	3.68e-37	1.08378	0.422	0.3	1.15e-32	Monocytes_VHSB57	Monocytes	VHSB57	nfkbiab	nuclear factor of kappa light polypeptide gene enhancer in B-cells inhibitor, alpha b [Source:ZFIN;Acc:ZDB-GENE-030131-1819]	nfkbiab	nuclear factor of kappa light polypeptide gene enhancer in B-cells inhibitor, alpha b [Source:ZFIN;Acc:ZDB-GENE-030131-1819]	NFKBIA	NFKB inhibitor alpha [Source:HGNC Symbol;Acc:HGNC:7797]
ENSOMYG00000060525	9.04e-23	1.08297	0.408	0.34	2.82e-18	Monocytes_VHSB57	Monocytes	VHSB57	capn4		capns1b	calpain, small subunit 1 b [Source:ZFIN;Acc:ZDB-GENE-030131-5206]	CAPNS1	calpain small subunit 1 [Source:HGNC Symbol;Acc:HGNC:1481]
ENSOMYG00000012585	1.61e-18	1.08078	0.278	0.196	5.02e-14	Monocytes_VHSB57	Monocytes	VHSB57	nop56	NOP56 ribonucleoprotein homolog [Source:ZFIN;Acc:ZDB-GENE-040109-1]	nop56	NOP56 ribonucleoprotein homolog [Source:ZFIN;Acc:ZDB-GENE-040109-1]	NOP56	NOP56 ribonucleoprotein [Source:HGNC Symbol;Acc:HGNC:15911]
ENSOMYG00000046003	2.06e-36	1.08006	0.446	0.323	6.43e-32	Monocytes_VHSB57	Monocytes	VHSB57	msna	moesin a [Source:ZFIN;Acc:ZDB-GENE-021211-2]	msna	moesin a [Source:ZFIN;Acc:ZDB-GENE-021211-2]	MSN	moesin [Source:HGNC Symbol;Acc:HGNC:7373]
ENSOMYG00000059230	1.47e-17	1.07806	0.426	0.357	4.58e-13	Monocytes_VHSB57	Monocytes	VHSB57			cst14a.2	cystatin 14a, tandem duplicate 2 [Source:ZFIN;Acc:ZDB-GENE-040426-1065]	CSTB	cystatin B [Source:HGNC Symbol;Acc:HGNC:2482]
ENSOMYG00000041389	2.28e-92	1.07769	0.717	0.622	7.13e-88	Monocytes_VHSB57	Monocytes	VHSB57	rps28	ribosomal protein S28 [Source:ZFIN;Acc:ZDB-GENE-030131-2022]	rps28	ribosomal protein S28 [Source:NCBI gene;Acc:406307]	RPS28	ribosomal protein S28 [Source:HGNC Symbol;Acc:HGNC:10418]
ENSOMYG00000026906	5.78e-19	1.07609	0.462	0.426	1.81e-14	Monocytes_VHSB57	Monocytes	VHSB57	cox6b2	cytochrome c oxidase subunit 6B2 [Source:ZFIN;Acc:ZDB-GENE-040426-1566]	cox6b2	cytochrome c oxidase subunit 6B2 [Source:ZFIN;Acc:ZDB-GENE-040426-1566]	COX6B1	cytochrome c oxidase subunit 6B1 [Source:HGNC Symbol;Acc:HGNC:2280]
ENSOMYG00000077778	1.21e-23	1.07189	0.455	0.374	3.77e-19	Monocytes_VHSB57	Monocytes	VHSB57	atp5if1a	ATP synthase inhibitory factor subunit 1a [Source:ZFIN;Acc:ZDB-GENE-070410-36]	atp5if1a	ATP synthase inhibitory factor subunit 1a [Source:NCBI gene;Acc:100037369]	ATP5IF1	ATP synthase inhibitory factor subunit 1 [Source:HGNC Symbol;Acc:HGNC:871]
ENSOMYG00000037434	1.41e-07	1.07063	0.26	0.221	0.0044198	Monocytes_VHSB57	Monocytes	VHSB57			lsm8	LSM8 homolog, U6 small nuclear RNA associated [Source:ZFIN;Acc:ZDB-GENE-070629-3]	LSM8	LSM8 homolog, U6 small nuclear RNA associated [Source:HGNC Symbol;Acc:HGNC:20471]
ENSOMYG00000005786	1.75e-10	1.06797	0.258	0.201	5.48e-06	Monocytes_VHSB57	Monocytes	VHSB57			cope	coatomer protein complex, subunit epsilon [Source:ZFIN;Acc:ZDB-GENE-041114-59]	COPE	COPI coat complex subunit epsilon [Source:HGNC Symbol;Acc:HGNC:2234]
ENSOMYG00000055573	2.82e-92	1.06025	0.309	0.122	8.79e-88	Monocytes_VHSB57	Monocytes	VHSB57
ENSOMYG00000056455	2.82e-92	1.06025	0.309	0.122	8.79e-88	Monocytes_VHSB57	Monocytes	VHSB57
ENSOMYG00000070047	2.82e-92	1.06025	0.309	0.122	8.79e-88	Monocytes_VHSB57	Monocytes	VHSB57
ENSOMYG00000038132	3.02e-115	1.0589	0.796	0.728	9.44e-111	Monocytes_VHSB57	Monocytes	VHSB57	RPL38	ribosomal protein L38 [Source:HGNC Symbol;Acc:HGNC:10349]	rpl38	ribosomal protein L38 [Source:ZFIN;Acc:ZDB-GENE-030131-8752]	RPL38	ribosomal protein L38 [Source:HGNC Symbol;Acc:HGNC:10349]
ENSOMYG00000010337	4.33e-22	1.05775	0.543	0.497	1.35e-17	Monocytes_VHSB57	Monocytes	VHSB57			ptprc	protein tyrosine phosphatase receptor type C [Source:ZFIN;Acc:ZDB-GENE-050208-585]	PTPRC	protein tyrosine phosphatase receptor type C [Source:HGNC Symbol;Acc:HGNC:9666]
ENSOMYG00000030379	1.39e-12	1.05229	0.339	0.28	4.35e-08	Monocytes_VHSB57	Monocytes	VHSB57	ELOC	elongin C [Source:HGNC Symbol;Acc:HGNC:11617]	elocb	elongin C paralog b [Source:ZFIN;Acc:ZDB-GENE-040718-138]	ELOC	elongin C [Source:HGNC Symbol;Acc:HGNC:11617]
ENSOMYG00000041428	1.17e-06	1.04935	0.251	0.215	0.0364113	Monocytes_VHSB57	Monocytes	VHSB57	romo1	reactive oxygen species modulator 1 [Source:ZFIN;Acc:ZDB-GENE-040426-1768]	romo1	reactive oxygen species modulator 1 [Source:NCBI gene;Acc:393770]	ROMO1	reactive oxygen species modulator 1 [Source:HGNC Symbol;Acc:HGNC:16185]
ENSOMYG00000061983	8.17e-30	1.04456	0.384	0.266	2.55e-25	Monocytes_VHSB57	Monocytes	VHSB57			sftpbb	surfactant protein Bb [Source:NCBI gene;Acc:100001978]	PSAP	prosaposin [Source:HGNC Symbol;Acc:HGNC:9498]
ENSOMYG00000030870	5.28e-34	1.04406	0.555	0.484	1.65e-29	Monocytes_VHSB57	Monocytes	VHSB57	sec61b	SEC61 translocon subunit beta [Source:ZFIN;Acc:ZDB-GENE-040718-260]	sec61b	SEC61 translocon beta subunit [Source:ZFIN;Acc:ZDB-GENE-040718-260]	SEC61B	SEC61 translocon subunit beta [Source:HGNC Symbol;Acc:HGNC:16993]
ENSOMYG00000014984	2.77e-38	1.02503	0.518	0.422	8.64e-34	Monocytes_VHSB57	Monocytes	VHSB57			zgc:152830	zgc:152830 [Source:ZFIN;Acc:ZDB-GENE-090312-55]	LAP3	leucine aminopeptidase 3 [Source:HGNC Symbol;Acc:HGNC:18449]
ENSOMYG00000052953	0	6.7994	0.731	0.01	0	Monocytes_VHSAP2	Monocytes	VHSAP2			cxcl11.1	chemokine (C-X-C motif) ligand 11, duplicate 1 [Source:NCBI gene;Acc:798892]	CXCL6	C-X-C motif chemokine ligand 6 [Source:HGNC Symbol;Acc:HGNC:10643]
ENSOMYG00000017882	0	6.35952	0.261	0.01	0	Monocytes_VHSAP2	Monocytes	VHSAP2			mafba	v-maf avian musculoaponeurotic fibrosarcoma oncogene homolog Ba [Source:NCBI gene;Acc:30210]	MAFB	MAF bZIP transcription factor B [Source:HGNC Symbol;Acc:HGNC:6408]
ENSOMYG00000032727	0	6.12981	0.813	0.022	0	Monocytes_VHSAP2	Monocytes	VHSAP2			cxcl11.1	chemokine (C-X-C motif) ligand 11, duplicate 1 [Source:NCBI gene;Acc:798892]	CXCL6	C-X-C motif chemokine ligand 6 [Source:HGNC Symbol;Acc:HGNC:10643]
ENSOMYG00000075428	0	6.02615	0.304	0.01	0	Monocytes_VHSAP2	Monocytes	VHSAP2			aste1a	asteroid homolog 1a [Source:NCBI gene;Acc:100006826]	ASTE1	asteroid homolog 1 [Source:HGNC Symbol;Acc:HGNC:25021]
ENSOMYG00000039041	0	5.92761	0.721	0.053	0	Monocytes_VHSAP2	Monocytes	VHSAP2			si:ch73-368j24.17	si:ch73-368j24.17 [Source:ZFIN;Acc:ZDB-GENE-160113-31]	FCGR1A	Fc fragment of IgG receptor Ia [Source:HGNC Symbol;Acc:HGNC:3613]
ENSOMYG00000015969	0	5.54895	0.615	0.064	0	Monocytes_VHSAP2	Monocytes	VHSAP2			zmp:0000000735	zmp:0000000735 [Source:ZFIN;Acc:ZDB-GENE-130530-738]	SAMD9L	sterile alpha motif domain containing 9 like [Source:HGNC Symbol;Acc:HGNC:1349]
ENSOMYG00000000828	7.28e-131	5.3031	0.265	0.027	2.27e-126	Monocytes_VHSAP2	Monocytes	VHSAP2	cd209		si:ch73-86n18.1	si:ch73-86n18.1 [Source:ZFIN;Acc:ZDB-GENE-141216-19]	CLEC4E	C-type lectin domain family 4 member E [Source:HGNC Symbol;Acc:HGNC:14555]
ENSOMYG00000001814	2.55e-219	5.2325	0.329	0.025	7.98e-215	Monocytes_VHSAP2	Monocytes	VHSAP2	HLX	H2.0 like homeobox [Source:HGNC Symbol;Acc:HGNC:4978]	hlx1	H2.0-like homeo box 1 (Drosophila) [Source:ZFIN;Acc:ZDB-GENE-030131-5304]	HLX	H2.0 like homeobox [Source:HGNC Symbol;Acc:HGNC:4978]
ENSOMYG00000034368	2.72e-289	5.04131	0.424	0.031	8.5e-285	Monocytes_VHSAP2	Monocytes	VHSAP2			rnf213a	Danio rerio ring finger protein 213a (rnf213a), mRNA. [Source:RefSeq mRNA;Acc:NM_001353835]	RNF213	ring finger protein 213 [Source:HGNC Symbol;Acc:HGNC:14539]
ENSOMYG00000025616	0	4.96871	0.749	0.078	0	Monocytes_VHSAP2	Monocytes	VHSAP2			CU984600.2	si:dkeyp-118h9.7 [Source:NCBI gene;Acc:555303]	SACS	sacsin molecular chaperone [Source:HGNC Symbol;Acc:HGNC:10519]
ENSOMYG00000027472	0	4.87015	0.799	0.056	0	Monocytes_VHSAP2	Monocytes	VHSAP2			si:ch1073-385f13.3	si:ch1073-385f13.3 [Source:ZFIN;Acc:ZDB-GENE-131127-357]	PML	PML nuclear body scaffold [Source:HGNC Symbol;Acc:HGNC:9113]
ENSOMYG00000019668	0	4.84552	0.325	0.014	0	Monocytes_VHSAP2	Monocytes	VHSAP2	vig-2		pigx	phosphatidylinositol glycan anchor biosynthesis, class X [Source:ZFIN;Acc:ZDB-GENE-070705-212]	CHD1L	chromodomain helicase DNA binding protein 1 like [Source:HGNC Symbol;Acc:HGNC:1916]
ENSOMYG00000021411	3.25e-147	4.78004	0.297	0.03	1.02e-142	Monocytes_VHSAP2	Monocytes	VHSAP2	wu:fj29h11	wu:fj29h11 [Source:ZFIN;Acc:ZDB-GENE-030131-7558]	wu:fj29h11	wu:fj29h11 [Source:ZFIN;Acc:ZDB-GENE-030131-7558]	SACS	sacsin molecular chaperone [Source:HGNC Symbol;Acc:HGNC:10519]
ENSOMYG00000024630	1.9e-230	4.77499	0.322	0.022	5.95e-226	Monocytes_VHSAP2	Monocytes	VHSAP2	vig1	radical S-adenosyl methionine domain containing 2 [Source:ZFIN;Acc:ZDB-GENE-050913-129]	rsad2	radical S-adenosyl methionine domain containing 2 [Source:NCBI gene;Acc:570456]	RSAD2	radical S-adenosyl methionine domain containing 2 [Source:HGNC Symbol;Acc:HGNC:30908]
ENSOMYG00000054898	5.09e-188	4.69397	0.314	0.026	1.59e-183	Monocytes_VHSAP2	Monocytes	VHSAP2			CABZ01059408.1		GIMAP7	GTPase, IMAP family member 7 [Source:HGNC Symbol;Acc:HGNC:22404]
ENSOMYG00000029880	5.28e-179	4.68586	0.385	0.042	1.65e-174	Monocytes_VHSAP2	Monocytes	VHSAP2	pleca	plectin a [Source:ZFIN;Acc:ZDB-GENE-030131-8984]	pleca	plectin a [Source:ZFIN;Acc:ZDB-GENE-030131-8984]	PLEC	plectin [Source:HGNC Symbol;Acc:HGNC:9069]
ENSOMYG00000016121	6.59e-165	4.66349	0.35	0.037	2.06e-160	Monocytes_VHSAP2	Monocytes	VHSAP2			lgals3bpa	lectin, galactoside-binding, soluble, 3 binding protein a [Source:NCBI gene;Acc:677742]	LGALS3BP	galectin 3 binding protein [Source:HGNC Symbol;Acc:HGNC:6564]
ENSOMYG00000007231	2.67e-144	4.55562	0.283	0.027	8.33e-140	Monocytes_VHSAP2	Monocytes	VHSAP2	pim1	Pim-1 proto-oncogene, serine/threonine kinase [Source:ZFIN;Acc:ZDB-GENE-061013-139]	pim1	Pim-1 proto-oncogene, serine/threonine kinase [Source:ZFIN;Acc:ZDB-GENE-061013-139]	PIM1	Pim-1 proto-oncogene, serine/threonine kinase [Source:HGNC Symbol;Acc:HGNC:8986]
ENSOMYG00000016409	0	4.53403	0.686	0.042	0	Monocytes_VHSAP2	Monocytes	VHSAP2	ifit9	interferon-induced protein with tetratricopeptide repeats 9 [Source:ZFIN;Acc:ZDB-GENE-121214-233]	ifit9	interferon-induced protein with tetratricopeptide repeats 9 [Source:ZFIN;Acc:ZDB-GENE-121214-233]	IFIT5	interferon induced protein with tetratricopeptide repeats 5 [Source:HGNC Symbol;Acc:HGNC:13328]
ENSOMYG00000059824	0	4.46173	0.636	0.051	0	Monocytes_VHSAP2	Monocytes	VHSAP2			isg15	ISG15 ubiquitin like modifier [Source:ZFIN;Acc:ZDB-GENE-021211-1]	UBB	ubiquitin B [Source:HGNC Symbol;Acc:HGNC:12463]
ENSOMYG00000038725	5.37e-294	4.44271	0.399	0.027	1.68e-289	Monocytes_VHSAP2	Monocytes	VHSAP2	mx		mxa	myxovirus (influenza) resistance A [Source:NCBI gene;Acc:360142]	MX1	MX dynamin like GTPase 1 [Source:HGNC Symbol;Acc:HGNC:7532]
ENSOMYG00000056660	0	4.38575	0.636	0.06	0	Monocytes_VHSAP2	Monocytes	VHSAP2	ublp		isg15	ISG15 ubiquitin like modifier [Source:ZFIN;Acc:ZDB-GENE-021211-1]	UBB	ubiquitin B [Source:HGNC Symbol;Acc:HGNC:12463]
ENSOMYG00000004995	1.72e-216	4.33008	0.254	0.014	5.37e-212	Monocytes_VHSAP2	Monocytes	VHSAP2	SSH1	slingshot protein phosphatase 1 [Source:HGNC Symbol;Acc:HGNC:30579]	isg15	ISG15 ubiquitin like modifier [Source:ZFIN;Acc:ZDB-GENE-021211-1]	UBB	ubiquitin B [Source:HGNC Symbol;Acc:HGNC:12463]
ENSOMYG00000038345	6.33e-208	4.30943	0.311	0.023	1.98e-203	Monocytes_VHSAP2	Monocytes	VHSAP2	nampt2	nicotinamide phosphoribosyltransferase 2 [Source:ZFIN;Acc:ZDB-GENE-030131-2931]	namptb	nicotinamide phosphoribosyltransferase b [Source:ZFIN;Acc:ZDB-GENE-030131-2931]	NAMPT	nicotinamide phosphoribosyltransferase [Source:HGNC Symbol;Acc:HGNC:30092]
ENSOMYG00000073327	2.41e-143	4.30575	0.392	0.053	7.54e-139	Monocytes_VHSAP2	Monocytes	VHSAP2			ccl39.1	chemokine (C-C motif) ligand 39, duplicate 1 [Source:ZFIN;Acc:ZDB-GENE-131127-149]	CCL3	C-C motif chemokine ligand 3 [Source:HGNC Symbol;Acc:HGNC:10627]
ENSOMYG00000023348	6.06e-130	4.1607	0.29	0.032	1.89e-125	Monocytes_VHSAP2	Monocytes	VHSAP2			lgals17	galectin 17 [Source:ZFIN;Acc:ZDB-GENE-131121-418]	EXD1	exonuclease 3'-5' domain containing 1 [Source:HGNC Symbol;Acc:HGNC:28507]
ENSOMYG00000009645	7.7e-130	4.11178	0.523	0.104	2.4e-125	Monocytes_VHSAP2	Monocytes	VHSAP2			zmp:0000000912	zmp:0000000912 [Source:ZFIN;Acc:ZDB-GENE-130530-915]	URGCP	upregulator of cell proliferation [Source:HGNC Symbol;Acc:HGNC:30890]
ENSOMYG00000058733	0	3.94398	0.265	0.01	0	Monocytes_VHSAP2	Monocytes	VHSAP2			si:dkey-188i13.9	si:dkey-188i13.9 [Source:ZFIN;Acc:ZDB-GENE-090313-211]	IFI27	interferon alpha inducible protein 27 [Source:HGNC Symbol;Acc:HGNC:5397]
ENSOMYG00000075444	0	3.9117	0.576	0.027	0	Monocytes_VHSAP2	Monocytes	VHSAP2
ENSOMYG00000075133	1.15e-198	3.83569	0.587	0.088	3.58e-194	Monocytes_VHSAP2	Monocytes	VHSAP2			ahnak	AHNAK nucleoprotein [Source:ZFIN;Acc:ZDB-GENE-030131-8719]	AHNAK	AHNAK nucleoprotein [Source:HGNC Symbol;Acc:HGNC:347]
ENSOMYG00000059345	1.08e-105	3.82352	0.375	0.063	3.36e-101	Monocytes_VHSAP2	Monocytes	VHSAP2			ccl35.1	chemokine (C-C motif) ligand 35, duplicate 1 [Source:ZFIN;Acc:ZDB-GENE-081022-33]	CCL24	C-C motif chemokine ligand 24 [Source:HGNC Symbol;Acc:HGNC:10623]
ENSOMYG00000061715	3.47e-94	3.76345	0.343	0.058	1.08e-89	Monocytes_VHSAP2	Monocytes	VHSAP2			ccl35.1	chemokine (C-C motif) ligand 35, duplicate 1 [Source:ZFIN;Acc:ZDB-GENE-081022-33]	CCL24	C-C motif chemokine ligand 24 [Source:HGNC Symbol;Acc:HGNC:10623]
ENSOMYG00000042751	4.2e-189	3.67226	0.551	0.081	1.31e-184	Monocytes_VHSAP2	Monocytes	VHSAP2			ifitm1	interferon induced transmembrane protein 1 [Source:ZFIN;Acc:ZDB-GENE-060526-259]	IFITM3	interferon induced transmembrane protein 3 [Source:HGNC Symbol;Acc:HGNC:5414]
ENSOMYG00000037087	9.81e-132	3.63116	0.502	0.093	3.06e-127	Monocytes_VHSAP2	Monocytes	VHSAP2			rnf213a	Danio rerio ring finger protein 213a (rnf213a), mRNA. [Source:RefSeq mRNA;Acc:NM_001353835]	RNF213	ring finger protein 213 [Source:HGNC Symbol;Acc:HGNC:14539]
ENSOMYG00000008121	1.2e-258	3.62786	0.576	0.065	3.74e-254	Monocytes_VHSAP2	Monocytes	VHSAP2	si:ch211-194m7.8	si:ch211-147m6.1 [Source:ZFIN;Acc:ZDB-GENE-131120-57]	si:ch211-194m7.8	si:ch211-194m7.8 [Source:ZFIN;Acc:ZDB-GENE-120709-95]	OLFM4	olfactomedin 4 [Source:HGNC Symbol;Acc:HGNC:17190]
ENSOMYG00000005077	5.09e-230	3.55188	0.587	0.075	1.59e-225	Monocytes_VHSAP2	Monocytes	VHSAP2	timp2b	TIMP metallopeptidase inhibitor 2b [Source:ZFIN;Acc:ZDB-GENE-040426-2655]	timp2a	TIMP metallopeptidase inhibitor 2a [Source:ZFIN;Acc:ZDB-GENE-030612-1]	TIMP2	TIMP metallopeptidase inhibitor 2 [Source:HGNC Symbol;Acc:HGNC:11821]
ENSOMYG00000052482	3.66e-262	3.53169	0.311	0.018	1.14e-257	Monocytes_VHSAP2	Monocytes	VHSAP2
ENSOMYG00000050102	3.66e-262	3.53169	0.311	0.018	1.14e-257	Monocytes_VHSAP2	Monocytes	VHSAP2
ENSOMYG00000006430	1.87e-152	3.51751	0.555	0.101	5.84e-148	Monocytes_VHSAP2	Monocytes	VHSAP2			si:dkey-193b15.5	si:dkey-193b15.5 [Source:ZFIN;Acc:ZDB-GENE-070912-413]	IFI44L	interferon induced protein 44 like [Source:HGNC Symbol;Acc:HGNC:17817]
ENSOMYG00000010836	5.36e-50	3.50461	0.272	0.063	1.68e-45	Monocytes_VHSAP2	Monocytes	VHSAP2	grna	granulin a [Source:ZFIN;Acc:ZDB-GENE-030131-8434]	grna	granulin a [Source:ZFIN;Acc:ZDB-GENE-030131-8434]	GRN	granulin precursor [Source:HGNC Symbol;Acc:HGNC:4601]
ENSOMYG00000026561	6.27e-174	3.48327	0.664	0.132	1.96e-169	Monocytes_VHSAP2	Monocytes	VHSAP2			negaly6	neuromast-expressed gpi-anchored lymphocyte antigen 6 [Source:ZFIN;Acc:ZDB-GENE-131121-604]	PLAUR	plasminogen activator, urokinase receptor [Source:HGNC Symbol;Acc:HGNC:9053]
ENSOMYG00000051981	2.06e-100	3.46653	0.389	0.07	6.45e-96	Monocytes_VHSAP2	Monocytes	VHSAP2			rnf213a	Danio rerio ring finger protein 213a (rnf213a), mRNA. [Source:RefSeq mRNA;Acc:NM_001353835]	RNF213	ring finger protein 213 [Source:HGNC Symbol;Acc:HGNC:14539]
ENSOMYG00000014651	4.96e-68	3.455	0.428	0.117	1.55e-63	Monocytes_VHSAP2	Monocytes	VHSAP2			helz2	helicase with zinc finger 2, transcriptional coactivator [Source:ZFIN;Acc:ZDB-GENE-120920-1]	HELZ2	helicase with zinc finger 2 [Source:HGNC Symbol;Acc:HGNC:30021]
ENSOMYG00000048724	3.85e-83	3.44253	0.657	0.244	1.2e-78	Monocytes_VHSAP2	Monocytes	VHSAP2			CABZ01059408.1		GIMAP4	GTPase, IMAP family member 4 [Source:HGNC Symbol;Acc:HGNC:21872]
ENSOMYG00000025698	7.31e-84	3.36044	0.498	0.135	2.28e-79	Monocytes_VHSAP2	Monocytes	VHSAP2			CR855334.2	si:ch211-212k18.7 [Source:NCBI gene;Acc:100000085]	CD68	CD68 molecule [Source:HGNC Symbol;Acc:HGNC:1693]
ENSOMYG00000000143	0	3.35354	0.919	0.113	0	Monocytes_VHSAP2	Monocytes	VHSAP2			znf511	zinc finger protein 511 [Source:NCBI gene;Acc:368916]	RTP3	receptor transporter protein 3 [Source:HGNC Symbol;Acc:HGNC:15572]
ENSOMYG00000008998	3.47e-115	3.34401	0.417	0.071	1.08e-110	Monocytes_VHSAP2	Monocytes	VHSAP2	dhx58	DEXH (Asp-Glu-X-His) box polypeptide 58 [Source:ZFIN;Acc:ZDB-GENE-120612-3]	dhx58	DEXH (Asp-Glu-X-His) box polypeptide 58 [Source:ZFIN;Acc:ZDB-GENE-120612-3]	DHX58	DExH-box helicase 58 [Source:HGNC Symbol;Acc:HGNC:29517]
ENSOMYG00000042016	1.17e-137	3.30885	0.668	0.173	3.64e-133	Monocytes_VHSAP2	Monocytes	VHSAP2	s100a10a	S100 calcium binding protein A10a [Source:ZFIN;Acc:ZDB-GENE-041010-35]	s100a10b	S100 calcium binding protein A10b [Source:ZFIN;Acc:ZDB-GENE-040426-1937]	S100A1	S100 calcium binding protein A1 [Source:HGNC Symbol;Acc:HGNC:10486]
ENSOMYG00000071957	5.21e-64	3.27274	0.378	0.098	1.63e-59	Monocytes_VHSAP2	Monocytes	VHSAP2			ftr14	finTRIM family, member 14 [Source:ZFIN;Acc:ZDB-GENE-060512-201]	TRIM25	tripartite motif containing 25 [Source:HGNC Symbol;Acc:HGNC:12932]
ENSOMYG00000045180	2.5e-136	3.27175	0.724	0.203	7.81e-132	Monocytes_VHSAP2	Monocytes	VHSAP2			CABZ01109021.1		CD9	CD9 molecule [Source:HGNC Symbol;Acc:HGNC:1709]
ENSOMYG00000022872	1.96e-145	3.26479	0.495	0.081	6.11e-141	Monocytes_VHSAP2	Monocytes	VHSAP2			nuggc.3	nuclear GTPase, germinal center associated, tandem duplicate 3 [Source:ZFIN;Acc:ZDB-GENE-061207-67]	NUGGC	nuclear GTPase, germinal center associated [Source:HGNC Symbol;Acc:HGNC:33550]
ENSOMYG00000077225	7.15e-74	3.25979	0.389	0.09	2.23e-69	Monocytes_VHSAP2	Monocytes	VHSAP2	rgs13b	regulator of G protein signaling 13b [Source:ZFIN;Acc:ZDB-GENE-110914-230]	RGS13	si:ch211-117l17.5 [Source:ZFIN;Acc:ZDB-GENE-110914-230]	RGS1	regulator of G protein signaling 1 [Source:HGNC Symbol;Acc:HGNC:9991]
ENSOMYG00000076401	0	3.20625	0.611	0.039	0	Monocytes_VHSAP2	Monocytes	VHSAP2
ENSOMYG00000048871	8.72e-190	3.18125	0.251	0.016	2.72e-185	Monocytes_VHSAP2	Monocytes	VHSAP2
ENSOMYG00000048438	7.13e-191	3.1643	0.3	0.022	2.23e-186	Monocytes_VHSAP2	Monocytes	VHSAP2
ENSOMYG00000062322	7.13e-191	3.1643	0.3	0.022	2.23e-186	Monocytes_VHSAP2	Monocytes	VHSAP2
ENSOMYG00000053196	7.89e-302	3.15209	0.481	0.037	2.47e-297	Monocytes_VHSAP2	Monocytes	VHSAP2
ENSOMYG00000068227	1.15e-207	3.13548	0.261	0.016	3.59e-203	Monocytes_VHSAP2	Monocytes	VHSAP2
ENSOMYG00000018663	9.73e-131	3.11999	0.512	0.094	3.04e-126	Monocytes_VHSAP2	Monocytes	VHSAP2			krt18a.1	keratin 18a, tandem duplicate 1 [Source:NCBI gene;Acc:352912]	KRT18	keratin 18 [Source:HGNC Symbol;Acc:HGNC:6430]
ENSOMYG00000014521	2.64e-51	3.10741	0.343	0.093	8.25e-47	Monocytes_VHSAP2	Monocytes	VHSAP2			helz2	helicase with zinc finger 2, transcriptional coactivator [Source:ZFIN;Acc:ZDB-GENE-120920-1]	HELZ2	helicase with zinc finger 2 [Source:HGNC Symbol;Acc:HGNC:30021]
ENSOMYG00000045187	1.93e-80	3.0941	0.343	0.065	6.03e-76	Monocytes_VHSAP2	Monocytes	VHSAP2			emp1	epithelial membrane protein 1 [Source:ZFIN;Acc:ZDB-GENE-070822-2]	EMP2	epithelial membrane protein 2 [Source:HGNC Symbol;Acc:HGNC:3334]
ENSOMYG00000049961	1.85e-180	3.09168	0.258	0.018	5.78e-176	Monocytes_VHSAP2	Monocytes	VHSAP2
ENSOMYG00000047176	5.42e-81	3.08983	0.481	0.128	1.69e-76	Monocytes_VHSAP2	Monocytes	VHSAP2	rnf213b	Danio rerio ring finger protein 213b (rnf213b), mRNA. [Source:RefSeq mRNA;Acc:NM_001353867]	rnf213b	Danio rerio ring finger protein 213b (rnf213b), mRNA. [Source:RefSeq mRNA;Acc:NM_001353867]	RNF213	ring finger protein 213 [Source:HGNC Symbol;Acc:HGNC:14539]
ENSOMYG00000022901	3.76e-29	3.06483	0.265	0.087	1.17e-24	Monocytes_VHSAP2	Monocytes	VHSAP2			c1qb	complement component 1, q subcomponent, B chain [Source:ZFIN;Acc:ZDB-GENE-040801-223]	C1QA	complement C1q A chain [Source:HGNC Symbol;Acc:HGNC:1241]
ENSOMYG00000069615	6.62e-280	3.05663	0.438	0.033	2.07e-275	Monocytes_VHSAP2	Monocytes	VHSAP2
ENSOMYG00000052826	6.62e-280	3.05663	0.438	0.033	2.07e-275	Monocytes_VHSAP2	Monocytes	VHSAP2
ENSOMYG00000063116	3.34e-178	3.02688	0.269	0.019	1.04e-173	Monocytes_VHSAP2	Monocytes	VHSAP2
ENSOMYG00000038520	2.13e-35	3.01505	0.251	0.069	6.66e-31	Monocytes_VHSAP2	Monocytes	VHSAP2	dram1	DNA-damage regulated autophagy modulator 1 [Source:ZFIN;Acc:ZDB-GENE-041010-147]	dram1	DNA-damage regulated autophagy modulator 1 [Source:ZFIN;Acc:ZDB-GENE-041010-147]	DRAM1	DNA damage regulated autophagy modulator 1 [Source:HGNC Symbol;Acc:HGNC:25645]
ENSOMYG00000038033	1.41e-234	2.99333	0.329	0.022	4.42e-230	Monocytes_VHSAP2	Monocytes	VHSAP2
ENSOMYG00000054368	7.88e-251	2.98619	0.385	0.028	2.46e-246	Monocytes_VHSAP2	Monocytes	VHSAP2
ENSOMYG00000077185	7.88e-251	2.98619	0.385	0.028	2.46e-246	Monocytes_VHSAP2	Monocytes	VHSAP2
ENSOMYG00000050591	0	2.98071	0.569	0.048	0	Monocytes_VHSAP2	Monocytes	VHSAP2
ENSOMYG00000061413	0	2.96871	0.65	0.048	0	Monocytes_VHSAP2	Monocytes	VHSAP2
ENSOMYG00000059305	0	2.96419	0.647	0.052	0	Monocytes_VHSAP2	Monocytes	VHSAP2
ENSOMYG00000006043	9.64e-162	2.95031	0.551	0.091	3.01e-157	Monocytes_VHSAP2	Monocytes	VHSAP2			isg15	ISG15 ubiquitin like modifier [Source:ZFIN;Acc:ZDB-GENE-021211-1]	UBB	ubiquitin B [Source:HGNC Symbol;Acc:HGNC:12463]
ENSOMYG00000002803	4.08e-93	2.93822	0.562	0.159	1.27e-88	Monocytes_VHSAP2	Monocytes	VHSAP2			aif1l	allograft inflammatory factor 1-like [Source:ZFIN;Acc:ZDB-GENE-030131-9646]	AIF1	allograft inflammatory factor 1 [Source:HGNC Symbol;Acc:HGNC:352]
ENSOMYG00000011148	1.49e-91	2.93211	0.558	0.159	4.66e-87	Monocytes_VHSAP2	Monocytes	VHSAP2			aif1l	allograft inflammatory factor 1-like [Source:ZFIN;Acc:ZDB-GENE-030131-9646]	AIF1	allograft inflammatory factor 1 [Source:HGNC Symbol;Acc:HGNC:352]
ENSOMYG00000076674	1.05e-195	2.9271	0.343	0.028	3.27e-191	Monocytes_VHSAP2	Monocytes	VHSAP2
ENSOMYG00000015975	2.39e-63	2.90793	0.336	0.076	7.46e-59	Monocytes_VHSAP2	Monocytes	VHSAP2			grna	granulin a [Source:ZFIN;Acc:ZDB-GENE-030131-8434]	GRN	granulin precursor [Source:HGNC Symbol;Acc:HGNC:4601]
ENSOMYG00000057614	5.73e-222	2.8906	0.353	0.027	1.79e-217	Monocytes_VHSAP2	Monocytes	VHSAP2
ENSOMYG00000053460	2.6e-261	2.8469	0.428	0.033	8.14e-257	Monocytes_VHSAP2	Monocytes	VHSAP2
ENSOMYG00000071524	3.66e-296	2.83464	0.523	0.044	1.14e-291	Monocytes_VHSAP2	Monocytes	VHSAP2
ENSOMYG00000026041	2.05e-236	2.82606	0.678	0.095	6.42e-232	Monocytes_VHSAP2	Monocytes	VHSAP2		si:ch211-194m7.5 [Source:ZFIN;Acc:ZDB-GENE-120709-88]	si:ch211-194m7.5	si:ch211-194m7.5 [Source:ZFIN;Acc:ZDB-GENE-120709-88]	OLFM4	olfactomedin 4 [Source:HGNC Symbol;Acc:HGNC:17190]
ENSOMYG00000074590	1.01e-209	2.82017	0.41	0.038	3.17e-205	Monocytes_VHSAP2	Monocytes	VHSAP2
ENSOMYG00000005161	3.95e-29	2.7736	0.269	0.087	1.24e-24	Monocytes_VHSAP2	Monocytes	VHSAP2	glud1b	glutamate dehydrogenase 1b [Source:ZFIN;Acc:ZDB-GENE-030828-1]	glud1b	glutamate dehydrogenase 1b [Source:ZFIN;Acc:ZDB-GENE-030828-1]	GLUD1	glutamate dehydrogenase 1 [Source:HGNC Symbol;Acc:HGNC:4335]
ENSOMYG00000069420	2.05e-218	2.76823	0.389	0.033	6.39e-214	Monocytes_VHSAP2	Monocytes	VHSAP2
ENSOMYG00000051243	3.74e-237	2.76458	0.438	0.038	1.17e-232	Monocytes_VHSAP2	Monocytes	VHSAP2
ENSOMYG00000067875	2.96e-227	2.75144	0.35	0.026	9.24e-223	Monocytes_VHSAP2	Monocytes	VHSAP2
ENSOMYG00000036158	1.98e-60	2.741	0.29	0.06	6.17e-56	Monocytes_VHSAP2	Monocytes	VHSAP2			si:ch211-212k18.15	si:ch211-212k18.15 [Source:ZFIN;Acc:ZDB-GENE-160728-58]	RNF19A	ring finger protein 19A, RBR E3 ubiquitin protein ligase [Source:HGNC Symbol;Acc:HGNC:13432]
ENSOMYG00000008550	1.08e-69	2.73134	0.484	0.142	3.38e-65	Monocytes_VHSAP2	Monocytes	VHSAP2	psap	prosaposin [Source:ZFIN;Acc:ZDB-GENE-020108-1]	psap	prosaposin [Source:ZFIN;Acc:ZDB-GENE-020108-1]	PSAP	prosaposin [Source:HGNC Symbol;Acc:HGNC:9498]
ENSOMYG00000005776	3.54e-61	2.66891	0.343	0.081	1.11e-56	Monocytes_VHSAP2	Monocytes	VHSAP2	cebpb	CCAAT enhancer binding protein beta [Source:ZFIN;Acc:ZDB-GENE-020111-3]	cebpb	CCAAT enhancer binding protein beta [Source:ZFIN;Acc:ZDB-GENE-020111-3]	CEBPB	CCAAT enhancer binding protein beta [Source:HGNC Symbol;Acc:HGNC:1834]
ENSOMYG00000049519	4.84e-105	2.66563	0.802	0.37	1.51e-100	Monocytes_VHSAP2	Monocytes	VHSAP2	iip		ifitm1	interferon induced transmembrane protein 1 [Source:ZFIN;Acc:ZDB-GENE-060526-259]	IFITM3	interferon induced transmembrane protein 3 [Source:HGNC Symbol;Acc:HGNC:5414]
ENSOMYG00000055587	8.92e-24	2.65385	0.269	0.101	2.79e-19	Monocytes_VHSAP2	Monocytes	VHSAP2			CABZ01059408.1		GIMAP4	GTPase, IMAP family member 4 [Source:HGNC Symbol;Acc:HGNC:21872]
ENSOMYG00000044298	1.14e-37	2.6224	0.272	0.076	3.57e-33	Monocytes_VHSAP2	Monocytes	VHSAP2		si:ch1073-406l10.2 [Source:ZFIN;Acc:ZDB-GENE-141212-315]	si:ch1073-406l10.2	si:ch1073-406l10.2 [Source:ZFIN;Acc:ZDB-GENE-141212-315]	RARRES2	retinoic acid receptor responder 2 [Source:HGNC Symbol;Acc:HGNC:9868]
ENSOMYG00000065270	8.85e-28	2.60883	0.346	0.142	2.77e-23	Monocytes_VHSAP2	Monocytes	VHSAP2	lyz2		lyz	lysozyme [Source:ZFIN;Acc:ZDB-GENE-020515-2]	LYZ	lysozyme [Source:HGNC Symbol;Acc:HGNC:6740]
ENSOMYG00000003648	5.87e-48	2.60353	0.488	0.193	1.83e-43	Monocytes_VHSAP2	Monocytes	VHSAP2			lyz	lysozyme [Source:ZFIN;Acc:ZDB-GENE-020515-2]	LYZ	lysozyme [Source:HGNC Symbol;Acc:HGNC:6740]
ENSOMYG00000029302	1.28e-53	2.60196	0.382	0.111	3.99e-49	Monocytes_VHSAP2	Monocytes	VHSAP2			asgrl2	asialoglycoprotein receptor-like 2 [Source:ZFIN;Acc:ZDB-GENE-080917-52]	CLEC10A	C-type lectin domain containing 10A [Source:HGNC Symbol;Acc:HGNC:16916]
ENSOMYG00000036176	3.91e-72	2.60159	0.269	0.044	1.22e-67	Monocytes_VHSAP2	Monocytes	VHSAP2			zgc:194655	zgc:194655 [Source:ZFIN;Acc:ZDB-GENE-081022-137]	UBA52	ubiquitin A-52 residue ribosomal protein fusion product 1 [Source:HGNC Symbol;Acc:HGNC:12458]
ENSOMYG00000026069	6.94e-45	2.59777	0.293	0.074	2.17e-40	Monocytes_VHSAP2	Monocytes	VHSAP2	ccl4		ccl35.1	chemokine (C-C motif) ligand 35, duplicate 1 [Source:ZFIN;Acc:ZDB-GENE-081022-33]	CCL3L1	C-C motif chemokine ligand 3 like 1 [Source:HGNC Symbol;Acc:HGNC:10628]
ENSOMYG00000043003	3.04e-20	2.58911	0.258	0.103	9.51e-16	Monocytes_VHSAP2	Monocytes	VHSAP2			bpifcl	BPI fold containing family C, like [Source:ZFIN;Acc:ZDB-GENE-070912-360]	LBP	lipopolysaccharide binding protein [Source:HGNC Symbol;Acc:HGNC:6517]
ENSOMYG00000075491	3.85e-57	2.54551	0.307	0.068	1.2e-52	Monocytes_VHSAP2	Monocytes	VHSAP2			zgc:162154	zgc:162154 [Source:ZFIN;Acc:ZDB-GENE-070424-57]	BTN3A3	butyrophilin subfamily 3 member A3 [Source:HGNC Symbol;Acc:HGNC:1140]
ENSOMYG00000064553	1.1e-166	2.5391	0.307	0.027	3.45e-162	Monocytes_VHSAP2	Monocytes	VHSAP2
ENSOMYG00000033953	1.17e-75	2.53514	0.633	0.235	3.66e-71	Monocytes_VHSAP2	Monocytes	VHSAP2			gig2i	grass carp reovirus (GCRV)-induced gene 2i [Source:ZFIN;Acc:ZDB-GENE-120409-1]	PARP10	poly(ADP-ribose) polymerase family member 10 [Source:HGNC Symbol;Acc:HGNC:25895]
ENSOMYG00000002153	6.1e-155	2.47493	0.279	0.024	1.9e-150	Monocytes_VHSAP2	Monocytes	VHSAP2
ENSOMYG00000048324	2.12e-43	2.40992	0.318	0.089	6.63e-39	Monocytes_VHSAP2	Monocytes	VHSAP2			zgc:162154	zgc:162154 [Source:ZFIN;Acc:ZDB-GENE-070424-57]	BTNL3	butyrophilin like 3 [Source:HGNC Symbol;Acc:HGNC:1143]
ENSOMYG00000015590	1.42e-39	2.35319	0.424	0.17	4.43e-35	Monocytes_VHSAP2	Monocytes	VHSAP2			sec61g	SEC61 translocon gamma subunit [Source:ZFIN;Acc:ZDB-GENE-040718-203]	SEC61G	SEC61 translocon subunit gamma [Source:HGNC Symbol;Acc:HGNC:18277]
ENSOMYG00000046934	1.74e-15	2.3428	0.269	0.126	5.44e-11	Monocytes_VHSAP2	Monocytes	VHSAP2	DIAPH2	diaphanous related formin 2 [Source:HGNC Symbol;Acc:HGNC:2877]	diaph2	diaphanous-related formin 2 [Source:ZFIN;Acc:ZDB-GENE-090115-1]	DIAPH2	diaphanous related formin 2 [Source:HGNC Symbol;Acc:HGNC:2877]
ENSOMYG00000046840	2.35e-24	2.2876	0.36	0.16	7.35e-20	Monocytes_VHSAP2	Monocytes	VHSAP2	ifi30a	IFI30 lysosomal thiol reductase a [Source:ZFIN;Acc:ZDB-GENE-030131-8447]	ifi30	IFI30 lysosomal thiol reductase [Source:NCBI gene;Acc:336503]	IFI30	IFI30 lysosomal thiol reductase [Source:HGNC Symbol;Acc:HGNC:5398]
ENSOMYG00000008541	1.08e-69	2.22791	0.83	0.411	3.36e-65	Monocytes_VHSAP2	Monocytes	VHSAP2			cd74a	CD74 molecule, major histocompatibility complex, class II invariant chain a [Source:ZFIN;Acc:ZDB-GENE-000901-1]	CD74	CD74 molecule [Source:HGNC Symbol;Acc:HGNC:1697]
ENSOMYG00000000673	7.5e-54	2.21606	0.572	0.235	2.34e-49	Monocytes_VHSAP2	Monocytes	VHSAP2		S100 calcium binding protein A10a [Source:ZFIN;Acc:ZDB-GENE-041010-35]	s100a10b	S100 calcium binding protein A10b [Source:ZFIN;Acc:ZDB-GENE-040426-1937]	S100A1	S100 calcium binding protein A1 [Source:HGNC Symbol;Acc:HGNC:10486]
ENSOMYG00000028262	6.88e-14	2.08852	0.3	0.164	2.15e-09	Monocytes_VHSAP2	Monocytes	VHSAP2	spcs1	signal peptidase complex subunit 1 [Source:ZFIN;Acc:ZDB-GENE-050809-130]	spcs1	signal peptidase complex subunit 1 [Source:ZFIN;Acc:ZDB-GENE-050809-130]	SPCS1	signal peptidase complex subunit 1 [Source:HGNC Symbol;Acc:HGNC:23401]
ENSOMYG00000027660	3.13e-16	2.06518	0.251	0.112	9.78e-12	Monocytes_VHSAP2	Monocytes	VHSAP2			tmem258	transmembrane protein 258 [Source:NCBI gene;Acc:393742]	TMEM258	transmembrane protein 258 [Source:HGNC Symbol;Acc:HGNC:1164]
ENSOMYG00000011761	4.36e-72	2.06032	0.749	0.359	1.36e-67	Monocytes_VHSAP2	Monocytes	VHSAP2	CTSS	cathepsin S [Source:HGNC Symbol;Acc:HGNC:2545]	ctss2.1	cathepsin S, ortholog2, tandem duplicate 1 [Source:ZFIN;Acc:ZDB-GENE-050522-559]	CTSS	cathepsin S [Source:HGNC Symbol;Acc:HGNC:2545]
ENSOMYG00000011899	4.64e-61	2.05612	0.728	0.321	1.45e-56	Monocytes_VHSAP2	Monocytes	VHSAP2			mhc2b	major histocompatibility complex class II integral membrane beta chain gene [Source:ZFIN;Acc:ZDB-GENE-030616-319]	HLA-DPB1	major histocompatibility complex, class II, DP beta 1 [Source:HGNC Symbol;Acc:HGNC:4940]
ENSOMYG00000007274	3.43e-18	2.00484	0.42	0.243	1.07e-13	Monocytes_VHSAP2	Monocytes	VHSAP2			CR352234.3	filamin A, alpha (actin binding protein 280) [Source:NCBI gene;Acc:562529]	FLNB	filamin B [Source:HGNC Symbol;Acc:HGNC:3755]
ENSOMYG00000013495	3.13e-17	1.99835	0.519	0.362	9.78e-13	Monocytes_VHSAP2	Monocytes	VHSAP2			CABZ01109021.1		CD9	CD9 molecule [Source:HGNC Symbol;Acc:HGNC:1709]
ENSOMYG00000033005	0.000206982	1.96388	0.251	0.191	0.0107678	Monocytes_VHSAP2	Monocytes	VHSAP2	slc6a6b	solute carrier family 6 member 6b [Source:ZFIN;Acc:ZDB-GENE-030131-3077]	slc6a6b	solute carrier family 6 member 6b [Source:ZFIN;Acc:ZDB-GENE-030131-3077]	SLC6A6	solute carrier family 6 member 6 [Source:HGNC Symbol;Acc:HGNC:11052]
ENSOMYG00000036196	1.45e-24	1.95027	0.392	0.192	4.54e-20	Monocytes_VHSAP2	Monocytes	VHSAP2		SNU13 homolog, small nuclear ribonucleoprotein b (U4/U6.U5) [Source:ZFIN;Acc:ZDB-GENE-030131-9670]	snu13b	SNU13 homolog, small nuclear ribonucleoprotein b (U4/U6.U5) [Source:ZFIN;Acc:ZDB-GENE-030131-9670]	SNU13	small nuclear ribonucleoprotein 13 [Source:HGNC Symbol;Acc:HGNC:7819]
ENSOMYG00000047292	1.86e-26	1.94825	0.382	0.172	5.82e-22	Monocytes_VHSAP2	Monocytes	VHSAP2	cpi1	zgc:153704 [Source:ZFIN;Acc:ZDB-GENE-060929-1114]	cst14a.2	cystatin 14a, tandem duplicate 2 [Source:ZFIN;Acc:ZDB-GENE-040426-1065]	CSTB	cystatin B [Source:HGNC Symbol;Acc:HGNC:2482]
ENSOMYG00000015511	2.17e-37	1.94393	0.498	0.241	6.79e-33	Monocytes_VHSAP2	Monocytes	VHSAP2			rps29	ribosomal protein S29 [Source:ZFIN;Acc:ZDB-GENE-040622-5]	RPS29	ribosomal protein S29 [Source:HGNC Symbol;Acc:HGNC:10419]
ENSOMYG00000029885	1.45e-22	1.92264	0.325	0.14	4.52e-18	Monocytes_VHSAP2	Monocytes	VHSAP2	fosab	v-fos FBJ murine osteosarcoma viral oncogene homolog Ab [Source:ZFIN;Acc:ZDB-GENE-031222-4]	fosab	v-fos FBJ murine osteosarcoma viral oncogene homolog Ab [Source:ZFIN;Acc:ZDB-GENE-031222-4]	FOS	Fos proto-oncogene, AP-1 transcription factor subunit [Source:HGNC Symbol;Acc:HGNC:3796]
ENSOMYG00000006135	6.5e-34	1.92245	0.491	0.231	2.03e-29	Monocytes_VHSAP2	Monocytes	VHSAP2	leg		lgals2a	lectin, galactoside-binding, soluble, 2a [Source:ZFIN;Acc:ZDB-GENE-050318-2]	LGALS1	galectin 1 [Source:HGNC Symbol;Acc:HGNC:6561]
ENSOMYG00000020823	9.97e-47	1.91773	0.64	0.369	3.11e-42	Monocytes_VHSAP2	Monocytes	VHSAP2		ribosomal protein L39 [Source:ZFIN;Acc:ZDB-GENE-040625-51]	rpl39	ribosomal protein L39 [Source:ZFIN;Acc:ZDB-GENE-040625-51]	RPL39	ribosomal protein L39 [Source:HGNC Symbol;Acc:HGNC:10350]
ENSOMYG00000022571	1.54e-28	1.90142	0.385	0.168	4.83e-24	Monocytes_VHSAP2	Monocytes	VHSAP2			rpl36	ribosomal protein L36 [Source:NCBI gene;Acc:405888]	RPL36	ribosomal protein L36 [Source:HGNC Symbol;Acc:HGNC:13631]
ENSOMYG00000028929	3.66e-08	1.87896	0.261	0.162	0.00114346	Monocytes_VHSAP2	Monocytes	VHSAP2			pdia3	protein disulfide isomerase family A, member 3 [Source:ZFIN;Acc:ZDB-GENE-031002-9]	PDIA3	protein disulfide isomerase family A member 3 [Source:HGNC Symbol;Acc:HGNC:4606]
ENSOMYG00000041054	8.14e-06	1.86443	0.286	0.217	0.0139919	Monocytes_VHSAP2	Monocytes	VHSAP2			cst3	cystatin C (amyloid angiopathy and cerebral hemorrhage) [Source:ZFIN;Acc:ZDB-GENE-030131-373]	CST3	cystatin C [Source:HGNC Symbol;Acc:HGNC:2475]
ENSOMYG00000064316	6.34e-28	1.8491	0.505	0.274	1.98e-23	Monocytes_VHSAP2	Monocytes	VHSAP2	ifm3		ifitm1	interferon induced transmembrane protein 1 [Source:ZFIN;Acc:ZDB-GENE-060526-259]	IFITM3	interferon induced transmembrane protein 3 [Source:HGNC Symbol;Acc:HGNC:5414]
ENSOMYG00000043213	2.4e-25	1.81806	0.463	0.247	7.51e-21	Monocytes_VHSAP2	Monocytes	VHSAP2	sc61g		sec61g	SEC61 translocon gamma subunit [Source:ZFIN;Acc:ZDB-GENE-040718-203]	SEC61G	SEC61 translocon subunit gamma [Source:HGNC Symbol;Acc:HGNC:18277]
ENSOMYG00000030665	2.57e-09	1.77245	0.269	0.16	8.04e-05	Monocytes_VHSAP2	Monocytes	VHSAP2			lgals9l3	lectin, galactoside-binding, soluble, 9 (galectin 9)-like 3 [Source:ZFIN;Acc:ZDB-GENE-040718-159]	LGALS9C	galectin 9C [Source:HGNC Symbol;Acc:HGNC:33874]
ENSOMYG00000010809	7.15e-16	1.77088	0.403	0.255	2.23e-11	Monocytes_VHSAP2	Monocytes	VHSAP2			zgc:193541	zgc:193541 [Source:ZFIN;Acc:ZDB-GENE-081022-15]	ATP5MJ	ATP synthase membrane subunit j [Source:HGNC Symbol;Acc:HGNC:1188]
ENSOMYG00000002199	1.12e-14	1.76667	0.396	0.243	3.48e-10	Monocytes_VHSAP2	Monocytes	VHSAP2	calr3b	calreticulin 3b [Source:ZFIN;Acc:ZDB-GENE-030131-9907]	calr3a	calreticulin 3a [Source:ZFIN;Acc:ZDB-GENE-000208-17]	CALR	calreticulin [Source:HGNC Symbol;Acc:HGNC:1455]
ENSOMYG00000006791	4.44e-23	1.73176	0.558	0.362	1.39e-18	Monocytes_VHSAP2	Monocytes	VHSAP2	atp6v0cb	ATPase H+ transporting V0 subunit cb [Source:ZFIN;Acc:ZDB-GENE-030131-4127]	atp6v0cb	ATPase H+ transporting V0 subunit cb [Source:ZFIN;Acc:ZDB-GENE-030131-4127]	ATP6V0C	ATPase H+ transporting V0 subunit c [Source:HGNC Symbol;Acc:HGNC:855]
ENSOMYG00000010563	3.58e-19	1.71632	0.424	0.241	1.12e-14	Monocytes_VHSAP2	Monocytes	VHSAP2			grn2	granulin 2 [Source:ZFIN;Acc:ZDB-GENE-050522-264]	GRN	granulin precursor [Source:HGNC Symbol;Acc:HGNC:4601]
ENSOMYG00000055809	6.94e-21	1.66768	0.473	0.275	2.17e-16	Monocytes_VHSAP2	Monocytes	VHSAP2	anxa5b	annexin A5b [Source:ZFIN;Acc:ZDB-GENE-030131-9076]	anxa5b	annexin A5b [Source:ZFIN;Acc:ZDB-GENE-030131-9076]	ANXA5	annexin A5 [Source:HGNC Symbol;Acc:HGNC:543]
ENSOMYG00000004688	1.09e-06	1.62034	0.269	0.179	0.0341737	Monocytes_VHSAP2	Monocytes	VHSAP2	itm2bb	integral membrane protein 2Bb [Source:ZFIN;Acc:ZDB-GENE-040426-2139]	itm2ba	integral membrane protein 2Ba [Source:ZFIN;Acc:ZDB-GENE-030131-2352]	ITM2B	integral membrane protein 2B [Source:HGNC Symbol;Acc:HGNC:6174]
ENSOMYG00000010408	1.22e-14	1.61418	0.42	0.276	3.81e-10	Monocytes_VHSAP2	Monocytes	VHSAP2	cox6c	cytochrome c oxidase subunit 6C [Source:ZFIN;Acc:ZDB-GENE-040724-95]	cox6c	cytochrome c oxidase subunit 6C [Source:ZFIN;Acc:ZDB-GENE-040724-95]	COX6C	cytochrome c oxidase subunit 6C [Source:HGNC Symbol;Acc:HGNC:2285]
ENSOMYG00000032686	1.29e-08	1.60974	0.346	0.24	0.000402261	Monocytes_VHSAP2	Monocytes	VHSAP2			lgals9l3	lectin, galactoside-binding, soluble, 9 (galectin 9)-like 3 [Source:ZFIN;Acc:ZDB-GENE-040718-159]	LGALS9	galectin 9 [Source:HGNC Symbol;Acc:HGNC:6570]
ENSOMYG00000057091	1.17e-18	1.58773	0.424	0.232	3.64e-14	Monocytes_VHSAP2	Monocytes	VHSAP2	krt5	keratin 5 [Source:ZFIN;Acc:ZDB-GENE-991110-23]	krt4	keratin 4 [Source:ZFIN;Acc:ZDB-GENE-000607-83]	KRT8	keratin 8 [Source:HGNC Symbol;Acc:HGNC:6446]
ENSOMYG00000065267	6.06e-07	1.56861	0.258	0.167	0.0189253	Monocytes_VHSAP2	Monocytes	VHSAP2	calm1b	calmodulin 1b [Source:ZFIN;Acc:ZDB-GENE-030804-2]	calm2a	calmodulin 2a (phosphorylase kinase, delta) [Source:ZFIN;Acc:ZDB-GENE-030804-3]	CALM3	calmodulin 3 [Source:HGNC Symbol;Acc:HGNC:1449]
ENSOMYG00000032637	0.000405567	1.55111	0.265	0.208	0.0197733	Monocytes_VHSAP2	Monocytes	VHSAP2			ube2l3b	ubiquitin-conjugating enzyme E2L 3b [Source:ZFIN;Acc:ZDB-GENE-030131-662]	UBE2L3	ubiquitin conjugating enzyme E2 L3 [Source:HGNC Symbol;Acc:HGNC:12488]
ENSOMYG00000032820	4.58e-12	1.54944	0.463	0.321	1.43e-07	Monocytes_VHSAP2	Monocytes	VHSAP2	ncf1	neutrophil cytosolic factor 1 [Source:ZFIN;Acc:ZDB-GENE-031006-6]	ncf1	neutrophil cytosolic factor 1 [Source:ZFIN;Acc:ZDB-GENE-031006-6]	NCF1	neutrophil cytosolic factor 1 [Source:HGNC Symbol;Acc:HGNC:7660]
ENSOMYG00000027322	6.21e-12	1.5446	0.35	0.223	1.94e-07	Monocytes_VHSAP2	Monocytes	VHSAP2	ndufb1	NADH:ubiquinone oxidoreductase subunit B1 [Source:HGNC Symbol;Acc:HGNC:7695]	NDUFB1	NADH:ubiquinone oxidoreductase subunit B1 [Source:HGNC Symbol;Acc:HGNC:7695]	NDUFB1	NADH:ubiquinone oxidoreductase subunit B1 [Source:HGNC Symbol;Acc:HGNC:7695]
ENSOMYG00000024442	1.35e-50	1.54367	0.894	0.838	4.21e-46	Monocytes_VHSAP2	Monocytes	VHSAP2	frih		fth1a	ferritin, heavy polypeptide 1a [Source:ZFIN;Acc:ZDB-GENE-000831-2]	FTH1	ferritin heavy chain 1 [Source:HGNC Symbol;Acc:HGNC:3976]
ENSOMYG00000003164	6.69e-07	1.52718	0.265	0.177	0.0208909	Monocytes_VHSAP2	Monocytes	VHSAP2	lsm6	LSM6 homolog, U6 small nuclear RNA and mRNA degradation associated [Source:ZFIN;Acc:ZDB-GENE-040625-50]	lsm6	LSM6 homolog, U6 small nuclear RNA and mRNA degradation associated [Source:ZFIN;Acc:ZDB-GENE-040625-50]	LSM6	LSM6 homolog, U6 small nuclear RNA and mRNA degradation associated [Source:HGNC Symbol;Acc:HGNC:17017]
ENSOMYG00000007947	1.81e-06	1.49307	0.318	0.231	0.0219982	Monocytes_VHSAP2	Monocytes	VHSAP2	vatg1	ATPase H+ transporting V1 subunit G1 [Source:ZFIN;Acc:ZDB-GENE-030131-6965]	atp6v1g1	ATPase H+ transporting V1 subunit G1 [Source:ZFIN;Acc:ZDB-GENE-030131-6965]	ATP6V1G1	ATPase H+ transporting V1 subunit G1 [Source:HGNC Symbol;Acc:HGNC:864]
ENSOMYG00000068821	6.65e-12	1.49307	0.399	0.279	2.08e-07	Monocytes_VHSAP2	Monocytes	VHSAP2	COX7C	cytochrome c oxidase subunit 7C [Source:HGNC Symbol;Acc:HGNC:2292]	cox7c	cytochrome c oxidase subunit 7C [Source:ZFIN;Acc:ZDB-GENE-030131-8062]	COX7C	cytochrome c oxidase subunit 7C [Source:HGNC Symbol;Acc:HGNC:2292]
ENSOMYG00000046003	1.81e-13	1.47619	0.431	0.284	5.67e-09	Monocytes_VHSAP2	Monocytes	VHSAP2	msna	moesin a [Source:ZFIN;Acc:ZDB-GENE-021211-2]	msna	moesin a [Source:ZFIN;Acc:ZDB-GENE-021211-2]	MSN	moesin [Source:HGNC Symbol;Acc:HGNC:7373]
ENSOMYG00000027406	4.35e-05	1.45604	0.297	0.229	0.0324762	Monocytes_VHSAP2	Monocytes	VHSAP2	cox6a1	cytochrome c oxidase subunit 6A1 [Source:ZFIN;Acc:ZDB-GENE-030131-7715]	cox6a1	cytochrome c oxidase subunit 6A1 [Source:ZFIN;Acc:ZDB-GENE-030131-7715]	COX6A1	cytochrome c oxidase subunit 6A1 [Source:HGNC Symbol;Acc:HGNC:2277]
ENSOMYG00000030313	1.76e-16	1.44938	0.332	0.173	5.51e-12	Monocytes_VHSAP2	Monocytes	VHSAP2			rpl37	ribosomal protein L37 [Source:ZFIN;Acc:ZDB-GENE-040625-39]	RPL37	ribosomal protein L37 [Source:HGNC Symbol;Acc:HGNC:10347]
ENSOMYG00000010337	0.0049447	1.43667	0.42	0.412	0.0414154	Monocytes_VHSAP2	Monocytes	VHSAP2			ptprc	protein tyrosine phosphatase receptor type C [Source:ZFIN;Acc:ZDB-GENE-050208-585]	PTPRC	protein tyrosine phosphatase receptor type C [Source:HGNC Symbol;Acc:HGNC:9666]
ENSOMYG00000006012	2.7e-07	1.41187	0.371	0.284	0.00844944	Monocytes_VHSAP2	Monocytes	VHSAP2			eif4a1b	eukaryotic translation initiation factor 4A1B [Source:ZFIN;Acc:ZDB-GENE-040120-6]	EIF4A2	eukaryotic translation initiation factor 4A2 [Source:HGNC Symbol;Acc:HGNC:3284]
ENSOMYG00000031100	2.03e-15	1.40161	0.449	0.286	6.34e-11	Monocytes_VHSAP2	Monocytes	VHSAP2	ppib	peptidylprolyl isomerase B (cyclophilin B) [Source:ZFIN;Acc:ZDB-GENE-040426-1955]	ppib	peptidylprolyl isomerase B (cyclophilin B) [Source:ZFIN;Acc:ZDB-GENE-040426-1955]	PPIB	peptidylprolyl isomerase B [Source:HGNC Symbol;Acc:HGNC:9255]
ENSOMYG00000025218	1.54e-21	1.38925	0.59	0.475	4.8e-17	Monocytes_VHSAP2	Monocytes	VHSAP2	atp5mf	ATP synthase membrane subunit f [Source:ZFIN;Acc:ZDB-GENE-050309-87]	atp5mf	ATP synthase membrane subunit f [Source:ZFIN;Acc:ZDB-GENE-050309-87]	ATP5MF	ATP synthase membrane subunit f [Source:HGNC Symbol;Acc:HGNC:848]
ENSOMYG00000032261	1.29e-08	1.38762	0.367	0.269	0.000402557	Monocytes_VHSAP2	Monocytes	VHSAP2			tma7	translation machinery associated 7 homolog [Source:NCBI gene;Acc:768290]		novel protein similar to translation machinery associated 7 homolog (S. cerevisiae) TMA7
ENSOMYG00000023422	0.00023711	1.38693	0.279	0.211	0.0476647	Monocytes_VHSAP2	Monocytes	VHSAP2			cebpa	CCAAT enhancer binding protein alpha [Source:ZFIN;Acc:ZDB-GENE-020111-2]	CEBPA	CCAAT enhancer binding protein alpha [Source:HGNC Symbol;Acc:HGNC:1833]
ENSOMYG00000016137	7.24e-11	1.37624	0.3	0.168	2.26e-06	Monocytes_VHSAP2	Monocytes	VHSAP2	atf3	activating transcription factor 3 [Source:ZFIN;Acc:ZDB-GENE-040426-728]	atf3	activating transcription factor 3 [Source:ZFIN;Acc:ZDB-GENE-040426-728]	ATF3	activating transcription factor 3 [Source:HGNC Symbol;Acc:HGNC:785]
ENSOMYG00000040660	0.000164355	1.35499	0.29	0.219	0.0343929	Monocytes_VHSAP2	Monocytes	VHSAP2			cebpa	CCAAT enhancer binding protein alpha [Source:ZFIN;Acc:ZDB-GENE-020111-2]	CEBPA	CCAAT enhancer binding protein alpha [Source:HGNC Symbol;Acc:HGNC:1833]
ENSOMYG00000060525	0.00367847	1.35229	0.314	0.288	0.0389648	Monocytes_VHSAP2	Monocytes	VHSAP2	capn4		capns1b	calpain, small subunit 1 b [Source:ZFIN;Acc:ZDB-GENE-030131-5206]	CAPNS1	calpain small subunit 1 [Source:HGNC Symbol;Acc:HGNC:1481]
ENSOMYG00000039386	1.59e-54	1.3447	0.845	0.882	4.97e-50	Monocytes_VHSAP2	Monocytes	VHSAP2	rl29		rpl29	ribosomal protein L29 [Source:ZFIN;Acc:ZDB-GENE-040801-167]	RPL29	ribosomal protein L29 [Source:HGNC Symbol;Acc:HGNC:10331]
ENSOMYG00000021756	1.01e-25	1.33514	0.633	0.364	3.14e-21	Monocytes_VHSAP2	Monocytes	VHSAP2			cd74a	CD74 molecule, major histocompatibility complex, class II invariant chain a [Source:ZFIN;Acc:ZDB-GENE-000901-1]	CD74	CD74 molecule [Source:HGNC Symbol;Acc:HGNC:1697]
ENSOMYG00000039828	1.22e-09	1.3109	0.463	0.37	3.81e-05	Monocytes_VHSAP2	Monocytes	VHSAP2			cox7b	cytochrome c oxidase subunit 7B [Source:ZFIN;Acc:ZDB-GENE-030131-6602]	COX7B	cytochrome c oxidase subunit 7B [Source:HGNC Symbol;Acc:HGNC:2291]
ENSOMYG00000022173	1.2e-12	1.30667	0.498	0.403	3.74e-08	Monocytes_VHSAP2	Monocytes	VHSAP2			rpl36a	ribosomal protein L36A [Source:NCBI gene;Acc:195819]	RPL36A	ribosomal protein L36a [Source:HGNC Symbol;Acc:HGNC:10359]
ENSOMYG00000043618	4.05e-06	1.30545	0.332	0.255	0.024996	Monocytes_VHSAP2	Monocytes	VHSAP2			atp5f1e	ATP synthase F1 subunit epsilon [Source:ZFIN;Acc:ZDB-GENE-110411-22]	ATP5F1E	ATP synthase F1 subunit epsilon [Source:HGNC Symbol;Acc:HGNC:838]
ENSOMYG00000003404	0.000648794	1.29502	0.343	0.312	0.0198854	Monocytes_VHSAP2	Monocytes	VHSAP2	cox6b2	cytochrome c oxidase subunit 6B2 [Source:ZFIN;Acc:ZDB-GENE-040426-1566]	cox6b2	cytochrome c oxidase subunit 6B2 [Source:ZFIN;Acc:ZDB-GENE-040426-1566]	COX6B1	cytochrome c oxidase subunit 6B1 [Source:HGNC Symbol;Acc:HGNC:2280]
ENSOMYG00000065517	9.31e-07	1.28616	0.3	0.211	0.0290925	Monocytes_VHSAP2	Monocytes	VHSAP2	ndufa4a	NDUFA4 mitochondrial complex associated a [Source:ZFIN;Acc:ZDB-GENE-040426-2756]	ndufa4l	NADH:ubiquinone oxidoreductase subunit A4, like [Source:ZFIN;Acc:ZDB-GENE-040426-2756]	NDUFA4	NDUFA4 mitochondrial complex associated [Source:HGNC Symbol;Acc:HGNC:7687]
ENSOMYG00000017081	7.24e-05	1.28163	0.325	0.251	0.0281086	Monocytes_VHSAP2	Monocytes	VHSAP2	cathy	cathepsin Z [Source:ZFIN;Acc:ZDB-GENE-041010-139]	ctsz	cathepsin Z [Source:ZFIN;Acc:ZDB-GENE-041010-139]	CTSZ	cathepsin Z [Source:HGNC Symbol;Acc:HGNC:2547]
ENSOMYG00000012183	2.79e-29	1.27934	0.689	0.59	8.72e-25	Monocytes_VHSAP2	Monocytes	VHSAP2			rps28	ribosomal protein S28 [Source:NCBI gene;Acc:406307]	RPS28	ribosomal protein S28 [Source:HGNC Symbol;Acc:HGNC:10418]
ENSOMYG00000002073	1.26e-27	1.26775	0.65	0.488	3.94e-23	Monocytes_VHSAP2	Monocytes	VHSAP2			rps29	ribosomal protein S29 [Source:ZFIN;Acc:ZDB-GENE-040622-5]	RPS29	ribosomal protein S29 [Source:HGNC Symbol;Acc:HGNC:10419]
ENSOMYG00000043400	9.67e-11	1.26424	0.396	0.271	3.02e-06	Monocytes_VHSAP2	Monocytes	VHSAP2			casp22	caspase 22, apoptosis-related cysteine peptidase [Source:ZFIN;Acc:ZDB-GENE-060526-186]	RIPK2	receptor interacting serine/threonine kinase 2 [Source:HGNC Symbol;Acc:HGNC:10020]
ENSOMYG00000008150	2.2e-23	1.2606	0.654	0.541	6.88e-19	Monocytes_VHSAP2	Monocytes	VHSAP2			RPL37A	zgc:171772 [Source:ZFIN;Acc:ZDB-GENE-070928-31]	RPL37A	ribosomal protein L37a [Source:HGNC Symbol;Acc:HGNC:10348]
ENSOMYG00000040937	4.14e-20	1.26033	0.42	0.225	1.29e-15	Monocytes_VHSAP2	Monocytes	VHSAP2			rpl7a	ribosomal protein L7a [Source:ZFIN;Acc:ZDB-GENE-031001-9]	RPL7A	ribosomal protein L7a [Source:HGNC Symbol;Acc:HGNC:10364]
ENSOMYG00000046709	1.11e-09	1.24469	0.498	0.456	3.48e-05	Monocytes_VHSAP2	Monocytes	VHSAP2	uba52	ubiquitin A-52 residue ribosomal protein fusion product 1 [Source:ZFIN;Acc:ZDB-GENE-051023-7]	uba52	ubiquitin A-52 residue ribosomal protein fusion product 1 [Source:ZFIN;Acc:ZDB-GENE-051023-7]	UBA52	ubiquitin A-52 residue ribosomal protein fusion product 1 [Source:HGNC Symbol;Acc:HGNC:12458]
ENSOMYG00000040099	7.71e-05	1.23215	0.258	0.184	0.0378117	Monocytes_VHSAP2	Monocytes	VHSAP2			rhogb	ras homolog family member Gb [Source:ZFIN;Acc:ZDB-GENE-030131-8877]	RHOG	ras homolog family member G [Source:HGNC Symbol;Acc:HGNC:672]
ENSOMYG00000054205	7.33e-07	1.21642	0.364	0.284	0.0229022	Monocytes_VHSAP2	Monocytes	VHSAP2			atp5l	ATP synthase, H+ transporting, mitochondrial F0 complex, subunit g [Source:ZFIN;Acc:ZDB-GENE-030131-5177]	ATP5MG	ATP synthase membrane subunit g [Source:HGNC Symbol;Acc:HGNC:14247]
ENSOMYG00000027949	2.88e-24	1.21594	0.657	0.575	9.01e-20	Monocytes_VHSAP2	Monocytes	VHSAP2	ttyh2	tweety family member 2 [Source:ZFIN;Acc:ZDB-GENE-040718-193]	rpl38	ribosomal protein L38 [Source:ZFIN;Acc:ZDB-GENE-030131-8752]	RPL38	ribosomal protein L38 [Source:HGNC Symbol;Acc:HGNC:10349]
ENSOMYG00000030603	5.55e-05	1.2155	0.3	0.232	0.0315292	Monocytes_VHSAP2	Monocytes	VHSAP2	YWHAQ	tyrosine 3-monooxygenase/tryptophan 5-monooxygenase activation protein theta [Source:HGNC Symbol;Acc:HGNC:12854]	ywhabb	tyrosine 3-monooxygenase/tryptophan 5-monooxygenase activation protein, beta polypeptide b [Source:NCBI gene;Acc:406419]	YWHAB	tyrosine 3-monooxygenase/tryptophan 5-monooxygenase activation protein beta [Source:HGNC Symbol;Acc:HGNC:12849]
ENSOMYG00000009366	2.05e-12	1.21044	0.47	0.357	6.39e-08	Monocytes_VHSAP2	Monocytes	VHSAP2	ndkb		nme2b.1	NME/NM23 nucleoside diphosphate kinase 2b, tandem duplicate 1 [Source:ZFIN;Acc:ZDB-GENE-000210-32]	NME2	NME/NM23 nucleoside diphosphate kinase 2 [Source:HGNC Symbol;Acc:HGNC:7850]
ENSOMYG00000021454	7.52e-05	1.20651	0.346	0.293	0.0298453	Monocytes_VHSAP2	Monocytes	VHSAP2	atp5mc1	ATP synthase membrane subunit c locus 1 [Source:ZFIN;Acc:ZDB-GENE-040426-1966]	atp5mc1	ATP synthase membrane subunit c locus 1 [Source:ZFIN;Acc:ZDB-GENE-040426-1966]	ATP5MC3	ATP synthase membrane subunit c locus 3 [Source:HGNC Symbol;Acc:HGNC:843]
ENSOMYG00000046038	1.02e-08	1.20333	0.364	0.256	0.000318867	Monocytes_VHSAP2	Monocytes	VHSAP2	rpl35a	ribosomal protein L35a [Source:ZFIN;Acc:ZDB-GENE-040718-190]	rpl35a	ribosomal protein L35a [Source:ZFIN;Acc:ZDB-GENE-040718-190]	RPL35A	ribosomal protein L35a [Source:HGNC Symbol;Acc:HGNC:10345]
ENSOMYG00000015842	1.53e-07	1.19021	0.385	0.29	0.00479149	Monocytes_VHSAP2	Monocytes	VHSAP2	tmem258	transmembrane protein 258 [Source:ZFIN;Acc:ZDB-GENE-040426-1739]	tmem258	transmembrane protein 258 [Source:NCBI gene;Acc:393742]	TMEM258	transmembrane protein 258 [Source:HGNC Symbol;Acc:HGNC:1164]
ENSOMYG00000014984	1.7e-08	1.18069	0.449	0.346	0.00053225	Monocytes_VHSAP2	Monocytes	VHSAP2			zgc:152830	zgc:152830 [Source:ZFIN;Acc:ZDB-GENE-090312-55]	LAP3	leucine aminopeptidase 3 [Source:HGNC Symbol;Acc:HGNC:18449]
ENSOMYG00000022666	2.33e-08	1.17928	0.445	0.358	0.000728774	Monocytes_VHSAP2	Monocytes	VHSAP2			hnrnpa1a	heterogeneous nuclear ribonucleoprotein A1a [Source:ZFIN;Acc:ZDB-GENE-040426-1546]	HNRNPA1	heterogeneous nuclear ribonucleoprotein A1 [Source:HGNC Symbol;Acc:HGNC:5031]
ENSOMYG00000003805	9.67e-10	1.17737	0.385	0.257	3.02e-05	Monocytes_VHSAP2	Monocytes	VHSAP2	CKB	creatine kinase B [Source:HGNC Symbol;Acc:HGNC:1991]	ckbb	creatine kinase, brain b [Source:ZFIN;Acc:ZDB-GENE-020103-2]	CKB	creatine kinase B [Source:HGNC Symbol;Acc:HGNC:1991]
ENSOMYG00000016420	2.26e-14	1.17123	0.527	0.346	7.05e-10	Monocytes_VHSAP2	Monocytes	VHSAP2	anxa1a	annexin A1a [Source:ZFIN;Acc:ZDB-GENE-030131-6664]	anxa1a	annexin A1a [Source:ZFIN;Acc:ZDB-GENE-030131-6664]	ANXA1	annexin A1 [Source:HGNC Symbol;Acc:HGNC:533]
ENSOMYG00000042652	1.71e-09	1.16527	0.392	0.255	5.36e-05	Monocytes_VHSAP2	Monocytes	VHSAP2	cd74b		cd74b	CD74 molecule, major histocompatibility complex, class II invariant chain b [Source:ZFIN;Acc:ZDB-GENE-990910-10]	CD74	CD74 molecule [Source:HGNC Symbol;Acc:HGNC:1697]
ENSOMYG00000042152	3.14e-14	1.1626	0.495	0.36	9.8e-10	Monocytes_VHSAP2	Monocytes	VHSAP2	rpl35a	ribosomal protein L35a [Source:ZFIN;Acc:ZDB-GENE-040718-190]	rpl35a	ribosomal protein L35a [Source:ZFIN;Acc:ZDB-GENE-040718-190]	RPL35A	ribosomal protein L35a [Source:HGNC Symbol;Acc:HGNC:10345]
ENSOMYG00000047040	1.04e-16	1.14796	0.594	0.505	3.23e-12	Monocytes_VHSAP2	Monocytes	VHSAP2	rl36a		rpl36a	ribosomal protein L36A [Source:NCBI gene;Acc:195819]	RPL36A	ribosomal protein L36a [Source:HGNC Symbol;Acc:HGNC:10359]
ENSOMYG00000038961	1.02e-05	1.11043	0.329	0.256	0.0229898	Monocytes_VHSAP2	Monocytes	VHSAP2			rpl14	ribosomal protein L14 [Source:ZFIN;Acc:ZDB-GENE-030131-2085]	RPL14	ribosomal protein L14 [Source:HGNC Symbol;Acc:HGNC:10305]
ENSOMYG00000018091	0.000849802	1.08747	0.279	0.224	0.0209605	Monocytes_VHSAP2	Monocytes	VHSAP2	pfdn1	prefoldin subunit 1 [Source:ZFIN;Acc:ZDB-GENE-050306-50]	pfdn1	prefoldin subunit 1 [Source:NCBI gene;Acc:503766]	PFDN1	prefoldin subunit 1 [Source:HGNC Symbol;Acc:HGNC:8866]
ENSOMYG00000004801	2.2e-24	1.06345	0.739	0.747	6.87e-20	Monocytes_VHSAP2	Monocytes	VHSAP2	rps21	ribosomal protein S21 [Source:ZFIN;Acc:ZDB-GENE-040426-1102]	rps21	ribosomal protein S21 [Source:NCBI gene;Acc:394166]	RPS21	ribosomal protein S21 [Source:HGNC Symbol;Acc:HGNC:10409]
ENSOMYG00000024793	0.000226734	1.04693	0.3	0.242	0.048743	Monocytes_VHSAP2	Monocytes	VHSAP2	rpl22	ribosomal protein L22 [Source:ZFIN;Acc:ZDB-GENE-051113-276]	rpl22	ribosomal protein L22 [Source:ZFIN;Acc:ZDB-GENE-051113-276]	RPL22	ribosomal protein L22 [Source:HGNC Symbol;Acc:HGNC:10315]
ENSOMYG00000003918	1.8e-07	1.04432	0.417	0.332	0.00562532	Monocytes_VHSAP2	Monocytes	VHSAP2	atp5mc1	ATP synthase membrane subunit c locus 1 [Source:ZFIN;Acc:ZDB-GENE-040426-1966]	atp5mc1	ATP synthase membrane subunit c locus 1 [Source:ZFIN;Acc:ZDB-GENE-040426-1966]	ATP5MC3	ATP synthase membrane subunit c locus 3 [Source:HGNC Symbol;Acc:HGNC:843]
ENSOMYG00000014416	3.47e-14	1.03555	0.618	0.562	1.08e-09	Monocytes_VHSAP2	Monocytes	VHSAP2	rplp1	ribosomal protein lateral stalk subunit P1 [Source:ZFIN;Acc:ZDB-GENE-030131-8663]	rplp1	ribosomal protein, large, P1 [Source:ZFIN;Acc:ZDB-GENE-030131-8663]	RPLP1	ribosomal protein lateral stalk subunit P1 [Source:HGNC Symbol;Acc:HGNC:10372]
ENSOMYG00000019689	7.81e-05	1.02936	0.389	0.335	0.00640107	Monocytes_VHSAP2	Monocytes	VHSAP2	mob3	MOB family member 4, phocein [Source:HGNC Symbol;Acc:HGNC:17261]	hspe1	heat shock 10 protein 1 [Source:ZFIN;Acc:ZDB-GENE-000906-2]	HSPE1	heat shock protein family E (Hsp10) member 1 [Source:HGNC Symbol;Acc:HGNC:5269]
ENSOMYG00000021583	4.22e-06	1.02315	0.286	0.19	0.0109958	Monocytes_VHSAP2	Monocytes	VHSAP2	fosb	FBJ murine osteosarcoma viral oncogene homolog B [Source:ZFIN;Acc:ZDB-GENE-041114-181]	fosb	FBJ murine osteosarcoma viral oncogene homolog B [Source:ZFIN;Acc:ZDB-GENE-041114-181]	FOSL2	FOS like 2, AP-1 transcription factor subunit [Source:HGNC Symbol;Acc:HGNC:3798]
ENSOMYG00000046635	1e-29	1.01672	0.802	0.855	3.12e-25	Monocytes_VHSAP2	Monocytes	VHSAP2	rpl39	ribosomal protein L39 [Source:ZFIN;Acc:ZDB-GENE-040625-51]	rpl39	ribosomal protein L39 [Source:ZFIN;Acc:ZDB-GENE-040625-51]	RPL39	ribosomal protein L39 [Source:HGNC Symbol;Acc:HGNC:10350]
ENSOMYG00000002136	1.66e-06	1.01204	0.488	0.472	0.0229983	Monocytes_VHSAP2	Monocytes	VHSAP2	uba52	ubiquitin A-52 residue ribosomal protein fusion product 1 [Source:ZFIN;Acc:ZDB-GENE-051023-7]	uba52	ubiquitin A-52 residue ribosomal protein fusion product 1 [Source:ZFIN;Acc:ZDB-GENE-051023-7]	UBA52	ubiquitin A-52 residue ribosomal protein fusion product 1 [Source:HGNC Symbol;Acc:HGNC:12458]
ENSOMYG00000009316	0.00423223	1.00747	0.272	0.222	0.0391966	Monocytes_VHSAP2	Monocytes	VHSAP2	ponzr1	plac8 onzin related protein 1 [Source:ZFIN;Acc:ZDB-GENE-070727-1]	ponzr1	plac8 onzin related protein 1 [Source:ZFIN;Acc:ZDB-GENE-070727-1]	PLAC8L1	PLAC8 like 1 [Source:HGNC Symbol;Acc:HGNC:31746]
ENSOMYG00000000847	0	8.65739	0.694	0.008	0	Granulocytes_VHSB57	Granulocytes	VHSB57
ENSOMYG00000041511	0	4.56549	0.404	0.052	0	Granulocytes_VHSB57	Granulocytes	VHSB57	irf8	interferon regulatory factor 8 [Source:ZFIN;Acc:ZDB-GENE-040718-367]	irf8	interferon regulatory factor 8 [Source:ZFIN;Acc:ZDB-GENE-040718-367]	IRF8	interferon regulatory factor 8 [Source:HGNC Symbol;Acc:HGNC:5358]
ENSOMYG00000037143	0	4.41691	0.816	0.155	0	Granulocytes_VHSB57	Granulocytes	VHSB57	ck-2.1		ccl34b.3	chemokine (C-C motif) ligand 34b, duplicate 3 [Source:ZFIN;Acc:ZDB-GENE-130603-64]	TRIO	trio Rho guanine nucleotide exchange factor [Source:HGNC Symbol;Acc:HGNC:12303]
ENSOMYG00000026596	0	4.40491	0.675	0.112	0	Granulocytes_VHSB57	Granulocytes	VHSB57			cbln8	cerebellin 8 [Source:ZFIN;Acc:ZDB-GENE-080204-13]	C1QL2	complement C1q like 2 [Source:HGNC Symbol;Acc:HGNC:24181]
ENSOMYG00000038107	0	4.12317	0.254	0.022	0	Granulocytes_VHSB57	Granulocytes	VHSB57	cd209a		CR847844.1	CD209 antigen-like protein D [Source:NCBI gene;Acc:101884526]	CD209	CD209 molecule [Source:HGNC Symbol;Acc:HGNC:1641]
ENSOMYG00000002915	0	3.79379	0.441	0.085	0	Granulocytes_VHSB57	Granulocytes	VHSB57	PLEKHF1	pleckstrin homology and FYVE domain containing 1 [Source:HGNC Symbol;Acc:HGNC:20764]	plekhf1	pleckstrin homology domain containing, family F (with FYVE domain) member 1 [Source:ZFIN;Acc:ZDB-GENE-040426-1289]	PLEKHF1	pleckstrin homology and FYVE domain containing 1 [Source:HGNC Symbol;Acc:HGNC:20764]
ENSOMYG00000017022	0	3.73939	0.598	0.166	0	Granulocytes_VHSB57	Granulocytes	VHSB57	tf	coagulation factor IIIb [Source:ZFIN;Acc:ZDB-GENE-050417-234]	f3b	coagulation factor IIIb [Source:ZFIN;Acc:ZDB-GENE-050417-234]	F3	coagulation factor III, tissue factor [Source:HGNC Symbol;Acc:HGNC:3541]
ENSOMYG00000052528	0	3.65165	0.349	0.051	0	Granulocytes_VHSB57	Granulocytes	VHSB57
ENSOMYG00000001897	0	3.43101	0.288	0.026	0	Granulocytes_VHSB57	Granulocytes	VHSB57
ENSOMYG00000046656	0	3.41309	0.258	0.039	0	Granulocytes_VHSB57	Granulocytes	VHSB57		plasminogen activator, tissue [Source:ZFIN;Acc:ZDB-GENE-081104-181]	plat	plasminogen activator, tissue [Source:ZFIN;Acc:ZDB-GENE-081104-181]	PLAT	plasminogen activator, tissue type [Source:HGNC Symbol;Acc:HGNC:9051]
ENSOMYG00000023169	0	3.37416	0.546	0.14	0	Granulocytes_VHSB57	Granulocytes	VHSB57	si:ch211-284o19.8	si:ch211-284o19.8 [Source:ZFIN;Acc:ZDB-GENE-070912-289]	si:ch211-284o19.8	si:ch211-284o19.8 [Source:ZFIN;Acc:ZDB-GENE-070912-289]	GRINA	glutamate ionotropic receptor NMDA type subunit associated protein 1 [Source:HGNC Symbol;Acc:HGNC:4589]
ENSOMYG00000076401	0	3.34046	0.475	0.107	0	Granulocytes_VHSB57	Granulocytes	VHSB57
ENSOMYG00000005776	0	3.32714	0.556	0.137	0	Granulocytes_VHSB57	Granulocytes	VHSB57	cebpb	CCAAT enhancer binding protein beta [Source:ZFIN;Acc:ZDB-GENE-020111-3]	cebpb	CCAAT enhancer binding protein beta [Source:ZFIN;Acc:ZDB-GENE-020111-3]	CEBPB	CCAAT enhancer binding protein beta [Source:HGNC Symbol;Acc:HGNC:1834]
ENSOMYG00000005094	0	3.19731	0.551	0.2	0	Granulocytes_VHSB57	Granulocytes	VHSB57			il1b	interleukin 1, beta [Source:ZFIN;Acc:ZDB-GENE-040702-2]	IL1B	interleukin 1 beta [Source:HGNC Symbol;Acc:HGNC:5992]
ENSOMYG00000003746	0	3.18682	0.681	0.227	0	Granulocytes_VHSB57	Granulocytes	VHSB57			tnip2	TNFAIP3 interacting protein 2 [Source:ZFIN;Acc:ZDB-GENE-120913-2]	TNIP2	TNFAIP3 interacting protein 2 [Source:HGNC Symbol;Acc:HGNC:19118]
ENSOMYG00000026910	0	3.1729	0.424	0.109	0	Granulocytes_VHSB57	Granulocytes	VHSB57			cxcr3.1	chemokine (C-X-C motif) receptor 3, tandem duplicate 1 [Source:ZFIN;Acc:ZDB-GENE-060130-38]	CXCR3	C-X-C motif chemokine receptor 3 [Source:HGNC Symbol;Acc:HGNC:4540]
ENSOMYG00000010005	0	3.14927	0.61	0.193	0	Granulocytes_VHSB57	Granulocytes	VHSB57			tnip2	TNFAIP3 interacting protein 2 [Source:ZFIN;Acc:ZDB-GENE-120913-2]	TNIP2	TNFAIP3 interacting protein 2 [Source:HGNC Symbol;Acc:HGNC:19118]
ENSOMYG00000008780	0	3.09274	0.296	0.056	0	Granulocytes_VHSB57	Granulocytes	VHSB57			si:ch211-181d7.1	si:ch211-181d7.1 [Source:ZFIN;Acc:ZDB-GENE-121214-14]	NLRC3	NLR family CARD domain containing 3 [Source:HGNC Symbol;Acc:HGNC:29889]
ENSOMYG00000005322	0	3.0768	0.445	0.142	0	Granulocytes_VHSB57	Granulocytes	VHSB57			alas1	aminolevulinate, delta-, synthase 1 [Source:ZFIN;Acc:ZDB-GENE-001229-2]	ALAS1	5'-aminolevulinate synthase 1 [Source:HGNC Symbol;Acc:HGNC:396]
ENSOMYG00000059937	0	3.06767	0.696	0.238	0	Granulocytes_VHSB57	Granulocytes	VHSB57			si:ch73-7i4.3	si:ch73-7i4.3 [Source:ZFIN;Acc:ZDB-GENE-100922-62]	CD22	CD22 molecule [Source:HGNC Symbol;Acc:HGNC:1643]
ENSOMYG00000070574	0	3.02364	0.451	0.139	0	Granulocytes_VHSB57	Granulocytes	VHSB57	pim2	Pim-2 proto-oncogene, serine/threonine kinase [Source:ZFIN;Acc:ZDB-GENE-000831-6]	pim2	Pim-2 proto-oncogene, serine/threonine kinase [Source:NCBI gene;Acc:58054]	PIM3	Pim-3 proto-oncogene, serine/threonine kinase [Source:HGNC Symbol;Acc:HGNC:19310]
ENSOMYG00000036667	0	3.00206	0.308	0.078	0	Granulocytes_VHSB57	Granulocytes	VHSB57	kgd4	alpha-ketoglutarate dehydrogenase subunit 4 [Source:ZFIN;Acc:ZDB-GENE-081104-343]	mrps36	mitochondrial ribosomal protein S36 [Source:ZFIN;Acc:ZDB-GENE-081104-343]	MRPS36	mitochondrial ribosomal protein S36 [Source:HGNC Symbol;Acc:HGNC:16631]
ENSOMYG00000026989	0	3.00113	0.26	0.055	0	Granulocytes_VHSB57	Granulocytes	VHSB57	cd22	cd22 molecule [Source:ZFIN;Acc:ZDB-GENE-050522-521]	cd22	cd22 molecule [Source:ZFIN;Acc:ZDB-GENE-050522-521]	CEACAM6	CEA cell adhesion molecule 6 [Source:HGNC Symbol;Acc:HGNC:1818]
ENSOMYG00000016137	0	2.87051	0.587	0.179	0	Granulocytes_VHSB57	Granulocytes	VHSB57	atf3	activating transcription factor 3 [Source:ZFIN;Acc:ZDB-GENE-040426-728]	atf3	activating transcription factor 3 [Source:ZFIN;Acc:ZDB-GENE-040426-728]	ATF3	activating transcription factor 3 [Source:HGNC Symbol;Acc:HGNC:785]
ENSOMYG00000007539	0	2.86103	0.506	0.193	0	Granulocytes_VHSB57	Granulocytes	VHSB57			sdc4	syndecan 4 [Source:ZFIN;Acc:ZDB-GENE-061111-1]	SDC4	syndecan 4 [Source:HGNC Symbol;Acc:HGNC:10661]
ENSOMYG00000016508	0	2.83561	0.394	0.103	0	Granulocytes_VHSB57	Granulocytes	VHSB57	NOL11	nucleolar protein 11 [Source:HGNC Symbol;Acc:HGNC:24557]	nol11	nucleolar protein 11 [Source:NCBI gene;Acc:321700]	NOL11	nucleolar protein 11 [Source:HGNC Symbol;Acc:HGNC:24557]
ENSOMYG00000075444	0	2.82495	0.483	0.108	0	Granulocytes_VHSB57	Granulocytes	VHSB57
ENSOMYG00000073914	0	2.81731	0.304	0.07	0	Granulocytes_VHSB57	Granulocytes	VHSB57	dusp5	dual specificity phosphatase 5 [Source:ZFIN;Acc:ZDB-GENE-010625-1]	dusp5	dual specificity phosphatase 5 [Source:ZFIN;Acc:ZDB-GENE-010625-1]	DUSP5	dual specificity phosphatase 5 [Source:HGNC Symbol;Acc:HGNC:3071]
ENSOMYG00000061959	0	2.81232	0.27	0.053	0	Granulocytes_VHSB57	Granulocytes	VHSB57			zgc:112332	zgc:112332 [Source:ZFIN;Acc:ZDB-GENE-050522-387]	RDH12	retinol dehydrogenase 12 [Source:HGNC Symbol;Acc:HGNC:19977]
ENSOMYG00000038460	0	2.80516	0.691	0.439	0	Granulocytes_VHSB57	Granulocytes	VHSB57	irf1b	interferon regulatory factor 1 [Source:HGNC Symbol;Acc:HGNC:6116]	irf1b	interferon regulatory factor 1b [Source:ZFIN;Acc:ZDB-GENE-041114-13]	IRF1	interferon regulatory factor 1 [Source:HGNC Symbol;Acc:HGNC:6116]
ENSOMYG00000057861	0	2.80117	0.939	0.319	0	Granulocytes_VHSB57	Granulocytes	VHSB57	mmp9	matrix metallopeptidase 9 [Source:ZFIN;Acc:ZDB-GENE-040426-2132]	mmp9	matrix metallopeptidase 9 [Source:ZFIN;Acc:ZDB-GENE-040426-2132]	MMP9	matrix metallopeptidase 9 [Source:HGNC Symbol;Acc:HGNC:7176]
ENSOMYG00000000143	4.26e-213	2.79596	0.28	0.094	1.33e-208	Granulocytes_VHSB57	Granulocytes	VHSB57			znf511	zinc finger protein 511 [Source:NCBI gene;Acc:368916]	RTP3	receptor transporter protein 3 [Source:HGNC Symbol;Acc:HGNC:15572]
ENSOMYG00000049403	0	2.78509	0.274	0.057	0	Granulocytes_VHSB57	Granulocytes	VHSB57	dusp5	dual specificity phosphatase 5 [Source:ZFIN;Acc:ZDB-GENE-010625-1]	dusp5	dual specificity phosphatase 5 [Source:ZFIN;Acc:ZDB-GENE-010625-1]	DUSP5	dual specificity phosphatase 5 [Source:HGNC Symbol;Acc:HGNC:3071]
ENSOMYG00000075501	0	2.69799	0.263	0.056	0	Granulocytes_VHSB57	Granulocytes	VHSB57			dusp5	dual specificity phosphatase 5 [Source:ZFIN;Acc:ZDB-GENE-010625-1]	DUSP5	dual specificity phosphatase 5 [Source:HGNC Symbol;Acc:HGNC:3071]
ENSOMYG00000033868	0	2.67899	0.643	0.22	0	Granulocytes_VHSB57	Granulocytes	VHSB57	m17	IL-6 subfamily cytokine M17 [Source:ZFIN;Acc:ZDB-GENE-060526-368]	m17	IL-6 subfamily cytokine M17 [Source:ZFIN;Acc:ZDB-GENE-060526-368]	CNTF	ciliary neurotrophic factor [Source:HGNC Symbol;Acc:HGNC:2169]
ENSOMYG00000008564	0	2.67522	0.339	0.084	0	Granulocytes_VHSB57	Granulocytes	VHSB57		CCAAT/enhancer binding protein (C/EBP) 1 [Source:ZFIN;Acc:ZDB-GENE-010611-1]	cebp1	CCAAT/enhancer binding protein (C/EBP) 1 [Source:ZFIN;Acc:ZDB-GENE-010611-1]	CEBPE	CCAAT enhancer binding protein epsilon [Source:HGNC Symbol;Acc:HGNC:1836]
ENSOMYG00000001227	0	2.63903	0.503	0.169	0	Granulocytes_VHSB57	Granulocytes	VHSB57	traf1	TNF receptor-associated factor 1 [Source:ZFIN;Acc:ZDB-GENE-071120-4]	fibcd1	fibrinogen C domain containing 1 [Source:ZFIN;Acc:ZDB-GENE-070424-245]	FIBCD1	fibrinogen C domain containing 1 [Source:HGNC Symbol;Acc:HGNC:25922]
ENSOMYG00000010261	0	2.61744	0.878	0.383	0	Granulocytes_VHSB57	Granulocytes	VHSB57			aep1	aerolysin-like protein [Source:NCBI gene;Acc:503710]	FRMPD1	FERM and PDZ domain containing 1 [Source:HGNC Symbol;Acc:HGNC:29159]
ENSOMYG00000023967	2.25e-285	2.61241	0.373	0.13	7.03e-281	Granulocytes_VHSB57	Granulocytes	VHSB57			ube2d2	ubiquitin-conjugating enzyme E2D 2 (UBC4/5 homolog, yeast) [Source:ZFIN;Acc:ZDB-GENE-120312-1]	UBE2D2	ubiquitin conjugating enzyme E2 D2 [Source:HGNC Symbol;Acc:HGNC:12475]
ENSOMYG00000045444	0	2.61178	0.542	0.22	0	Granulocytes_VHSB57	Granulocytes	VHSB57	MLKL	mixed lineage kinase domain like pseudokinase [Source:HGNC Symbol;Acc:HGNC:26617]	map3k12	mitogen-activated protein kinase kinase kinase 12 [Source:ZFIN;Acc:ZDB-GENE-040426-2436]	MLKL	mixed lineage kinase domain like pseudokinase [Source:HGNC Symbol;Acc:HGNC:26617]
ENSOMYG00000005320	0	2.6062	0.397	0.121	0	Granulocytes_VHSB57	Granulocytes	VHSB57			arg2	arginase 2 [Source:ZFIN;Acc:ZDB-GENE-030131-1334]	ARG2	arginase 2 [Source:HGNC Symbol;Acc:HGNC:664]
ENSOMYG00000044952	0	2.58964	0.491	0.155	0	Granulocytes_VHSB57	Granulocytes	VHSB57	PDE4B	phosphodiesterase 4B [Source:HGNC Symbol;Acc:HGNC:8781]	pde4ba	phosphodiesterase 4B, cAMP-specific a [Source:ZFIN;Acc:ZDB-GENE-030131-9570]	PDE4B	phosphodiesterase 4B [Source:HGNC Symbol;Acc:HGNC:8781]
ENSOMYG00000041875	0	2.57843	0.549	0.15	0	Granulocytes_VHSB57	Granulocytes	VHSB57	gadd45aa	growth arrest and DNA-damage-inducible, alpha, a [Source:ZFIN;Acc:ZDB-GENE-040426-1501]	gadd45aa	growth arrest and DNA-damage-inducible, alpha, a [Source:ZFIN;Acc:ZDB-GENE-040426-1501]	GADD45A	growth arrest and DNA damage inducible alpha [Source:HGNC Symbol;Acc:HGNC:4095]
ENSOMYG00000040660	2.42e-276	2.48508	0.454	0.189	7.56e-272	Granulocytes_VHSB57	Granulocytes	VHSB57			cebpa	CCAAT enhancer binding protein alpha [Source:ZFIN;Acc:ZDB-GENE-020111-2]	CEBPA	CCAAT enhancer binding protein alpha [Source:HGNC Symbol;Acc:HGNC:1833]
ENSOMYG00000023422	4.31e-274	2.46978	0.45	0.187	1.35e-269	Granulocytes_VHSB57	Granulocytes	VHSB57			cebpa	CCAAT enhancer binding protein alpha [Source:ZFIN;Acc:ZDB-GENE-020111-2]	CEBPA	CCAAT enhancer binding protein alpha [Source:HGNC Symbol;Acc:HGNC:1833]
ENSOMYG00000000761	0	2.46869	0.469	0.169	0	Granulocytes_VHSB57	Granulocytes	VHSB57			polh	polymerase (DNA directed), eta [Source:ZFIN;Acc:ZDB-GENE-060421-4949]	POLH	DNA polymerase eta [Source:HGNC Symbol;Acc:HGNC:9181]
ENSOMYG00000058225	1.23e-272	2.43372	0.319	0.095	3.84e-268	Granulocytes_VHSB57	Granulocytes	VHSB57	dusp16	dual specificity phosphatase 16 [Source:ZFIN;Acc:ZDB-GENE-040426-2360]	dusp16	dual specificity phosphatase 16 [Source:ZFIN;Acc:ZDB-GENE-040426-2360]	DUSP16	dual specificity phosphatase 16 [Source:HGNC Symbol;Acc:HGNC:17909]
ENSOMYG00000034109	2.02e-266	2.42786	0.349	0.117	6.3e-262	Granulocytes_VHSB57	Granulocytes	VHSB57			si:ch211-264f5.2	si:ch211-264f5.2 [Source:ZFIN;Acc:ZDB-GENE-080303-2]	PIGR	polymeric immunoglobulin receptor [Source:HGNC Symbol;Acc:HGNC:8968]
ENSOMYG00000038345	3.15e-211	2.42697	0.268	0.086	9.84e-207	Granulocytes_VHSB57	Granulocytes	VHSB57	nampt2	nicotinamide phosphoribosyltransferase 2 [Source:ZFIN;Acc:ZDB-GENE-030131-2931]	namptb	nicotinamide phosphoribosyltransferase b [Source:ZFIN;Acc:ZDB-GENE-030131-2931]	NAMPT	nicotinamide phosphoribosyltransferase [Source:HGNC Symbol;Acc:HGNC:30092]
ENSOMYG00000070195	1.93e-257	2.39581	0.428	0.175	6.02e-253	Granulocytes_VHSB57	Granulocytes	VHSB57	dusp1	dual specificity phosphatase 1 [Source:ZFIN;Acc:ZDB-GENE-040426-2018]	dusp1	dual specificity phosphatase 1 [Source:ZFIN;Acc:ZDB-GENE-040426-2018]	DUSP1	dual specificity phosphatase 1 [Source:HGNC Symbol;Acc:HGNC:3064]
ENSOMYG00000058437	2.77e-298	2.38695	0.345	0.101	8.64e-294	Granulocytes_VHSB57	Granulocytes	VHSB57	mxd4	MAX dimerization protein 4 [Source:ZFIN;Acc:ZDB-GENE-050208-44]	mxd4	MAX dimerization protein 4 [Source:ZFIN;Acc:ZDB-GENE-050208-44]	MXD4	MAX dimerization protein 4 [Source:HGNC Symbol;Acc:HGNC:13906]
ENSOMYG00000009633	9.3e-275	2.3739	0.323	0.095	2.91e-270	Granulocytes_VHSB57	Granulocytes	VHSB57	mxd4	MAX dimerization protein 4 [Source:ZFIN;Acc:ZDB-GENE-050208-44]	mxd4	MAX dimerization protein 4 [Source:ZFIN;Acc:ZDB-GENE-050208-44]	MXD4	MAX dimerization protein 4 [Source:HGNC Symbol;Acc:HGNC:13906]
ENSOMYG00000030500	4.02e-246	2.36834	0.386	0.152	1.26e-241	Granulocytes_VHSB57	Granulocytes	VHSB57			si:ch73-90p23.1	si:ch73-90p23.1 [Source:ZFIN;Acc:ZDB-GENE-131121-421]	FFAR2	free fatty acid receptor 2 [Source:HGNC Symbol;Acc:HGNC:4501]
ENSOMYG00000047895	0	2.31242	0.303	0.074	0	Granulocytes_VHSB57	Granulocytes	VHSB57			ripk3	receptor-interacting serine-threonine kinase 3 [Source:ZFIN;Acc:ZDB-GENE-071115-4]	ANKK1	ankyrin repeat and kinase domain containing 1 [Source:HGNC Symbol;Acc:HGNC:21027]
ENSOMYG00000004835	0	2.31242	0.303	0.074	0	Granulocytes_VHSB57	Granulocytes	VHSB57			ripk3	receptor-interacting serine-threonine kinase 3 [Source:ZFIN;Acc:ZDB-GENE-071115-4]	ANKK1	ankyrin repeat and kinase domain containing 1 [Source:HGNC Symbol;Acc:HGNC:21027]
ENSOMYG00000035889	0	2.28889	0.479	0.165	0	Granulocytes_VHSB57	Granulocytes	VHSB57	cytf	cystatin F [Source:HGNC Symbol;Acc:HGNC:2479]	CABZ01117840.1		CST7	cystatin F [Source:HGNC Symbol;Acc:HGNC:2479]
ENSOMYG00000055426	4.33e-142	2.2569	0.38	0.207	1.35e-137	Granulocytes_VHSB57	Granulocytes	VHSB57			BX004816.1	GTPase IMAP family member 4-like [Source:NCBI gene;Acc:571124]	GIMAP7	GTPase, IMAP family member 7 [Source:HGNC Symbol;Acc:HGNC:22404]
ENSOMYG00000048100	0	2.24609	0.831	0.298	0	Granulocytes_VHSB57	Granulocytes	VHSB57			tktb	transketolase b [Source:ZFIN;Acc:ZDB-GENE-030909-13]	TKT	transketolase [Source:HGNC Symbol;Acc:HGNC:11834]
ENSOMYG00000065375	1.23e-98	2.24207	0.257	0.125	3.83e-94	Granulocytes_VHSB57	Granulocytes	VHSB57			gpr132b	G protein-coupled receptor 132b [Source:ZFIN;Acc:ZDB-GENE-040724-83]	GPR132	G protein-coupled receptor 132 [Source:HGNC Symbol;Acc:HGNC:17482]
ENSOMYG00000032820	4.13e-265	2.24054	0.621	0.388	1.29e-260	Granulocytes_VHSB57	Granulocytes	VHSB57	ncf1	neutrophil cytosolic factor 1 [Source:ZFIN;Acc:ZDB-GENE-031006-6]	ncf1	neutrophil cytosolic factor 1 [Source:ZFIN;Acc:ZDB-GENE-031006-6]	NCF1	neutrophil cytosolic factor 1 [Source:HGNC Symbol;Acc:HGNC:7660]
ENSOMYG00000035908	2.31e-187	2.21699	0.32	0.126	7.2e-183	Granulocytes_VHSB57	Granulocytes	VHSB57	APMAP	adipocyte plasma membrane associated protein [Source:HGNC Symbol;Acc:HGNC:13238]	apmap	adipocyte plasma membrane associated protein [Source:NCBI gene;Acc:266637]	APMAP	adipocyte plasma membrane associated protein [Source:HGNC Symbol;Acc:HGNC:13238]
ENSOMYG00000035353	4.2e-259	2.1988	0.401	0.156	1.31e-254	Granulocytes_VHSB57	Granulocytes	VHSB57			ptgr1	prostaglandin reductase 1 [Source:ZFIN;Acc:ZDB-GENE-041212-80]	PTGR1	prostaglandin reductase 1 [Source:HGNC Symbol;Acc:HGNC:18429]
ENSOMYG00000005989	3.27e-279	2.12787	0.438	0.174	1.02e-274	Granulocytes_VHSB57	Granulocytes	VHSB57	il8r		cxcr1	chemokine (C-X-C motif) receptor 1 [Source:ZFIN;Acc:ZDB-GENE-070302-4]	CXCR1	C-X-C motif chemokine receptor 1 [Source:HGNC Symbol;Acc:HGNC:6026]
ENSOMYG00000025152	5.88e-271	2.12482	0.402	0.155	1.84e-266	Granulocytes_VHSB57	Granulocytes	VHSB57	ncf2	neutrophil cytosolic factor 2 [Source:ZFIN;Acc:ZDB-GENE-070209-29]	ncf2	neutrophil cytosolic factor 2 [Source:ZFIN;Acc:ZDB-GENE-070209-29]	NCF2	neutrophil cytosolic factor 2 [Source:HGNC Symbol;Acc:HGNC:7661]
ENSOMYG00000019195	0	2.12104	0.636	0.287	0	Granulocytes_VHSB57	Granulocytes	VHSB57			gpr84	G protein-coupled receptor 84 [Source:ZFIN;Acc:ZDB-GENE-070928-33]	GPR84	G protein-coupled receptor 84 [Source:HGNC Symbol;Acc:HGNC:4535]
ENSOMYG00000043403	7.59e-307	2.11739	0.353	0.105	2.37e-302	Granulocytes_VHSB57	Granulocytes	VHSB57	timp2a	TIMP metallopeptidase inhibitor 2a [Source:ZFIN;Acc:ZDB-GENE-030612-1]	timp2a	TIMP metallopeptidase inhibitor 2a [Source:ZFIN;Acc:ZDB-GENE-030612-1]	TIMP2	TIMP metallopeptidase inhibitor 2 [Source:HGNC Symbol;Acc:HGNC:11821]
ENSOMYG00000024697	7.89e-182	2.10432	0.304	0.115	2.47e-177	Granulocytes_VHSB57	Granulocytes	VHSB57	id2a	inhibitor of DNA binding 2a [Source:ZFIN;Acc:ZDB-GENE-020910-1]	id2a	inhibitor of DNA binding 2a [Source:ZFIN;Acc:ZDB-GENE-020910-1]	ID2	inhibitor of DNA binding 2 [Source:HGNC Symbol;Acc:HGNC:5361]
ENSOMYG00000040395	0	2.05209	0.555	0.194	0	Granulocytes_VHSB57	Granulocytes	VHSB57	adam28	ADAM metallopeptidase domain 28 [Source:ZFIN;Acc:ZDB-GENE-060929-532]	adam28	ADAM metallopeptidase domain 28 [Source:ZFIN;Acc:ZDB-GENE-060929-532]	ADAM28	ADAM metallopeptidase domain 28 [Source:HGNC Symbol;Acc:HGNC:206]
ENSOMYG00000045180	1.23e-210	2.05055	0.441	0.22	3.84e-206	Granulocytes_VHSB57	Granulocytes	VHSB57			CABZ01109021.1		CD9	CD9 molecule [Source:HGNC Symbol;Acc:HGNC:1709]
ENSOMYG00000028740	1.88e-189	2.0406	0.289	0.101	5.86e-185	Granulocytes_VHSB57	Granulocytes	VHSB57	pdlim5b	PDZ and LIM domain 5b [Source:ZFIN;Acc:ZDB-GENE-040426-908]	pdlim5b	PDZ and LIM domain 5b [Source:ZFIN;Acc:ZDB-GENE-040426-908]	PDLIM5	PDZ and LIM domain 5 [Source:HGNC Symbol;Acc:HGNC:17468]
ENSOMYG00000031002	0	2.03552	0.49	0.189	0	Granulocytes_VHSB57	Granulocytes	VHSB57			adam8b	ADAM metallopeptidase domain 8b [Source:ZFIN;Acc:ZDB-GENE-070808-1]	ADAM8	ADAM metallopeptidase domain 8 [Source:HGNC Symbol;Acc:HGNC:215]
ENSOMYG00000063459	7.1e-164	2.03096	0.257	0.09	2.22e-159	Granulocytes_VHSB57	Granulocytes	VHSB57			CABZ01059407.1		GIMAP7	GTPase, IMAP family member 7 [Source:HGNC Symbol;Acc:HGNC:22404]
ENSOMYG00000004853	7.1e-164	2.03096	0.257	0.09	2.22e-159	Granulocytes_VHSB57	Granulocytes	VHSB57			CABZ01059407.1		GIMAP7	GTPase, IMAP family member 7 [Source:HGNC Symbol;Acc:HGNC:22404]
ENSOMYG00000010293	1.8e-221	2.02981	0.384	0.156	5.61e-217	Granulocytes_VHSB57	Granulocytes	VHSB57			CU984600.2	si:dkeyp-118h9.7 [Source:NCBI gene;Acc:555303]	SACS	sacsin molecular chaperone [Source:HGNC Symbol;Acc:HGNC:10519]
ENSOMYG00000071671	0	2.02834	0.552	0.25	0	Granulocytes_VHSB57	Granulocytes	VHSB57			rab44	RAB44, member RAS oncogene family [Source:ZFIN;Acc:ZDB-GENE-040724-117]	RAB44	RAB44, member RAS oncogene family [Source:HGNC Symbol;Acc:HGNC:21068]
ENSOMYG00000029063	4.61e-189	2.02735	0.383	0.168	1.44e-184	Granulocytes_VHSB57	Granulocytes	VHSB57			tnfaip2b	tumor necrosis factor, alpha-induced protein 2b [Source:ZFIN;Acc:ZDB-GENE-081107-56]	TNFAIP2	TNF alpha induced protein 2 [Source:HGNC Symbol;Acc:HGNC:11895]
ENSOMYG00000045351	6.29e-201	2.01738	0.325	0.121	1.96e-196	Granulocytes_VHSB57	Granulocytes	VHSB57	g6pd	glucose-6-phosphate dehydrogenase [Source:ZFIN;Acc:ZDB-GENE-070508-4]	g6pd	glucose-6-phosphate dehydrogenase [Source:ZFIN;Acc:ZDB-GENE-070508-4]	G6PD	glucose-6-phosphate dehydrogenase [Source:HGNC Symbol;Acc:HGNC:4057]
ENSOMYG00000046742	3.64e-113	1.98492	0.412	0.253	1.14e-108	Granulocytes_VHSB57	Granulocytes	VHSB57			irf1b	interferon regulatory factor 1b [Source:ZFIN;Acc:ZDB-GENE-041114-13]	IRF1	interferon regulatory factor 1 [Source:HGNC Symbol;Acc:HGNC:6116]
ENSOMYG00000004644	1.55e-226	1.97835	0.361	0.133	4.85e-222	Granulocytes_VHSB57	Granulocytes	VHSB57			si:ch211-171h4.5	si:ch211-171h4.5 [Source:ZFIN;Acc:ZDB-GENE-081104-151]	MAG	myelin associated glycoprotein [Source:HGNC Symbol;Acc:HGNC:6783]
ENSOMYG00000025559	0	1.97269	0.733	0.228	0	Granulocytes_VHSB57	Granulocytes	VHSB57			mmp13a	matrix metallopeptidase 13a [Source:ZFIN;Acc:ZDB-GENE-031202-2]	MMP13	matrix metallopeptidase 13 [Source:HGNC Symbol;Acc:HGNC:7159]
ENSOMYG00000007817	1.55e-170	1.971	0.277	0.1	4.83e-166	Granulocytes_VHSB57	Granulocytes	VHSB57	rpia	ribose 5-phosphate isomerase A (ribose 5-phosphate epimerase) [Source:ZFIN;Acc:ZDB-GENE-041114-24]	rpia	ribose 5-phosphate isomerase A (ribose 5-phosphate epimerase) [Source:ZFIN;Acc:ZDB-GENE-041114-24]	RPIA	ribose 5-phosphate isomerase A [Source:HGNC Symbol;Acc:HGNC:10297]
ENSOMYG00000014111	0	1.9638	0.71	0.271	0	Granulocytes_VHSB57	Granulocytes	VHSB57	p47phox	neutrophil cytosolic factor 1 [Source:ZFIN;Acc:ZDB-GENE-031006-6]	ncf1	neutrophil cytosolic factor 1 [Source:ZFIN;Acc:ZDB-GENE-031006-6]	NCF1	neutrophil cytosolic factor 1 [Source:HGNC Symbol;Acc:HGNC:7660]
ENSOMYG00000014642	0	1.9495	0.502	0.207	0	Granulocytes_VHSB57	Granulocytes	VHSB57	pygl	phosphorylase, glycogen, liver [Source:ZFIN;Acc:ZDB-GENE-041205-1]	pygl	phosphorylase, glycogen, liver [Source:ZFIN;Acc:ZDB-GENE-041205-1]	PYGL	glycogen phosphorylase L [Source:HGNC Symbol;Acc:HGNC:9725]
ENSOMYG00000024679	6.14e-205	1.92824	0.44	0.212	1.92e-200	Granulocytes_VHSB57	Granulocytes	VHSB57	fpr1	formyl peptide receptor 1 [Source:ZFIN;Acc:ZDB-GENE-121227-2]	fpr1	formyl peptide receptor 1 [Source:ZFIN;Acc:ZDB-GENE-121227-2]	CMKLR1	chemerin chemokine-like receptor 1 [Source:HGNC Symbol;Acc:HGNC:2121]
ENSOMYG00000039543	7.41e-277	1.92794	0.416	0.154	2.32e-272	Granulocytes_VHSB57	Granulocytes	VHSB57	il-1rii		CABZ01078737.1	interleukin-1 receptor type 2 [Source:NCBI gene;Acc:101882195]	IL1R2	interleukin 1 receptor type 2 [Source:HGNC Symbol;Acc:HGNC:5994]
ENSOMYG00000037346	1.19e-295	1.92393	0.569	0.285	3.72e-291	Granulocytes_VHSB57	Granulocytes	VHSB57			si:ch211-139g16.8	si:ch211-139g16.8 [Source:ZFIN;Acc:ZDB-GENE-100922-126]	IGSF6	immunoglobulin superfamily member 6 [Source:HGNC Symbol;Acc:HGNC:5953]
ENSOMYG00000042070	7.6e-204	1.92069	0.317	0.113	2.37e-199	Granulocytes_VHSB57	Granulocytes	VHSB57		solute carrier family 2 member 6 [Source:ZFIN;Acc:ZDB-GENE-081104-301]	slc2a6	solute carrier family 2 member 6 [Source:ZFIN;Acc:ZDB-GENE-081104-301]	SLC2A6	solute carrier family 2 member 6 [Source:HGNC Symbol;Acc:HGNC:11011]
ENSOMYG00000064037	7.91e-210	1.91344	0.326	0.118	2.47e-205	Granulocytes_VHSB57	Granulocytes	VHSB57	batf	basic leucine zipper transcription factor, ATF-like [Source:ZFIN;Acc:ZDB-GENE-041014-291]	batf	basic leucine zipper transcription factor, ATF-like [Source:NCBI gene;Acc:564589]	BATF	basic leucine zipper ATF-like transcription factor [Source:HGNC Symbol;Acc:HGNC:958]
ENSOMYG00000020182	2.12e-183	1.88085	0.259	0.084	6.61e-179	Granulocytes_VHSB57	Granulocytes	VHSB57			adora2aa	adenosine A2a receptor a [Source:ZFIN;Acc:ZDB-GENE-080723-28]	ADORA2A	adenosine A2a receptor [Source:HGNC Symbol;Acc:HGNC:263]
ENSOMYG00000066712	8.89e-220	1.88034	0.274	0.084	2.78e-215	Granulocytes_VHSB57	Granulocytes	VHSB57
ENSOMYG00000026217	3.86e-154	1.87272	0.312	0.131	1.2e-149	Granulocytes_VHSB57	Granulocytes	VHSB57			prkcdb	protein kinase C, delta b [Source:ZFIN;Acc:ZDB-GENE-111129-1]	PRKCD	protein kinase C delta [Source:HGNC Symbol;Acc:HGNC:9399]
ENSOMYG00000005475	0	1.8554	0.69	0.251	0	Granulocytes_VHSB57	Granulocytes	VHSB57			hvcn1	hydrogen voltage-gated channel 1 [Source:NCBI gene;Acc:436618]	HVCN1	hydrogen voltage gated channel 1 [Source:HGNC Symbol;Acc:HGNC:28240]
ENSOMYG00000074590	0	1.83639	0.421	0.121	0	Granulocytes_VHSB57	Granulocytes	VHSB57
ENSOMYG00000000231	5.46e-138	1.83549	0.273	0.11	1.71e-133	Granulocytes_VHSB57	Granulocytes	VHSB57			btr26	bloodthirsty-related gene family, member 26 [Source:ZFIN;Acc:ZDB-GENE-070705-378]	TRIM65	tripartite motif containing 65 [Source:HGNC Symbol;Acc:HGNC:27316]
ENSOMYG00000065238	0	1.83142	0.722	0.361	0	Granulocytes_VHSB57	Granulocytes	VHSB57			zgc:158343	zgc:158343 [Source:NCBI gene;Acc:568780]	IER3	immediate early response 3 [Source:HGNC Symbol;Acc:HGNC:5392]
ENSOMYG00000043965	1.76e-198	1.8314	0.464	0.233	5.49e-194	Granulocytes_VHSB57	Granulocytes	VHSB57	prdx5	peroxiredoxin 5 [Source:ZFIN;Acc:ZDB-GENE-050522-159]	prdx5	peroxiredoxin 5 [Source:ZFIN;Acc:ZDB-GENE-050522-159]	PRDX5	peroxiredoxin 5 [Source:HGNC Symbol;Acc:HGNC:9355]
ENSOMYG00000028202	4.7e-179	1.82767	0.295	0.109	1.47e-174	Granulocytes_VHSB57	Granulocytes	VHSB57			rab11fip1a	RAB11 family interacting protein 1 (class I) a [Source:ZFIN;Acc:ZDB-GENE-051113-116]	RAB11FIP1	RAB11 family interacting protein 1 [Source:HGNC Symbol;Acc:HGNC:30265]
ENSOMYG00000021493	6.72e-170	1.80721	0.39	0.184	2.1e-165	Granulocytes_VHSB57	Granulocytes	VHSB57	GCA	grancalcin [Source:HGNC Symbol;Acc:HGNC:15990]	GCA	zgc:92027 [Source:ZFIN;Acc:ZDB-GENE-040930-3]	GCA	grancalcin [Source:HGNC Symbol;Acc:HGNC:15990]
ENSOMYG00000025832	6.55e-78	1.80494	0.34	0.208	2.05e-73	Granulocytes_VHSB57	Granulocytes	VHSB57			cox8a	cytochrome c oxidase subunit 8A [Source:ZFIN;Acc:ZDB-GENE-030131-9136]	COX8A	cytochrome c oxidase subunit 8A [Source:HGNC Symbol;Acc:HGNC:2294]
ENSOMYG00000052826	0	1.80004	0.454	0.14	0	Granulocytes_VHSB57	Granulocytes	VHSB57
ENSOMYG00000069615	0	1.79994	0.454	0.14	0	Granulocytes_VHSB57	Granulocytes	VHSB57
ENSOMYG00000005060	6.3e-211	1.78014	0.551	0.335	1.97e-206	Granulocytes_VHSB57	Granulocytes	VHSB57			plin2	perilipin 2 [Source:ZFIN;Acc:ZDB-GENE-050913-12]	PLIN2	perilipin 2 [Source:HGNC Symbol;Acc:HGNC:248]
ENSOMYG00000034247	3.05e-148	1.77581	0.434	0.237	9.53e-144	Granulocytes_VHSB57	Granulocytes	VHSB57			gsr	glutathione reductase [Source:ZFIN;Acc:ZDB-GENE-050522-116]	GSR	glutathione-disulfide reductase [Source:HGNC Symbol;Acc:HGNC:4623]
ENSOMYG00000042253	7.82e-162	1.77476	0.402	0.196	2.44e-157	Granulocytes_VHSB57	Granulocytes	VHSB57		FYN binding protein b [Source:ZFIN;Acc:ZDB-GENE-091204-85]	fybb	FYN binding protein b [Source:ZFIN;Acc:ZDB-GENE-091204-85]	FYB1	FYN binding protein 1 [Source:HGNC Symbol;Acc:HGNC:4036]
ENSOMYG00000040385	0	1.77368	0.957	0.752	0	Granulocytes_VHSB57	Granulocytes	VHSB57			nfkbiaa	nuclear factor of kappa light polypeptide gene enhancer in B-cells inhibitor, alpha a [Source:ZFIN;Acc:ZDB-GENE-040426-2227]	NFKBIA	NFKB inhibitor alpha [Source:HGNC Symbol;Acc:HGNC:7797]
ENSOMYG00000069516	6.66e-170	1.75811	0.25	0.083	2.08e-165	Granulocytes_VHSB57	Granulocytes	VHSB57	hspa13	heat shock protein 70 family, member 13 [Source:ZFIN;Acc:ZDB-GENE-070410-58]	hspa13	heat shock protein 70 family, member 13 [Source:ZFIN;Acc:ZDB-GENE-070410-58]	HSPA13	heat shock protein family A (Hsp70) member 13 [Source:HGNC Symbol;Acc:HGNC:11375]
ENSOMYG00000002153	0	1.74958	0.568	0.173	0	Granulocytes_VHSB57	Granulocytes	VHSB57
ENSOMYG00000049069	3.66e-177	1.74462	0.319	0.127	1.14e-172	Granulocytes_VHSB57	Granulocytes	VHSB57			ftr14	finTRIM family, member 14 [Source:ZFIN;Acc:ZDB-GENE-060512-201]	TRIM25	tripartite motif containing 25 [Source:HGNC Symbol;Acc:HGNC:12932]
ENSOMYG00000050102	2.81e-265	1.74391	0.313	0.093	8.79e-261	Granulocytes_VHSB57	Granulocytes	VHSB57
ENSOMYG00000052482	3.17e-265	1.74264	0.313	0.093	9.92e-261	Granulocytes_VHSB57	Granulocytes	VHSB57
ENSOMYG00000027609	2.36e-127	1.74182	0.36	0.179	7.38e-123	Granulocytes_VHSB57	Granulocytes	VHSB57		FYN binding protein b [Source:ZFIN;Acc:ZDB-GENE-091204-85]	fybb	FYN binding protein b [Source:ZFIN;Acc:ZDB-GENE-091204-85]	FYB1	FYN binding protein 1 [Source:HGNC Symbol;Acc:HGNC:4036]
ENSOMYG00000012502	8.57e-122	1.73428	0.322	0.152	2.68e-117	Granulocytes_VHSB57	Granulocytes	VHSB57	n4bp1	nedd4 binding protein 1 [Source:ZFIN;Acc:ZDB-GENE-030131-5538]	n4bp1	nedd4 binding protein 1 [Source:NCBI gene;Acc:327327]	N4BP1	NEDD4 binding protein 1 [Source:HGNC Symbol;Acc:HGNC:29850]
ENSOMYG00000039054	1.94e-253	1.7264	0.492	0.224	6.05e-249	Granulocytes_VHSB57	Granulocytes	VHSB57	g6pd	glucose-6-phosphate dehydrogenase [Source:ZFIN;Acc:ZDB-GENE-070508-4]	g6pd	glucose-6-phosphate dehydrogenase [Source:ZFIN;Acc:ZDB-GENE-070508-4]	G6PD	glucose-6-phosphate dehydrogenase [Source:HGNC Symbol;Acc:HGNC:4057]
ENSOMYG00000067875	2.83e-188	1.72487	0.251	0.08	8.84e-184	Granulocytes_VHSB57	Granulocytes	VHSB57
ENSOMYG00000054368	1.29e-229	1.72406	0.309	0.1	4.05e-225	Granulocytes_VHSB57	Granulocytes	VHSB57
ENSOMYG00000077185	1.29e-229	1.72406	0.309	0.1	4.05e-225	Granulocytes_VHSB57	Granulocytes	VHSB57
ENSOMYG00000005207	1.1e-108	1.71802	0.261	0.114	3.44e-104	Granulocytes_VHSB57	Granulocytes	VHSB57			zgc:171470	zgc:171470 [Source:ZFIN;Acc:ZDB-GENE-080204-4]	SIGLEC1	sialic acid binding Ig like lectin 1 [Source:HGNC Symbol;Acc:HGNC:11127]
ENSOMYG00000048438	6.66e-186	1.71758	0.256	0.083	2.08e-181	Granulocytes_VHSB57	Granulocytes	VHSB57
ENSOMYG00000062322	6.66e-186	1.71758	0.256	0.083	2.08e-181	Granulocytes_VHSB57	Granulocytes	VHSB57
ENSOMYG00000001005	2e-152	1.70451	0.342	0.145	6.24e-148	Granulocytes_VHSB57	Granulocytes	VHSB57			cyp4f3	cytochrome P450, family 4, subfamily F, polypeptide 3 [Source:ZFIN;Acc:ZDB-GENE-070410-108]	CYP4F3	cytochrome P450 family 4 subfamily F member 3 [Source:HGNC Symbol;Acc:HGNC:2646]
ENSOMYG00000071524	0	1.68927	0.562	0.172	0	Granulocytes_VHSB57	Granulocytes	VHSB57
ENSOMYG00000035927	2.63e-94	1.68898	0.27	0.129	8.23e-90	Granulocytes_VHSB57	Granulocytes	VHSB57			actn4	actinin, alpha 4 [Source:ZFIN;Acc:ZDB-GENE-030131-940]	ACTN4	actinin alpha 4 [Source:HGNC Symbol;Acc:HGNC:166]
ENSOMYG00000012440	4.53e-219	1.68532	0.377	0.141	1.42e-214	Granulocytes_VHSB57	Granulocytes	VHSB57	OXER1	oxoeicosanoid receptor 1 [Source:HGNC Symbol;Acc:HGNC:24884]	hcar1-3	hydroxycarboxylic acid receptor 1-3 [Source:ZFIN;Acc:ZDB-GENE-081107-48]	HCAR2	hydroxycarboxylic acid receptor 2 [Source:HGNC Symbol;Acc:HGNC:24827]
ENSOMYG00000026496	2.99e-145	1.68253	0.53	0.345	9.34e-141	Granulocytes_VHSB57	Granulocytes	VHSB57			gng5	guanine nucleotide binding protein (G protein), gamma 5 [Source:ZFIN;Acc:ZDB-GENE-030131-9966]	GNG5	G protein subunit gamma 5 [Source:HGNC Symbol;Acc:HGNC:4408]
ENSOMYG00000008998	1.57e-88	1.67165	0.295	0.156	4.92e-84	Granulocytes_VHSB57	Granulocytes	VHSB57	dhx58	DEXH (Asp-Glu-X-His) box polypeptide 58 [Source:ZFIN;Acc:ZDB-GENE-120612-3]	dhx58	DEXH (Asp-Glu-X-His) box polypeptide 58 [Source:ZFIN;Acc:ZDB-GENE-120612-3]	DHX58	DExH-box helicase 58 [Source:HGNC Symbol;Acc:HGNC:29517]
ENSOMYG00000043870	3.58e-121	1.6666	0.411	0.239	1.12e-116	Granulocytes_VHSB57	Granulocytes	VHSB57	spi1b	Spi-1 proto-oncogene b [Source:ZFIN;Acc:ZDB-GENE-980526-164]	spi1b	Spi-1 proto-oncogene b [Source:ZFIN;Acc:ZDB-GENE-980526-164]	SPI1	Spi-1 proto-oncogene [Source:HGNC Symbol;Acc:HGNC:11241]
ENSOMYG00000013571	2.63e-47	1.6649	0.276	0.175	8.2e-43	Granulocytes_VHSB57	Granulocytes	VHSB57	cox17	cytochrome c oxidase copper chaperone COX17 [Source:ZFIN;Acc:ZDB-GENE-040912-91]	cox17	cytochrome c oxidase copper chaperone COX17 [Source:ZFIN;Acc:ZDB-GENE-040912-91]	COX17	cytochrome c oxidase copper chaperone COX17 [Source:HGNC Symbol;Acc:HGNC:2264]
ENSOMYG00000069420	0	1.66145	0.396	0.12	0	Granulocytes_VHSB57	Granulocytes	VHSB57
ENSOMYG00000051029	6.3e-193	1.65993	0.552	0.344	1.97e-188	Granulocytes_VHSB57	Granulocytes	VHSB57			lsp1a	lymphocyte specific protein 1 a [Source:ZFIN;Acc:ZDB-GENE-131127-171]	CALD1	caldesmon 1 [Source:HGNC Symbol;Acc:HGNC:1441]
ENSOMYG00000053460	1.5e-298	1.65859	0.36	0.11	4.69e-294	Granulocytes_VHSB57	Granulocytes	VHSB57
ENSOMYG00000051243	0	1.65428	0.456	0.136	0	Granulocytes_VHSB57	Granulocytes	VHSB57
ENSOMYG00000047986	1.02e-163	1.63846	0.3	0.118	3.18e-159	Granulocytes_VHSB57	Granulocytes	VHSB57			ftr14	finTRIM family, member 14 [Source:ZFIN;Acc:ZDB-GENE-060512-201]	TRIM25	tripartite motif containing 25 [Source:HGNC Symbol;Acc:HGNC:12932]
ENSOMYG00000035100	2.48e-153	1.63354	0.281	0.105	7.74e-149	Granulocytes_VHSB57	Granulocytes	VHSB57	alpl	alkaline phosphatase, biomineralization associated [Source:ZFIN;Acc:ZDB-GENE-040420-1]	alpl	alkaline phosphatase, biomineralization associated [Source:ZFIN;Acc:ZDB-GENE-040420-1]	ALPL	alkaline phosphatase, biomineralization associated [Source:HGNC Symbol;Acc:HGNC:438]
ENSOMYG00000039445	0	1.63223	0.661	0.35	0	Granulocytes_VHSB57	Granulocytes	VHSB57	p22-phox		cyba	cytochrome b-245, alpha polypeptide [Source:ZFIN;Acc:ZDB-GENE-040426-1526]	CYBA	cytochrome b-245 alpha chain [Source:HGNC Symbol;Acc:HGNC:2577]
ENSOMYG00000053196	0	1.61455	0.433	0.129	0	Granulocytes_VHSB57	Granulocytes	VHSB57
ENSOMYG00000061413	0	1.61391	0.544	0.16	0	Granulocytes_VHSB57	Granulocytes	VHSB57
ENSOMYG00000063116	1.35e-246	1.61136	0.303	0.092	4.2e-242	Granulocytes_VHSB57	Granulocytes	VHSB57
ENSOMYG00000038536	1.28e-204	1.60797	0.483	0.232	4.01e-200	Granulocytes_VHSB57	Granulocytes	VHSB57	pfkfb4a	6-phosphofructo-2-kinase/fructose-2,6-biphosphatase 4a [Source:ZFIN;Acc:ZDB-GENE-051120-51]	pfkfb4a	6-phosphofructo-2-kinase/fructose-2,6-biphosphatase 4a [Source:ZFIN;Acc:ZDB-GENE-051120-51]	PFKFB4	6-phosphofructo-2-kinase/fructose-2,6-biphosphatase 4 [Source:HGNC Symbol;Acc:HGNC:8875]
ENSOMYG00000039206	1.89e-107	1.59491	0.283	0.133	5.92e-103	Granulocytes_VHSB57	Granulocytes	VHSB57	hk1	hexokinase 1 [Source:ZFIN;Acc:ZDB-GENE-040426-2848]	hk1	hexokinase 1 [Source:ZFIN;Acc:ZDB-GENE-040426-2848]	HK1	hexokinase 1 [Source:HGNC Symbol;Acc:HGNC:4922]
ENSOMYG00000019140	2.37e-62	1.59097	0.253	0.143	7.41e-58	Granulocytes_VHSB57	Granulocytes	VHSB57	zfp313		rnf114	ring finger protein 114 [Source:ZFIN;Acc:ZDB-GENE-040813-1]	RNF114	ring finger protein 114 [Source:HGNC Symbol;Acc:HGNC:13094]
ENSOMYG00000005782	2.94e-263	1.58897	0.641	0.395	9.19e-259	Granulocytes_VHSB57	Granulocytes	VHSB57		leupaxin [Source:ZFIN;Acc:ZDB-GENE-081105-159]	lpxn	leupaxin [Source:ZFIN;Acc:ZDB-GENE-081105-159]	LPXN	leupaxin [Source:HGNC Symbol;Acc:HGNC:14061]
ENSOMYG00000062402	3.82e-143	1.57944	0.532	0.341	1.19e-138	Granulocytes_VHSB57	Granulocytes	VHSB57	ptpn6	protein tyrosine phosphatase non-receptor type 6 [Source:ZFIN;Acc:ZDB-GENE-030131-7513]	ptpn6	protein tyrosine phosphatase non-receptor type 6 [Source:ZFIN;Acc:ZDB-GENE-030131-7513]	PTPN6	protein tyrosine phosphatase non-receptor type 6 [Source:HGNC Symbol;Acc:HGNC:9658]
ENSOMYG00000015590	1.66e-87	1.56889	0.347	0.203	5.18e-83	Granulocytes_VHSB57	Granulocytes	VHSB57			sec61g	SEC61 translocon gamma subunit [Source:ZFIN;Acc:ZDB-GENE-040718-203]	SEC61G	SEC61 translocon subunit gamma [Source:HGNC Symbol;Acc:HGNC:18277]
ENSOMYG00000076674	3.74e-293	1.5674	0.39	0.127	1.17e-288	Granulocytes_VHSB57	Granulocytes	VHSB57
ENSOMYG00000077381	1.25e-118	1.55995	0.465	0.284	3.9e-114	Granulocytes_VHSB57	Granulocytes	VHSB57	ptpn6	protein tyrosine phosphatase non-receptor type 6 [Source:ZFIN;Acc:ZDB-GENE-030131-7513]	ptpn6	protein tyrosine phosphatase non-receptor type 6 [Source:ZFIN;Acc:ZDB-GENE-030131-7513]	PTPN6	protein tyrosine phosphatase non-receptor type 6 [Source:HGNC Symbol;Acc:HGNC:9658]
ENSOMYG00000016358	7.22e-141	1.55974	0.37	0.169	2.25e-136	Granulocytes_VHSB57	Granulocytes	VHSB57			SLC16A3	si:ch211-234h8.7 [Source:ZFIN;Acc:ZDB-GENE-061009-16]	SLC16A3	solute carrier family 16 member 3 [Source:HGNC Symbol;Acc:HGNC:10924]
ENSOMYG00000057614	1.15e-241	1.55162	0.322	0.103	3.61e-237	Granulocytes_VHSB57	Granulocytes	VHSB57
ENSOMYG00000010616	0	1.55135	0.864	0.509	0	Granulocytes_VHSB57	Granulocytes	VHSB57	scinlb	scinderin like b [Source:ZFIN;Acc:ZDB-GENE-040426-2068]	scinla	scinderin like a [Source:ZFIN;Acc:ZDB-GENE-030131-2005]	GSN	gelsolin [Source:HGNC Symbol;Acc:HGNC:4620]
ENSOMYG00000017183	2.81e-121	1.54997	0.287	0.123	8.78e-117	Granulocytes_VHSB57	Granulocytes	VHSB57			GPR141	si:dkey-94e7.1 [Source:ZFIN;Acc:ZDB-GENE-070912-610]	GPR141	G protein-coupled receptor 141 [Source:HGNC Symbol;Acc:HGNC:19997]
ENSOMYG00000013918	9.24e-188	1.54978	0.461	0.231	2.89e-183	Granulocytes_VHSB57	Granulocytes	VHSB57	ncf2	neutrophil cytosolic factor 2 [Source:ZFIN;Acc:ZDB-GENE-070209-29]	ncf2	neutrophil cytosolic factor 2 [Source:ZFIN;Acc:ZDB-GENE-070209-29]	NCF2	neutrophil cytosolic factor 2 [Source:HGNC Symbol;Acc:HGNC:7661]
ENSOMYG00000070464	3.02e-205	1.54818	0.512	0.275	9.43e-201	Granulocytes_VHSB57	Granulocytes	VHSB57			zgc:171579	zgc:171579 [Source:ZFIN;Acc:ZDB-GENE-080204-32]	GPR4	G protein-coupled receptor 4 [Source:HGNC Symbol;Acc:HGNC:4497]
ENSOMYG00000043376	2.03e-126	1.54685	0.322	0.148	6.34e-122	Granulocytes_VHSB57	Granulocytes	VHSB57			fastkd1	FAST kinase domains 1 [Source:ZFIN;Acc:ZDB-GENE-040426-1833]	EVI2A	ecotropic viral integration site 2A [Source:HGNC Symbol;Acc:HGNC:3499]
ENSOMYG00000016082	2.09e-116	1.54034	0.319	0.151	6.54e-112	Granulocytes_VHSB57	Granulocytes	VHSB57			si:dkey-15j16.3	si:dkey-15j16.3 [Source:ZFIN;Acc:ZDB-GENE-030131-4680]	GPA33	glycoprotein A33 [Source:HGNC Symbol;Acc:HGNC:4445]
ENSOMYG00000012253	0	1.53578	0.601	0.252	0	Granulocytes_VHSB57	Granulocytes	VHSB57			lta4h	leukotriene A4 hydrolase [Source:ZFIN;Acc:ZDB-GENE-040426-2477]	LTA4H	leukotriene A4 hydrolase [Source:HGNC Symbol;Acc:HGNC:6710]
ENSOMYG00000061908	7.62e-83	1.53242	0.388	0.239	2.38e-78	Granulocytes_VHSB57	Granulocytes	VHSB57			cdc42	cell division cycle 42 [Source:ZFIN;Acc:ZDB-GENE-030131-8783]	CDC42	cell division cycle 42 [Source:HGNC Symbol;Acc:HGNC:1736]
ENSOMYG00000013354	1.37e-153	1.53033	0.397	0.192	4.29e-149	Granulocytes_VHSB57	Granulocytes	VHSB57			rhogb	ras homolog family member Gb [Source:ZFIN;Acc:ZDB-GENE-030131-8877]	RHOG	ras homolog family member G [Source:HGNC Symbol;Acc:HGNC:672]
ENSOMYG00000042578	0	1.52917	0.885	0.323	0	Granulocytes_VHSB57	Granulocytes	VHSB57	hce23		npsn	nephrosin [Source:ZFIN;Acc:ZDB-GENE-040420-2]	ASTL	astacin like metalloendopeptidase [Source:HGNC Symbol;Acc:HGNC:31704]
ENSOMYG00000000673	0	1.52852	0.866	0.415	0	Granulocytes_VHSB57	Granulocytes	VHSB57		S100 calcium binding protein A10a [Source:ZFIN;Acc:ZDB-GENE-041010-35]	s100a10b	S100 calcium binding protein A10b [Source:ZFIN;Acc:ZDB-GENE-040426-1937]	S100A1	S100 calcium binding protein A1 [Source:HGNC Symbol;Acc:HGNC:10486]
ENSOMYG00000003396	0	1.52622	0.828	0.62	0	Granulocytes_VHSB57	Granulocytes	VHSB57			nfkbiaa	nuclear factor of kappa light polypeptide gene enhancer in B-cells inhibitor, alpha a [Source:ZFIN;Acc:ZDB-GENE-040426-2227]	NFKBIA	NFKB inhibitor alpha [Source:HGNC Symbol;Acc:HGNC:7797]
ENSOMYG00000022378	1.46e-97	1.51882	0.331	0.175	4.55e-93	Granulocytes_VHSB57	Granulocytes	VHSB57	spi1b	Spi-1 proto-oncogene b [Source:ZFIN;Acc:ZDB-GENE-980526-164]	spi1b	Spi-1 proto-oncogene b [Source:ZFIN;Acc:ZDB-GENE-980526-164]	SPI1	Spi-1 proto-oncogene [Source:HGNC Symbol;Acc:HGNC:11241]
ENSOMYG00000027075	8.11e-116	1.515	0.463	0.31	2.53e-111	Granulocytes_VHSB57	Granulocytes	VHSB57	ddx5	DEAD (Asp-Glu-Ala-Asp) box helicase 5 [Source:ZFIN;Acc:ZDB-GENE-030131-925]	ddx5	DEAD (Asp-Glu-Ala-Asp) box helicase 5 [Source:ZFIN;Acc:ZDB-GENE-030131-925]	DDX5	DEAD-box helicase 5 [Source:HGNC Symbol;Acc:HGNC:2746]
ENSOMYG00000015811	8.42e-46	1.50815	0.275	0.175	2.63e-41	Granulocytes_VHSB57	Granulocytes	VHSB57	cklf7	CKLF like MARVEL transmembrane domain containing 7 [Source:HGNC Symbol;Acc:HGNC:19178]	cmtm7	CKLF-like MARVEL transmembrane domain containing 7 [Source:ZFIN;Acc:ZDB-GENE-041111-174]	CMTM7	CKLF like MARVEL transmembrane domain containing 7 [Source:HGNC Symbol;Acc:HGNC:19178]
ENSOMYG00000002188	7.7e-94	1.50046	0.457	0.329	2.4e-89	Granulocytes_VHSB57	Granulocytes	VHSB57	nfkb2	nuclear factor of kappa light polypeptide gene enhancer in B-cells 2 (p49/p100) [Source:ZFIN;Acc:ZDB-GENE-030131-6701]	nfkb2	nuclear factor of kappa light polypeptide gene enhancer in B-cells 2 (p49/p100) [Source:ZFIN;Acc:ZDB-GENE-030131-6701]	NFKB2	nuclear factor kappa B subunit 2 [Source:HGNC Symbol;Acc:HGNC:7795]
ENSOMYG00000061751	2.5e-295	1.49768	0.397	0.13	7.8e-291	Granulocytes_VHSB57	Granulocytes	VHSB57
ENSOMYG00000002752	4.76e-137	1.49756	0.401	0.211	1.49e-132	Granulocytes_VHSB57	Granulocytes	VHSB57			pclaf	PCNA clamp associated factor [Source:ZFIN;Acc:ZDB-GENE-131127-543]		novel protein
ENSOMYG00000055514	4.28e-187	1.49452	0.605	0.415	1.34e-182	Granulocytes_VHSB57	Granulocytes	VHSB57		lymphocyte specific protein 1 b [Source:ZFIN;Acc:ZDB-GENE-141222-12]	lsp1a	lymphocyte specific protein 1 a [Source:ZFIN;Acc:ZDB-GENE-131127-171]	CALD1	caldesmon 1 [Source:HGNC Symbol;Acc:HGNC:1441]
ENSOMYG00000031942	6.4e-150	1.49183	0.53	0.375	2e-145	Granulocytes_VHSB57	Granulocytes	VHSB57	ddx5	DEAD (Asp-Glu-Ala-Asp) box helicase 5 [Source:ZFIN;Acc:ZDB-GENE-030131-925]	ddx5	DEAD (Asp-Glu-Ala-Asp) box helicase 5 [Source:ZFIN;Acc:ZDB-GENE-030131-925]	DDX5	DEAD-box helicase 5 [Source:HGNC Symbol;Acc:HGNC:2746]
ENSOMYG00000038732	1.21e-196	1.48321	0.546	0.314	3.79e-192	Granulocytes_VHSB57	Granulocytes	VHSB57			actn4	actinin, alpha 4 [Source:ZFIN;Acc:ZDB-GENE-030131-940]	ACTN4	actinin alpha 4 [Source:HGNC Symbol;Acc:HGNC:166]
ENSOMYG00000043213	4.18e-94	1.48017	0.432	0.273	1.31e-89	Granulocytes_VHSB57	Granulocytes	VHSB57	sc61g		sec61g	SEC61 translocon gamma subunit [Source:ZFIN;Acc:ZDB-GENE-040718-203]	SEC61G	SEC61 translocon subunit gamma [Source:HGNC Symbol;Acc:HGNC:18277]
ENSOMYG00000060881	7.06e-132	1.47577	0.35	0.158	2.2e-127	Granulocytes_VHSB57	Granulocytes	VHSB57			SLC16A3	si:ch211-234h8.7 [Source:ZFIN;Acc:ZDB-GENE-061009-16]	SLC16A3	solute carrier family 16 member 3 [Source:HGNC Symbol;Acc:HGNC:10924]
ENSOMYG00000012191	0	1.47047	0.89	0.348	0	Granulocytes_VHSB57	Granulocytes	VHSB57			txn	thioredoxin [Source:ZFIN;Acc:ZDB-GENE-040718-162]	TXN	thioredoxin [Source:HGNC Symbol;Acc:HGNC:12435]
ENSOMYG00000038157	0	1.46368	0.905	0.411	0	Granulocytes_VHSB57	Granulocytes	VHSB57			CU499336.2		PLAC8L1	PLAC8 like 1 [Source:HGNC Symbol;Acc:HGNC:31746]
ENSOMYG00000021677	0	1.45224	0.873	0.665	0	Granulocytes_VHSB57	Granulocytes	VHSB57	zgc:162730	zgc:162730 [Source:ZFIN;Acc:ZDB-GENE-030131-6366]	zgc:162730	zgc:162730 [Source:ZFIN;Acc:ZDB-GENE-030131-6366]	ZFP36L1	ZFP36 ring finger protein like 1 [Source:HGNC Symbol;Acc:HGNC:1107]
ENSOMYG00000041910	2.1e-276	1.45047	0.634	0.351	6.57e-272	Granulocytes_VHSB57	Granulocytes	VHSB57	scinlb	scinderin like b [Source:ZFIN;Acc:ZDB-GENE-040426-2068]	scinlb	scinderin like b [Source:ZFIN;Acc:ZDB-GENE-040426-2068]	GSN	gelsolin [Source:HGNC Symbol;Acc:HGNC:4620]
ENSOMYG00000006012	3.55e-94	1.44759	0.499	0.421	1.11e-89	Granulocytes_VHSB57	Granulocytes	VHSB57			eif4a1b	eukaryotic translation initiation factor 4A1B [Source:ZFIN;Acc:ZDB-GENE-040120-6]	EIF4A2	eukaryotic translation initiation factor 4A2 [Source:HGNC Symbol;Acc:HGNC:3284]
ENSOMYG00000041967	3.04e-75	1.44608	0.32	0.187	9.5e-71	Granulocytes_VHSB57	Granulocytes	VHSB57	TNFAIP3	TNF alpha induced protein 3 [Source:HGNC Symbol;Acc:HGNC:11896]	tnfaip3	tumor necrosis factor, alpha-induced protein 3 [Source:ZFIN;Acc:ZDB-GENE-100212-2]	TNFAIP3	TNF alpha induced protein 3 [Source:HGNC Symbol;Acc:HGNC:11896]
ENSOMYG00000059305	0	1.44604	0.609	0.178	0	Granulocytes_VHSB57	Granulocytes	VHSB57
ENSOMYG00000066296	4.49e-68	1.44469	0.289	0.161	1.4e-63	Granulocytes_VHSB57	Granulocytes	VHSB57	cdc25d	cell division cycle 25 homolog d [Source:ZFIN;Acc:ZDB-GENE-090313-74]	cdc25d	cell division cycle 25 homolog d [Source:ZFIN;Acc:ZDB-GENE-090313-74]	CDC25C	cell division cycle 25C [Source:HGNC Symbol;Acc:HGNC:1727]
ENSOMYG00000047172	2.38e-121	1.44426	0.424	0.239	7.42e-117	Granulocytes_VHSB57	Granulocytes	VHSB57	c5ar	complement C5a receptor 1 [Source:ZFIN;Acc:ZDB-GENE-190430-1]	CABZ01041494.1	C5a anaphylatoxin chemotactic receptor [Source:NCBI gene;Acc:100000959]	C5AR1	complement C5a receptor 1 [Source:HGNC Symbol;Acc:HGNC:1338]
ENSOMYG00000019888	1.44e-235	1.43868	0.692	0.428	4.51e-231	Granulocytes_VHSB57	Granulocytes	VHSB57	cebpb	CCAAT enhancer binding protein beta [Source:ZFIN;Acc:ZDB-GENE-020111-3]	cebpb	CCAAT enhancer binding protein beta [Source:ZFIN;Acc:ZDB-GENE-020111-3]	CEBPB	CCAAT enhancer binding protein beta [Source:HGNC Symbol;Acc:HGNC:1834]
ENSOMYG00000017838	2.44e-106	1.43214	0.315	0.153	7.61e-102	Granulocytes_VHSB57	Granulocytes	VHSB57			vav3b	vav 3 guanine nucleotide exchange factor b [Source:ZFIN;Acc:ZDB-GENE-070912-251]	VAV3	vav guanine nucleotide exchange factor 3 [Source:HGNC Symbol;Acc:HGNC:12659]
ENSOMYG00000059121	9.02e-273	1.43088	0.582	0.272	2.82e-268	Granulocytes_VHSB57	Granulocytes	VHSB57			ltb4r	leukotriene B4 receptor [Source:ZFIN;Acc:ZDB-GENE-070705-164]	LTB4R	leukotriene B4 receptor [Source:HGNC Symbol;Acc:HGNC:6713]
ENSOMYG00000002760	1.8e-71	1.4256	0.379	0.237	5.62e-67	Granulocytes_VHSB57	Granulocytes	VHSB57			fam107b	family with sequence similarity 107 member B [Source:ZFIN;Acc:ZDB-GENE-031030-12]	FAM107B	family with sequence similarity 107 member B [Source:HGNC Symbol;Acc:HGNC:23726]
ENSOMYG00000007858	0	1.42082	0.756	0.276	0	Granulocytes_VHSB57	Granulocytes	VHSB57	ALOX5AP	arachidonate 5-lipoxygenase activating protein [Source:HGNC Symbol;Acc:HGNC:436]	alox5ap	arachidonate 5-lipoxygenase-activating protein [Source:ZFIN;Acc:ZDB-GENE-030131-9322]	ALOX5AP	arachidonate 5-lipoxygenase activating protein [Source:HGNC Symbol;Acc:HGNC:436]
ENSOMYG00000045057	0	1.41856	0.932	0.362	0	Granulocytes_VHSB57	Granulocytes	VHSB57	lect2		lect2l	leukocyte cell-derived chemotaxin 2 like [Source:ZFIN;Acc:ZDB-GENE-070127-4]	LECT2	leukocyte cell derived chemotaxin 2 [Source:HGNC Symbol;Acc:HGNC:6550]
ENSOMYG00000010468	0	1.41706	0.879	0.508	0	Granulocytes_VHSB57	Granulocytes	VHSB57	gpia	glucose-6-phosphate isomerase a [Source:ZFIN;Acc:ZDB-GENE-020513-2]	gpib	glucose-6-phosphate isomerase b [Source:ZFIN;Acc:ZDB-GENE-020513-3]	GPI	glucose-6-phosphate isomerase [Source:HGNC Symbol;Acc:HGNC:4458]
ENSOMYG00000064553	1.08e-264	1.41672	0.336	0.105	3.37e-260	Granulocytes_VHSB57	Granulocytes	VHSB57
ENSOMYG00000069276	9.86e-82	1.4162	0.358	0.202	3.08e-77	Granulocytes_VHSB57	Granulocytes	VHSB57	ncf4	neutrophil cytosolic factor 4 [Source:ZFIN;Acc:ZDB-GENE-041124-1]	ncf4	neutrophil cytosolic factor 4 [Source:ZFIN;Acc:ZDB-GENE-041124-1]	NCF4	neutrophil cytosolic factor 4 [Source:HGNC Symbol;Acc:HGNC:7662]
ENSOMYG00000018563	4e-159	1.40849	0.396	0.18	1.25e-154	Granulocytes_VHSB57	Granulocytes	VHSB57			zgc:56585	zgc:56585 [Source:ZFIN;Acc:ZDB-GENE-040426-1084]	HPGD	15-hydroxyprostaglandin dehydrogenase [Source:HGNC Symbol;Acc:HGNC:5154]
ENSOMYG00000010408	5.86e-29	1.40817	0.391	0.328	1.83e-24	Granulocytes_VHSB57	Granulocytes	VHSB57	cox6c	cytochrome c oxidase subunit 6C [Source:ZFIN;Acc:ZDB-GENE-040724-95]	cox6c	cytochrome c oxidase subunit 6C [Source:ZFIN;Acc:ZDB-GENE-040724-95]	COX6C	cytochrome c oxidase subunit 6C [Source:HGNC Symbol;Acc:HGNC:2285]
ENSOMYG00000017506	3.07e-81	1.408	0.35	0.203	9.6e-77	Granulocytes_VHSB57	Granulocytes	VHSB57			anxa11b	annexin A11b [Source:ZFIN;Acc:ZDB-GENE-030707-5]	ANXA11	annexin A11 [Source:HGNC Symbol;Acc:HGNC:535]
ENSOMYG00000014131	1.01e-124	1.39655	0.474	0.282	3.16e-120	Granulocytes_VHSB57	Granulocytes	VHSB57	msra	methionine sulfoxide reductase Aa [Source:ZFIN;Acc:ZDB-GENE-041014-344]	msra	methionine sulfoxide reductase A [Source:ZFIN;Acc:ZDB-GENE-041014-344]	MSRA	methionine sulfoxide reductase A [Source:HGNC Symbol;Acc:HGNC:7377]
ENSOMYG00000063796	2.38e-265	1.39559	0.377	0.127	7.42e-261	Granulocytes_VHSB57	Granulocytes	VHSB57
ENSOMYG00000045235	7.12e-70	1.38954	0.358	0.221	2.23e-65	Granulocytes_VHSB57	Granulocytes	VHSB57	wbp2nl	WBP2 N-terminal like [Source:ZFIN;Acc:ZDB-GENE-030131-4012]	wbp2nl	WBP2 N-terminal like [Source:ZFIN;Acc:ZDB-GENE-030131-4012]	WBP2	WW domain binding protein 2 [Source:HGNC Symbol;Acc:HGNC:12738]
ENSOMYG00000011179	1.18e-70	1.38678	0.386	0.254	3.68e-66	Granulocytes_VHSB57	Granulocytes	VHSB57	JUNB	JunB proto-oncogene, AP-1 transcription factor subunit [Source:HGNC Symbol;Acc:HGNC:6205]	junba	JunB proto-oncogene, AP-1 transcription factor subunit a [Source:ZFIN;Acc:ZDB-GENE-040426-2172]	JUNB	JunB proto-oncogene, AP-1 transcription factor subunit [Source:HGNC Symbol;Acc:HGNC:6205]
ENSOMYG00000007383	3.98e-59	1.38566	0.323	0.195	1.24e-54	Granulocytes_VHSB57	Granulocytes	VHSB57	hck	HCK proto-oncogene, Src family tyrosine kinase [Source:ZFIN;Acc:ZDB-GENE-090313-72]	hck	HCK proto-oncogene, Src family tyrosine kinase [Source:ZFIN;Acc:ZDB-GENE-090313-72]	HCK	HCK proto-oncogene, Src family tyrosine kinase [Source:HGNC Symbol;Acc:HGNC:4840]
ENSOMYG00000017399	1.89e-82	1.38267	0.451	0.312	5.89e-78	Granulocytes_VHSB57	Granulocytes	VHSB57	JUNB	JunB proto-oncogene, AP-1 transcription factor subunit [Source:HGNC Symbol;Acc:HGNC:6205]	junba	JunB proto-oncogene, AP-1 transcription factor subunit a [Source:ZFIN;Acc:ZDB-GENE-040426-2172]	JUNB	JunB proto-oncogene, AP-1 transcription factor subunit [Source:HGNC Symbol;Acc:HGNC:6205]
ENSOMYG00000061059	9.59e-119	1.37088	0.527	0.354	3e-114	Granulocytes_VHSB57	Granulocytes	VHSB57	grap2b	GRB2 related adaptor protein 2b [Source:ZFIN;Acc:ZDB-GENE-040426-1485]	grap2b	GRB2 related adaptor protein 2b [Source:ZFIN;Acc:ZDB-GENE-040426-1485]	GRAP2	GRB2 related adaptor protein 2 [Source:HGNC Symbol;Acc:HGNC:4563]
ENSOMYG00000029933	1.47e-53	1.36792	0.28	0.166	4.58e-49	Granulocytes_VHSB57	Granulocytes	VHSB57			cdc42	cell division cycle 42 [Source:ZFIN;Acc:ZDB-GENE-030131-8783]	CDC42	cell division cycle 42 [Source:HGNC Symbol;Acc:HGNC:1736]
ENSOMYG00000034371	1.52e-195	1.3663	0.627	0.468	4.76e-191	Granulocytes_VHSB57	Granulocytes	VHSB57	pkma	pyruvate kinase M1/2a [Source:ZFIN;Acc:ZDB-GENE-031201-4]	pkma	pyruvate kinase M1/2a [Source:ZFIN;Acc:ZDB-GENE-031201-4]	PKM	pyruvate kinase M1/2 [Source:HGNC Symbol;Acc:HGNC:9021]
ENSOMYG00000007289	2.26e-121	1.36447	0.349	0.168	7.06e-117	Granulocytes_VHSB57	Granulocytes	VHSB57			adam8b	ADAM metallopeptidase domain 8b [Source:ZFIN;Acc:ZDB-GENE-070808-1]	ADAM8	ADAM metallopeptidase domain 8 [Source:HGNC Symbol;Acc:HGNC:215]
ENSOMYG00000042506	4.11e-137	1.35581	0.582	0.384	1.28e-132	Granulocytes_VHSB57	Granulocytes	VHSB57		cytochrome b-245, beta polypeptide (chronic granulomatous disease) [Source:ZFIN;Acc:ZDB-GENE-040426-1380]	cybb	cytochrome b-245, beta polypeptide (chronic granulomatous disease) [Source:ZFIN;Acc:ZDB-GENE-040426-1380]	CYBB	cytochrome b-245 beta chain [Source:HGNC Symbol;Acc:HGNC:2578]
ENSOMYG00000046798	6.69e-95	1.35034	0.414	0.251	2.09e-90	Granulocytes_VHSB57	Granulocytes	VHSB57			WDR1	WD repeat domain 1 [Source:HGNC Symbol;Acc:HGNC:12754]	WDR1	WD repeat domain 1 [Source:HGNC Symbol;Acc:HGNC:12754]
ENSOMYG00000061147	1.06e-105	1.34589	0.289	0.133	3.3e-101	Granulocytes_VHSB57	Granulocytes	VHSB57	zgc:171579	zgc:171579 [Source:ZFIN;Acc:ZDB-GENE-080204-32]	zgc:171579	zgc:171579 [Source:ZFIN;Acc:ZDB-GENE-080204-32]	GPR4	G protein-coupled receptor 4 [Source:HGNC Symbol;Acc:HGNC:4497]
ENSOMYG00000037776	7.53e-99	1.34564	0.549	0.387	2.35e-94	Granulocytes_VHSB57	Granulocytes	VHSB57			gmfb	glia maturation factor, beta [Source:ZFIN;Acc:ZDB-GENE-040426-2114]	GMFG	glia maturation factor gamma [Source:HGNC Symbol;Acc:HGNC:4374]
ENSOMYG00000059755	8.13e-78	1.34506	0.449	0.298	2.54e-73	Granulocytes_VHSB57	Granulocytes	VHSB57	ptk2ba	protein tyrosine kinase 2 beta, a [Source:ZFIN;Acc:ZDB-GENE-080207-1]	ptk2ba	protein tyrosine kinase 2 beta, a [Source:ZFIN;Acc:ZDB-GENE-080207-1]	PTK2B	protein tyrosine kinase 2 beta [Source:HGNC Symbol;Acc:HGNC:9612]
ENSOMYG00000045947	1.47e-95	1.34242	0.346	0.19	4.6e-91	Granulocytes_VHSB57	Granulocytes	VHSB57	pkma	pyruvate kinase M1/2a [Source:ZFIN;Acc:ZDB-GENE-031201-4]	pkma	pyruvate kinase M1/2a [Source:ZFIN;Acc:ZDB-GENE-031201-4]	PKM	pyruvate kinase M1/2 [Source:HGNC Symbol;Acc:HGNC:9021]
ENSOMYG00000066062	9.65e-81	1.33384	0.409	0.249	3.02e-76	Granulocytes_VHSB57	Granulocytes	VHSB57	ncf4	neutrophil cytosolic factor 4 [Source:ZFIN;Acc:ZDB-GENE-041124-1]	ncf4	neutrophil cytosolic factor 4 [Source:ZFIN;Acc:ZDB-GENE-041124-1]	NCF4	neutrophil cytosolic factor 4 [Source:HGNC Symbol;Acc:HGNC:7662]
ENSOMYG00000035723	3.23e-96	1.3334	0.412	0.247	1.01e-91	Granulocytes_VHSB57	Granulocytes	VHSB57			selplg	selectin P ligand [Source:ZFIN;Acc:ZDB-GENE-120410-1]	FAM47B	family with sequence similarity 47 member B [Source:HGNC Symbol;Acc:HGNC:26659]
ENSOMYG00000038275	8.08e-44	1.33307	0.32	0.219	2.52e-39	Granulocytes_VHSB57	Granulocytes	VHSB57	magoh	mago homolog, exon junction complex subunit [Source:ZFIN;Acc:ZDB-GENE-041216-1]	magoh	mago homolog, exon junction complex subunit [Source:NCBI gene;Acc:100005893]	MAGOHB	mago homolog B, exon junction complex subunit [Source:HGNC Symbol;Acc:HGNC:25504]
ENSOMYG00000072110	1.35e-133	1.33103	0.498	0.287	4.22e-129	Granulocytes_VHSB57	Granulocytes	VHSB57			glipr1a	GLI pathogenesis-related 1a [Source:ZFIN;Acc:ZDB-GENE-110309-2]	GLIPR1	GLI pathogenesis related 1 [Source:HGNC Symbol;Acc:HGNC:17001]
ENSOMYG00000016889	4.84e-116	1.3307	0.386	0.19	1.51e-111	Granulocytes_VHSB57	Granulocytes	VHSB57	zgc:86896	zgc:86896 [Source:ZFIN;Acc:ZDB-GENE-040625-80]	zgc:86896	zgc:86896 [Source:ZFIN;Acc:ZDB-GENE-040625-80]	ARPC1A	actin related protein 2/3 complex subunit 1A [Source:HGNC Symbol;Acc:HGNC:703]
ENSOMYG00000005191	7.75e-73	1.32993	0.304	0.172	2.42e-68	Granulocytes_VHSB57	Granulocytes	VHSB57			tktb	transketolase b [Source:ZFIN;Acc:ZDB-GENE-030909-13]	TKT	transketolase [Source:HGNC Symbol;Acc:HGNC:11834]
ENSOMYG00000002199	2.77e-69	1.32846	0.357	0.239	8.67e-65	Granulocytes_VHSB57	Granulocytes	VHSB57	calr3b	calreticulin 3b [Source:ZFIN;Acc:ZDB-GENE-030131-9907]	calr3a	calreticulin 3a [Source:ZFIN;Acc:ZDB-GENE-000208-17]	CALR	calreticulin [Source:HGNC Symbol;Acc:HGNC:1455]
ENSOMYG00000039320	1.13e-146	1.32665	0.584	0.423	3.54e-142	Granulocytes_VHSB57	Granulocytes	VHSB57	gapdhs	glyceraldehyde-3-phosphate dehydrogenase, spermatogenic [Source:ZFIN;Acc:ZDB-GENE-020913-1]	gapdhs	glyceraldehyde-3-phosphate dehydrogenase, spermatogenic [Source:NCBI gene;Acc:406367]	GAPDHS	glyceraldehyde-3-phosphate dehydrogenase, spermatogenic [Source:HGNC Symbol;Acc:HGNC:24864]
ENSOMYG00000010491	5.38e-73	1.32315	0.308	0.172	1.68e-68	Granulocytes_VHSB57	Granulocytes	VHSB57	dbnlb	drebrin-like b [Source:ZFIN;Acc:ZDB-GENE-050522-293]	dbnlb	drebrin-like b [Source:ZFIN;Acc:ZDB-GENE-050522-293]	DBNL	drebrin like [Source:HGNC Symbol;Acc:HGNC:2696]
ENSOMYG00000046003	4.11e-65	1.32303	0.445	0.318	1.28e-60	Granulocytes_VHSB57	Granulocytes	VHSB57	msna	moesin a [Source:ZFIN;Acc:ZDB-GENE-021211-2]	msna	moesin a [Source:ZFIN;Acc:ZDB-GENE-021211-2]	MSN	moesin [Source:HGNC Symbol;Acc:HGNC:7373]
ENSOMYG00000041127	1.69e-60	1.32198	0.328	0.205	5.27e-56	Granulocytes_VHSB57	Granulocytes	VHSB57			lgals9l3	lectin, galactoside-binding, soluble, 9 (galectin 9)-like 3 [Source:ZFIN;Acc:ZDB-GENE-040718-159]	LGALS9	galectin 9 [Source:HGNC Symbol;Acc:HGNC:6570]
ENSOMYG00000062763	8.65e-130	1.31432	0.416	0.203	2.7e-125	Granulocytes_VHSB57	Granulocytes	VHSB57	zgc:86896	zgc:86896 [Source:ZFIN;Acc:ZDB-GENE-040625-80]	zgc:86896	zgc:86896 [Source:ZFIN;Acc:ZDB-GENE-040625-80]	ARPC1A	actin related protein 2/3 complex subunit 1A [Source:HGNC Symbol;Acc:HGNC:703]
ENSOMYG00000031390	1.05e-201	1.30552	0.58	0.318	3.29e-197	Granulocytes_VHSB57	Granulocytes	VHSB57			myh9a	myosin, heavy chain 9a, non-muscle [Source:ZFIN;Acc:ZDB-GENE-030131-5870]	MYH9	myosin heavy chain 9 [Source:HGNC Symbol;Acc:HGNC:7579]
ENSOMYG00000014204	5.74e-50	1.29891	0.359	0.24	1.79e-45	Granulocytes_VHSB57	Granulocytes	VHSB57	ETS2	ETS proto-oncogene 2, transcription factor [Source:HGNC Symbol;Acc:HGNC:3489]	ets2	v-ets avian erythroblastosis virus E26 oncogene homolog 2 [Source:ZFIN;Acc:ZDB-GENE-050522-552]	ETS2	ETS proto-oncogene 2, transcription factor [Source:HGNC Symbol;Acc:HGNC:3489]
ENSOMYG00000035650	0	1.29761	0.666	0.301	0	Granulocytes_VHSB57	Granulocytes	VHSB57	fbp1a	fructose-1,6-bisphosphatase 1a [Source:ZFIN;Acc:ZDB-GENE-030131-7171]	fbp1a	fructose-1,6-bisphosphatase 1a [Source:ZFIN;Acc:ZDB-GENE-030131-7171]	FBP2	fructose-bisphosphatase 2 [Source:HGNC Symbol;Acc:HGNC:3607]
ENSOMYG00000007277	5.81e-101	1.29449	0.525	0.414	1.81e-96	Granulocytes_VHSB57	Granulocytes	VHSB57			arpc2	actin related protein 2/3 complex, subunit 2 [Source:ZFIN;Acc:ZDB-GENE-030131-5276]	ARPC2	actin related protein 2/3 complex subunit 2 [Source:HGNC Symbol;Acc:HGNC:705]
ENSOMYG00000038343	3.75e-61	1.28864	0.255	0.14	1.17e-56	Granulocytes_VHSB57	Granulocytes	VHSB57	si:ch73-233m11.2	si:ch73-233m11.2 [Source:ZFIN;Acc:ZDB-GENE-081104-266]	si:ch73-233m11.2	si:ch73-233m11.2 [Source:ZFIN;Acc:ZDB-GENE-081104-266]	NLRP12	NLR family pyrin domain containing 12 [Source:HGNC Symbol;Acc:HGNC:22938]
ENSOMYG00000064826	4.88e-210	1.28848	0.78	0.596	1.53e-205	Granulocytes_VHSB57	Granulocytes	VHSB57	zgc:162730	zgc:162730 [Source:ZFIN;Acc:ZDB-GENE-030131-6366]	zgc:162730	zgc:162730 [Source:ZFIN;Acc:ZDB-GENE-030131-6366]	ZFP36L1	ZFP36 ring finger protein like 1 [Source:HGNC Symbol;Acc:HGNC:1107]
ENSOMYG00000043777	3.47e-87	1.28383	0.28	0.134	1.09e-82	Granulocytes_VHSB57	Granulocytes	VHSB57		arachidonate 5-lipoxygenase a [Source:ZFIN;Acc:ZDB-GENE-090311-47]	alox5a	arachidonate 5-lipoxygenase a [Source:ZFIN;Acc:ZDB-GENE-090311-47]	ALOX5	arachidonate 5-lipoxygenase [Source:HGNC Symbol;Acc:HGNC:435]
ENSOMYG00000047810	5.24e-301	1.28369	0.725	0.417	1.64e-296	Granulocytes_VHSB57	Granulocytes	VHSB57	gpx1b1		gpx1a	glutathione peroxidase 1a [Source:ZFIN;Acc:ZDB-GENE-030410-1]	GPX2	glutathione peroxidase 2 [Source:HGNC Symbol;Acc:HGNC:4554]
ENSOMYG00000018194	1.71e-63	1.27956	0.262	0.142	5.33e-59	Granulocytes_VHSB57	Granulocytes	VHSB57	pgk1	phosphoglycerate kinase 1 [Source:ZFIN;Acc:ZDB-GENE-040426-2711]	pgk1	phosphoglycerate kinase 1 [Source:ZFIN;Acc:ZDB-GENE-040426-2711]	PGK1	phosphoglycerate kinase 1 [Source:HGNC Symbol;Acc:HGNC:8896]
ENSOMYG00000038211	2.12e-66	1.27834	0.254	0.132	6.63e-62	Granulocytes_VHSB57	Granulocytes	VHSB57			si:ch211-66e2.5	si:ch211-66e2.5 [Source:ZFIN;Acc:ZDB-GENE-131121-180]	ICAM3	intercellular adhesion molecule 3 [Source:HGNC Symbol;Acc:HGNC:5346]
ENSOMYG00000023671	1.49e-64	1.27262	0.41	0.273	4.66e-60	Granulocytes_VHSB57	Granulocytes	VHSB57			rca2.1	regulator of complement activation group 2 gene 1 [Source:ZFIN;Acc:ZDB-GENE-050320-60]	C4BPA	complement component 4 binding protein alpha [Source:HGNC Symbol;Acc:HGNC:1325]
ENSOMYG00000039567	2.37e-96	1.27196	0.355	0.191	7.42e-92	Granulocytes_VHSB57	Granulocytes	VHSB57	yrk	Yes-related kinase [Source:ZFIN;Acc:ZDB-GENE-030131-9517]	yrk	Yes-related kinase [Source:ZFIN;Acc:ZDB-GENE-030131-9517]	FYN	FYN proto-oncogene, Src family tyrosine kinase [Source:HGNC Symbol;Acc:HGNC:4037]
ENSOMYG00000070411	2.18e-88	1.26672	0.29	0.149	6.81e-84	Granulocytes_VHSB57	Granulocytes	VHSB57			ftr16	finTRIM family, member 16 [Source:ZFIN;Acc:ZDB-GENE-070912-126]	TRIM16	tripartite motif containing 16 [Source:HGNC Symbol;Acc:HGNC:17241]
ENSOMYG00000007742	2.04e-23	1.26371	0.252	0.184	6.38e-19	Granulocytes_VHSB57	Granulocytes	VHSB57			tubb4b	tubulin, beta 4B class IVb [Source:ZFIN;Acc:ZDB-GENE-030131-8625]	TUBB4A	tubulin beta 4A class IVa [Source:HGNC Symbol;Acc:HGNC:20774]
ENSOMYG00000050591	0	1.26321	0.678	0.203	0	Granulocytes_VHSB57	Granulocytes	VHSB57
ENSOMYG00000016764	0	1.25623	0.809	0.349	0	Granulocytes_VHSB57	Granulocytes	VHSB57			si:dkey-21e2.15	si:dkey-21e2.15 [Source:ZFIN;Acc:ZDB-GENE-050208-780]	CFD	complement factor D [Source:HGNC Symbol;Acc:HGNC:2771]
ENSOMYG00000016711	0	1.25605	0.895	0.304	0	Granulocytes_VHSB57	Granulocytes	VHSB57			si:dkey-21e2.15	si:dkey-21e2.15 [Source:ZFIN;Acc:ZDB-GENE-050208-780]	CFD	complement factor D [Source:HGNC Symbol;Acc:HGNC:2771]
ENSOMYG00000026699	0	1.24588	0.873	0.612	0	Granulocytes_VHSB57	Granulocytes	VHSB57	gapdhs	glyceraldehyde-3-phosphate dehydrogenase, spermatogenic [Source:ZFIN;Acc:ZDB-GENE-020913-1]	gapdhs	glyceraldehyde-3-phosphate dehydrogenase, spermatogenic [Source:NCBI gene;Acc:406367]	GAPDHS	glyceraldehyde-3-phosphate dehydrogenase, spermatogenic [Source:HGNC Symbol;Acc:HGNC:24864]
ENSOMYG00000042709	5.64e-129	1.24572	0.586	0.395	1.76e-124	Granulocytes_VHSB57	Granulocytes	VHSB57		cytochrome b-245, beta polypeptide (chronic granulomatous disease) [Source:ZFIN;Acc:ZDB-GENE-040426-1380]	cybb	cytochrome b-245, beta polypeptide (chronic granulomatous disease) [Source:ZFIN;Acc:ZDB-GENE-040426-1380]	CYBB	cytochrome b-245 beta chain [Source:HGNC Symbol;Acc:HGNC:2578]
ENSOMYG00000022120	2.66e-48	1.24566	0.278	0.169	8.29e-44	Granulocytes_VHSB57	Granulocytes	VHSB57			zgc:77650	zgc:77650 [Source:ZFIN;Acc:ZDB-GENE-030131-6151]	ARF5	ADP ribosylation factor 5 [Source:HGNC Symbol;Acc:HGNC:658]
ENSOMYG00000025672	4.96e-121	1.24456	0.618	0.488	1.55e-116	Granulocytes_VHSB57	Granulocytes	VHSB57			cfl1	cofilin 1 [Source:ZFIN;Acc:ZDB-GENE-030131-215]	CFL2	cofilin 2 [Source:HGNC Symbol;Acc:HGNC:1875]
ENSOMYG00000047471	3.05e-49	1.24338	0.282	0.178	9.53e-45	Granulocytes_VHSB57	Granulocytes	VHSB57			tuba8l4	tubulin, alpha 8 like 4 [Source:ZFIN;Acc:ZDB-GENE-040426-860]	TUBA1C	tubulin alpha 1c [Source:HGNC Symbol;Acc:HGNC:20768]
ENSOMYG00000011710	6.59e-93	1.24331	0.517	0.377	2.06e-88	Granulocytes_VHSB57	Granulocytes	VHSB57	tln1	talin 1 [Source:ZFIN;Acc:ZDB-GENE-031002-48]	tln1	talin 1 [Source:ZFIN;Acc:ZDB-GENE-031002-48]	TLN1	talin 1 [Source:HGNC Symbol;Acc:HGNC:11845]
ENSOMYG00000068324	0	1.23047	0.849	0.546	0	Granulocytes_VHSB57	Granulocytes	VHSB57			actb1	actin, beta 1 [Source:NCBI gene;Acc:57934]	ACTB	actin beta [Source:HGNC Symbol;Acc:HGNC:132]
ENSOMYG00000040970	6.74e-100	1.23035	0.356	0.181	2.11e-95	Granulocytes_VHSB57	Granulocytes	VHSB57	NADK	NAD kinase [Source:HGNC Symbol;Acc:HGNC:29831]	nadkb	NAD kinase b [Source:ZFIN;Acc:ZDB-GENE-061103-433]	NADK	NAD kinase [Source:HGNC Symbol;Acc:HGNC:29831]
ENSOMYG00000036839	2.58e-121	1.22959	0.684	0.535	8.07e-117	Granulocytes_VHSB57	Granulocytes	VHSB57		ferritin, heavy polypeptide 1a [Source:ZFIN;Acc:ZDB-GENE-000831-2]	fth1a	ferritin, heavy polypeptide 1a [Source:ZFIN;Acc:ZDB-GENE-000831-2]	FTH1	ferritin heavy chain 1 [Source:HGNC Symbol;Acc:HGNC:3976]
ENSOMYG00000043468	1.52e-51	1.22881	0.278	0.163	4.75e-47	Granulocytes_VHSB57	Granulocytes	VHSB57			myh9a	myosin, heavy chain 9a, non-muscle [Source:ZFIN;Acc:ZDB-GENE-030131-5870]	MYH9	myosin heavy chain 9 [Source:HGNC Symbol;Acc:HGNC:7579]
ENSOMYG00000077778	1.64e-28	1.22815	0.439	0.373	5.12e-24	Granulocytes_VHSB57	Granulocytes	VHSB57	atp5if1a	ATP synthase inhibitory factor subunit 1a [Source:ZFIN;Acc:ZDB-GENE-070410-36]	atp5if1a	ATP synthase inhibitory factor subunit 1a [Source:NCBI gene;Acc:100037369]	ATP5IF1	ATP synthase inhibitory factor subunit 1 [Source:HGNC Symbol;Acc:HGNC:871]
ENSOMYG00000010242	2.12e-238	1.22104	0.686	0.386	6.61e-234	Granulocytes_VHSB57	Granulocytes	VHSB57	oscp1b	organic solute carrier partner 1b [Source:ZFIN;Acc:ZDB-GENE-110815-4]	OSCP1	organic solute carrier partner 1b [Source:NCBI gene;Acc:100334608]	OSCP1	organic solute carrier partner 1 [Source:HGNC Symbol;Acc:HGNC:29971]
ENSOMYG00000047176	7.15e-71	1.21752	0.336	0.199	2.23e-66	Granulocytes_VHSB57	Granulocytes	VHSB57	rnf213b	Danio rerio ring finger protein 213b (rnf213b), mRNA. [Source:RefSeq mRNA;Acc:NM_001353867]	rnf213b	Danio rerio ring finger protein 213b (rnf213b), mRNA. [Source:RefSeq mRNA;Acc:NM_001353867]	RNF213	ring finger protein 213 [Source:HGNC Symbol;Acc:HGNC:14539]
ENSOMYG00000039709	7.38e-46	1.21059	0.407	0.314	2.31e-41	Granulocytes_VHSB57	Granulocytes	VHSB57	tubb2b	tubulin, beta 2b [Source:ZFIN;Acc:ZDB-GENE-030131-722]	tubb4b	tubulin, beta 4B class IVb [Source:ZFIN;Acc:ZDB-GENE-030131-8625]	TUBB4A	tubulin beta 4A class IVa [Source:HGNC Symbol;Acc:HGNC:20774]
ENSOMYG00000074570	8.32e-62	1.20634	0.42	0.301	2.6e-57	Granulocytes_VHSB57	Granulocytes	VHSB57	REL	REL proto-oncogene, NF-kB subunit [Source:HGNC Symbol;Acc:HGNC:9954]	rel	v-rel avian reticuloendotheliosis viral oncogene homolog [Source:ZFIN;Acc:ZDB-GENE-040718-255]	REL	REL proto-oncogene, NF-kB subunit [Source:HGNC Symbol;Acc:HGNC:9954]
ENSOMYG00000028887	4.17e-69	1.20151	0.282	0.151	1.3e-64	Granulocytes_VHSB57	Granulocytes	VHSB57			si:ch211-209f23.6	si:ch211-209f23.6 [Source:ZFIN;Acc:ZDB-GENE-141211-79]	CD84	CD84 molecule [Source:HGNC Symbol;Acc:HGNC:1704]
ENSOMYG00000008718	3.49e-59	1.19898	0.4	0.278	1.09e-54	Granulocytes_VHSB57	Granulocytes	VHSB57	sh3bgrl3	SH3 domain binding glutamate-rich protein like 3 [Source:ZFIN;Acc:ZDB-GENE-040426-1059]	sh3bgrl3	SH3 domain binding glutamate-rich protein like 3 [Source:ZFIN;Acc:ZDB-GENE-040426-1059]	SH3BGRL3	SH3 domain binding glutamate rich protein like 3 [Source:HGNC Symbol;Acc:HGNC:15568]
ENSOMYG00000058874	5.63e-73	1.19852	0.36	0.23	1.76e-68	Granulocytes_VHSB57	Granulocytes	VHSB57			ftr67	finTRIM family, member 67 [Source:ZFIN;Acc:ZDB-GENE-060312-27]	TRIM25	tripartite motif containing 25 [Source:HGNC Symbol;Acc:HGNC:12932]
ENSOMYG00000009396	2.62e-73	1.19427	0.328	0.186	8.18e-69	Granulocytes_VHSB57	Granulocytes	VHSB57	myo1g	myosin IG [Source:ZFIN;Acc:ZDB-GENE-060503-562]	myo1g	myosin IG [Source:ZFIN;Acc:ZDB-GENE-060503-562]	MYO1D	myosin ID [Source:HGNC Symbol;Acc:HGNC:7598]
ENSOMYG00000038789	1.3e-174	1.1922	0.676	0.516	4.06e-170	Granulocytes_VHSB57	Granulocytes	VHSB57			cfl1	cofilin 1 [Source:ZFIN;Acc:ZDB-GENE-030131-215]	CFL2	cofilin 2 [Source:HGNC Symbol;Acc:HGNC:1875]
ENSOMYG00000009547	4.01e-60	1.19029	0.459	0.334	1.25e-55	Granulocytes_VHSB57	Granulocytes	VHSB57	reep5	receptor accessory protein 5 [Source:ZFIN;Acc:ZDB-GENE-030131-9181]	reep5	receptor accessory protein 5 [Source:ZFIN;Acc:ZDB-GENE-030131-9181]	REEP5	receptor accessory protein 5 [Source:HGNC Symbol;Acc:HGNC:30077]
ENSOMYG00000039867	0	1.19011	0.873	0.49	0	Granulocytes_VHSB57	Granulocytes	VHSB57	gpx1		gpx1a	glutathione peroxidase 1a [Source:ZFIN;Acc:ZDB-GENE-030410-1]	GPX2	glutathione peroxidase 2 [Source:HGNC Symbol;Acc:HGNC:4554]
ENSOMYG00000006935	4.34e-67	1.18686	0.367	0.221	1.35e-62	Granulocytes_VHSB57	Granulocytes	VHSB57	ADD3	adducin 3 [Source:HGNC Symbol;Acc:HGNC:245]	add3a	adducin 3 (gamma) a [Source:ZFIN;Acc:ZDB-GENE-030131-2721]	ADD3	adducin 3 [Source:HGNC Symbol;Acc:HGNC:245]
ENSOMYG00000033267	2.49e-100	1.17639	0.353	0.182	7.79e-96	Granulocytes_VHSB57	Granulocytes	VHSB57	stx11a	syntaxin 11a [Source:ZFIN;Acc:ZDB-GENE-040426-2564]	stx11a	syntaxin 11a [Source:ZFIN;Acc:ZDB-GENE-040426-2564]	STX11	syntaxin 11 [Source:HGNC Symbol;Acc:HGNC:11429]
ENSOMYG00000027322	0.00580343	1.1741	0.254	0.252	0.0438356	Granulocytes_VHSB57	Granulocytes	VHSB57	ndufb1	NADH:ubiquinone oxidoreductase subunit B1 [Source:HGNC Symbol;Acc:HGNC:7695]	NDUFB1	NADH:ubiquinone oxidoreductase subunit B1 [Source:HGNC Symbol;Acc:HGNC:7695]	NDUFB1	NADH:ubiquinone oxidoreductase subunit B1 [Source:HGNC Symbol;Acc:HGNC:7695]
ENSOMYG00000000698	1.43e-52	1.17034	0.327	0.206	4.46e-48	Granulocytes_VHSB57	Granulocytes	VHSB57			si:ch211-264f5.2	si:ch211-264f5.2 [Source:ZFIN;Acc:ZDB-GENE-080303-2]	CD300LB	CD300 molecule like family member b [Source:HGNC Symbol;Acc:HGNC:30811]
ENSOMYG00000021335	0	1.16765	0.961	0.505	0	Granulocytes_VHSB57	Granulocytes	VHSB57			taldo1	transaldolase 1 [Source:ZFIN;Acc:ZDB-GENE-030131-3277]	TALDO1	transaldolase 1 [Source:HGNC Symbol;Acc:HGNC:11559]
ENSOMYG00000052392	2.65e-65	1.15047	0.312	0.175	8.29e-61	Granulocytes_VHSB57	Granulocytes	VHSB57	ADD3	adducin 3 [Source:HGNC Symbol;Acc:HGNC:245]	add3a	adducin 3 (gamma) a [Source:ZFIN;Acc:ZDB-GENE-030131-2721]	ADD3	adducin 3 [Source:HGNC Symbol;Acc:HGNC:245]
ENSOMYG00000068821	2.82e-12	1.14966	0.367	0.336	8.81e-08	Granulocytes_VHSB57	Granulocytes	VHSB57	COX7C	cytochrome c oxidase subunit 7C [Source:HGNC Symbol;Acc:HGNC:2292]	cox7c	cytochrome c oxidase subunit 7C [Source:ZFIN;Acc:ZDB-GENE-030131-8062]	COX7C	cytochrome c oxidase subunit 7C [Source:HGNC Symbol;Acc:HGNC:2292]
ENSOMYG00000046785	0	1.14796	0.858	0.293	0	Granulocytes_VHSB57	Granulocytes	VHSB57	mpx	myeloid-specific peroxidase [Source:ZFIN;Acc:ZDB-GENE-030131-9460]	mpx	myeloid-specific peroxidase [Source:ZFIN;Acc:ZDB-GENE-030131-9460]	MPO	myeloperoxidase [Source:HGNC Symbol;Acc:HGNC:7218]
ENSOMYG00000002207	3.91e-52	1.14594	0.437	0.318	1.22e-47	Granulocytes_VHSB57	Granulocytes	VHSB57	fosab	v-fos FBJ murine osteosarcoma viral oncogene homolog Ab [Source:ZFIN;Acc:ZDB-GENE-031222-4]	fosab	v-fos FBJ murine osteosarcoma viral oncogene homolog Ab [Source:ZFIN;Acc:ZDB-GENE-031222-4]	FOS	Fos proto-oncogene, AP-1 transcription factor subunit [Source:HGNC Symbol;Acc:HGNC:3796]
ENSOMYG00000035090	7.86e-185	1.14342	0.673	0.513	2.46e-180	Granulocytes_VHSB57	Granulocytes	VHSB57	lcp1	lymphocyte cytosolic protein 1 (L-plastin) [Source:ZFIN;Acc:ZDB-GENE-991213-5]	lcp1	lymphocyte cytosolic protein 1 (L-plastin) [Source:NCBI gene;Acc:30583]	LCP1	lymphocyte cytosolic protein 1 [Source:HGNC Symbol;Acc:HGNC:6528]
ENSOMYG00000042976	1.8e-16	1.13407	0.28	0.231	5.63e-12	Granulocytes_VHSB57	Granulocytes	VHSB57	anxa11a	annexin A11a [Source:ZFIN;Acc:ZDB-GENE-030707-4]	anxa11a	annexin A11a [Source:ZFIN;Acc:ZDB-GENE-030707-4]	ANXA11	annexin A11 [Source:HGNC Symbol;Acc:HGNC:535]
ENSOMYG00000022201	2.48e-41	1.13112	0.267	0.166	7.74e-37	Granulocytes_VHSB57	Granulocytes	VHSB57	CYBC1	cytochrome b-245 chaperone 1 [Source:HGNC Symbol;Acc:HGNC:28672]	cybc1	cytochrome b-245 chaperone 1 [Source:NCBI gene;Acc:436942]	CYBC1	cytochrome b-245 chaperone 1 [Source:HGNC Symbol;Acc:HGNC:28672]
ENSOMYG00000036304	4.89e-104	1.12964	0.552	0.368	1.53e-99	Granulocytes_VHSB57	Granulocytes	VHSB57	gstp1.2	glutathione S-transferase pi 1.2 [Source:ZFIN;Acc:ZDB-GENE-020806-4]	gstp1	glutathione S-transferase pi 1 [Source:ZFIN;Acc:ZDB-GENE-020806-4]	GSTP1	glutathione S-transferase pi 1 [Source:HGNC Symbol;Acc:HGNC:4638]
ENSOMYG00000006854	6.48e-45	1.12596	0.441	0.343	2.02e-40	Granulocytes_VHSB57	Granulocytes	VHSB57	sri		sri	sorcin [Source:ZFIN;Acc:ZDB-GENE-040426-1356]	SRI	sorcin [Source:HGNC Symbol;Acc:HGNC:11292]
ENSOMYG00000042807	2.34e-19	1.12282	0.267	0.204	7.32e-15	Granulocytes_VHSB57	Granulocytes	VHSB57	macroh2a2	macroH2A.2 histone [Source:ZFIN;Acc:ZDB-GENE-050913-114]	macroh2a2	macroH2A.2 histone [Source:ZFIN;Acc:ZDB-GENE-050913-114]	MACROH2A2	macroH2A.2 histone [Source:HGNC Symbol;Acc:HGNC:14453]
ENSOMYG00000010701	1.55e-85	1.1213	0.543	0.451	4.83e-81	Granulocytes_VHSB57	Granulocytes	VHSB57	msna	moesin a [Source:ZFIN;Acc:ZDB-GENE-021211-2]	msna	moesin a [Source:ZFIN;Acc:ZDB-GENE-021211-2]	MSN	moesin [Source:HGNC Symbol;Acc:HGNC:7373]
ENSOMYG00000015017	2.74e-05	1.12004	0.251	0.229	0.0169726	Granulocytes_VHSB57	Granulocytes	VHSB57	SLC38A4	solute carrier family 38 member 4 [Source:HGNC Symbol;Acc:HGNC:14679]	slc38a2	solute carrier family 38 member 2 [Source:NCBI gene;Acc:566537]	SLC38A2	solute carrier family 38 member 2 [Source:HGNC Symbol;Acc:HGNC:13448]
ENSOMYG00000031509	1.04e-34	1.10216	0.428	0.354	3.25e-30	Granulocytes_VHSB57	Granulocytes	VHSB57	eif1	eukaryotic translation initiation factor 1 [Source:ZFIN;Acc:ZDB-GENE-030131-956]	eif1	eukaryotic translation initiation factor 1 [Source:ZFIN;Acc:ZDB-GENE-030131-956]	EIF1	eukaryotic translation initiation factor 1 [Source:HGNC Symbol;Acc:HGNC:3249]
ENSOMYG00000030290	5.15e-40	1.10153	0.306	0.201	1.61e-35	Granulocytes_VHSB57	Granulocytes	VHSB57	prr13		CU929365.2		TMEM271	transmembrane protein 271 [Source:HGNC Symbol;Acc:HGNC:53639]
ENSOMYG00000046506	6.49e-65	1.09861	0.529	0.448	2.03e-60	Granulocytes_VHSB57	Granulocytes	VHSB57	atl3	atlastin 3 [Source:ZFIN;Acc:ZDB-GENE-041010-109]	cfl1	cofilin 1 [Source:ZFIN;Acc:ZDB-GENE-030131-215]	CFL2	cofilin 2 [Source:HGNC Symbol;Acc:HGNC:1875]
ENSOMYG00000016830	3.44e-10	1.08411	0.397	0.374	1.07e-05	Granulocytes_VHSB57	Granulocytes	VHSB57	gbg5		gng5	guanine nucleotide binding protein (G protein), gamma 5 [Source:ZFIN;Acc:ZDB-GENE-030131-9966]	GNG5	G protein subunit gamma 5 [Source:HGNC Symbol;Acc:HGNC:4408]
ENSOMYG00000010809	1.1e-09	1.08097	0.306	0.276	3.44e-05	Granulocytes_VHSB57	Granulocytes	VHSB57			zgc:193541	zgc:193541 [Source:ZFIN;Acc:ZDB-GENE-081022-15]	ATP5MJ	ATP synthase membrane subunit j [Source:HGNC Symbol;Acc:HGNC:1188]
ENSOMYG00000024696	2.45e-77	1.07977	0.301	0.166	7.65e-73	Granulocytes_VHSB57	Granulocytes	VHSB57			ftr16	finTRIM family, member 16 [Source:ZFIN;Acc:ZDB-GENE-070912-126]	TRIM25	tripartite motif containing 25 [Source:HGNC Symbol;Acc:HGNC:12932]
ENSOMYG00000013975	2.09e-34	1.07724	0.288	0.19	6.52e-30	Granulocytes_VHSB57	Granulocytes	VHSB57	hcls1	hematopoietic cell-specific Lyn substrate 1 [Source:ZFIN;Acc:ZDB-GENE-030131-7191]	cttn	cortactin [Source:ZFIN;Acc:ZDB-GENE-040715-3]	HCLS1	hematopoietic cell-specific Lyn substrate 1 [Source:HGNC Symbol;Acc:HGNC:4844]
ENSOMYG00000042603	2.29e-35	1.06958	0.29	0.195	7.15e-31	Granulocytes_VHSB57	Granulocytes	VHSB57		spectrin repeat containing, nuclear envelope 1b [Source:ZFIN;Acc:ZDB-GENE-071218-4]	syne1b	spectrin repeat containing, nuclear envelope 1b [Source:ZFIN;Acc:ZDB-GENE-071218-4]	SYNE1	spectrin repeat containing nuclear envelope protein 1 [Source:HGNC Symbol;Acc:HGNC:17089]
ENSOMYG00000020315	2.7e-26	1.06886	0.252	0.178	8.43e-22	Granulocytes_VHSB57	Granulocytes	VHSB57			cpne1	copine I [Source:ZFIN;Acc:ZDB-GENE-030131-3562]	CPNE1	copine 1 [Source:HGNC Symbol;Acc:HGNC:2314]
ENSOMYG00000049519	1.5e-168	1.06841	0.785	0.574	4.68e-164	Granulocytes_VHSB57	Granulocytes	VHSB57	iip		ifitm1	interferon induced transmembrane protein 1 [Source:ZFIN;Acc:ZDB-GENE-060526-259]	IFITM3	interferon induced transmembrane protein 3 [Source:HGNC Symbol;Acc:HGNC:5414]
ENSOMYG00000040099	9.51e-29	1.06604	0.299	0.21	2.97e-24	Granulocytes_VHSB57	Granulocytes	VHSB57			rhogb	ras homolog family member Gb [Source:ZFIN;Acc:ZDB-GENE-030131-8877]	RHOG	ras homolog family member G [Source:HGNC Symbol;Acc:HGNC:672]
ENSOMYG00000048724	4.21e-60	1.06289	0.437	0.321	1.32e-55	Granulocytes_VHSB57	Granulocytes	VHSB57			CABZ01059408.1		GIMAP4	GTPase, IMAP family member 4 [Source:HGNC Symbol;Acc:HGNC:21872]
ENSOMYG00000012460	8.21e-124	1.06125	0.672	0.479	2.56e-119	Granulocytes_VHSB57	Granulocytes	VHSB57	zgc:162941	lysozyme g-like 1 [Source:ZFIN;Acc:ZDB-GENE-040718-461]	lygl1	lysozyme g-like 1 [Source:ZFIN;Acc:ZDB-GENE-040718-461]	LYG2	lysozyme g2 [Source:HGNC Symbol;Acc:HGNC:29615]
ENSOMYG00000006543	1.51e-12	1.05448	0.358	0.324	4.71e-08	Granulocytes_VHSB57	Granulocytes	VHSB57			cd83	CD83 molecule [Source:ZFIN;Acc:ZDB-GENE-060503-762]	CD83	CD83 molecule [Source:HGNC Symbol;Acc:HGNC:1703]
ENSOMYG00000006226	3.74e-89	1.05346	0.555	0.42	1.17e-84	Granulocytes_VHSB57	Granulocytes	VHSB57			arpc2	actin related protein 2/3 complex, subunit 2 [Source:ZFIN;Acc:ZDB-GENE-030131-5276]	ARPC2	actin related protein 2/3 complex subunit 2 [Source:HGNC Symbol;Acc:HGNC:705]
ENSOMYG00000012614	2.04e-42	1.04826	0.478	0.39	6.37e-38	Granulocytes_VHSB57	Granulocytes	VHSB57			rac2	Rac family small GTPase 2 [Source:ZFIN;Acc:ZDB-GENE-040625-27]	RAC2	Rac family small GTPase 2 [Source:HGNC Symbol;Acc:HGNC:9802]
ENSOMYG00000036688	3.54e-73	1.0455	0.621	0.606	1.11e-68	Granulocytes_VHSB57	Granulocytes	VHSB57		tubulin, alpha 8 like 3 [Source:ZFIN;Acc:ZDB-GENE-040801-77]	tuba8l4	tubulin, alpha 8 like 4 [Source:ZFIN;Acc:ZDB-GENE-040426-860]	TUBA1C	tubulin alpha 1c [Source:HGNC Symbol;Acc:HGNC:20768]
ENSOMYG00000011226	0.000350389	1.04393	0.254	0.238	0.0419615	Granulocytes_VHSB57	Granulocytes	VHSB57			smdt1b	single-pass membrane protein with aspartate-rich tail 1b [Source:ZFIN;Acc:ZDB-GENE-141212-9]	SMDT1	single-pass membrane protein with aspartate rich tail 1 [Source:HGNC Symbol;Acc:HGNC:25055]
ENSOMYG00000043618	3.83e-07	1.04178	0.281	0.253	0.0119494	Granulocytes_VHSB57	Granulocytes	VHSB57			atp5f1e	ATP synthase F1 subunit epsilon [Source:ZFIN;Acc:ZDB-GENE-110411-22]	ATP5F1E	ATP synthase F1 subunit epsilon [Source:HGNC Symbol;Acc:HGNC:838]
ENSOMYG00000064538	9.83e-64	1.03868	0.588	0.57	3.07e-59	Granulocytes_VHSB57	Granulocytes	VHSB57			tuba8l3	tubulin, alpha 8 like 3 [Source:ZFIN;Acc:ZDB-GENE-040801-77]	TUBA1C	tubulin alpha 1c [Source:HGNC Symbol;Acc:HGNC:20768]
ENSOMYG00000058323	9.3e-43	1.02636	0.491	0.405	2.91e-38	Granulocytes_VHSB57	Granulocytes	VHSB57	iqgap1	IQ motif containing GTPase activating protein 1 [Source:ZFIN;Acc:ZDB-GENE-050809-24]	iqgap1	IQ motif containing GTPase activating protein 1 [Source:ZFIN;Acc:ZDB-GENE-050809-24]	IQGAP1	IQ motif containing GTPase activating protein 1 [Source:HGNC Symbol;Acc:HGNC:6110]
ENSOMYG00000011263	1.15e-42	1.02388	0.276	0.171	3.61e-38	Granulocytes_VHSB57	Granulocytes	VHSB57			si:dkey-32n7.4	si:dkey-32n7.4 [Source:ZFIN;Acc:ZDB-GENE-110411-175]	ITGAX	integrin subunit alpha X [Source:HGNC Symbol;Acc:HGNC:6152]
ENSOMYG00000058956	5.49e-33	1.02281	0.287	0.195	1.71e-28	Granulocytes_VHSB57	Granulocytes	VHSB57	IER2	immediate early response 2 [Source:HGNC Symbol;Acc:HGNC:28871]	ier2a	immediate early response 2a [Source:NCBI gene;Acc:797137]	IER2	immediate early response 2 [Source:HGNC Symbol;Acc:HGNC:28871]
ENSOMYG00000030381	1.66e-63	1.01698	0.58	0.492	5.18e-59	Granulocytes_VHSB57	Granulocytes	VHSB57	TAGAP	T cell activation RhoGTPase activating protein [Source:HGNC Symbol;Acc:HGNC:15669]		si:ch211-122h15.4 [Source:ZFIN;Acc:ZDB-GENE-121214-340]	TAGAP	T cell activation RhoGTPase activating protein [Source:HGNC Symbol;Acc:HGNC:15669]
ENSOMYG00000034840	2.85e-48	1.01493	0.496	0.419	8.9e-44	Granulocytes_VHSB57	Granulocytes	VHSB57		thioredoxin [Source:ZFIN;Acc:ZDB-GENE-040718-162]	TXN	zgc:56493 [Source:ZFIN;Acc:ZDB-GENE-030131-8581]	TXN	thioredoxin [Source:HGNC Symbol;Acc:HGNC:12435]
ENSOMYG00000006135	1.38e-212	1.01229	0.72	0.431	4.3e-208	Granulocytes_VHSB57	Granulocytes	VHSB57	leg		lgals2a	lectin, galactoside-binding, soluble, 2a [Source:ZFIN;Acc:ZDB-GENE-050318-2]	LGALS1	galectin 1 [Source:HGNC Symbol;Acc:HGNC:6561]
ENSOMYG00000065380	4.18e-23	1.009	0.353	0.273	1.31e-18	Granulocytes_VHSB57	Granulocytes	VHSB57			arhgdig	Rho GDP dissociation inhibitor (GDI) gamma [Source:ZFIN;Acc:ZDB-GENE-040426-1493]	ARHGDIA	Rho GDP dissociation inhibitor alpha [Source:HGNC Symbol;Acc:HGNC:678]
ENSOMYG00000068526	3.36e-94	1.004	0.717	0.599	1.05e-89	Granulocytes_VHSB57	Granulocytes	VHSB57			crip1	cysteine-rich protein 1 [Source:ZFIN;Acc:ZDB-GENE-041111-1]	CRIP1	cysteine rich protein 1 [Source:HGNC Symbol;Acc:HGNC:2360]
ENSOMYG00000029243	1.92e-70	1.00214	0.31	0.168	6.01e-66	Granulocytes_VHSB57	Granulocytes	VHSB57	tnfr		si:dkey-23c22.5	si:dkey-23c22.5 [Source:ZFIN;Acc:ZDB-GENE-081105-147]	CD40	CD40 molecule [Source:HGNC Symbol;Acc:HGNC:11919]
ENSOMYG00000010522	5.74e-146	1.00173	0.574	0.357	1.79e-141	Granulocytes_VHSB57	Granulocytes	VHSB57	glrx5		glrx5	glutaredoxin 5 homolog (S. cerevisiae) [Source:NCBI gene;Acc:406294]	GLRX5	glutaredoxin 5 [Source:HGNC Symbol;Acc:HGNC:20134]
ENSOMYG00000014405	6.67e-142	1.00155	0.643	0.467	2.09e-137	Granulocytes_VHSB57	Granulocytes	VHSB57			CR381567.1		MYL6	myosin light chain 6 [Source:HGNC Symbol;Acc:HGNC:7587]
ENSOMYG00000026097	1.03e-34	1.00122	0.426	0.336	3.22e-30	Granulocytes_VHSB57	Granulocytes	VHSB57	arpc3	actin related protein 2/3 complex, subunit 3 [Source:ZFIN;Acc:ZDB-GENE-040625-107]	arpc3	actin related protein 2/3 complex, subunit 3 [Source:ZFIN;Acc:ZDB-GENE-040625-107]	ARPC3	actin related protein 2/3 complex subunit 3 [Source:HGNC Symbol;Acc:HGNC:706]
ENSOMYG00000022162	3.76e-72	1.00088	0.453	0.298	1.17e-67	Granulocytes_VHSB57	Granulocytes	VHSB57			mmp25b	matrix metallopeptidase 25b [Source:ZFIN;Acc:ZDB-GENE-100308-4]	MMP25	matrix metallopeptidase 25 [Source:HGNC Symbol;Acc:HGNC:14246]
ENSOMYG00000000143	0	5.83442	0.858	0.093	0	Granulocytes_VHSAP2	Granulocytes	VHSAP2			znf511	zinc finger protein 511 [Source:NCBI gene;Acc:368916]	RTP3	receptor transporter protein 3 [Source:HGNC Symbol;Acc:HGNC:15572]
ENSOMYG00000000167	0	5.79506	0.258	0.022	0	Granulocytes_VHSAP2	Granulocytes	VHSAP2			lmbrd2a	LMBR1 domain containing 2a [Source:NCBI gene;Acc:550238]	RTP2	receptor transporter protein 2 [Source:HGNC Symbol;Acc:HGNC:32486]
ENSOMYG00000039125	0	5.74619	0.5	0.057	0	Granulocytes_VHSAP2	Granulocytes	VHSAP2			cbln8	cerebellin 8 [Source:ZFIN;Acc:ZDB-GENE-080204-13]	C1QL2	complement C1q like 2 [Source:HGNC Symbol;Acc:HGNC:24181]
ENSOMYG00000032727	0	5.05479	0.37	0.016	0	Granulocytes_VHSAP2	Granulocytes	VHSAP2			cxcl11.1	chemokine (C-X-C motif) ligand 11, duplicate 1 [Source:NCBI gene;Acc:798892]	CXCL6	C-X-C motif chemokine ligand 6 [Source:HGNC Symbol;Acc:HGNC:10643]
ENSOMYG00000075444	0	4.838	0.406	0.017	0	Granulocytes_VHSAP2	Granulocytes	VHSAP2
ENSOMYG00000076401	0	4.61652	0.511	0.026	0	Granulocytes_VHSAP2	Granulocytes	VHSAP2
ENSOMYG00000006043	0	4.60916	0.438	0.083	0	Granulocytes_VHSAP2	Granulocytes	VHSAP2			isg15	ISG15 ubiquitin like modifier [Source:ZFIN;Acc:ZDB-GENE-021211-1]	UBB	ubiquitin B [Source:HGNC Symbol;Acc:HGNC:12463]
ENSOMYG00000002915	3.13e-298	4.51553	0.336	0.061	9.76e-294	Granulocytes_VHSAP2	Granulocytes	VHSAP2	PLEKHF1	pleckstrin homology and FYVE domain containing 1 [Source:HGNC Symbol;Acc:HGNC:20764]	plekhf1	pleckstrin homology domain containing, family F (with FYVE domain) member 1 [Source:ZFIN;Acc:ZDB-GENE-040426-1289]	PLEKHF1	pleckstrin homology and FYVE domain containing 1 [Source:HGNC Symbol;Acc:HGNC:20764]
ENSOMYG00000059824	1.69e-213	4.36024	0.263	0.049	5.27e-209	Granulocytes_VHSAP2	Granulocytes	VHSAP2			isg15	ISG15 ubiquitin like modifier [Source:ZFIN;Acc:ZDB-GENE-021211-1]	UBB	ubiquitin B [Source:HGNC Symbol;Acc:HGNC:12463]
ENSOMYG00000056660	2.23e-271	4.33835	0.314	0.056	6.97e-267	Granulocytes_VHSAP2	Granulocytes	VHSAP2	ublp		isg15	ISG15 ubiquitin like modifier [Source:ZFIN;Acc:ZDB-GENE-021211-1]	UBB	ubiquitin B [Source:HGNC Symbol;Acc:HGNC:12463]
ENSOMYG00000016409	0	4.26779	0.326	0.038	0	Granulocytes_VHSAP2	Granulocytes	VHSAP2	ifit9	interferon-induced protein with tetratricopeptide repeats 9 [Source:ZFIN;Acc:ZDB-GENE-121214-233]	ifit9	interferon-induced protein with tetratricopeptide repeats 9 [Source:ZFIN;Acc:ZDB-GENE-121214-233]	IFIT5	interferon induced protein with tetratricopeptide repeats 5 [Source:HGNC Symbol;Acc:HGNC:13328]
ENSOMYG00000038460	0	3.79573	0.799	0.292	0	Granulocytes_VHSAP2	Granulocytes	VHSAP2	irf1b	interferon regulatory factor 1 [Source:HGNC Symbol;Acc:HGNC:6116]	irf1b	interferon regulatory factor 1b [Source:ZFIN;Acc:ZDB-GENE-041114-13]	IRF1	interferon regulatory factor 1 [Source:HGNC Symbol;Acc:HGNC:6116]
ENSOMYG00000075491	4.09e-214	3.68745	0.296	0.062	1.28e-209	Granulocytes_VHSAP2	Granulocytes	VHSAP2			zgc:162154	zgc:162154 [Source:ZFIN;Acc:ZDB-GENE-070424-57]	BTN3A3	butyrophilin subfamily 3 member A3 [Source:HGNC Symbol;Acc:HGNC:1140]
ENSOMYG00000074590	0	3.67203	0.389	0.028	0	Granulocytes_VHSAP2	Granulocytes	VHSAP2
ENSOMYG00000069615	0	3.47802	0.32	0.026	0	Granulocytes_VHSAP2	Granulocytes	VHSAP2
ENSOMYG00000052826	0	3.47802	0.32	0.026	0	Granulocytes_VHSAP2	Granulocytes	VHSAP2
ENSOMYG00000071524	0	3.45532	0.431	0.034	0	Granulocytes_VHSAP2	Granulocytes	VHSAP2
ENSOMYG00000048324	4.85e-154	3.42545	0.3	0.083	1.52e-149	Granulocytes_VHSAP2	Granulocytes	VHSAP2			zgc:162154	zgc:162154 [Source:ZFIN;Acc:ZDB-GENE-070424-57]	BTNL3	butyrophilin like 3 [Source:HGNC Symbol;Acc:HGNC:1143]
ENSOMYG00000076674	0	3.3868	0.258	0.023	0	Granulocytes_VHSAP2	Granulocytes	VHSAP2
ENSOMYG00000051243	0	3.37678	0.375	0.029	0	Granulocytes_VHSAP2	Granulocytes	VHSAP2
ENSOMYG00000053460	0	3.37048	0.335	0.026	0	Granulocytes_VHSAP2	Granulocytes	VHSAP2
ENSOMYG00000054368	0	3.33621	0.269	0.022	0	Granulocytes_VHSAP2	Granulocytes	VHSAP2
ENSOMYG00000077185	0	3.33621	0.269	0.022	0	Granulocytes_VHSAP2	Granulocytes	VHSAP2
ENSOMYG00000037143	3.34e-307	3.33223	0.643	0.243	1.04e-302	Granulocytes_VHSAP2	Granulocytes	VHSAP2	ck-2.1		ccl34b.3	chemokine (C-C motif) ligand 34b, duplicate 3 [Source:ZFIN;Acc:ZDB-GENE-130603-64]	TRIO	trio Rho guanine nucleotide exchange factor [Source:HGNC Symbol;Acc:HGNC:12303]
ENSOMYG00000050591	0	3.29744	0.464	0.037	0	Granulocytes_VHSAP2	Granulocytes	VHSAP2
ENSOMYG00000069420	0	3.27395	0.323	0.025	0	Granulocytes_VHSAP2	Granulocytes	VHSAP2
ENSOMYG00000047176	1.4e-121	3.23546	0.336	0.123	4.38e-117	Granulocytes_VHSAP2	Granulocytes	VHSAP2	rnf213b	Danio rerio ring finger protein 213b (rnf213b), mRNA. [Source:RefSeq mRNA;Acc:NM_001353867]	rnf213b	Danio rerio ring finger protein 213b (rnf213b), mRNA. [Source:RefSeq mRNA;Acc:NM_001353867]	RNF213	ring finger protein 213 [Source:HGNC Symbol;Acc:HGNC:14539]
ENSOMYG00000061413	0	3.16295	0.455	0.039	0	Granulocytes_VHSAP2	Granulocytes	VHSAP2
ENSOMYG00000025616	1.37e-277	3.15795	0.366	0.074	4.29e-273	Granulocytes_VHSAP2	Granulocytes	VHSAP2			CU984600.2	si:dkeyp-118h9.7 [Source:NCBI gene;Acc:555303]	SACS	sacsin molecular chaperone [Source:HGNC Symbol;Acc:HGNC:10519]
ENSOMYG00000053196	0	3.05311	0.357	0.029	0	Granulocytes_VHSAP2	Granulocytes	VHSAP2
ENSOMYG00000014521	3.19e-99	3.04738	0.263	0.089	9.96e-95	Granulocytes_VHSAP2	Granulocytes	VHSAP2			helz2	helicase with zinc finger 2, transcriptional coactivator [Source:ZFIN;Acc:ZDB-GENE-120920-1]	HELZ2	helicase with zinc finger 2 [Source:HGNC Symbol;Acc:HGNC:30021]
ENSOMYG00000045180	7.12e-129	3.04139	0.434	0.199	2.22e-124	Granulocytes_VHSAP2	Granulocytes	VHSAP2			CABZ01109021.1		CD9	CD9 molecule [Source:HGNC Symbol;Acc:HGNC:1709]
ENSOMYG00000046742	4.9e-55	2.99709	0.331	0.191	1.53e-50	Granulocytes_VHSAP2	Granulocytes	VHSAP2			irf1b	interferon regulatory factor 1b [Source:ZFIN;Acc:ZDB-GENE-041114-13]	IRF1	interferon regulatory factor 1 [Source:HGNC Symbol;Acc:HGNC:6116]
ENSOMYG00000007539	2.13e-50	2.9806	0.281	0.15	6.66e-46	Granulocytes_VHSAP2	Granulocytes	VHSAP2			sdc4	syndecan 4 [Source:ZFIN;Acc:ZDB-GENE-061111-1]	SDC4	syndecan 4 [Source:HGNC Symbol;Acc:HGNC:10661]
ENSOMYG00000015590	2.99e-65	2.92839	0.321	0.167	9.35e-61	Granulocytes_VHSAP2	Granulocytes	VHSAP2			sec61g	SEC61 translocon gamma subunit [Source:ZFIN;Acc:ZDB-GENE-040718-203]	SEC61G	SEC61 translocon subunit gamma [Source:HGNC Symbol;Acc:HGNC:18277]
ENSOMYG00000070195	2.32e-54	2.84625	0.298	0.159	7.25e-50	Granulocytes_VHSAP2	Granulocytes	VHSAP2	dusp1	dual specificity phosphatase 1 [Source:ZFIN;Acc:ZDB-GENE-040426-2018]	dusp1	dual specificity phosphatase 1 [Source:ZFIN;Acc:ZDB-GENE-040426-2018]	DUSP1	dual specificity phosphatase 1 [Source:HGNC Symbol;Acc:HGNC:3064]
ENSOMYG00000010005	2.24e-52	2.82745	0.286	0.151	7.01e-48	Granulocytes_VHSAP2	Granulocytes	VHSAP2			tnip2	TNFAIP3 interacting protein 2 [Source:ZFIN;Acc:ZDB-GENE-120913-2]	TNIP2	TNFAIP3 interacting protein 2 [Source:HGNC Symbol;Acc:HGNC:19118]
ENSOMYG00000059305	0	2.78892	0.492	0.041	0	Granulocytes_VHSAP2	Granulocytes	VHSAP2
ENSOMYG00000032820	1.84e-92	2.78542	0.49	0.316	5.76e-88	Granulocytes_VHSAP2	Granulocytes	VHSAP2	ncf1	neutrophil cytosolic factor 1 [Source:ZFIN;Acc:ZDB-GENE-031006-6]	ncf1	neutrophil cytosolic factor 1 [Source:ZFIN;Acc:ZDB-GENE-031006-6]	NCF1	neutrophil cytosolic factor 1 [Source:HGNC Symbol;Acc:HGNC:7660]
ENSOMYG00000003746	1.09e-49	2.67244	0.28	0.145	3.4e-45	Granulocytes_VHSAP2	Granulocytes	VHSAP2			tnip2	TNFAIP3 interacting protein 2 [Source:ZFIN;Acc:ZDB-GENE-120913-2]	TNIP2	TNFAIP3 interacting protein 2 [Source:HGNC Symbol;Acc:HGNC:19118]
ENSOMYG00000017022	4.49e-139	2.65671	0.446	0.189	1.4e-134	Granulocytes_VHSAP2	Granulocytes	VHSAP2	tf	coagulation factor IIIb [Source:ZFIN;Acc:ZDB-GENE-050417-234]	f3b	coagulation factor IIIb [Source:ZFIN;Acc:ZDB-GENE-050417-234]	F3	coagulation factor III, tissue factor [Source:HGNC Symbol;Acc:HGNC:3541]
ENSOMYG00000045444	5.59e-38	2.59016	0.269	0.155	1.75e-33	Granulocytes_VHSAP2	Granulocytes	VHSAP2	MLKL	mixed lineage kinase domain like pseudokinase [Source:HGNC Symbol;Acc:HGNC:26617]	map3k12	mitogen-activated protein kinase kinase kinase 12 [Source:ZFIN;Acc:ZDB-GENE-040426-2436]	MLKL	mixed lineage kinase domain like pseudokinase [Source:HGNC Symbol;Acc:HGNC:26617]
ENSOMYG00000029063	4.74e-35	2.58012	0.251	0.143	1.48e-30	Granulocytes_VHSAP2	Granulocytes	VHSAP2			tnfaip2b	tumor necrosis factor, alpha-induced protein 2b [Source:ZFIN;Acc:ZDB-GENE-081107-56]	TNFAIP2	TNF alpha induced protein 2 [Source:HGNC Symbol;Acc:HGNC:11895]
ENSOMYG00000043170	1.77e-42	2.45946	0.264	0.141	5.52e-38	Granulocytes_VHSAP2	Granulocytes	VHSAP2	RRM2	ribonucleotide reductase regulatory subunit M2 [Source:HGNC Symbol;Acc:HGNC:10452]	rrm2	ribonucleotide reductase M2 polypeptide [Source:NCBI gene;Acc:30733]	RRM2	ribonucleotide reductase regulatory subunit M2 [Source:HGNC Symbol;Acc:HGNC:10452]
ENSOMYG00000044952	7.19e-45	2.4375	0.292	0.166	2.25e-40	Granulocytes_VHSAP2	Granulocytes	VHSAP2	PDE4B	phosphodiesterase 4B [Source:HGNC Symbol;Acc:HGNC:8781]	pde4ba	phosphodiesterase 4B, cAMP-specific a [Source:ZFIN;Acc:ZDB-GENE-030131-9570]	PDE4B	phosphodiesterase 4B [Source:HGNC Symbol;Acc:HGNC:8781]
ENSOMYG00000043400	7.77e-22	2.43402	0.329	0.27	2.43e-17	Granulocytes_VHSAP2	Granulocytes	VHSAP2			casp22	caspase 22, apoptosis-related cysteine peptidase [Source:ZFIN;Acc:ZDB-GENE-060526-186]	RIPK2	receptor interacting serine/threonine kinase 2 [Source:HGNC Symbol;Acc:HGNC:10020]
ENSOMYG00000016137	5.85e-34	2.41491	0.272	0.165	1.83e-29	Granulocytes_VHSAP2	Granulocytes	VHSAP2	atf3	activating transcription factor 3 [Source:ZFIN;Acc:ZDB-GENE-040426-728]	atf3	activating transcription factor 3 [Source:ZFIN;Acc:ZDB-GENE-040426-728]	ATF3	activating transcription factor 3 [Source:HGNC Symbol;Acc:HGNC:785]
ENSOMYG00000033868	3.37e-178	2.395	0.576	0.268	1.05e-173	Granulocytes_VHSAP2	Granulocytes	VHSAP2	m17	IL-6 subfamily cytokine M17 [Source:ZFIN;Acc:ZDB-GENE-060526-368]	m17	IL-6 subfamily cytokine M17 [Source:ZFIN;Acc:ZDB-GENE-060526-368]	CNTF	ciliary neurotrophic factor [Source:HGNC Symbol;Acc:HGNC:2169]
ENSOMYG00000048724	7.85e-39	2.27449	0.355	0.244	2.45e-34	Granulocytes_VHSAP2	Granulocytes	VHSAP2			CABZ01059408.1		GIMAP4	GTPase, IMAP family member 4 [Source:HGNC Symbol;Acc:HGNC:21872]
ENSOMYG00000043213	1.46e-36	2.19429	0.35	0.245	4.57e-32	Granulocytes_VHSAP2	Granulocytes	VHSAP2	sc61g		sec61g	SEC61 translocon gamma subunit [Source:ZFIN;Acc:ZDB-GENE-040718-203]	SEC61G	SEC61 translocon subunit gamma [Source:HGNC Symbol;Acc:HGNC:18277]
ENSOMYG00000000673	5.26e-62	2.16261	0.393	0.233	1.64e-57	Granulocytes_VHSAP2	Granulocytes	VHSAP2		S100 calcium binding protein A10a [Source:ZFIN;Acc:ZDB-GENE-041010-35]	s100a10b	S100 calcium binding protein A10b [Source:ZFIN;Acc:ZDB-GENE-040426-1937]	S100A1	S100 calcium binding protein A1 [Source:HGNC Symbol;Acc:HGNC:10486]
ENSOMYG00000071671	4.38e-26	2.13589	0.3	0.213	1.37e-21	Granulocytes_VHSAP2	Granulocytes	VHSAP2			rab44	RAB44, member RAS oncogene family [Source:ZFIN;Acc:ZDB-GENE-040724-117]	RAB44	RAB44, member RAS oncogene family [Source:HGNC Symbol;Acc:HGNC:21068]
ENSOMYG00000020385	3.15e-68	2.06888	0.428	0.26	9.84e-64	Granulocytes_VHSAP2	Granulocytes	VHSAP2			taldo1	transaldolase 1 [Source:ZFIN;Acc:ZDB-GENE-030131-3277]	TALDO1	transaldolase 1 [Source:HGNC Symbol;Acc:HGNC:11559]
ENSOMYG00000010408	7.56e-08	1.9982	0.287	0.277	0.00236207	Granulocytes_VHSAP2	Granulocytes	VHSAP2	cox6c	cytochrome c oxidase subunit 6C [Source:ZFIN;Acc:ZDB-GENE-040724-95]	cox6c	cytochrome c oxidase subunit 6C [Source:ZFIN;Acc:ZDB-GENE-040724-95]	COX6C	cytochrome c oxidase subunit 6C [Source:HGNC Symbol;Acc:HGNC:2285]
ENSOMYG00000068821	4.72e-07	1.96596	0.285	0.28	0.0147398	Granulocytes_VHSAP2	Granulocytes	VHSAP2	COX7C	cytochrome c oxidase subunit 7C [Source:HGNC Symbol;Acc:HGNC:2292]	cox7c	cytochrome c oxidase subunit 7C [Source:ZFIN;Acc:ZDB-GENE-030131-8062]	COX7C	cytochrome c oxidase subunit 7C [Source:HGNC Symbol;Acc:HGNC:2292]
ENSOMYG00000059937	2.91e-44	1.96119	0.377	0.25	9.08e-40	Granulocytes_VHSAP2	Granulocytes	VHSAP2			si:ch73-7i4.3	si:ch73-7i4.3 [Source:ZFIN;Acc:ZDB-GENE-100922-62]	CD22	CD22 molecule [Source:HGNC Symbol;Acc:HGNC:1643]
ENSOMYG00000010809	4.63e-09	1.94196	0.277	0.255	0.00014474	Granulocytes_VHSAP2	Granulocytes	VHSAP2			zgc:193541	zgc:193541 [Source:ZFIN;Acc:ZDB-GENE-081022-15]	ATP5MJ	ATP synthase membrane subunit j [Source:HGNC Symbol;Acc:HGNC:1188]
ENSOMYG00000016711	0	1.91159	0.902	0.343	0	Granulocytes_VHSAP2	Granulocytes	VHSAP2			si:dkey-21e2.15	si:dkey-21e2.15 [Source:ZFIN;Acc:ZDB-GENE-050208-780]	CFD	complement factor D [Source:HGNC Symbol;Acc:HGNC:2771]
ENSOMYG00000023422	9.72e-11	1.90876	0.251	0.21	3.04e-06	Granulocytes_VHSAP2	Granulocytes	VHSAP2			cebpa	CCAAT enhancer binding protein alpha [Source:ZFIN;Acc:ZDB-GENE-020111-2]	CEBPA	CCAAT enhancer binding protein alpha [Source:HGNC Symbol;Acc:HGNC:1833]
ENSOMYG00000057861	1.97e-278	1.89205	0.79	0.32	6.15e-274	Granulocytes_VHSAP2	Granulocytes	VHSAP2	mmp9	matrix metallopeptidase 9 [Source:ZFIN;Acc:ZDB-GENE-040426-2132]	mmp9	matrix metallopeptidase 9 [Source:ZFIN;Acc:ZDB-GENE-040426-2132]	MMP9	matrix metallopeptidase 9 [Source:HGNC Symbol;Acc:HGNC:7176]
ENSOMYG00000040660	3.26e-10	1.86197	0.256	0.218	1.02e-05	Granulocytes_VHSAP2	Granulocytes	VHSAP2			cebpa	CCAAT enhancer binding protein alpha [Source:ZFIN;Acc:ZDB-GENE-020111-2]	CEBPA	CCAAT enhancer binding protein alpha [Source:HGNC Symbol;Acc:HGNC:1833]
ENSOMYG00000077381	3.85e-05	1.81068	0.274	0.274	0.0377755	Granulocytes_VHSAP2	Granulocytes	VHSAP2	ptpn6	protein tyrosine phosphatase non-receptor type 6 [Source:ZFIN;Acc:ZDB-GENE-030131-7513]	ptpn6	protein tyrosine phosphatase non-receptor type 6 [Source:ZFIN;Acc:ZDB-GENE-030131-7513]	PTPN6	protein tyrosine phosphatase non-receptor type 6 [Source:HGNC Symbol;Acc:HGNC:9658]
ENSOMYG00000051029	5.83e-21	1.79933	0.38	0.328	1.82e-16	Granulocytes_VHSAP2	Granulocytes	VHSAP2			lsp1a	lymphocyte specific protein 1 a [Source:ZFIN;Acc:ZDB-GENE-131127-171]	CALD1	caldesmon 1 [Source:HGNC Symbol;Acc:HGNC:1441]
ENSOMYG00000039543	2.96e-169	1.79165	0.613	0.281	9.25e-165	Granulocytes_VHSAP2	Granulocytes	VHSAP2	il-1rii		CABZ01078737.1	interleukin-1 receptor type 2 [Source:NCBI gene;Acc:101882195]	IL1R2	interleukin 1 receptor type 2 [Source:HGNC Symbol;Acc:HGNC:5994]
ENSOMYG00000006012	1.52e-06	1.78366	0.289	0.284	0.0375438	Granulocytes_VHSAP2	Granulocytes	VHSAP2			eif4a1b	eukaryotic translation initiation factor 4A1B [Source:ZFIN;Acc:ZDB-GENE-040120-6]	EIF4A2	eukaryotic translation initiation factor 4A2 [Source:HGNC Symbol;Acc:HGNC:3284]
ENSOMYG00000048100	1.39e-242	1.71987	0.777	0.35	4.34e-238	Granulocytes_VHSAP2	Granulocytes	VHSAP2			tktb	transketolase b [Source:ZFIN;Acc:ZDB-GENE-030909-13]	TKT	transketolase [Source:HGNC Symbol;Acc:HGNC:11834]
ENSOMYG00000012191	0	1.70089	0.94	0.361	0	Granulocytes_VHSAP2	Granulocytes	VHSAP2			txn	thioredoxin [Source:ZFIN;Acc:ZDB-GENE-040718-162]	TXN	thioredoxin [Source:HGNC Symbol;Acc:HGNC:12435]
ENSOMYG00000062402	0.000256974	1.6879	0.304	0.324	0.0339219	Granulocytes_VHSAP2	Granulocytes	VHSAP2	ptpn6	protein tyrosine phosphatase non-receptor type 6 [Source:ZFIN;Acc:ZDB-GENE-030131-7513]	ptpn6	protein tyrosine phosphatase non-receptor type 6 [Source:ZFIN;Acc:ZDB-GENE-030131-7513]	PTPN6	protein tyrosine phosphatase non-receptor type 6 [Source:HGNC Symbol;Acc:HGNC:9658]
ENSOMYG00000064826	1.12e-99	1.65324	0.708	0.595	3.5e-95	Granulocytes_VHSAP2	Granulocytes	VHSAP2	zgc:162730	zgc:162730 [Source:ZFIN;Acc:ZDB-GENE-030131-6366]	zgc:162730	zgc:162730 [Source:ZFIN;Acc:ZDB-GENE-030131-6366]	ZFP36L1	ZFP36 ring finger protein like 1 [Source:HGNC Symbol;Acc:HGNC:1107]
ENSOMYG00000042578	0	1.63878	0.89	0.368	0	Granulocytes_VHSAP2	Granulocytes	VHSAP2	hce23		npsn	nephrosin [Source:ZFIN;Acc:ZDB-GENE-040420-2]	ASTL	astacin like metalloendopeptidase [Source:HGNC Symbol;Acc:HGNC:31704]
ENSOMYG00000055514	6.63e-57	1.6309	0.54	0.43	2.07e-52	Granulocytes_VHSAP2	Granulocytes	VHSAP2		lymphocyte specific protein 1 b [Source:ZFIN;Acc:ZDB-GENE-141222-12]	lsp1a	lymphocyte specific protein 1 a [Source:ZFIN;Acc:ZDB-GENE-131127-171]	CALD1	caldesmon 1 [Source:HGNC Symbol;Acc:HGNC:1441]
ENSOMYG00000038789	1.33e-68	1.61003	0.623	0.551	4.15e-64	Granulocytes_VHSAP2	Granulocytes	VHSAP2			cfl1	cofilin 1 [Source:ZFIN;Acc:ZDB-GENE-030131-215]	CFL2	cofilin 2 [Source:HGNC Symbol;Acc:HGNC:1875]
ENSOMYG00000014111	3.23e-66	1.60388	0.495	0.319	1.01e-61	Granulocytes_VHSAP2	Granulocytes	VHSAP2	p47phox	neutrophil cytosolic factor 1 [Source:ZFIN;Acc:ZDB-GENE-031006-6]	ncf1	neutrophil cytosolic factor 1 [Source:ZFIN;Acc:ZDB-GENE-031006-6]	NCF1	neutrophil cytosolic factor 1 [Source:HGNC Symbol;Acc:HGNC:7660]
ENSOMYG00000039445	1.83e-44	1.58111	0.479	0.368	5.71e-40	Granulocytes_VHSAP2	Granulocytes	VHSAP2	p22-phox		cyba	cytochrome b-245, alpha polypeptide [Source:ZFIN;Acc:ZDB-GENE-040426-1526]	CYBA	cytochrome b-245 alpha chain [Source:HGNC Symbol;Acc:HGNC:2577]
ENSOMYG00000019888	4.81e-84	1.55794	0.591	0.411	1.5e-79	Granulocytes_VHSAP2	Granulocytes	VHSAP2	cebpb	CCAAT enhancer binding protein beta [Source:ZFIN;Acc:ZDB-GENE-020111-3]	cebpb	CCAAT enhancer binding protein beta [Source:ZFIN;Acc:ZDB-GENE-020111-3]	CEBPB	CCAAT enhancer binding protein beta [Source:HGNC Symbol;Acc:HGNC:1834]
ENSOMYG00000037776	7.1e-06	1.55402	0.346	0.37	0.003345	Granulocytes_VHSAP2	Granulocytes	VHSAP2			gmfb	glia maturation factor, beta [Source:ZFIN;Acc:ZDB-GENE-040426-2114]	GMFG	glia maturation factor gamma [Source:HGNC Symbol;Acc:HGNC:4374]
ENSOMYG00000040395	3.59e-24	1.50525	0.31	0.216	1.12e-19	Granulocytes_VHSAP2	Granulocytes	VHSAP2	adam28	ADAM metallopeptidase domain 28 [Source:ZFIN;Acc:ZDB-GENE-060929-532]	adam28	ADAM metallopeptidase domain 28 [Source:ZFIN;Acc:ZDB-GENE-060929-532]	ADAM28	ADAM metallopeptidase domain 28 [Source:HGNC Symbol;Acc:HGNC:206]
ENSOMYG00000031390	1.06e-11	1.49087	0.291	0.247	3.31e-07	Granulocytes_VHSAP2	Granulocytes	VHSAP2			myh9a	myosin, heavy chain 9a, non-muscle [Source:ZFIN;Acc:ZDB-GENE-030131-5870]	MYH9	myosin heavy chain 9 [Source:HGNC Symbol;Acc:HGNC:7579]
ENSOMYG00000025672	9.85e-18	1.45787	0.471	0.501	3.08e-13	Granulocytes_VHSAP2	Granulocytes	VHSAP2			cfl1	cofilin 1 [Source:ZFIN;Acc:ZDB-GENE-030131-215]	CFL2	cofilin 2 [Source:HGNC Symbol;Acc:HGNC:1875]
ENSOMYG00000015511	3.95e-05	1.43212	0.252	0.243	0.0117906	Granulocytes_VHSAP2	Granulocytes	VHSAP2			rps29	ribosomal protein S29 [Source:ZFIN;Acc:ZDB-GENE-040622-5]	RPS29	ribosomal protein S29 [Source:HGNC Symbol;Acc:HGNC:10419]
ENSOMYG00000038157	3.55e-200	1.41343	0.853	0.497	1.11e-195	Granulocytes_VHSAP2	Granulocytes	VHSAP2			CU499336.2		PLAC8L1	PLAC8 like 1 [Source:HGNC Symbol;Acc:HGNC:31746]
ENSOMYG00000010616	1.28e-98	1.40676	0.657	0.441	4e-94	Granulocytes_VHSAP2	Granulocytes	VHSAP2	scinlb	scinderin like b [Source:ZFIN;Acc:ZDB-GENE-040426-2068]	scinla	scinderin like a [Source:ZFIN;Acc:ZDB-GENE-030131-2005]	GSN	gelsolin [Source:HGNC Symbol;Acc:HGNC:4620]
ENSOMYG00000039054	2.46e-07	1.39407	0.251	0.219	0.00769408	Granulocytes_VHSAP2	Granulocytes	VHSAP2	g6pd	glucose-6-phosphate dehydrogenase [Source:ZFIN;Acc:ZDB-GENE-070508-4]	g6pd	glucose-6-phosphate dehydrogenase [Source:ZFIN;Acc:ZDB-GENE-070508-4]	G6PD	glucose-6-phosphate dehydrogenase [Source:HGNC Symbol;Acc:HGNC:4057]
ENSOMYG00000003620	3.35e-226	1.39363	0.929	0.566	1.05e-221	Granulocytes_VHSAP2	Granulocytes	VHSAP2			icn	ictacalcin [Source:ZFIN;Acc:ZDB-GENE-030131-8599]	S100A4	S100 calcium binding protein A4 [Source:HGNC Symbol;Acc:HGNC:10494]
ENSOMYG00000034840	0.00445461	1.38747	0.38	0.46	0.041241	Granulocytes_VHSAP2	Granulocytes	VHSAP2		thioredoxin [Source:ZFIN;Acc:ZDB-GENE-040718-162]	TXN	zgc:56493 [Source:ZFIN;Acc:ZDB-GENE-030131-8581]	TXN	thioredoxin [Source:HGNC Symbol;Acc:HGNC:12435]
ENSOMYG00000036839	5.17e-61	1.38026	0.642	0.549	1.61e-56	Granulocytes_VHSAP2	Granulocytes	VHSAP2		ferritin, heavy polypeptide 1a [Source:ZFIN;Acc:ZDB-GENE-000831-2]	fth1a	ferritin, heavy polypeptide 1a [Source:ZFIN;Acc:ZDB-GENE-000831-2]	FTH1	ferritin heavy chain 1 [Source:HGNC Symbol;Acc:HGNC:3976]
ENSOMYG00000010242	1.25e-56	1.35202	0.561	0.443	3.91e-52	Granulocytes_VHSAP2	Granulocytes	VHSAP2	oscp1b	organic solute carrier partner 1b [Source:ZFIN;Acc:ZDB-GENE-110815-4]	OSCP1	organic solute carrier partner 1b [Source:NCBI gene;Acc:100334608]	OSCP1	organic solute carrier partner 1 [Source:HGNC Symbol;Acc:HGNC:29971]
ENSOMYG00000045057	1.11e-186	1.33737	0.792	0.369	3.48e-182	Granulocytes_VHSAP2	Granulocytes	VHSAP2	lect2		lect2l	leukocyte cell-derived chemotaxin 2 like [Source:ZFIN;Acc:ZDB-GENE-070127-4]	LECT2	leukocyte cell derived chemotaxin 2 [Source:HGNC Symbol;Acc:HGNC:6550]
ENSOMYG00000019195	7.54e-08	1.33567	0.28	0.25	0.00235579	Granulocytes_VHSAP2	Granulocytes	VHSAP2			gpr84	G protein-coupled receptor 84 [Source:ZFIN;Acc:ZDB-GENE-070928-33]	GPR84	G protein-coupled receptor 84 [Source:HGNC Symbol;Acc:HGNC:4535]
ENSOMYG00000012460	1.49e-15	1.33176	0.426	0.409	4.66e-11	Granulocytes_VHSAP2	Granulocytes	VHSAP2	zgc:162941	lysozyme g-like 1 [Source:ZFIN;Acc:ZDB-GENE-040718-461]	lygl1	lysozyme g-like 1 [Source:ZFIN;Acc:ZDB-GENE-040718-461]	LYG2	lysozyme g2 [Source:HGNC Symbol;Acc:HGNC:29615]
ENSOMYG00000005782	0.000470808	1.32437	0.325	0.348	0.0299445	Granulocytes_VHSAP2	Granulocytes	VHSAP2		leupaxin [Source:ZFIN;Acc:ZDB-GENE-081105-159]	lpxn	leupaxin [Source:ZFIN;Acc:ZDB-GENE-081105-159]	LPXN	leupaxin [Source:HGNC Symbol;Acc:HGNC:14061]
ENSOMYG00000007598	0.000188276	1.32276	0.175	0.264	0.0009229	Granulocytes_VHSAP2	Granulocytes	VHSAP2	tuba8l2	tubulin, alpha 8 like 2 [Source:ZFIN;Acc:ZDB-GENE-040426-1646]	tuba8l2	tubulin, alpha 8 like 2 [Source:ZFIN;Acc:ZDB-GENE-040426-1646]	TUBA4A	tubulin alpha 4a [Source:HGNC Symbol;Acc:HGNC:12407]
ENSOMYG00000039320	7.08e-06	1.32224	0.389	0.434	0.0389929	Granulocytes_VHSAP2	Granulocytes	VHSAP2	gapdhs	glyceraldehyde-3-phosphate dehydrogenase, spermatogenic [Source:ZFIN;Acc:ZDB-GENE-020913-1]	gapdhs	glyceraldehyde-3-phosphate dehydrogenase, spermatogenic [Source:NCBI gene;Acc:406367]	GAPDHS	glyceraldehyde-3-phosphate dehydrogenase, spermatogenic [Source:HGNC Symbol;Acc:HGNC:24864]
ENSOMYG00000007858	1.65e-72	1.31673	0.542	0.319	5.16e-68	Granulocytes_VHSAP2	Granulocytes	VHSAP2	ALOX5AP	arachidonate 5-lipoxygenase activating protein [Source:HGNC Symbol;Acc:HGNC:436]	alox5ap	arachidonate 5-lipoxygenase-activating protein [Source:ZFIN;Acc:ZDB-GENE-030131-9322]	ALOX5AP	arachidonate 5-lipoxygenase activating protein [Source:HGNC Symbol;Acc:HGNC:436]
ENSOMYG00000036304	1.02e-07	1.30227	0.367	0.363	0.00317346	Granulocytes_VHSAP2	Granulocytes	VHSAP2	gstp1.2	glutathione S-transferase pi 1.2 [Source:ZFIN;Acc:ZDB-GENE-020806-4]	gstp1	glutathione S-transferase pi 1 [Source:ZFIN;Acc:ZDB-GENE-020806-4]	GSTP1	glutathione S-transferase pi 1 [Source:HGNC Symbol;Acc:HGNC:4638]
ENSOMYG00000002472	1.93e-05	1.27547	0.324	0.335	0.039807	Granulocytes_VHSAP2	Granulocytes	VHSAP2	H2AZ1	H2A.Z variant histone 1 [Source:HGNC Symbol;Acc:HGNC:4741]	h2az2b	H2A.Z variant histone 2b [Source:ZFIN;Acc:ZDB-GENE-050506-24]	H2AZ1	H2A.Z variant histone 1 [Source:HGNC Symbol;Acc:HGNC:4741]
ENSOMYG00000057234	1.38e-10	1.2685	0.174	0.312	4.3e-06	Granulocytes_VHSAP2	Granulocytes	VHSAP2	mgst3b	microsomal glutathione S-transferase 3b [Source:ZFIN;Acc:ZDB-GENE-061215-48]	mgst3b	microsomal glutathione S-transferase 3b [Source:ZFIN;Acc:ZDB-GENE-061215-48]	MGST3	microsomal glutathione S-transferase 3 [Source:HGNC Symbol;Acc:HGNC:7064]
ENSOMYG00000012077	0.000145681	1.24368	0.17	0.257	0.0403512	Granulocytes_VHSAP2	Granulocytes	VHSAP2	dss1	SEM1 26S proteasome subunit [Source:ZFIN;Acc:ZDB-GENE-030131-988]	sem1	SEM1 26S proteasome complex subunit [Source:ZFIN;Acc:ZDB-GENE-030131-988]	SEM1	SEM1 26S proteasome complex subunit [Source:HGNC Symbol;Acc:HGNC:10845]
ENSOMYG00000043965	1.61e-12	1.21008	0.411	0.398	5.03e-08	Granulocytes_VHSAP2	Granulocytes	VHSAP2	prdx5	peroxiredoxin 5 [Source:ZFIN;Acc:ZDB-GENE-050522-159]	prdx5	peroxiredoxin 5 [Source:ZFIN;Acc:ZDB-GENE-050522-159]	PRDX5	peroxiredoxin 5 [Source:HGNC Symbol;Acc:HGNC:9355]
ENSOMYG00000075884	3.52e-05	1.19243	0.161	0.25	0.0333215	Granulocytes_VHSAP2	Granulocytes	VHSAP2			si:dkey-42i9.6	si:dkey-42i9.6 [Source:ZFIN;Acc:ZDB-GENE-030131-6596]	SHISA4	shisa family member 4 [Source:HGNC Symbol;Acc:HGNC:27139]
ENSOMYG00000027075	0.000607146	1.16628	0.172	0.251	0.0419417	Granulocytes_VHSAP2	Granulocytes	VHSAP2	ddx5	DEAD (Asp-Glu-Ala-Asp) box helicase 5 [Source:ZFIN;Acc:ZDB-GENE-030131-925]	ddx5	DEAD (Asp-Glu-Ala-Asp) box helicase 5 [Source:ZFIN;Acc:ZDB-GENE-030131-925]	DDX5	DEAD-box helicase 5 [Source:HGNC Symbol;Acc:HGNC:2746]
ENSOMYG00000021677	3.6e-91	1.16474	0.802	0.713	1.13e-86	Granulocytes_VHSAP2	Granulocytes	VHSAP2	zgc:162730	zgc:162730 [Source:ZFIN;Acc:ZDB-GENE-030131-6366]	zgc:162730	zgc:162730 [Source:ZFIN;Acc:ZDB-GENE-030131-6366]	ZFP36L1	ZFP36 ring finger protein like 1 [Source:HGNC Symbol;Acc:HGNC:1107]
ENSOMYG00000049519	1.89e-05	1.16064	0.36	0.374	0.0059811	Granulocytes_VHSAP2	Granulocytes	VHSAP2	iip		ifitm1	interferon induced transmembrane protein 1 [Source:ZFIN;Acc:ZDB-GENE-060526-259]	IFITM3	interferon induced transmembrane protein 3 [Source:HGNC Symbol;Acc:HGNC:5414]
ENSOMYG00000031509	1.35e-09	1.15674	0.182	0.317	4.23e-05	Granulocytes_VHSAP2	Granulocytes	VHSAP2	eif1	eukaryotic translation initiation factor 1 [Source:ZFIN;Acc:ZDB-GENE-030131-956]	eif1	eukaryotic translation initiation factor 1 [Source:ZFIN;Acc:ZDB-GENE-030131-956]	EIF1	eukaryotic translation initiation factor 1 [Source:HGNC Symbol;Acc:HGNC:3249]
ENSOMYG00000026906	2.2e-08	1.14094	0.176	0.298	0.000687256	Granulocytes_VHSAP2	Granulocytes	VHSAP2	cox6b2	cytochrome c oxidase subunit 6B2 [Source:ZFIN;Acc:ZDB-GENE-040426-1566]	cox6b2	cytochrome c oxidase subunit 6B2 [Source:ZFIN;Acc:ZDB-GENE-040426-1566]	COX6B1	cytochrome c oxidase subunit 6B1 [Source:HGNC Symbol;Acc:HGNC:2280]
ENSOMYG00000047810	3.44e-39	1.1235	0.515	0.389	1.07e-34	Granulocytes_VHSAP2	Granulocytes	VHSAP2	gpx1b1		gpx1a	glutathione peroxidase 1a [Source:ZFIN;Acc:ZDB-GENE-030410-1]	GPX2	glutathione peroxidase 2 [Source:HGNC Symbol;Acc:HGNC:4554]
ENSOMYG00000068526	8.29e-23	1.11228	0.543	0.576	2.59e-18	Granulocytes_VHSAP2	Granulocytes	VHSAP2			crip1	cysteine-rich protein 1 [Source:ZFIN;Acc:ZDB-GENE-041111-1]	CRIP1	cysteine rich protein 1 [Source:HGNC Symbol;Acc:HGNC:2360]
ENSOMYG00000003404	5.74e-09	1.10511	0.185	0.317	0.00017919	Granulocytes_VHSAP2	Granulocytes	VHSAP2	cox6b2	cytochrome c oxidase subunit 6B2 [Source:ZFIN;Acc:ZDB-GENE-040426-1566]	cox6b2	cytochrome c oxidase subunit 6B2 [Source:ZFIN;Acc:ZDB-GENE-040426-1566]	COX6B1	cytochrome c oxidase subunit 6B1 [Source:HGNC Symbol;Acc:HGNC:2280]
ENSOMYG00000036965	7.09e-05	1.08915	0.252	0.391	0.0306582	Granulocytes_VHSAP2	Granulocytes	VHSAP2	rbx1	ring-box 1, E3 ubiquitin protein ligase [Source:ZFIN;Acc:ZDB-GENE-041008-106]	rbx1	ring-box 1, E3 ubiquitin protein ligase [Source:ZFIN;Acc:ZDB-GENE-041008-106]	RBX1	ring-box 1 [Source:HGNC Symbol;Acc:HGNC:9928]
ENSOMYG00000012253	4.44e-14	1.0874	0.339	0.272	1.39e-09	Granulocytes_VHSAP2	Granulocytes	VHSAP2			lta4h	leukotriene A4 hydrolase [Source:ZFIN;Acc:ZDB-GENE-040426-2477]	LTA4H	leukotriene A4 hydrolase [Source:HGNC Symbol;Acc:HGNC:6710]
ENSOMYG00000038132	1.17e-59	1.08515	0.667	0.744	3.64e-55	Granulocytes_VHSAP2	Granulocytes	VHSAP2	RPL38	ribosomal protein L38 [Source:HGNC Symbol;Acc:HGNC:10349]	rpl38	ribosomal protein L38 [Source:ZFIN;Acc:ZDB-GENE-030131-8752]	RPL38	ribosomal protein L38 [Source:HGNC Symbol;Acc:HGNC:10349]
ENSOMYG00000024201	1.54e-07	1.07686	0.163	0.269	0.00482382	Granulocytes_VHSAP2	Granulocytes	VHSAP2			pomp	proteasome maturation protein [Source:ZFIN;Acc:ZDB-GENE-040801-10]	POMP	proteasome maturation protein [Source:HGNC Symbol;Acc:HGNC:20330]
ENSOMYG00000009711	9.97e-07	1.07163	0.155	0.25	0.031151	Granulocytes_VHSAP2	Granulocytes	VHSAP2	tuba8l2	tubulin, alpha 8 like 2 [Source:ZFIN;Acc:ZDB-GENE-040426-1646]	tuba8l2	tubulin, alpha 8 like 2 [Source:ZFIN;Acc:ZDB-GENE-040426-1646]	TUBA4A	tubulin alpha 4a [Source:HGNC Symbol;Acc:HGNC:12407]
ENSOMYG00000005094	4.34e-28	1.049	0.382	0.252	1.35e-23	Granulocytes_VHSAP2	Granulocytes	VHSAP2			il1b	interleukin 1, beta [Source:ZFIN;Acc:ZDB-GENE-040702-2]	IL1B	interleukin 1 beta [Source:HGNC Symbol;Acc:HGNC:5992]
ENSOMYG00000021454	0.000122815	1.04825	0.197	0.298	0.0325944	Granulocytes_VHSAP2	Granulocytes	VHSAP2	atp5mc1	ATP synthase membrane subunit c locus 1 [Source:ZFIN;Acc:ZDB-GENE-040426-1966]	atp5mc1	ATP synthase membrane subunit c locus 1 [Source:ZFIN;Acc:ZDB-GENE-040426-1966]	ATP5MC3	ATP synthase membrane subunit c locus 3 [Source:HGNC Symbol;Acc:HGNC:843]
ENSOMYG00000046785	1.71e-184	1.04672	0.874	0.349	5.34e-180	Granulocytes_VHSAP2	Granulocytes	VHSAP2	mpx	myeloid-specific peroxidase [Source:ZFIN;Acc:ZDB-GENE-030131-9460]	mpx	myeloid-specific peroxidase [Source:ZFIN;Acc:ZDB-GENE-030131-9460]	MPO	myeloperoxidase [Source:HGNC Symbol;Acc:HGNC:7218]
ENSOMYG00000016764	8.98e-74	1.04409	0.58	0.342	2.8e-69	Granulocytes_VHSAP2	Granulocytes	VHSAP2			si:dkey-21e2.15	si:dkey-21e2.15 [Source:ZFIN;Acc:ZDB-GENE-050208-780]	CFD	complement factor D [Source:HGNC Symbol;Acc:HGNC:2771]
ENSOMYG00000016830	4.38e-09	1.03489	0.209	0.355	0.000136848	Granulocytes_VHSAP2	Granulocytes	VHSAP2	gbg5		gng5	guanine nucleotide binding protein (G protein), gamma 5 [Source:ZFIN;Acc:ZDB-GENE-030131-9966]	GNG5	G protein subunit gamma 5 [Source:HGNC Symbol;Acc:HGNC:4408]
ENSOMYG00000031942	0.00306664	1.03384	0.193	0.273	0.034793	Granulocytes_VHSAP2	Granulocytes	VHSAP2	ddx5	DEAD (Asp-Glu-Ala-Asp) box helicase 5 [Source:ZFIN;Acc:ZDB-GENE-030131-925]	ddx5	DEAD (Asp-Glu-Ala-Asp) box helicase 5 [Source:ZFIN;Acc:ZDB-GENE-030131-925]	DDX5	DEAD-box helicase 5 [Source:HGNC Symbol;Acc:HGNC:2746]
ENSOMYG00000046249	0.00222446	1.02334	0.195	0.277	0.0326496	Granulocytes_VHSAP2	Granulocytes	VHSAP2			rab44	RAB44, member RAS oncogene family [Source:ZFIN;Acc:ZDB-GENE-040724-117]	RAB44	RAB44, member RAS oncogene family [Source:HGNC Symbol;Acc:HGNC:21068]
ENSOMYG00000042506	1.43e-05	1.00676	0.406	0.441	0.0349857	Granulocytes_VHSAP2	Granulocytes	VHSAP2		cytochrome b-245, beta polypeptide (chronic granulomatous disease) [Source:ZFIN;Acc:ZDB-GENE-040426-1380]	cybb	cytochrome b-245, beta polypeptide (chronic granulomatous disease) [Source:ZFIN;Acc:ZDB-GENE-040426-1380]	CYBB	cytochrome b-245 beta chain [Source:HGNC Symbol;Acc:HGNC:2578]
ENSOMYG00000003718	2.87e-12	1.00382	0.557	0.673	8.95e-08	Granulocytes_VHSAP2	Granulocytes	VHSAP2	coro1a	coronin, actin binding protein, 1A [Source:ZFIN;Acc:ZDB-GENE-030131-9512]	coro1a	coronin, actin binding protein, 1A [Source:ZFIN;Acc:ZDB-GENE-030131-9512]	CORO1A	coronin 1A [Source:HGNC Symbol;Acc:HGNC:2252]
ENSOMYG00000039828	0.000274005	1.00163	0.248	0.376	0.0121346	Granulocytes_VHSAP2	Granulocytes	VHSAP2			cox7b	cytochrome c oxidase subunit 7B [Source:ZFIN;Acc:ZDB-GENE-030131-6602]	COX7B	cytochrome c oxidase subunit 7B [Source:HGNC Symbol;Acc:HGNC:2291]
ENSOMYG00000068324	6.31e-52	1.00067	0.693	0.58	1.97e-47	Granulocytes_VHSAP2	Granulocytes	VHSAP2			actb1	actin, beta 1 [Source:NCBI gene;Acc:57934]	ACTB	actin beta [Source:HGNC Symbol;Acc:HGNC:132]
ENSOMYG00000038033	0	6.16762	0.975	0.035	0	Erythrocytes_VHSB57	Erythrocytes	VHSB57
ENSOMYG00000037560	0	4.87877	0.563	0.039	0	Erythrocytes_VHSB57	Erythrocytes	VHSB57			prss16	serine protease 16 [Source:ZFIN;Acc:ZDB-GENE-070112-732]	PRSS16	serine protease 16 [Source:HGNC Symbol;Acc:HGNC:9480]
ENSOMYG00000027675	0	4.61055	0.297	0.017	0	Erythrocytes_VHSB57	Erythrocytes	VHSB57	epor	erythropoietin receptor [Source:ZFIN;Acc:ZDB-GENE-071116-1]	epor	erythropoietin receptor [Source:ZFIN;Acc:ZDB-GENE-071116-1]	EPOR	erythropoietin receptor [Source:HGNC Symbol;Acc:HGNC:3416]
ENSOMYG00000002762	0	4.55238	0.927	0.089	0	Erythrocytes_VHSB57	Erythrocytes	VHSB57			alas2	aminolevulinate, delta-, synthase 2 [Source:NCBI gene;Acc:64607]	ALAS2	5'-aminolevulinate synthase 2 [Source:HGNC Symbol;Acc:HGNC:397]
ENSOMYG00000021673	0	4.50641	0.3	0.019	0	Erythrocytes_VHSB57	Erythrocytes	VHSB57	tal1	T-cell acute lymphocytic leukemia 1 [Source:ZFIN;Acc:ZDB-GENE-980526-501]	tal1	T-cell acute lymphocytic leukemia 1 [Source:NCBI gene;Acc:30766]	TAL1	TAL bHLH transcription factor 1, erythroid differentiation factor [Source:HGNC Symbol;Acc:HGNC:11556]
ENSOMYG00000018265	0	4.50109	0.264	0.02	0	Erythrocytes_VHSB57	Erythrocytes	VHSB57			mgst3a	microsomal glutathione S-transferase 3a [Source:ZFIN;Acc:ZDB-GENE-040426-2767]	MGST3	microsomal glutathione S-transferase 3 [Source:HGNC Symbol;Acc:HGNC:7064]
ENSOMYG00000000865	0	4.43701	0.793	0.068	0	Erythrocytes_VHSB57	Erythrocytes	VHSB57	rhag	Rh associated glycoprotein [Source:ZFIN;Acc:ZDB-GENE-030131-8229]	rhag	Rh associated glycoprotein [Source:ZFIN;Acc:ZDB-GENE-030131-8229]	RHAG	Rh associated glycoprotein [Source:HGNC Symbol;Acc:HGNC:10006]
ENSOMYG00000007762	0	4.31521	0.564	0.046	0	Erythrocytes_VHSB57	Erythrocytes	VHSB57			ank1a	ankyrin 1, erythrocytic a [Source:ZFIN;Acc:ZDB-GENE-041010-44]	ANK1	ankyrin 1 [Source:HGNC Symbol;Acc:HGNC:492]
ENSOMYG00000018495	0	4.29073	0.316	0.021	0	Erythrocytes_VHSB57	Erythrocytes	VHSB57	epor	erythropoietin receptor [Source:ZFIN;Acc:ZDB-GENE-071116-1]	epor	erythropoietin receptor [Source:ZFIN;Acc:ZDB-GENE-071116-1]	EPOR	erythropoietin receptor [Source:HGNC Symbol;Acc:HGNC:3416]
ENSOMYG00000011602	0	4.26571	0.282	0.017	0	Erythrocytes_VHSB57	Erythrocytes	VHSB57	nmes1		C18H15orf48	zgc:153317 [Source:ZFIN;Acc:ZDB-GENE-060825-309]	C15orf48	chromosome 15 open reading frame 48 [Source:HGNC Symbol;Acc:HGNC:29898]
ENSOMYG00000046227	0	4.20159	0.387	0.028	0	Erythrocytes_VHSB57	Erythrocytes	VHSB57	gp1bb	glycoprotein Ib platelet subunit beta [Source:ZFIN;Acc:ZDB-GENE-081104-406]	gp1bb	glycoprotein Ib platelet subunit beta [Source:ZFIN;Acc:ZDB-GENE-081104-406]	GP1BB	glycoprotein Ib platelet subunit beta [Source:HGNC Symbol;Acc:HGNC:4440]
ENSOMYG00000031777	0	4.1413	0.437	0.035	0	Erythrocytes_VHSB57	Erythrocytes	VHSB57	rhd	Rh blood group, D antigen [Source:ZFIN;Acc:ZDB-GENE-051213-1]	rhd	Rh blood group, D antigen [Source:ZFIN;Acc:ZDB-GENE-051213-1]	RHCG	Rh family C glycoprotein [Source:HGNC Symbol;Acc:HGNC:18140]
ENSOMYG00000016871	0	4.12851	0.319	0.022	0	Erythrocytes_VHSB57	Erythrocytes	VHSB57			ank1a	ankyrin 1, erythrocytic a [Source:ZFIN;Acc:ZDB-GENE-041010-44]	ANK1	ankyrin 1 [Source:HGNC Symbol;Acc:HGNC:492]
ENSOMYG00000048181	0	4.07399	0.434	0.033	0	Erythrocytes_VHSB57	Erythrocytes	VHSB57	mgst1.1	microsomal glutathione S-transferase 1.1 [Source:ZFIN;Acc:ZDB-GENE-041010-30]	mgst1.1	microsomal glutathione S-transferase 1.1 [Source:ZFIN;Acc:ZDB-GENE-041010-30]	MGST1	microsomal glutathione S-transferase 1 [Source:HGNC Symbol;Acc:HGNC:7061]
ENSOMYG00000008322	0	4.02942	0.569	0.043	0	Erythrocytes_VHSB57	Erythrocytes	VHSB57			selenou1a	Danio rerio selenoprotein U 1a (selenou1a), transcript variant 2, mRNA. [Source:RefSeq mRNA;Acc:NM_001354552]	PRXL2A	peroxiredoxin like 2A [Source:HGNC Symbol;Acc:HGNC:28651]
ENSOMYG00000002650	0	3.9916	0.427	0.027	0	Erythrocytes_VHSB57	Erythrocytes	VHSB57	SNCG	synuclein gamma [Source:HGNC Symbol;Acc:HGNC:11141]	sncgb	synuclein, gamma b (breast cancer-specific protein 1) [Source:ZFIN;Acc:ZDB-GENE-050522-235]	SNCG	synuclein gamma [Source:HGNC Symbol;Acc:HGNC:11141]
ENSOMYG00000046215	0	3.9766	0.697	0.064	0	Erythrocytes_VHSB57	Erythrocytes	VHSB57	nt5c2l1	5'-nucleotidase, cytosolic II, like 1 [Source:ZFIN;Acc:ZDB-GENE-031006-8]	nt5c2l1	5'-nucleotidase, cytosolic II, like 1 [Source:ZFIN;Acc:ZDB-GENE-031006-8]	NT5C2	5'-nucleotidase, cytosolic II [Source:HGNC Symbol;Acc:HGNC:8022]
ENSOMYG00000022604	0	3.92157	0.445	0.04	0	Erythrocytes_VHSB57	Erythrocytes	VHSB57	gata1a	GATA binding protein 1a [Source:ZFIN;Acc:ZDB-GENE-980526-268]	gata1a	GATA binding protein 1a [Source:ZFIN;Acc:ZDB-GENE-980526-268]	GATA3	GATA binding protein 3 [Source:HGNC Symbol;Acc:HGNC:4172]
ENSOMYG00000070982	0	3.91669	0.994	0.266	0	Erythrocytes_VHSB57	Erythrocytes	VHSB57	hbba2	hemoglobin, beta adult 2 [Source:ZFIN;Acc:ZDB-GENE-040801-164]	hbba2	hemoglobin, beta adult 2 [Source:ZFIN;Acc:ZDB-GENE-040801-164]	HBB	hemoglobin subunit beta [Source:HGNC Symbol;Acc:HGNC:4827]
ENSOMYG00000017940	0	3.86072	0.352	0.03	0	Erythrocytes_VHSB57	Erythrocytes	VHSB57	gata1a	GATA binding protein 1a [Source:ZFIN;Acc:ZDB-GENE-980526-268]	gata1a	GATA binding protein 1a [Source:ZFIN;Acc:ZDB-GENE-980526-268]	GATA3	GATA binding protein 3 [Source:HGNC Symbol;Acc:HGNC:4172]
ENSOMYG00000046076	0	3.83836	0.261	0.021	0	Erythrocytes_VHSB57	Erythrocytes	VHSB57	klf17	Kruppel like factor 17 [Source:ZFIN;Acc:ZDB-GENE-010129-1]	klf17	Kruppel-like factor 17 [Source:ZFIN;Acc:ZDB-GENE-010129-1]	KLF2	Kruppel like factor 2 [Source:HGNC Symbol;Acc:HGNC:6347]
ENSOMYG00000043134	0	3.75089	0.866	0.105	0	Erythrocytes_VHSB57	Erythrocytes	VHSB57	lgals9		lgals9l3	lectin, galactoside-binding, soluble, 9 (galectin 9)-like 3 [Source:ZFIN;Acc:ZDB-GENE-040718-159]	LGALS9	galectin 9 [Source:HGNC Symbol;Acc:HGNC:6570]
ENSOMYG00000052290	0	3.74009	0.484	0.043	0	Erythrocytes_VHSB57	Erythrocytes	VHSB57	rfesd	Rieske (Fe-S) domain containing [Source:ZFIN;Acc:ZDB-GENE-050417-254]	rfesd	Rieske (Fe-S) domain containing [Source:ZFIN;Acc:ZDB-GENE-050417-254]	RFESD	Rieske Fe-S domain containing [Source:HGNC Symbol;Acc:HGNC:29587]
ENSOMYG00000031642	0	3.73172	0.797	0.086	0	Erythrocytes_VHSB57	Erythrocytes	VHSB57	tfr1a	transferrin receptor 1a [Source:ZFIN;Acc:ZDB-GENE-041220-1]	tfr1a	transferrin receptor 1a [Source:ZFIN;Acc:ZDB-GENE-041220-1]	TFRC	transferrin receptor [Source:HGNC Symbol;Acc:HGNC:11763]
ENSOMYG00000034389	0	3.72591	0.539	0.049	0	Erythrocytes_VHSB57	Erythrocytes	VHSB57	hbae4	hemoglobin alpha embryonic-4 [Source:ZFIN;Acc:ZDB-GENE-980526-286]	zgc:163057	zgc:163057 [Source:ZFIN;Acc:ZDB-GENE-070410-131]	HBZ	hemoglobin subunit zeta [Source:HGNC Symbol;Acc:HGNC:4835]
ENSOMYG00000012500	0	3.71657	0.422	0.036	0	Erythrocytes_VHSB57	Erythrocytes	VHSB57	zgc:66433	zgc:66433 [Source:ZFIN;Acc:ZDB-GENE-030131-9832]	zgc:66433	zgc:66433 [Source:ZFIN;Acc:ZDB-GENE-030131-9832]	CRACDL	CRACD like [Source:HGNC Symbol;Acc:HGNC:33454]
ENSOMYG00000046240	0	3.57002	0.478	0.039	0	Erythrocytes_VHSB57	Erythrocytes	VHSB57			metap2b	methionyl aminopeptidase 2b [Source:ZFIN;Acc:ZDB-GENE-030131-2172]	METAP2	methionyl aminopeptidase 2 [Source:HGNC Symbol;Acc:HGNC:16672]
ENSOMYG00000034309	0	3.56682	0.272	0.022	0	Erythrocytes_VHSB57	Erythrocytes	VHSB57			mhc1laa	major histocompatibility complex class I LAA [Source:ZFIN;Acc:ZDB-GENE-050417-464]	MR1	major histocompatibility complex, class I-related [Source:HGNC Symbol;Acc:HGNC:4975]
ENSOMYG00000030346	0	3.54923	0.408	0.037	0	Erythrocytes_VHSB57	Erythrocytes	VHSB57			tbc1d2	TBC1 domain family, member 2 [Source:ZFIN;Acc:ZDB-GENE-140106-100]	TBC1D2	TBC1 domain family member 2 [Source:HGNC Symbol;Acc:HGNC:18026]
ENSOMYG00000012961	0	3.54458	0.722	0.09	0	Erythrocytes_VHSB57	Erythrocytes	VHSB57	dhx37	DEAH (Asp-Glu-Ala-His) box polypeptide 37 [Source:ZFIN;Acc:ZDB-GENE-030131-4505]	gp1bb	glycoprotein Ib platelet subunit beta [Source:ZFIN;Acc:ZDB-GENE-081104-406]	GP1BB	glycoprotein Ib platelet subunit beta [Source:HGNC Symbol;Acc:HGNC:4440]
ENSOMYG00000011798	0	3.53442	0.73	0.082	0	Erythrocytes_VHSB57	Erythrocytes	VHSB57			wbp4	WW domain binding protein 4 [Source:ZFIN;Acc:ZDB-GENE-050522-342]	WBP4	WW domain binding protein 4 [Source:HGNC Symbol;Acc:HGNC:12739]
ENSOMYG00000063546	0	3.52806	0.559	0.054	0	Erythrocytes_VHSB57	Erythrocytes	VHSB57	klf1	Kruppel like factor 1 (erythroid) [Source:ZFIN;Acc:ZDB-GENE-980526-55]	klf1	Kruppel-like factor 1 (erythroid) [Source:ZFIN;Acc:ZDB-GENE-980526-55]	KLF4	Kruppel like factor 4 [Source:HGNC Symbol;Acc:HGNC:6348]
ENSOMYG00000008303	0	3.52787	0.679	0.071	0	Erythrocytes_VHSB57	Erythrocytes	VHSB57	slc4a1a	solute carrier family 4 member 1a (Diego blood group) [Source:ZFIN;Acc:ZDB-GENE-010525-1]	slc4a1a	solute carrier family 4 member 1a (Diego blood group) [Source:ZFIN;Acc:ZDB-GENE-010525-1]	SLC4A1	solute carrier family 4 member 1 (Diego blood group) [Source:HGNC Symbol;Acc:HGNC:11027]
ENSOMYG00000046920	0	3.51234	0.393	0.035	0	Erythrocytes_VHSB57	Erythrocytes	VHSB57	slc29a1a	solute carrier family 29 member 1a [Source:ZFIN;Acc:ZDB-GENE-050913-138]	slc29a1a	solute carrier family 29 member 1a [Source:ZFIN;Acc:ZDB-GENE-050913-138]	SLC29A1	solute carrier family 29 member 1 (Augustine blood group) [Source:HGNC Symbol;Acc:HGNC:11003]
ENSOMYG00000042940	0	3.50537	0.994	0.485	0	Erythrocytes_VHSB57	Erythrocytes	VHSB57	hbaa2	hemoglobin, alpha adult 2 [Source:ZFIN;Acc:ZDB-GENE-081104-38]	si:ch211-5k11.8	si:ch211-5k11.8 [Source:ZFIN;Acc:ZDB-GENE-131121-640]	HBZ	hemoglobin subunit zeta [Source:HGNC Symbol;Acc:HGNC:4835]
ENSOMYG00000002954	0	3.48155	0.965	0.13	0	Erythrocytes_VHSB57	Erythrocytes	VHSB57			epb41a	erythrocyte membrane protein band 4.1a [Source:ZFIN;Acc:ZDB-GENE-070705-81]	EPB41	erythrocyte membrane protein band 4.1 [Source:HGNC Symbol;Acc:HGNC:3377]
ENSOMYG00000041128	0	3.47786	0.302	0.027	0	Erythrocytes_VHSB57	Erythrocytes	VHSB57	hdr	hematopoietic death receptor [Source:ZFIN;Acc:ZDB-GENE-030826-5]	hdr	hematopoietic death receptor [Source:ZFIN;Acc:ZDB-GENE-030826-5]	TNFRSF10A	TNF receptor superfamily member 10a [Source:HGNC Symbol;Acc:HGNC:11904]
ENSOMYG00000067255	0	3.47672	0.58	0.054	0	Erythrocytes_VHSB57	Erythrocytes	VHSB57			nfixa	nuclear factor I/Xa [Source:ZFIN;Acc:ZDB-GENE-080722-15]	NFIA	nuclear factor I A [Source:HGNC Symbol;Acc:HGNC:7784]
ENSOMYG00000057976	0	3.45664	0.63	0.064	0	Erythrocytes_VHSB57	Erythrocytes	VHSB57			epb41a	erythrocyte membrane protein band 4.1a [Source:ZFIN;Acc:ZDB-GENE-070705-81]	EPB41	erythrocyte membrane protein band 4.1 [Source:HGNC Symbol;Acc:HGNC:3377]
ENSOMYG00000035352	0	3.40114	0.999	0.634	0	Erythrocytes_VHSB57	Erythrocytes	VHSB57			hbba2	hemoglobin, beta adult 2 [Source:ZFIN;Acc:ZDB-GENE-040801-164]		novel protein
ENSOMYG00000032632	0	3.39941	0.405	0.036	0	Erythrocytes_VHSB57	Erythrocytes	VHSB57			rnf151	ring finger protein 151 [Source:ZFIN;Acc:ZDB-GENE-121214-234]	RNF151	ring finger protein 151 [Source:HGNC Symbol;Acc:HGNC:23235]
ENSOMYG00000006966	0	3.39602	0.751	0.077	0	Erythrocytes_VHSB57	Erythrocytes	VHSB57	slc4a1a	solute carrier family 4 member 1a (Diego blood group) [Source:ZFIN;Acc:ZDB-GENE-010525-1]	slc4a1a	solute carrier family 4 member 1a (Diego blood group) [Source:ZFIN;Acc:ZDB-GENE-010525-1]	SLC4A1	solute carrier family 4 member 1 (Diego blood group) [Source:HGNC Symbol;Acc:HGNC:11027]
ENSOMYG00000008870	0	3.38123	0.302	0.033	0	Erythrocytes_VHSB57	Erythrocytes	VHSB57			atp1b1b	ATPase Na+/K+ transporting subunit beta 1b [Source:ZFIN;Acc:ZDB-GENE-001127-4]	ATP1B1	ATPase Na+/K+ transporting subunit beta 1 [Source:HGNC Symbol;Acc:HGNC:804]
ENSOMYG00000032279	0	3.36942	0.558	0.053	0	Erythrocytes_VHSB57	Erythrocytes	VHSB57	aqp1a.1	aquaporin 1a (Colton blood group), tandem duplicate 1 [Source:ZFIN;Acc:ZDB-GENE-030131-7764]	aqp1a.1	aquaporin 1a (Colton blood group), tandem duplicate 1 [Source:ZFIN;Acc:ZDB-GENE-030131-7764]	AQP1	aquaporin 1 (Colton blood group) [Source:HGNC Symbol;Acc:HGNC:633]
ENSOMYG00000050973	0	3.36046	0.547	0.052	0	Erythrocytes_VHSB57	Erythrocytes	VHSB57			nfixa	nuclear factor I/Xa [Source:ZFIN;Acc:ZDB-GENE-080722-15]	NFIX	nuclear factor I X [Source:HGNC Symbol;Acc:HGNC:7788]
ENSOMYG00000063734	0	3.35804	0.998	0.392	0	Erythrocytes_VHSB57	Erythrocytes	VHSB57			si:ch211-5k11.8	si:ch211-5k11.8 [Source:ZFIN;Acc:ZDB-GENE-131121-640]	HBZ	hemoglobin subunit zeta [Source:HGNC Symbol;Acc:HGNC:4835]
ENSOMYG00000060099	0	3.35267	0.3	0.033	0	Erythrocytes_VHSB57	Erythrocytes	VHSB57			atp1b1b	ATPase Na+/K+ transporting subunit beta 1b [Source:ZFIN;Acc:ZDB-GENE-001127-4]	ATP1B1	ATPase Na+/K+ transporting subunit beta 1 [Source:HGNC Symbol;Acc:HGNC:804]
ENSOMYG00000065069	0	3.35103	0.351	0.043	0	Erythrocytes_VHSB57	Erythrocytes	VHSB57			wbp4	WW domain binding protein 4 [Source:ZFIN;Acc:ZDB-GENE-050522-342]	WBP4	WW domain binding protein 4 [Source:HGNC Symbol;Acc:HGNC:12739]
ENSOMYG00000014573	0	3.33262	0.8	0.129	0	Erythrocytes_VHSB57	Erythrocytes	VHSB57	si:ch211-103n10.5	si:ch211-103n10.5 [Source:ZFIN;Acc:ZDB-GENE-030131-5155]	si:ch211-103n10.5	si:ch211-103n10.5 [Source:ZFIN;Acc:ZDB-GENE-030131-5155]	H1-2	H1.2 linker histone, cluster member [Source:HGNC Symbol;Acc:HGNC:4716]
ENSOMYG00000021000	0	3.26165	0.474	0.046	0	Erythrocytes_VHSB57	Erythrocytes	VHSB57	hmbsb	hydroxymethylbilane synthase, b [Source:ZFIN;Acc:ZDB-GENE-050522-491]	hmbsa	hydroxymethylbilane synthase a [Source:ZFIN;Acc:ZDB-GENE-040426-1375]	HMBS	hydroxymethylbilane synthase [Source:HGNC Symbol;Acc:HGNC:4982]
ENSOMYG00000035454	0	3.23572	0.999	0.666	0	Erythrocytes_VHSB57	Erythrocytes	VHSB57			si:ch211-5k11.8	si:ch211-5k11.8 [Source:ZFIN;Acc:ZDB-GENE-131121-640]	HBZ	hemoglobin subunit zeta [Source:HGNC Symbol;Acc:HGNC:4835]
ENSOMYG00000010497	0	3.22756	0.886	0.123	0	Erythrocytes_VHSB57	Erythrocytes	VHSB57	cahz	carbonic anhydrase [Source:ZFIN;Acc:ZDB-GENE-980526-39]	cahz	carbonic anhydrase [Source:NCBI gene;Acc:30331]	CA2	carbonic anhydrase 2 [Source:HGNC Symbol;Acc:HGNC:1373]
ENSOMYG00000004513	0	3.21098	0.27	0.022	0	Erythrocytes_VHSB57	Erythrocytes	VHSB57	tal1	T-cell acute lymphocytic leukemia 1 [Source:ZFIN;Acc:ZDB-GENE-980526-501]	tal1	T-cell acute lymphocytic leukemia 1 [Source:NCBI gene;Acc:30766]	TAL1	TAL bHLH transcription factor 1, erythroid differentiation factor [Source:HGNC Symbol;Acc:HGNC:11556]
ENSOMYG00000021598	0	3.20358	0.323	0.031	0	Erythrocytes_VHSB57	Erythrocytes	VHSB57	dmtn	dematin actin binding protein [Source:ZFIN;Acc:ZDB-GENE-030131-9438]	dmtn	dematin actin binding protein [Source:ZFIN;Acc:ZDB-GENE-030131-9438]	DMTN	dematin actin binding protein [Source:HGNC Symbol;Acc:HGNC:3382]
ENSOMYG00000037333	0	3.18747	0.603	0.064	0	Erythrocytes_VHSB57	Erythrocytes	VHSB57	aqp1a.1	aquaporin 1a (Colton blood group), tandem duplicate 1 [Source:ZFIN;Acc:ZDB-GENE-030131-7764]	aqp1a.1	aquaporin 1a (Colton blood group), tandem duplicate 1 [Source:ZFIN;Acc:ZDB-GENE-030131-7764]	AQP1	aquaporin 1 (Colton blood group) [Source:HGNC Symbol;Acc:HGNC:633]
ENSOMYG00000022570	0	3.17784	0.574	0.062	0	Erythrocytes_VHSB57	Erythrocytes	VHSB57	UROS	uroporphyrinogen III synthase [Source:HGNC Symbol;Acc:HGNC:12592]	uros	uroporphyrinogen III synthase [Source:ZFIN;Acc:ZDB-GENE-040323-2]	UROS	uroporphyrinogen III synthase [Source:HGNC Symbol;Acc:HGNC:12592]
ENSOMYG00000038129	0	3.11805	0.65	0.072	0	Erythrocytes_VHSB57	Erythrocytes	VHSB57			si:ch211-250g4.3	si:ch211-250g4.3 [Source:ZFIN;Acc:ZDB-GENE-060503-506]	LAMA2	laminin subunit alpha 2 [Source:HGNC Symbol;Acc:HGNC:6482]
ENSOMYG00000024259	0	3.11114	0.867	0.16	0	Erythrocytes_VHSB57	Erythrocytes	VHSB57	blvrb	biliverdin reductase B [Source:ZFIN;Acc:ZDB-GENE-030131-1516]	blvrb	biliverdin reductase B [Source:ZFIN;Acc:ZDB-GENE-030131-1516]	BLVRB	biliverdin reductase B [Source:HGNC Symbol;Acc:HGNC:1063]
ENSOMYG00000011356	0	3.10771	0.251	0.024	0	Erythrocytes_VHSB57	Erythrocytes	VHSB57	fam210b	family with sequence similarity 210 member B [Source:ZFIN;Acc:ZDB-GENE-050913-122]	fam210b	family with sequence similarity 210 member B [Source:ZFIN;Acc:ZDB-GENE-050913-122]	FAM210B	family with sequence similarity 210 member B [Source:HGNC Symbol;Acc:HGNC:16102]
ENSOMYG00000044417	0	3.10329	0.999	0.616	0	Erythrocytes_VHSB57	Erythrocytes	VHSB57			hbba1	hemoglobin, beta adult 1 [Source:NCBI gene;Acc:30216]	HBB	hemoglobin subunit beta [Source:HGNC Symbol;Acc:HGNC:4827]
ENSOMYG00000037060	0	3.09694	0.453	0.047	0	Erythrocytes_VHSB57	Erythrocytes	VHSB57	nmt1b	N-myristoyltransferase 1b [Source:ZFIN;Acc:ZDB-GENE-081222-3]	nmt1a	N-myristoyltransferase 1a [Source:ZFIN;Acc:ZDB-GENE-050522-477]	NMT1	N-myristoyltransferase 1 [Source:HGNC Symbol;Acc:HGNC:7857]
ENSOMYG00000035326	0	3.07136	0.467	0.051	0	Erythrocytes_VHSB57	Erythrocytes	VHSB57			zgc:162941	zgc:162941 [Source:ZFIN;Acc:ZDB-GENE-030131-8517]	LYG2	lysozyme g2 [Source:HGNC Symbol;Acc:HGNC:29615]
ENSOMYG00000014660	0	3.04733	0.532	0.097	0	Erythrocytes_VHSB57	Erythrocytes	VHSB57	tuba8l4	tubulin, alpha 8 like 4 [Source:ZFIN;Acc:ZDB-GENE-040426-860]	tuba8l4	tubulin, alpha 8 like 4 [Source:ZFIN;Acc:ZDB-GENE-040426-860]	TUBA1A	tubulin alpha 1a [Source:HGNC Symbol;Acc:HGNC:20766]
ENSOMYG00000031802	0	3.0461	0.33	0.032	0	Erythrocytes_VHSB57	Erythrocytes	VHSB57			sptb	spectrin, beta, erythrocytic [Source:ZFIN;Acc:ZDB-GENE-000906-1]	SPTBN1	spectrin beta, non-erythrocytic 1 [Source:HGNC Symbol;Acc:HGNC:11275]
ENSOMYG00000042779	0	3.03386	0.647	0.107	0	Erythrocytes_VHSB57	Erythrocytes	VHSB57	CREG1	cellular repressor of E1A stimulated genes 1 [Source:HGNC Symbol;Acc:HGNC:2351]	creg1	cellular repressor of E1A-stimulated genes 1 [Source:ZFIN;Acc:ZDB-GENE-070112-2042]	CREG1	cellular repressor of E1A stimulated genes 1 [Source:HGNC Symbol;Acc:HGNC:2351]
ENSOMYG00000039299	0	3.00588	0.646	0.111	0	Erythrocytes_VHSB57	Erythrocytes	VHSB57	CREG1	cellular repressor of E1A stimulated genes 1 [Source:HGNC Symbol;Acc:HGNC:2351]	creg1	cellular repressor of E1A-stimulated genes 1 [Source:ZFIN;Acc:ZDB-GENE-070112-2042]	CREG1	cellular repressor of E1A stimulated genes 1 [Source:HGNC Symbol;Acc:HGNC:2351]
ENSOMYG00000043888	0	3.0053	0.447	0.045	0	Erythrocytes_VHSB57	Erythrocytes	VHSB57	slc25a37	solute carrier family 25 member 37 [Source:ZFIN;Acc:ZDB-GENE-031118-202]	slc25a37	solute carrier family 25 member 37 [Source:NCBI gene;Acc:387000]	SLC25A37	solute carrier family 25 member 37 [Source:HGNC Symbol;Acc:HGNC:29786]
ENSOMYG00000021293	0	3.00177	0.329	0.029	0	Erythrocytes_VHSB57	Erythrocytes	VHSB57	FRRS1	ferric chelate reductase 1 [Source:HGNC Symbol;Acc:HGNC:27622]	frrs1a	ferric-chelate reductase 1a [Source:ZFIN;Acc:ZDB-GENE-070705-45]	FRRS1	ferric chelate reductase 1 [Source:HGNC Symbol;Acc:HGNC:27622]
ENSOMYG00000019529	0	2.97797	0.421	0.043	0	Erythrocytes_VHSB57	Erythrocytes	VHSB57	hmbsb	hydroxymethylbilane synthase, b [Source:ZFIN;Acc:ZDB-GENE-050522-491]	hmbsb	hydroxymethylbilane synthase, b [Source:ZFIN;Acc:ZDB-GENE-050522-491]	HMBS	hydroxymethylbilane synthase [Source:HGNC Symbol;Acc:HGNC:4982]
ENSOMYG00000011447	0	2.9704	0.634	0.094	0	Erythrocytes_VHSB57	Erythrocytes	VHSB57			nt5c3a	5'-nucleotidase, cytosolic IIIA [Source:NCBI gene;Acc:321720]	NT5C3A	5'-nucleotidase, cytosolic IIIA [Source:HGNC Symbol;Acc:HGNC:17820]
ENSOMYG00000018555	0	2.96456	0.425	0.09	0	Erythrocytes_VHSB57	Erythrocytes	VHSB57	tmem205	transmembrane protein 205 [Source:ZFIN;Acc:ZDB-GENE-070112-1692]	tmem205	transmembrane protein 205 [Source:NCBI gene;Acc:791204]	TMEM205	transmembrane protein 205 [Source:HGNC Symbol;Acc:HGNC:29631]
ENSOMYG00000041497	0	2.95473	0.52	0.064	0	Erythrocytes_VHSB57	Erythrocytes	VHSB57	gstm.2	glutathione S-transferase mu tandem duplicate 2 [Source:ZFIN;Acc:ZDB-GENE-080218-30]	gstm.1	glutathione S-transferase mu, tandem duplicate 1 [Source:ZFIN;Acc:ZDB-GENE-030911-2]	GSTM1	glutathione S-transferase mu 1 [Source:HGNC Symbol;Acc:HGNC:4632]
ENSOMYG00000027922	0	2.91488	0.355	0.035	0	Erythrocytes_VHSB57	Erythrocytes	VHSB57	rhag	Rh associated glycoprotein [Source:ZFIN;Acc:ZDB-GENE-030131-8229]	rhag	Rh associated glycoprotein [Source:ZFIN;Acc:ZDB-GENE-030131-8229]	RHAG	Rh associated glycoprotein [Source:HGNC Symbol;Acc:HGNC:10006]
ENSOMYG00000024141	0	2.82559	0.423	0.028	0	Erythrocytes_VHSB57	Erythrocytes	VHSB57	CMPK2	cytidine/uridine monophosphate kinase 2 [Source:HGNC Symbol;Acc:HGNC:27015]	cmpk2	cytidine monophosphate (UMP-CMP) kinase 2, mitochondrial [Source:ZFIN;Acc:ZDB-GENE-040724-24]	CMPK2	cytidine/uridine monophosphate kinase 2 [Source:HGNC Symbol;Acc:HGNC:27015]
ENSOMYG00000045957	0	2.817	0.405	0.047	0	Erythrocytes_VHSB57	Erythrocytes	VHSB57	urod	uroporphyrinogen decarboxylase [Source:ZFIN;Acc:ZDB-GENE-000208-18]	urod	uroporphyrinogen decarboxylase [Source:NCBI gene;Acc:30617]	UROD	uroporphyrinogen decarboxylase [Source:HGNC Symbol;Acc:HGNC:12591]
ENSOMYG00000022749	0	2.77512	0.445	0.054	0	Erythrocytes_VHSB57	Erythrocytes	VHSB57	blvrb	biliverdin reductase B [Source:ZFIN;Acc:ZDB-GENE-030131-1516]	blvrb	biliverdin reductase B [Source:ZFIN;Acc:ZDB-GENE-030131-1516]	BLVRB	biliverdin reductase B [Source:HGNC Symbol;Acc:HGNC:1063]
ENSOMYG00000033976	0	2.77471	0.398	0.056	0	Erythrocytes_VHSB57	Erythrocytes	VHSB57			tacc3	transforming, acidic coiled-coil containing protein 3 [Source:ZFIN;Acc:ZDB-GENE-050522-327]	TACC3	transforming acidic coiled-coil containing protein 3 [Source:HGNC Symbol;Acc:HGNC:11524]
ENSOMYG00000006884	0	2.75892	0.389	0.05	0	Erythrocytes_VHSB57	Erythrocytes	VHSB57			adka	adenosine kinase a [Source:ZFIN;Acc:ZDB-GENE-030425-3]	ADK	adenosine kinase [Source:HGNC Symbol;Acc:HGNC:257]
ENSOMYG00000001703	0	2.6878	0.27	0.03	0	Erythrocytes_VHSB57	Erythrocytes	VHSB57	ppox	protoporphyrinogen oxidase [Source:ZFIN;Acc:ZDB-GENE-051120-90]	ppox	protoporphyrinogen oxidase [Source:ZFIN;Acc:ZDB-GENE-051120-90]	PPOX	protoporphyrinogen oxidase [Source:HGNC Symbol;Acc:HGNC:9280]
ENSOMYG00000027712	0	2.66925	0.634	0.195	0	Erythrocytes_VHSB57	Erythrocytes	VHSB57			txnipa	thioredoxin interacting protein a [Source:ZFIN;Acc:ZDB-GENE-030804-10]	TXNIP	thioredoxin interacting protein [Source:HGNC Symbol;Acc:HGNC:16952]
ENSOMYG00000058815	0	2.65509	0.439	0.034	0	Erythrocytes_VHSB57	Erythrocytes	VHSB57			CABZ01021532.1	uncharacterized LOC108179086 [Source:NCBI gene;Acc:108179086]	FAT3	FAT atypical cadherin 3 [Source:HGNC Symbol;Acc:HGNC:23112]
ENSOMYG00000005894	0	2.63169	0.487	0.049	0	Erythrocytes_VHSB57	Erythrocytes	VHSB57			CABZ01085275.1	poly [ADP-ribose] polymerase 12-like [Source:NCBI gene;Acc:110439344]	PARP12	poly(ADP-ribose) polymerase family member 12 [Source:HGNC Symbol;Acc:HGNC:21919]
ENSOMYG00000024630	0	2.60501	0.474	0.03	0	Erythrocytes_VHSB57	Erythrocytes	VHSB57	vig1	radical S-adenosyl methionine domain containing 2 [Source:ZFIN;Acc:ZDB-GENE-050913-129]	rsad2	radical S-adenosyl methionine domain containing 2 [Source:NCBI gene;Acc:570456]	RSAD2	radical S-adenosyl methionine domain containing 2 [Source:HGNC Symbol;Acc:HGNC:30908]
ENSOMYG00000003733	0	2.56836	0.391	0.017	0	Erythrocytes_VHSB57	Erythrocytes	VHSB57			aste1a	asteroid homolog 1a [Source:NCBI gene;Acc:100006826]	ASTE1	asteroid homolog 1 [Source:HGNC Symbol;Acc:HGNC:25021]
ENSOMYG00000015140	0	2.5638	0.462	0.074	0	Erythrocytes_VHSB57	Erythrocytes	VHSB57	tmem256	transmembrane protein 256 [Source:ZFIN;Acc:ZDB-GENE-050417-92]	tmem256	transmembrane protein 256 [Source:NCBI gene;Acc:550283]	TMEM256	transmembrane protein 256 [Source:HGNC Symbol;Acc:HGNC:28618]
ENSOMYG00000075428	0	2.56341	0.382	0.016	0	Erythrocytes_VHSB57	Erythrocytes	VHSB57			aste1a	asteroid homolog 1a [Source:NCBI gene;Acc:100006826]	ASTE1	asteroid homolog 1 [Source:HGNC Symbol;Acc:HGNC:25021]
ENSOMYG00000032714	3.4e-236	2.56171	0.283	0.064	1.06e-231	Erythrocytes_VHSB57	Erythrocytes	VHSB57	RPL3L	ribosomal protein L3 like [Source:HGNC Symbol;Acc:HGNC:10351]	rpl3	ribosomal protein L3 [Source:ZFIN;Acc:ZDB-GENE-030131-1291]	RPL3	ribosomal protein L3 [Source:HGNC Symbol;Acc:HGNC:10332]
ENSOMYG00000020051	1e-235	2.5591	0.279	0.062	3.13e-231	Erythrocytes_VHSB57	Erythrocytes	VHSB57	RPL3L	ribosomal protein L3 like [Source:HGNC Symbol;Acc:HGNC:10351]	rpl3	ribosomal protein L3 [Source:ZFIN;Acc:ZDB-GENE-030131-1291]	RPL3	ribosomal protein L3 [Source:HGNC Symbol;Acc:HGNC:10332]
ENSOMYG00000004403	0	2.55729	0.302	0.049	0	Erythrocytes_VHSB57	Erythrocytes	VHSB57	abhd16a	abhydrolase domain containing 16A, phospholipase [Source:ZFIN;Acc:ZDB-GENE-010601-2]	abhd16a	abhydrolase domain containing 16A [Source:ZFIN;Acc:ZDB-GENE-010601-2]	ABHD16A	abhydrolase domain containing 16A, phospholipase [Source:HGNC Symbol;Acc:HGNC:13921]
ENSOMYG00000029024	0	2.48407	0.282	0.026	0	Erythrocytes_VHSB57	Erythrocytes	VHSB57			higd1a	HIG1 hypoxia inducible domain family, member 1A [Source:ZFIN;Acc:ZDB-GENE-030826-15]	HIGD1A	HIG1 hypoxia inducible domain family member 1A [Source:HGNC Symbol;Acc:HGNC:29527]
ENSOMYG00000006043	0	2.44447	0.663	0.082	0	Erythrocytes_VHSB57	Erythrocytes	VHSB57			isg15	ISG15 ubiquitin like modifier [Source:ZFIN;Acc:ZDB-GENE-021211-1]	UBB	ubiquitin B [Source:HGNC Symbol;Acc:HGNC:12463]
ENSOMYG00000033316	0	2.43693	0.364	0.051	0	Erythrocytes_VHSB57	Erythrocytes	VHSB57	alad	aminolevulinate dehydratase [Source:ZFIN;Acc:ZDB-GENE-050417-123]	alad	aminolevulinate dehydratase [Source:ZFIN;Acc:ZDB-GENE-050417-123]	ALAD	aminolevulinate dehydratase [Source:HGNC Symbol;Acc:HGNC:395]
ENSOMYG00000021515	0	2.35586	0.268	0.041	0	Erythrocytes_VHSB57	Erythrocytes	VHSB57	xpo7	exportin 7 [Source:ZFIN;Acc:ZDB-GENE-060628-2]	xpo7	exportin 7 [Source:ZFIN;Acc:ZDB-GENE-060628-2]	XPO7	exportin 7 [Source:HGNC Symbol;Acc:HGNC:14108]
ENSOMYG00000025689	0	2.35269	0.445	0.067	0	Erythrocytes_VHSB57	Erythrocytes	VHSB57	vdac3	voltage-dependent anion channel 3 [Source:ZFIN;Acc:ZDB-GENE-040426-2380]	vdac3	voltage-dependent anion channel 3 [Source:ZFIN;Acc:ZDB-GENE-040426-2380]	VDAC2	voltage dependent anion channel 2 [Source:HGNC Symbol;Acc:HGNC:12672]
ENSOMYG00000041974	0	2.32706	0.369	0.055	0	Erythrocytes_VHSB57	Erythrocytes	VHSB57			cat	catalase [Source:NCBI gene;Acc:30068]	CAT	catalase [Source:HGNC Symbol;Acc:HGNC:1516]
ENSOMYG00000020355	0	2.31587	0.622	0.129	0	Erythrocytes_VHSB57	Erythrocytes	VHSB57			bida	BH3 interacting domain death agonist [Source:ZFIN;Acc:ZDB-GENE-050419-35]	BID	BH3 interacting domain death agonist [Source:HGNC Symbol;Acc:HGNC:1050]
ENSOMYG00000076969	0	2.25662	0.492	0.113	0	Erythrocytes_VHSB57	Erythrocytes	VHSB57	rex1bd	required for excision 1-B domain containing [Source:ZFIN;Acc:ZDB-GENE-081031-40]	rex1bd	required for excision 1-B domain containing [Source:ZFIN;Acc:ZDB-GENE-081031-40]	REX1BD	required for excision 1-B domain containing [Source:HGNC Symbol;Acc:HGNC:26098]
ENSOMYG00000004013	0	2.17422	0.679	0.179	0	Erythrocytes_VHSB57	Erythrocytes	VHSB57	tmem14ca	transmembrane protein 14Ca [Source:ZFIN;Acc:ZDB-GENE-060825-156]	tmem14ca	transmembrane protein 14Ca [Source:NCBI gene;Acc:751728]	TMEM14C	transmembrane protein 14C [Source:HGNC Symbol;Acc:HGNC:20952]
ENSOMYG00000000167	0	2.13714	0.286	0.02	0	Erythrocytes_VHSB57	Erythrocytes	VHSB57			lmbrd2a	LMBR1 domain containing 2a [Source:NCBI gene;Acc:550238]	RTP2	receptor transporter protein 2 [Source:HGNC Symbol;Acc:HGNC:32486]
ENSOMYG00000032388	0	2.13091	0.466	0.076	0	Erythrocytes_VHSB57	Erythrocytes	VHSB57	ncoa4	nuclear receptor coactivator 4 [Source:ZFIN;Acc:ZDB-GENE-040426-689]	ncoa4	nuclear receptor coactivator 4 [Source:ZFIN;Acc:ZDB-GENE-040426-689]	NCOA4	nuclear receptor coactivator 4 [Source:HGNC Symbol;Acc:HGNC:7671]
ENSOMYG00000003370	0	2.03901	0.735	0.217	0	Erythrocytes_VHSB57	Erythrocytes	VHSB57	eif5	eukaryotic translation initiation factor 5 [Source:ZFIN;Acc:ZDB-GENE-030131-975]	eif5	eukaryotic translation initiation factor 5 [Source:ZFIN;Acc:ZDB-GENE-030131-975]	EIF5	eukaryotic translation initiation factor 5 [Source:HGNC Symbol;Acc:HGNC:3299]
ENSOMYG00000000143	0	2.03062	0.654	0.081	0	Erythrocytes_VHSB57	Erythrocytes	VHSB57			znf511	zinc finger protein 511 [Source:NCBI gene;Acc:368916]	RTP3	receptor transporter protein 3 [Source:HGNC Symbol;Acc:HGNC:15572]
ENSOMYG00000041869	0	2.03058	0.352	0.056	0	Erythrocytes_VHSB57	Erythrocytes	VHSB57	alad	aminolevulinate dehydratase [Source:ZFIN;Acc:ZDB-GENE-050417-123]	alad	aminolevulinate dehydratase [Source:ZFIN;Acc:ZDB-GENE-050417-123]	ALAD	aminolevulinate dehydratase [Source:HGNC Symbol;Acc:HGNC:395]
ENSOMYG00000021059	0	2.01621	0.292	0.023	0	Erythrocytes_VHSB57	Erythrocytes	VHSB57			ftr14	finTRIM family, member 14 [Source:ZFIN;Acc:ZDB-GENE-060512-201]	TRIM16	tripartite motif containing 16 [Source:HGNC Symbol;Acc:HGNC:17241]
ENSOMYG00000021125	3.95e-161	2.01274	0.55	0.234	1.23e-156	Erythrocytes_VHSB57	Erythrocytes	VHSB57			fthl27	ferritin, heavy polypeptide-like 27 [Source:ZFIN;Acc:ZDB-GENE-040718-72]	FTH1	ferritin heavy chain 1 [Source:HGNC Symbol;Acc:HGNC:3976]
ENSOMYG00000034240	0	2.00279	0.557	0.164	0	Erythrocytes_VHSB57	Erythrocytes	VHSB57			rbm38	RNA binding motif protein 38 [Source:ZFIN;Acc:ZDB-GENE-030131-5923]	RBM38	RNA binding motif protein 38 [Source:HGNC Symbol;Acc:HGNC:15818]
ENSOMYG00000041528	0	1.97928	0.37	0.072	0	Erythrocytes_VHSB57	Erythrocytes	VHSB57	ccndbp1	cyclin D-type binding-protein 1 [Source:ZFIN;Acc:ZDB-GENE-070410-17]	ccndbp1	cyclin D-type binding-protein 1 [Source:NCBI gene;Acc:553373]	CCNDBP1	cyclin D1 binding protein 1 [Source:HGNC Symbol;Acc:HGNC:1587]
ENSOMYG00000022104	0	1.97123	0.314	0.042	0	Erythrocytes_VHSB57	Erythrocytes	VHSB57			eif2ak1	eukaryotic translation initiation factor 2-alpha kinase 1 [Source:ZFIN;Acc:ZDB-GENE-061013-268]	EIF2AK1	eukaryotic translation initiation factor 2 alpha kinase 1 [Source:HGNC Symbol;Acc:HGNC:24921]
ENSOMYG00000036218	0	1.93503	0.399	0.083	0	Erythrocytes_VHSB57	Erythrocytes	VHSB57			frk	fyn-related Src family tyrosine kinase [Source:ZFIN;Acc:ZDB-GENE-110411-7]	FRK	fyn related Src family tyrosine kinase [Source:HGNC Symbol;Acc:HGNC:3955]
ENSOMYG00000033347	9.88e-293	1.90926	0.406	0.098	3.09e-288	Erythrocytes_VHSB57	Erythrocytes	VHSB57			FO834800.1	E3 ubiquitin-protein ligase RNF31 [Source:NCBI gene;Acc:100334178]		novel transcript
ENSOMYG00000032230	3.2e-280	1.88748	0.417	0.106	1e-275	Erythrocytes_VHSB57	Erythrocytes	VHSB57			rtn3	reticulon 3 [Source:ZFIN;Acc:ZDB-GENE-030710-5]	RTN3	reticulon 3 [Source:HGNC Symbol;Acc:HGNC:10469]
ENSOMYG00000000107	0	1.82861	0.484	0.071	0	Erythrocytes_VHSB57	Erythrocytes	VHSB57	tmod4	tropomodulin 4 (muscle) [Source:ZFIN;Acc:ZDB-GENE-991019-9]	tmod4	tropomodulin 4 (muscle) [Source:ZFIN;Acc:ZDB-GENE-991019-9]	TMOD4	tropomodulin 4 [Source:HGNC Symbol;Acc:HGNC:11874]
ENSOMYG00000023095	0	1.81797	0.35	0.038	0	Erythrocytes_VHSB57	Erythrocytes	VHSB57	insig1	insulin induced gene 1 [Source:ZFIN;Acc:ZDB-GENE-030131-6121]	insig1	insulin induced gene 1 [Source:NCBI gene;Acc:334189]	INSIG2	insulin induced gene 2 [Source:HGNC Symbol;Acc:HGNC:20452]
ENSOMYG00000004595	2.28e-132	1.78689	0.26	0.078	7.11e-128	Erythrocytes_VHSB57	Erythrocytes	VHSB57	hnrnpdl	heterogeneous nuclear ribonucleoprotein D-like [Source:ZFIN;Acc:ZDB-GENE-040426-2717]	hnrnpdl	heterogeneous nuclear ribonucleoprotein D-like [Source:ZFIN;Acc:ZDB-GENE-040426-2717]	HNRNPDL	heterogeneous nuclear ribonucleoprotein D like [Source:HGNC Symbol;Acc:HGNC:5037]
ENSOMYG00000056660	0	1.76261	0.585	0.088	0	Erythrocytes_VHSB57	Erythrocytes	VHSB57	ublp		isg15	ISG15 ubiquitin like modifier [Source:ZFIN;Acc:ZDB-GENE-021211-1]	UBB	ubiquitin B [Source:HGNC Symbol;Acc:HGNC:12463]
ENSOMYG00000011157	0	1.76235	0.723	0.284	0	Erythrocytes_VHSB57	Erythrocytes	VHSB57			prdx2	peroxiredoxin 2 [Source:ZFIN;Acc:ZDB-GENE-030326-2]	PRDX1	peroxiredoxin 1 [Source:HGNC Symbol;Acc:HGNC:9352]
ENSOMYG00000013436	0	1.67146	0.773	0.251	0	Erythrocytes_VHSB57	Erythrocytes	VHSB57			selenoj	selenoprotein J [Source:ZFIN;Acc:ZDB-GENE-030131-4163]
ENSOMYG00000063942	0	1.66649	0.348	0.036	0	Erythrocytes_VHSB57	Erythrocytes	VHSB57			si:ch73-190m4.1	si:ch73-190m4.1 [Source:ZFIN;Acc:ZDB-GENE-090311-56]	HERC5	HECT and RLD domain containing E3 ubiquitin protein ligase 5 [Source:HGNC Symbol;Acc:HGNC:24368]
ENSOMYG00000021368	5.47e-46	1.65112	0.464	0.289	1.71e-41	Erythrocytes_VHSB57	Erythrocytes	VHSB57			fthl27	ferritin, heavy polypeptide-like 27 [Source:ZFIN;Acc:ZDB-GENE-040718-72]	FTH1	ferritin heavy chain 1 [Source:HGNC Symbol;Acc:HGNC:3976]
ENSOMYG00000030050	8.25e-291	1.64721	0.652	0.229	2.58e-286	Erythrocytes_VHSB57	Erythrocytes	VHSB57	sod1	superoxide dismutase 1, soluble [Source:ZFIN;Acc:ZDB-GENE-990415-258]	sod1	superoxide dismutase 1, soluble [Source:NCBI gene;Acc:30553]	SOD1	superoxide dismutase 1 [Source:HGNC Symbol;Acc:HGNC:11179]
ENSOMYG00000027665	1.11e-95	1.63891	0.345	0.141	3.46e-91	Erythrocytes_VHSB57	Erythrocytes	VHSB57	tmem205	transmembrane protein 205 [Source:ZFIN;Acc:ZDB-GENE-070112-1692]	tmem205	transmembrane protein 205 [Source:NCBI gene;Acc:791204]	TMEM205	transmembrane protein 205 [Source:HGNC Symbol;Acc:HGNC:29631]
ENSOMYG00000050454	0	1.60703	0.673	0.207	0	Erythrocytes_VHSB57	Erythrocytes	VHSB57			gabarapl2	GABA(A) receptor-associated protein like 2 [Source:ZFIN;Acc:ZDB-GENE-040718-336]	GABARAPL2	GABA type A receptor associated protein like 2 [Source:HGNC Symbol;Acc:HGNC:13291]
ENSOMYG00000059824	0	1.58091	0.501	0.061	0	Erythrocytes_VHSB57	Erythrocytes	VHSB57			isg15	ISG15 ubiquitin like modifier [Source:ZFIN;Acc:ZDB-GENE-021211-1]	UBB	ubiquitin B [Source:HGNC Symbol;Acc:HGNC:12463]
ENSOMYG00000026738	1.57e-182	1.57998	0.301	0.081	4.91e-178	Erythrocytes_VHSB57	Erythrocytes	VHSB57			sptan1	spectrin alpha, non-erythrocytic 1 [Source:ZFIN;Acc:ZDB-GENE-051113-60]	SPTAN1	spectrin alpha, non-erythrocytic 1 [Source:HGNC Symbol;Acc:HGNC:11273]
ENSOMYG00000030623	0	1.50972	0.38	0.061	0	Erythrocytes_VHSB57	Erythrocytes	VHSB57			fech	ferrochelatase [Source:ZFIN;Acc:ZDB-GENE-000928-1]	FECH	ferrochelatase [Source:HGNC Symbol;Acc:HGNC:3647]
ENSOMYG00000045694	0	1.50593	0.499	0.116	0	Erythrocytes_VHSB57	Erythrocytes	VHSB57			serbp1b	SERPINE1 mRNA binding protein 1b [Source:ZFIN;Acc:ZDB-GENE-031118-196]	SERBP1	SERPINE1 mRNA binding protein 1 [Source:HGNC Symbol;Acc:HGNC:17860]
ENSOMYG00000028817	0	1.50304	0.331	0.05	0	Erythrocytes_VHSB57	Erythrocytes	VHSB57			xaf1	XIAP associated factor 1 [Source:ZFIN;Acc:ZDB-GENE-060929-840]	XAF1	XIAP associated factor 1 [Source:HGNC Symbol;Acc:HGNC:30932]
ENSOMYG00000009277	1.66e-293	1.44639	0.295	0.055	5.18e-289	Erythrocytes_VHSB57	Erythrocytes	VHSB57	plpbp	pyridoxal phosphate binding protein [Source:ZFIN;Acc:ZDB-GENE-030131-1378]	plpbp	pyridoxal phosphate binding protein [Source:ZFIN;Acc:ZDB-GENE-030131-1378]	PLPBP	pyridoxal phosphate binding protein [Source:HGNC Symbol;Acc:HGNC:9457]
ENSOMYG00000038709	1.38e-270	1.41225	0.693	0.251	4.3e-266	Erythrocytes_VHSB57	Erythrocytes	VHSB57	ANP32B	acidic nuclear phosphoprotein 32 family member B [Source:HGNC Symbol;Acc:HGNC:16677]	anp32b	acidic (leucine-rich) nuclear phosphoprotein 32 family, member B [Source:ZFIN;Acc:ZDB-GENE-030131-719]	ANP32B	acidic nuclear phosphoprotein 32 family member B [Source:HGNC Symbol;Acc:HGNC:16677]
ENSOMYG00000011457	2.51e-306	1.39234	0.345	0.071	7.84e-302	Erythrocytes_VHSB57	Erythrocytes	VHSB57	shmt2	serine hydroxymethyltransferase 2 (mitochondrial) [Source:ZFIN;Acc:ZDB-GENE-071213-1]	shmt2	serine hydroxymethyltransferase 2 (mitochondrial) [Source:ZFIN;Acc:ZDB-GENE-071213-1]	SHMT2	serine hydroxymethyltransferase 2 [Source:HGNC Symbol;Acc:HGNC:10852]
ENSOMYG00000013150	5.92e-206	1.38578	0.864	0.418	1.85e-201	Erythrocytes_VHSB57	Erythrocytes	VHSB57	nrk2	muscle-specific beta 1 integrin binding protein 2 [Source:ZFIN;Acc:ZDB-GENE-031113-14]	mibp2	muscle-specific beta 1 integrin binding protein 2 [Source:ZFIN;Acc:ZDB-GENE-031113-14]	NMRK2	nicotinamide riboside kinase 2 [Source:HGNC Symbol;Acc:HGNC:17871]
ENSOMYG00000015725	0	1.38279	0.49	0.074	0	Erythrocytes_VHSB57	Erythrocytes	VHSB57			lgals17	galectin 17 [Source:ZFIN;Acc:ZDB-GENE-131121-418]	SIGLEC8	sialic acid binding Ig like lectin 8 [Source:HGNC Symbol;Acc:HGNC:10877]
ENSOMYG00000015766	1.74e-110	1.36935	0.255	0.082	5.44e-106	Erythrocytes_VHSB57	Erythrocytes	VHSB57			max	myc associated factor X [Source:NCBI gene;Acc:30467]	MAX	MYC associated factor X [Source:HGNC Symbol;Acc:HGNC:6913]
ENSOMYG00000075016	1.12e-269	1.33442	0.727	0.273	3.49e-265	Erythrocytes_VHSB57	Erythrocytes	VHSB57	anp32b	acidic (leucine-rich) nuclear phosphoprotein 32 family, member B [Source:ZFIN;Acc:ZDB-GENE-030131-719]	anp32b	acidic (leucine-rich) nuclear phosphoprotein 32 family, member B [Source:ZFIN;Acc:ZDB-GENE-030131-719]	ANP32B	acidic nuclear phosphoprotein 32 family member B [Source:HGNC Symbol;Acc:HGNC:16677]
ENSOMYG00000047608	3.68e-188	1.31397	0.858	0.427	1.15e-183	Erythrocytes_VHSB57	Erythrocytes	VHSB57	mibp2	muscle-specific beta 1 integrin binding protein 2 [Source:ZFIN;Acc:ZDB-GENE-031113-14]	mibp2	muscle-specific beta 1 integrin binding protein 2 [Source:ZFIN;Acc:ZDB-GENE-031113-14]	NMRK2	nicotinamide riboside kinase 2 [Source:HGNC Symbol;Acc:HGNC:17871]
ENSOMYG00000039714	1.78e-258	1.30674	0.554	0.18	5.55e-254	Erythrocytes_VHSB57	Erythrocytes	VHSB57	ak2	adenylate kinase 2 [Source:ZFIN;Acc:ZDB-GENE-030131-512]	ak2	adenylate kinase 2 [Source:NCBI gene;Acc:321793]	AK2	adenylate kinase 2 [Source:HGNC Symbol;Acc:HGNC:362]
ENSOMYG00000072034	2.54e-170	1.25025	0.381	0.124	7.93e-166	Erythrocytes_VHSB57	Erythrocytes	VHSB57	metB	metallothionein 2 [Source:ZFIN;Acc:ZDB-GENE-030131-4174]	mt2	metallothionein 2 [Source:NCBI gene;Acc:100174951]	MT1X	metallothionein 1X [Source:HGNC Symbol;Acc:HGNC:7405]
ENSOMYG00000021224	1.47e-285	1.24971	0.542	0.164	4.58e-281	Erythrocytes_VHSB57	Erythrocytes	VHSB57			fthl27	ferritin, heavy polypeptide-like 27 [Source:ZFIN;Acc:ZDB-GENE-040718-72]	FTH1	ferritin heavy chain 1 [Source:HGNC Symbol;Acc:HGNC:3976]
ENSOMYG00000030992	3.37e-86	1.22187	0.278	0.107	1.05e-81	Erythrocytes_VHSB57	Erythrocytes	VHSB57			ddrgk1	DDRGK domain containing 1 [Source:NCBI gene;Acc:393263]	DDRGK1	DDRGK domain containing 1 [Source:HGNC Symbol;Acc:HGNC:16110]
ENSOMYG00000024442	0	1.18241	0.994	0.859	0	Erythrocytes_VHSB57	Erythrocytes	VHSB57	frih		fth1a	ferritin, heavy polypeptide 1a [Source:ZFIN;Acc:ZDB-GENE-000831-2]	FTH1	ferritin heavy chain 1 [Source:HGNC Symbol;Acc:HGNC:3976]
ENSOMYG00000026709	0	1.15592	0.343	0.055	0	Erythrocytes_VHSB57	Erythrocytes	VHSB57			BX546499.1		MSL3	MSL complex subunit 3 [Source:HGNC Symbol;Acc:HGNC:7370]
ENSOMYG00000016409	0	1.06551	0.484	0.077	0	Erythrocytes_VHSB57	Erythrocytes	VHSB57	ifit9	interferon-induced protein with tetratricopeptide repeats 9 [Source:ZFIN;Acc:ZDB-GENE-121214-233]	ifit9	interferon-induced protein with tetratricopeptide repeats 9 [Source:ZFIN;Acc:ZDB-GENE-121214-233]	IFIT5	interferon induced protein with tetratricopeptide repeats 5 [Source:HGNC Symbol;Acc:HGNC:13328]
ENSOMYG00000046348	2.27e-224	1.05925	0.593	0.22	7.09e-220	Erythrocytes_VHSB57	Erythrocytes	VHSB57	tspo	translocator protein [Source:ZFIN;Acc:ZDB-GENE-041010-125]	tspo	translocator protein [Source:ZFIN;Acc:ZDB-GENE-041010-125]	TSPO	translocator protein [Source:HGNC Symbol;Acc:HGNC:1158]
ENSOMYG00000066075	1.92e-190	1.04679	0.639	0.25	6e-186	Erythrocytes_VHSB57	Erythrocytes	VHSB57			fthl27	ferritin, heavy polypeptide-like 27 [Source:ZFIN;Acc:ZDB-GENE-040718-72]	FTH1	ferritin heavy chain 1 [Source:HGNC Symbol;Acc:HGNC:3976]
ENSOMYG00000017411	7.26e-134	1.02338	0.617	0.286	2.27e-129	Erythrocytes_VHSB57	Erythrocytes	VHSB57			prdx2	peroxiredoxin 2 [Source:ZFIN;Acc:ZDB-GENE-030326-2]	PRDX1	peroxiredoxin 1 [Source:HGNC Symbol;Acc:HGNC:9352]
ENSOMYG00000012955	3.76e-247	1.02196	0.324	0.073	1.17e-242	Erythrocytes_VHSB57	Erythrocytes	VHSB57	slc25a39	solute carrier family 25 member 39 [Source:ZFIN;Acc:ZDB-GENE-040426-1250]	slc25a39	solute carrier family 25 member 39 [Source:NCBI gene;Acc:393458]	SLC25A40	solute carrier family 25 member 40 [Source:HGNC Symbol;Acc:HGNC:29680]
ENSOMYG00000035740	1.67e-12	1.01834	0.562	0.422	5.23e-08	Erythrocytes_VHSB57	Erythrocytes	VHSB57	iscua	iron-sulfur cluster assembly enzyme b [Source:ZFIN;Acc:ZDB-GENE-050417-332]	iscub	iron-sulfur cluster assembly enzyme b [Source:ZFIN;Acc:ZDB-GENE-050417-332]	ISCU	iron-sulfur cluster assembly enzyme [Source:HGNC Symbol;Acc:HGNC:29882]
ENSOMYG00000038033	0	5.92396	0.995	0.018	0	Erythrocytes_VHSAP2	Erythrocytes	VHSAP2
ENSOMYG00000014573	1.18e-191	3.92848	0.954	0.22	3.68e-187	Erythrocytes_VHSAP2	Erythrocytes	VHSAP2	si:ch211-103n10.5	si:ch211-103n10.5 [Source:ZFIN;Acc:ZDB-GENE-030131-5155]	si:ch211-103n10.5	si:ch211-103n10.5 [Source:ZFIN;Acc:ZDB-GENE-030131-5155]	H1-2	H1.2 linker histone, cluster member [Source:HGNC Symbol;Acc:HGNC:4716]
ENSOMYG00000070982	8.89e-139	3.59127	0.995	0.469	2.78e-134	Erythrocytes_VHSAP2	Erythrocytes	VHSAP2	hbba2	hemoglobin, beta adult 2 [Source:ZFIN;Acc:ZDB-GENE-040801-164]	hbba2	hemoglobin, beta adult 2 [Source:ZFIN;Acc:ZDB-GENE-040801-164]	HBB	hemoglobin subunit beta [Source:HGNC Symbol;Acc:HGNC:4827]
ENSOMYG00000046240	3.86e-41	3.35024	0.299	0.069	1.2e-36	Erythrocytes_VHSAP2	Erythrocytes	VHSAP2			metap2b	methionyl aminopeptidase 2b [Source:ZFIN;Acc:ZDB-GENE-030131-2172]	METAP2	methionyl aminopeptidase 2 [Source:HGNC Symbol;Acc:HGNC:16672]
ENSOMYG00000008322	3.11e-46	3.23715	0.32	0.071	9.71e-42	Erythrocytes_VHSAP2	Erythrocytes	VHSAP2			selenou1a	Danio rerio selenoprotein U 1a (selenou1a), transcript variant 2, mRNA. [Source:RefSeq mRNA;Acc:NM_001354552]	PRXL2A	peroxiredoxin like 2A [Source:HGNC Symbol;Acc:HGNC:28651]
ENSOMYG00000002954	2.05e-116	2.94569	0.634	0.121	6.39e-112	Erythrocytes_VHSAP2	Erythrocytes	VHSAP2			epb41a	erythrocyte membrane protein band 4.1a [Source:ZFIN;Acc:ZDB-GENE-070705-81]	EPB41	erythrocyte membrane protein band 4.1 [Source:HGNC Symbol;Acc:HGNC:3377]
ENSOMYG00000035454	7.39e-106	2.94155	0.99	0.796	2.31e-101	Erythrocytes_VHSAP2	Erythrocytes	VHSAP2			si:ch211-5k11.8	si:ch211-5k11.8 [Source:ZFIN;Acc:ZDB-GENE-131121-640]	HBZ	hemoglobin subunit zeta [Source:HGNC Symbol;Acc:HGNC:4835]
ENSOMYG00000057976	2.37e-177	2.91278	0.825	0.141	7.42e-173	Erythrocytes_VHSAP2	Erythrocytes	VHSAP2			epb41a	erythrocyte membrane protein band 4.1a [Source:ZFIN;Acc:ZDB-GENE-070705-81]	EPB41	erythrocyte membrane protein band 4.1 [Source:HGNC Symbol;Acc:HGNC:3377]
ENSOMYG00000035352	7.55e-91	2.77318	0.99	0.805	2.36e-86	Erythrocytes_VHSAP2	Erythrocytes	VHSAP2			hbba2	hemoglobin, beta adult 2 [Source:ZFIN;Acc:ZDB-GENE-040801-164]		novel protein
ENSOMYG00000042940	5.25e-92	2.73793	1	0.745	1.64e-87	Erythrocytes_VHSAP2	Erythrocytes	VHSAP2	hbaa2	hemoglobin, alpha adult 2 [Source:ZFIN;Acc:ZDB-GENE-081104-38]	si:ch211-5k11.8	si:ch211-5k11.8 [Source:ZFIN;Acc:ZDB-GENE-131121-640]	HBZ	hemoglobin subunit zeta [Source:HGNC Symbol;Acc:HGNC:4835]
ENSOMYG00000004013	8.96e-118	2.72257	0.82	0.215	2.8e-113	Erythrocytes_VHSAP2	Erythrocytes	VHSAP2	tmem14ca	transmembrane protein 14Ca [Source:ZFIN;Acc:ZDB-GENE-060825-156]	tmem14ca	transmembrane protein 14Ca [Source:NCBI gene;Acc:751728]	TMEM14C	transmembrane protein 14C [Source:HGNC Symbol;Acc:HGNC:20952]
ENSOMYG00000006043	0	2.6839	0.897	0.09	0	Erythrocytes_VHSAP2	Erythrocytes	VHSAP2			isg15	ISG15 ubiquitin like modifier [Source:ZFIN;Acc:ZDB-GENE-021211-1]	UBB	ubiquitin B [Source:HGNC Symbol;Acc:HGNC:12463]
ENSOMYG00000063734	2.03e-88	2.56364	1	0.693	6.33e-84	Erythrocytes_VHSAP2	Erythrocytes	VHSAP2			si:ch211-5k11.8	si:ch211-5k11.8 [Source:ZFIN;Acc:ZDB-GENE-131121-640]	HBZ	hemoglobin subunit zeta [Source:HGNC Symbol;Acc:HGNC:4835]
ENSOMYG00000076401	0	2.51445	0.897	0.039	0	Erythrocytes_VHSAP2	Erythrocytes	VHSAP2
ENSOMYG00000044417	1.69e-79	2.44865	1	0.798	5.28e-75	Erythrocytes_VHSAP2	Erythrocytes	VHSAP2			hbba1	hemoglobin, beta adult 1 [Source:NCBI gene;Acc:30216]	HBB	hemoglobin subunit beta [Source:HGNC Symbol;Acc:HGNC:4827]
ENSOMYG00000000167	2.81e-303	2.34286	0.495	0.028	8.77e-299	Erythrocytes_VHSAP2	Erythrocytes	VHSAP2			lmbrd2a	LMBR1 domain containing 2a [Source:NCBI gene;Acc:550238]	RTP2	receptor transporter protein 2 [Source:HGNC Symbol;Acc:HGNC:32486]
ENSOMYG00000036218	2.68e-39	2.27953	0.258	0.052	8.38e-35	Erythrocytes_VHSAP2	Erythrocytes	VHSAP2			frk	fyn-related Src family tyrosine kinase [Source:ZFIN;Acc:ZDB-GENE-110411-7]	FRK	fyn related Src family tyrosine kinase [Source:HGNC Symbol;Acc:HGNC:3955]
ENSOMYG00000038211	2.46e-22	2.27244	0.263	0.083	7.69e-18	Erythrocytes_VHSAP2	Erythrocytes	VHSAP2			si:ch211-66e2.5	si:ch211-66e2.5 [Source:ZFIN;Acc:ZDB-GENE-131121-180]	ICAM3	intercellular adhesion molecule 3 [Source:HGNC Symbol;Acc:HGNC:5346]
ENSOMYG00000059824	3.8e-302	2.15035	0.675	0.053	1.19e-297	Erythrocytes_VHSAP2	Erythrocytes	VHSAP2			isg15	ISG15 ubiquitin like modifier [Source:ZFIN;Acc:ZDB-GENE-021211-1]	UBB	ubiquitin B [Source:HGNC Symbol;Acc:HGNC:12463]
ENSOMYG00000056660	1.95e-297	2.09799	0.722	0.061	6.1e-293	Erythrocytes_VHSAP2	Erythrocytes	VHSAP2	ublp		isg15	ISG15 ubiquitin like modifier [Source:ZFIN;Acc:ZDB-GENE-021211-1]	UBB	ubiquitin B [Source:HGNC Symbol;Acc:HGNC:12463]
ENSOMYG00000035326	1.25e-35	2.08851	0.34	0.09	3.92e-31	Erythrocytes_VHSAP2	Erythrocytes	VHSAP2			zgc:162941	zgc:162941 [Source:ZFIN;Acc:ZDB-GENE-030131-8517]	LYG2	lysozyme g2 [Source:HGNC Symbol;Acc:HGNC:29615]
ENSOMYG00000015969	2.75e-82	2.03419	0.412	0.067	8.6e-78	Erythrocytes_VHSAP2	Erythrocytes	VHSAP2			zmp:0000000735	zmp:0000000735 [Source:ZFIN;Acc:ZDB-GENE-130530-738]	SAMD9L	sterile alpha motif domain containing 9 like [Source:HGNC Symbol;Acc:HGNC:1349]
ENSOMYG00000006966	1.84e-95	2.02522	0.655	0.132	5.76e-91	Erythrocytes_VHSAP2	Erythrocytes	VHSAP2	slc4a1a	solute carrier family 4 member 1a (Diego blood group) [Source:ZFIN;Acc:ZDB-GENE-010525-1]	slc4a1a	solute carrier family 4 member 1a (Diego blood group) [Source:ZFIN;Acc:ZDB-GENE-010525-1]	SLC4A1	solute carrier family 4 member 1 (Diego blood group) [Source:HGNC Symbol;Acc:HGNC:11027]
ENSOMYG00000037333	2.11e-36	1.96479	0.381	0.106	6.59e-32	Erythrocytes_VHSAP2	Erythrocytes	VHSAP2	aqp1a.1	aquaporin 1a (Colton blood group), tandem duplicate 1 [Source:ZFIN;Acc:ZDB-GENE-030131-7764]	aqp1a.1	aquaporin 1a (Colton blood group), tandem duplicate 1 [Source:ZFIN;Acc:ZDB-GENE-030131-7764]	AQP1	aquaporin 1 (Colton blood group) [Source:HGNC Symbol;Acc:HGNC:633]
ENSOMYG00000022749	3.1e-24	1.95676	0.289	0.089	9.67e-20	Erythrocytes_VHSAP2	Erythrocytes	VHSAP2	blvrb	biliverdin reductase B [Source:ZFIN;Acc:ZDB-GENE-030131-1516]	blvrb	biliverdin reductase B [Source:ZFIN;Acc:ZDB-GENE-030131-1516]	BLVRB	biliverdin reductase B [Source:HGNC Symbol;Acc:HGNC:1063]
ENSOMYG00000024630	6.63e-178	1.95124	0.345	0.023	2.07e-173	Erythrocytes_VHSAP2	Erythrocytes	VHSAP2	vig1	radical S-adenosyl methionine domain containing 2 [Source:ZFIN;Acc:ZDB-GENE-050913-129]	rsad2	radical S-adenosyl methionine domain containing 2 [Source:NCBI gene;Acc:570456]	RSAD2	radical S-adenosyl methionine domain containing 2 [Source:HGNC Symbol;Acc:HGNC:30908]
ENSOMYG00000052482	1.67e-123	1.8767	0.263	0.019	5.22e-119	Erythrocytes_VHSAP2	Erythrocytes	VHSAP2
ENSOMYG00000050102	1.67e-123	1.8767	0.263	0.019	5.22e-119	Erythrocytes_VHSAP2	Erythrocytes	VHSAP2
ENSOMYG00000010497	2.73e-123	1.72296	0.943	0.212	8.53e-119	Erythrocytes_VHSAP2	Erythrocytes	VHSAP2	cahz	carbonic anhydrase [Source:ZFIN;Acc:ZDB-GENE-980526-39]	cahz	carbonic anhydrase [Source:NCBI gene;Acc:30331]	CA2	carbonic anhydrase 2 [Source:HGNC Symbol;Acc:HGNC:1373]
ENSOMYG00000002153	1.42e-204	1.72017	0.381	0.024	4.43e-200	Erythrocytes_VHSAP2	Erythrocytes	VHSAP2
ENSOMYG00000043134	1.55e-46	1.69255	0.526	0.158	4.86e-42	Erythrocytes_VHSAP2	Erythrocytes	VHSAP2	lgals9		lgals9l3	lectin, galactoside-binding, soluble, 9 (galectin 9)-like 3 [Source:ZFIN;Acc:ZDB-GENE-040718-159]	LGALS9	galectin 9 [Source:HGNC Symbol;Acc:HGNC:6570]
ENSOMYG00000031642	2.12e-49	1.63041	0.479	0.126	6.61e-45	Erythrocytes_VHSAP2	Erythrocytes	VHSAP2	tfr1a	transferrin receptor 1a [Source:ZFIN;Acc:ZDB-GENE-041220-1]	tfr1a	transferrin receptor 1a [Source:ZFIN;Acc:ZDB-GENE-041220-1]	TFRC	transferrin receptor [Source:HGNC Symbol;Acc:HGNC:11763]
ENSOMYG00000033316	2.7e-16	1.47495	0.273	0.1	8.44e-12	Erythrocytes_VHSAP2	Erythrocytes	VHSAP2	alad	aminolevulinate dehydratase [Source:ZFIN;Acc:ZDB-GENE-050417-123]	alad	aminolevulinate dehydratase [Source:ZFIN;Acc:ZDB-GENE-050417-123]	ALAD	aminolevulinate dehydratase [Source:HGNC Symbol;Acc:HGNC:395]
ENSOMYG00000000143	1.22e-251	1.46888	0.923	0.116	3.81e-247	Erythrocytes_VHSAP2	Erythrocytes	VHSAP2			znf511	zinc finger protein 511 [Source:NCBI gene;Acc:368916]	RTP3	receptor transporter protein 3 [Source:HGNC Symbol;Acc:HGNC:15572]
ENSOMYG00000008303	4.73e-26	1.41716	0.366	0.119	1.48e-21	Erythrocytes_VHSAP2	Erythrocytes	VHSAP2	slc4a1a	solute carrier family 4 member 1a (Diego blood group) [Source:ZFIN;Acc:ZDB-GENE-010525-1]	slc4a1a	solute carrier family 4 member 1a (Diego blood group) [Source:ZFIN;Acc:ZDB-GENE-010525-1]	SLC4A1	solute carrier family 4 member 1 (Diego blood group) [Source:HGNC Symbol;Acc:HGNC:11027]
ENSOMYG00000066712	2.09e-139	1.41483	0.299	0.021	6.53e-135	Erythrocytes_VHSAP2	Erythrocytes	VHSAP2
ENSOMYG00000072034	5.03e-16	1.38167	0.335	0.141	1.57e-11	Erythrocytes_VHSAP2	Erythrocytes	VHSAP2	metB	metallothionein 2 [Source:ZFIN;Acc:ZDB-GENE-030131-4174]	mt2	metallothionein 2 [Source:NCBI gene;Acc:100174951]	MT1X	metallothionein 1X [Source:HGNC Symbol;Acc:HGNC:7405]
ENSOMYG00000038129	1.64e-26	1.37417	0.381	0.13	5.12e-22	Erythrocytes_VHSAP2	Erythrocytes	VHSAP2			si:ch211-250g4.3	si:ch211-250g4.3 [Source:ZFIN;Acc:ZDB-GENE-060503-506]	LAMA2	laminin subunit alpha 2 [Source:HGNC Symbol;Acc:HGNC:6482]
ENSOMYG00000067875	3.25e-134	1.36815	0.33	0.027	1.02e-129	Erythrocytes_VHSAP2	Erythrocytes	VHSAP2
ENSOMYG00000016409	3.14e-139	1.35485	0.443	0.046	9.8e-135	Erythrocytes_VHSAP2	Erythrocytes	VHSAP2	ifit9	interferon-induced protein with tetratricopeptide repeats 9 [Source:ZFIN;Acc:ZDB-GENE-121214-233]	ifit9	interferon-induced protein with tetratricopeptide repeats 9 [Source:ZFIN;Acc:ZDB-GENE-121214-233]	IFIT5	interferon induced protein with tetratricopeptide repeats 5 [Source:HGNC Symbol;Acc:HGNC:13328]
ENSOMYG00000054368	2.96e-145	1.35428	0.361	0.029	9.23e-141	Erythrocytes_VHSAP2	Erythrocytes	VHSAP2
ENSOMYG00000077185	2.96e-145	1.35428	0.361	0.029	9.23e-141	Erythrocytes_VHSAP2	Erythrocytes	VHSAP2
ENSOMYG00000046348	2.39e-25	1.34716	0.505	0.213	7.48e-21	Erythrocytes_VHSAP2	Erythrocytes	VHSAP2	tspo	translocator protein [Source:ZFIN;Acc:ZDB-GENE-041010-125]	tspo	translocator protein [Source:ZFIN;Acc:ZDB-GENE-041010-125]	TSPO	translocator protein [Source:HGNC Symbol;Acc:HGNC:1158]
ENSOMYG00000069615	1.32e-153	1.32839	0.402	0.034	4.13e-149	Erythrocytes_VHSAP2	Erythrocytes	VHSAP2
ENSOMYG00000052826	1.32e-153	1.32839	0.402	0.034	4.13e-149	Erythrocytes_VHSAP2	Erythrocytes	VHSAP2
ENSOMYG00000024259	2.21e-36	1.24347	0.541	0.176	6.9e-32	Erythrocytes_VHSAP2	Erythrocytes	VHSAP2	blvrb	biliverdin reductase B [Source:ZFIN;Acc:ZDB-GENE-030131-1516]	blvrb	biliverdin reductase B [Source:ZFIN;Acc:ZDB-GENE-030131-1516]	BLVRB	biliverdin reductase B [Source:HGNC Symbol;Acc:HGNC:1063]
ENSOMYG00000021224	5.78e-18	1.20987	0.479	0.235	1.81e-13	Erythrocytes_VHSAP2	Erythrocytes	VHSAP2			fthl27	ferritin, heavy polypeptide-like 27 [Source:ZFIN;Acc:ZDB-GENE-040718-72]	FTH1	ferritin heavy chain 1 [Source:HGNC Symbol;Acc:HGNC:3976]
ENSOMYG00000071524	1.22e-187	1.20382	0.515	0.045	3.81e-183	Erythrocytes_VHSAP2	Erythrocytes	VHSAP2
ENSOMYG00000053196	3.93e-178	1.11594	0.459	0.038	1.23e-173	Erythrocytes_VHSAP2	Erythrocytes	VHSAP2
ENSOMYG00000051243	2.84e-152	1.10248	0.433	0.039	8.87e-148	Erythrocytes_VHSAP2	Erythrocytes	VHSAP2
ENSOMYG00000061413	1.25e-213	1.07687	0.582	0.05	3.89e-209	Erythrocytes_VHSAP2	Erythrocytes	VHSAP2
ENSOMYG00000011157	4.34e-21	1.07517	0.582	0.28	1.36e-16	Erythrocytes_VHSAP2	Erythrocytes	VHSAP2			prdx2	peroxiredoxin 2 [Source:ZFIN;Acc:ZDB-GENE-030326-2]	PRDX1	peroxiredoxin 1 [Source:HGNC Symbol;Acc:HGNC:9352]
ENSOMYG00000030623	8.89e-13	1.06642	0.273	0.114	2.78e-08	Erythrocytes_VHSAP2	Erythrocytes	VHSAP2			fech	ferrochelatase [Source:ZFIN;Acc:ZDB-GENE-000928-1]	FECH	ferrochelatase [Source:HGNC Symbol;Acc:HGNC:3647]
ENSOMYG00000076674	1.85e-128	1.0364	0.34	0.029	5.79e-124	Erythrocytes_VHSAP2	Erythrocytes	VHSAP2
IgHmu-Chr13	0	8.85209	0.353	0.003	0	B-Cells_VHSB57	B-Cells	VHSB57
ENSOMYG00000073889	0	4.61276	0.302	0.018	0	B-Cells_VHSB57	B-Cells	VHSB57			CU459094.2	uncharacterized LOC100331538 [Source:NCBI gene;Acc:100331538]	IFT172	intraflagellar transport 172 [Source:HGNC Symbol;Acc:HGNC:30391]
ENSOMYG00000077603	0	3.91754	0.389	0.036	0	B-Cells_VHSB57	B-Cells	VHSB57			pax5	paired box 5 [Source:ZFIN;Acc:ZDB-GENE-001030-2]	PAX5	paired box 5 [Source:HGNC Symbol;Acc:HGNC:8619]
ENSOMYG00000055573	0	3.89286	0.552	0.082	0	B-Cells_VHSB57	B-Cells	VHSB57
ENSOMYG00000056455	0	3.89286	0.552	0.082	0	B-Cells_VHSB57	B-Cells	VHSB57
ENSOMYG00000070047	0	3.89286	0.552	0.082	0	B-Cells_VHSB57	B-Cells	VHSB57
ENSOMYG00000051314	0	3.75475	0.273	0.022	0	B-Cells_VHSB57	B-Cells	VHSB57	plaat1l	phospholipase A and acyltransferase 1-like [Source:ZFIN;Acc:ZDB-GENE-081022-92]	zgc:194275	zgc:194275 [Source:ZFIN;Acc:ZDB-GENE-081022-92]	PLAAT4	phospholipase A and acyltransferase 4 [Source:HGNC Symbol;Acc:HGNC:9869]
ENSOMYG00000024604	0	3.73586	0.258	0.027	0	B-Cells_VHSB57	B-Cells	VHSB57			bcl11ab	BAF chromatin remodeling complex subunit BCL11A b [Source:ZFIN;Acc:ZDB-GENE-061009-4]	BCL11A	BAF chromatin remodeling complex subunit BCL11A [Source:HGNC Symbol;Acc:HGNC:13221]
ENSOMYG00000072828	0	3.71876	0.501	0.079	0	B-Cells_VHSB57	B-Cells	VHSB57
ENSOMYG00000054187	0	3.71876	0.501	0.079	0	B-Cells_VHSB57	B-Cells	VHSB57
ENSOMYG00000050591	0	3.477	0.858	0.17	0	B-Cells_VHSB57	B-Cells	VHSB57
ENSOMYG00000077623	0	3.37805	0.409	0.068	0	B-Cells_VHSB57	B-Cells	VHSB57
ENSOMYG00000058445	0	3.37805	0.409	0.068	0	B-Cells_VHSB57	B-Cells	VHSB57
ENSOMYG00000071387	0	3.37805	0.409	0.068	0	B-Cells_VHSB57	B-Cells	VHSB57
ENSOMYG00000055800	0	3.37626	0.274	0.03	0	B-Cells_VHSB57	B-Cells	VHSB57	pax-5		pax5	paired box 5 [Source:ZFIN;Acc:ZDB-GENE-001030-2]	PAX5	paired box 5 [Source:HGNC Symbol;Acc:HGNC:8619]
ENSOMYG00000014414	0	3.28978	0.364	0.044	0	B-Cells_VHSB57	B-Cells	VHSB57			gbp2	guanylate binding protein 2 [Source:ZFIN;Acc:ZDB-GENE-070912-618]	GBP1	guanylate binding protein 1 [Source:HGNC Symbol;Acc:HGNC:4182]
ENSOMYG00000063796	0	3.2775	0.569	0.098	0	B-Cells_VHSB57	B-Cells	VHSB57
ENSOMYG00000057614	0	3.27647	0.464	0.081	0	B-Cells_VHSB57	B-Cells	VHSB57
ENSOMYG00000059305	0	3.27309	0.75	0.151	0	B-Cells_VHSB57	B-Cells	VHSB57
ENSOMYG00000064553	0	3.25164	0.458	0.085	0	B-Cells_VHSB57	B-Cells	VHSB57
ENSOMYG00000061751	0	3.24344	0.579	0.102	0	B-Cells_VHSB57	B-Cells	VHSB57
ENSOMYG00000063116	0	3.21223	0.397	0.076	0	B-Cells_VHSB57	B-Cells	VHSB57
ENSOMYG00000051243	0	3.18977	0.587	0.112	0	B-Cells_VHSB57	B-Cells	VHSB57
ENSOMYG00000002153	0	3.17077	0.773	0.14	0	B-Cells_VHSB57	B-Cells	VHSB57
ENSOMYG00000053460	0	3.13278	0.486	0.089	0	B-Cells_VHSB57	B-Cells	VHSB57
ENSOMYG00000052482	0	3.11946	0.398	0.077	0	B-Cells_VHSB57	B-Cells	VHSB57
ENSOMYG00000050102	0	3.11891	0.398	0.077	0	B-Cells_VHSB57	B-Cells	VHSB57
ENSOMYG00000061413	0	3.11235	0.664	0.136	0	B-Cells_VHSB57	B-Cells	VHSB57
ENSOMYG00000069420	0	3.11127	0.509	0.099	0	B-Cells_VHSB57	B-Cells	VHSB57
ENSOMYG00000053196	0	3.11101	0.547	0.108	0	B-Cells_VHSB57	B-Cells	VHSB57
ENSOMYG00000037144	0	3.10262	0.305	0.046	0	B-Cells_VHSB57	B-Cells	VHSB57			CABZ01099833.1	mitogen-activated protein kinase kinase kinase kinase 5-like [Source:NCBI gene;Acc:101883459]	MAP4K1	mitogen-activated protein kinase kinase kinase kinase 1 [Source:HGNC Symbol;Acc:HGNC:6863]
ENSOMYG00000069393	0	3.07257	0.261	0.049	0	B-Cells_VHSB57	B-Cells	VHSB57
ENSOMYG00000060290	0	3.06975	0.267	0.05	0	B-Cells_VHSB57	B-Cells	VHSB57
ENSOMYG00000076674	0	3.06947	0.554	0.102	0	B-Cells_VHSB57	B-Cells	VHSB57
ENSOMYG00000048438	0	3.04587	0.36	0.066	0	B-Cells_VHSB57	B-Cells	VHSB57
ENSOMYG00000062322	0	3.04587	0.36	0.066	0	B-Cells_VHSB57	B-Cells	VHSB57
ENSOMYG00000025897	0	3.02623	0.298	0.052	0	B-Cells_VHSB57	B-Cells	VHSB57	rnaset2l	ribonuclease T2, like [Source:ZFIN;Acc:ZDB-GENE-090819-2]	rnaset2l	ribonuclease T2, like [Source:ZFIN;Acc:ZDB-GENE-090819-2]		novel protein
ENSOMYG00000022758	0	3.02263	0.533	0.117	0	B-Cells_VHSB57	B-Cells	VHSB57	blnk	B cell linker [Source:ZFIN;Acc:ZDB-GENE-040702-4]	blnk	B cell linker [Source:ZFIN;Acc:ZDB-GENE-040702-4]	BLNK	B cell linker [Source:HGNC Symbol;Acc:HGNC:14211]
ENSOMYG00000052397	0	3.01824	0.259	0.047	0	B-Cells_VHSB57	B-Cells	VHSB57
ENSOMYG00000020672	0	2.99062	0.306	0.044	0	B-Cells_VHSB57	B-Cells	VHSB57			igl1c3	immunoglobulin light 1 constant 3 [Source:ZFIN;Acc:ZDB-GENE-111021-11]	IGLC1	immunoglobulin lambda constant 1 [Source:HGNC Symbol;Acc:HGNC:5855]
ENSOMYG00000075804	0	2.98736	0.318	0.056	0	B-Cells_VHSB57	B-Cells	VHSB57
ENSOMYG00000046731	0	2.9866	0.325	0.052	0	B-Cells_VHSB57	B-Cells	VHSB57	SPTBN1	spectrin beta, non-erythrocytic 1 [Source:HGNC Symbol;Acc:HGNC:11275]	sptbn1	spectrin, beta, non-erythrocytic 1 [Source:ZFIN;Acc:ZDB-GENE-031006-3]	SPTBN1	spectrin beta, non-erythrocytic 1 [Source:HGNC Symbol;Acc:HGNC:11275]
ENSOMYG00000006045	0	2.97166	0.579	0.1	0	B-Cells_VHSB57	B-Cells	VHSB57			igl4v8	immunoglobulin light 4 variable 8 [Source:ZFIN;Acc:ZDB-GENE-051013-6]	IGLC1	immunoglobulin lambda constant 1 [Source:HGNC Symbol;Acc:HGNC:5855]
ENSOMYG00000049961	0	2.96376	0.343	0.061	0	B-Cells_VHSB57	B-Cells	VHSB57
ENSOMYG00000020128	0	2.95707	0.317	0.068	0	B-Cells_VHSB57	B-Cells	VHSB57	tamalin	trafficking regulator and scaffold protein tamalin [Source:ZFIN;Acc:ZDB-GENE-060312-30]	grasp	GRP1 (general receptor for phosphoinositides 1)-associated scaffold protein [Source:ZFIN;Acc:ZDB-GENE-060312-30]	TAMALIN	trafficking regulator and scaffold protein tamalin [Source:HGNC Symbol;Acc:HGNC:18707]
ENSOMYG00000071524	0	2.95321	0.72	0.144	0	B-Cells_VHSB57	B-Cells	VHSB57
ENSOMYG00000020682	0	2.94284	0.671	0.138	0	B-Cells_VHSB57	B-Cells	VHSB57			igl4v8	immunoglobulin light 4 variable 8 [Source:ZFIN;Acc:ZDB-GENE-051013-6]	IGKV2D-28	immunoglobulin kappa variable 2D-28 [Source:HGNC Symbol;Acc:HGNC:5799]
ENSOMYG00000069615	0	2.93868	0.597	0.115	0	B-Cells_VHSB57	B-Cells	VHSB57
ENSOMYG00000052826	0	2.93851	0.597	0.115	0	B-Cells_VHSB57	B-Cells	VHSB57
ENSOMYG00000054368	0	2.935	0.432	0.081	0	B-Cells_VHSB57	B-Cells	VHSB57
ENSOMYG00000077185	0	2.935	0.432	0.081	0	B-Cells_VHSB57	B-Cells	VHSB57
ENSOMYG00000014521	0	2.93172	0.372	0.104	0	B-Cells_VHSB57	B-Cells	VHSB57			helz2	helicase with zinc finger 2, transcriptional coactivator [Source:ZFIN;Acc:ZDB-GENE-120920-1]	HELZ2	helicase with zinc finger 2 [Source:HGNC Symbol;Acc:HGNC:30021]
ENSOMYG00000074590	0	2.92073	0.513	0.103	0	B-Cells_VHSB57	B-Cells	VHSB57
ENSOMYG00000059431	0	2.90237	0.458	0.088	0	B-Cells_VHSB57	B-Cells	VHSB57			igl4v8	immunoglobulin light 4 variable 8 [Source:ZFIN;Acc:ZDB-GENE-051013-6]	IGLC7	immunoglobulin lambda constant 7 [Source:HGNC Symbol;Acc:HGNC:5861]
ENSOMYG00000067875	0	2.89676	0.336	0.065	0	B-Cells_VHSB57	B-Cells	VHSB57
ENSOMYG00000066712	0	2.89565	0.359	0.069	0	B-Cells_VHSB57	B-Cells	VHSB57
ENSOMYG00000006309	0	2.88361	0.337	0.057	0	B-Cells_VHSB57	B-Cells	VHSB57			si:dkey-14d8.1	si:dkey-14d8.1 [Source:ZFIN;Acc:ZDB-GENE-041210-86]	ZFP2	ZFP2 zinc finger protein [Source:HGNC Symbol;Acc:HGNC:26138]
ENSOMYG00000030448	0	2.82739	0.543	0.106	0	B-Cells_VHSB57	B-Cells	VHSB57			zgc:194275	zgc:194275 [Source:ZFIN;Acc:ZDB-GENE-081022-92]	PLAAT4	phospholipase A and acyltransferase 4 [Source:HGNC Symbol;Acc:HGNC:9869]
ENSOMYG00000036176	0	2.80914	0.401	0.073	0	B-Cells_VHSB57	B-Cells	VHSB57			zgc:194655	zgc:194655 [Source:ZFIN;Acc:ZDB-GENE-081022-137]	UBA52	ubiquitin A-52 residue ribosomal protein fusion product 1 [Source:HGNC Symbol;Acc:HGNC:12458]
ENSOMYG00000072642	0	2.80679	0.316	0.055	0	B-Cells_VHSB57	B-Cells	VHSB57			CABZ01113981.1		KCNA3	potassium voltage-gated channel subfamily A member 3 [Source:HGNC Symbol;Acc:HGNC:6221]
ENSOMYG00000036158	0	2.80296	0.485	0.09	0	B-Cells_VHSB57	B-Cells	VHSB57			si:ch211-212k18.15	si:ch211-212k18.15 [Source:ZFIN;Acc:ZDB-GENE-160728-58]	RNF19A	ring finger protein 19A, RBR E3 ubiquitin protein ligase [Source:HGNC Symbol;Acc:HGNC:13432]
ENSOMYG00000035292	0	2.80296	0.281	0.06	0	B-Cells_VHSB57	B-Cells	VHSB57			ftr14	finTRIM family, member 14 [Source:ZFIN;Acc:ZDB-GENE-060512-201]	PABPC1	poly(A) binding protein cytoplasmic 1 [Source:HGNC Symbol;Acc:HGNC:8554]
ENSOMYG00000047241	0	2.70417	0.426	0.11	0	B-Cells_VHSB57	B-Cells	VHSB57			FO744833.2	poly [ADP-ribose] polymerase 14 [Source:NCBI gene;Acc:562648]	PARP14	poly(ADP-ribose) polymerase family member 14 [Source:HGNC Symbol;Acc:HGNC:29232]
ENSOMYG00000041561	0	2.68839	0.252	0.04	0	B-Cells_VHSB57	B-Cells	VHSB57	SWAP70	switching B cell complex subunit SWAP70 [Source:HGNC Symbol;Acc:HGNC:17070]	swap70b	switching B cell complex subunit SWAP70b [Source:ZFIN;Acc:ZDB-GENE-030131-3587]	SWAP70	switching B cell complex subunit SWAP70 [Source:HGNC Symbol;Acc:HGNC:17070]
ENSOMYG00000001837	0	2.68774	0.358	0.057	0	B-Cells_VHSB57	B-Cells	VHSB57	cd79a	CD79a molecule, immunoglobulin-associated alpha [Source:ZFIN;Acc:ZDB-GENE-100922-201]	cd79a	CD79a molecule, immunoglobulin-associated alpha [Source:ZFIN;Acc:ZDB-GENE-100922-201]	CD79A	CD79a molecule [Source:HGNC Symbol;Acc:HGNC:1698]
ENSOMYG00000052502	0	2.67146	0.35	0.065	0	B-Cells_VHSB57	B-Cells	VHSB57			CABZ01113981.1		KCNA3	potassium voltage-gated channel subfamily A member 3 [Source:HGNC Symbol;Acc:HGNC:6221]
ENSOMYG00000000925	0	2.66728	0.352	0.117	0	B-Cells_VHSB57	B-Cells	VHSB57	ddit4	DNA-damage-inducible transcript 4 [Source:ZFIN;Acc:ZDB-GENE-031002-35]	ddit4	DNA-damage-inducible transcript 4 [Source:NCBI gene;Acc:378866]	DDIT4	DNA damage inducible transcript 4 [Source:HGNC Symbol;Acc:HGNC:24944]
ENSOMYG00000026568	0	2.66332	0.324	0.077	0	B-Cells_VHSB57	B-Cells	VHSB57			pld3	phospholipase D family, member 3 [Source:ZFIN;Acc:ZDB-GENE-050419-212]	PLD4	phospholipase D family member 4 [Source:HGNC Symbol;Acc:HGNC:23792]
ENSOMYG00000046811	0	2.62921	0.383	0.063	0	B-Cells_VHSB57	B-Cells	VHSB57		surfactant protein Ba [Source:ZFIN;Acc:ZDB-GENE-091204-378]	sftpba	surfactant protein Ba [Source:ZFIN;Acc:ZDB-GENE-091204-378]	PSAP	prosaposin [Source:HGNC Symbol;Acc:HGNC:9498]
ENSOMYG00000021171	0	2.60247	0.257	0.043	0	B-Cells_VHSB57	B-Cells	VHSB57			igl4v8	immunoglobulin light 4 variable 8 [Source:ZFIN;Acc:ZDB-GENE-051013-6]	IGKC	immunoglobulin kappa constant [Source:HGNC Symbol;Acc:HGNC:5716]
ENSOMYG00000047232	0	2.60194	0.281	0.069	0	B-Cells_VHSB57	B-Cells	VHSB57	prp14		FO744833.1	poly [ADP-ribose] polymerase 14-like [Source:NCBI gene;Acc:110440070]	PARP14	poly(ADP-ribose) polymerase family member 14 [Source:HGNC Symbol;Acc:HGNC:29232]
ENSOMYG00000027942	0	2.58745	0.505	0.088	0	B-Cells_VHSB57	B-Cells	VHSB57	cd79a	CD79a molecule, immunoglobulin-associated alpha [Source:ZFIN;Acc:ZDB-GENE-100922-201]	cd79a	CD79a molecule, immunoglobulin-associated alpha [Source:ZFIN;Acc:ZDB-GENE-100922-201]	CD79A	CD79a molecule [Source:HGNC Symbol;Acc:HGNC:1698]
ENSOMYG00000046233	0	2.58009	0.305	0.065	0	B-Cells_VHSB57	B-Cells	VHSB57	fkbp5	FKBP prolyl isomerase 5 [Source:ZFIN;Acc:ZDB-GENE-030616-630]	fkbp5	FKBP prolyl isomerase 5 [Source:ZFIN;Acc:ZDB-GENE-030616-630]	FKBP5	FKBP prolyl isomerase 5 [Source:HGNC Symbol;Acc:HGNC:3721]
ENSOMYG00000064628	0	2.57246	0.317	0.066	0	B-Cells_VHSB57	B-Cells	VHSB57		caspase recruitment domain family, member 11 [Source:ZFIN;Acc:ZDB-GENE-100219-1]	card11	caspase recruitment domain family, member 11 [Source:ZFIN;Acc:ZDB-GENE-100219-1]	CARD11	caspase recruitment domain family member 11 [Source:HGNC Symbol;Acc:HGNC:16393]
ENSOMYG00000025616	0	2.57138	0.567	0.098	0	B-Cells_VHSB57	B-Cells	VHSB57			CU984600.2	si:dkeyp-118h9.7 [Source:NCBI gene;Acc:555303]	SACS	sacsin molecular chaperone [Source:HGNC Symbol;Acc:HGNC:10519]
ENSOMYG00000011453	0	2.56986	0.288	0.071	0	B-Cells_VHSB57	B-Cells	VHSB57			irf3	interferon regulatory factor 3 [Source:ZFIN;Acc:ZDB-GENE-071120-7]	IRF5	interferon regulatory factor 5 [Source:HGNC Symbol;Acc:HGNC:6120]
ENSOMYG00000004055	0	2.56433	0.521	0.094	0	B-Cells_VHSB57	B-Cells	VHSB57			ighd	immunoglobulin heavy constant delta [Source:ZFIN;Acc:ZDB-GENE-040513-9]	IGHG1	immunoglobulin heavy constant gamma 1 (G1m marker) [Source:HGNC Symbol;Acc:HGNC:5525]
ENSOMYG00000062277	0	2.56232	0.254	0.052	0	B-Cells_VHSB57	B-Cells	VHSB57			igic1s1	immunoglobulin light iota constant 1, s1 [Source:ZFIN;Acc:ZDB-GENE-051013-12]	IGKC	immunoglobulin kappa constant [Source:HGNC Symbol;Acc:HGNC:5716]
ENSOMYG00000016091	0	2.55844	0.476	0.091	0	B-Cells_VHSB57	B-Cells	VHSB57			igl4v8	immunoglobulin light 4 variable 8 [Source:ZFIN;Acc:ZDB-GENE-051013-6]	IGLC1	immunoglobulin lambda constant 1 [Source:HGNC Symbol;Acc:HGNC:5855]
ENSOMYG00000033459	0	2.55236	0.375	0.077	0	B-Cells_VHSB57	B-Cells	VHSB57			igl4v8	immunoglobulin light 4 variable 8 [Source:ZFIN;Acc:ZDB-GENE-051013-6]	IGLC7	immunoglobulin lambda constant 7 [Source:HGNC Symbol;Acc:HGNC:5861]
ENSOMYG00000030665	0	2.52009	0.505	0.152	0	B-Cells_VHSB57	B-Cells	VHSB57			lgals9l3	lectin, galactoside-binding, soluble, 9 (galectin 9)-like 3 [Source:ZFIN;Acc:ZDB-GENE-040718-159]	LGALS9C	galectin 9C [Source:HGNC Symbol;Acc:HGNC:33874]
ENSOMYG00000007142	0	2.50816	0.273	0.063	0	B-Cells_VHSB57	B-Cells	VHSB57	st6gal2a	ST6 beta-galactosamide alpha-2,6-sialyltranferase 2a [Source:ZFIN;Acc:ZDB-GENE-060322-4]	st6gal2a	ST6 beta-galactosamide alpha-2,6-sialyltranferase 2a [Source:NCBI gene;Acc:403116]	ST6GAL2	ST6 beta-galactoside alpha-2,6-sialyltransferase 2 [Source:HGNC Symbol;Acc:HGNC:10861]
ENSOMYG00000010982	3.14e-199	2.50479	0.254	0.095	9.81e-195	B-Cells_VHSB57	B-Cells	VHSB57	plk3	polo-like kinase 3 (Drosophila) [Source:ZFIN;Acc:ZDB-GENE-030131-6134]	plk3	polo-like kinase 3 (Drosophila) [Source:ZFIN;Acc:ZDB-GENE-030131-6134]	PLK3	polo like kinase 3 [Source:HGNC Symbol;Acc:HGNC:2154]
ENSOMYG00000026561	1.05e-282	2.48842	0.301	0.102	3.27e-278	B-Cells_VHSB57	B-Cells	VHSB57			negaly6	neuromast-expressed gpi-anchored lymphocyte antigen 6 [Source:ZFIN;Acc:ZDB-GENE-131121-604]	PLAUR	plasminogen activator, urokinase receptor [Source:HGNC Symbol;Acc:HGNC:9053]
ENSOMYG00000076007	0	2.42801	0.468	0.11	0	B-Cells_VHSB57	B-Cells	VHSB57	cd79b	CD79b molecule, immunoglobulin-associated beta [Source:ZFIN;Acc:ZDB-GENE-121219-1]	cd79b	CD79b molecule, immunoglobulin-associated beta [Source:ZFIN;Acc:ZDB-GENE-121219-1]	CD79B	CD79b molecule [Source:HGNC Symbol;Acc:HGNC:1699]
ENSOMYG00000014139	7.08e-303	2.42732	0.273	0.081	2.21e-298	B-Cells_VHSB57	B-Cells	VHSB57	stat2	signal transducer and activator of transcription 2 [Source:ZFIN;Acc:ZDB-GENE-080321-1]	stat2	signal transducer and activator of transcription 2 [Source:ZFIN;Acc:ZDB-GENE-080321-1]	STAT3	signal transducer and activator of transcription 3 [Source:HGNC Symbol;Acc:HGNC:11364]
ENSOMYG00000043003	0	2.42661	0.38	0.115	0	B-Cells_VHSB57	B-Cells	VHSB57			bpifcl	BPI fold containing family C, like [Source:ZFIN;Acc:ZDB-GENE-070912-360]	LBP	lipopolysaccharide binding protein [Source:HGNC Symbol;Acc:HGNC:6517]
ENSOMYG00000022836	0	2.29602	0.322	0.089	0	B-Cells_VHSB57	B-Cells	VHSB57		zinc finger, NFX1-type containing 1 [Source:ZFIN;Acc:ZDB-GENE-110804-2]	znfx1	zinc finger, NFX1-type containing 1 [Source:ZFIN;Acc:ZDB-GENE-110804-2]	ZNFX1	zinc finger NFX1-type containing 1 [Source:HGNC Symbol;Acc:HGNC:29271]
ENSOMYG00000055246	1.13e-238	2.28186	0.254	0.084	3.52e-234	B-Cells_VHSB57	B-Cells	VHSB57			ftr14	finTRIM family, member 14 [Source:ZFIN;Acc:ZDB-GENE-060512-201]	TRIM25	tripartite motif containing 25 [Source:HGNC Symbol;Acc:HGNC:12932]
ENSOMYG00000020320	0	2.27435	0.35	0.114	0	B-Cells_VHSB57	B-Cells	VHSB57			stat1a	signal transducer and activator of transcription 1a [Source:ZFIN;Acc:ZDB-GENE-980526-499]	STAT1	signal transducer and activator of transcription 1 [Source:HGNC Symbol;Acc:HGNC:11362]
ENSOMYG00000054063	0	2.26333	0.351	0.123	0	B-Cells_VHSB57	B-Cells	VHSB57			ftr16	finTRIM family, member 16 [Source:ZFIN;Acc:ZDB-GENE-070912-126]	TRIM16	tripartite motif containing 16 [Source:HGNC Symbol;Acc:HGNC:17241]
ENSOMYG00000055291	3.96e-298	2.23599	0.342	0.125	1.24e-293	B-Cells_VHSB57	B-Cells	VHSB57			ftr16	finTRIM family, member 16 [Source:ZFIN;Acc:ZDB-GENE-070912-126]	TRIM25	tripartite motif containing 25 [Source:HGNC Symbol;Acc:HGNC:12932]
ENSOMYG00000013192	0	2.22943	0.355	0.096	0	B-Cells_VHSB57	B-Cells	VHSB57			btr04	bloodthirsty-related gene family, member 4 [Source:ZFIN;Acc:ZDB-GENE-060825-109]	TRIM21	tripartite motif containing 21 [Source:HGNC Symbol;Acc:HGNC:11312]
ENSOMYG00000024696	0	2.21925	0.435	0.147	0	B-Cells_VHSB57	B-Cells	VHSB57			ftr16	finTRIM family, member 16 [Source:ZFIN;Acc:ZDB-GENE-070912-126]	TRIM25	tripartite motif containing 25 [Source:HGNC Symbol;Acc:HGNC:12932]
ENSOMYG00000031301	7.05e-270	2.21239	0.262	0.079	2.2e-265	B-Cells_VHSB57	B-Cells	VHSB57	pdpk1a	3-phosphoinositide dependent protein kinase 1a [Source:ZFIN;Acc:ZDB-GENE-061013-109]	pdpk1a	3-phosphoinositide dependent protein kinase 1a [Source:ZFIN;Acc:ZDB-GENE-061013-109]	PDPK1	3-phosphoinositide dependent protein kinase 1 [Source:HGNC Symbol;Acc:HGNC:8816]
ENSOMYG00000015725	0	2.19008	0.267	0.074	0	B-Cells_VHSB57	B-Cells	VHSB57			lgals17	galectin 17 [Source:ZFIN;Acc:ZDB-GENE-131121-418]	SIGLEC8	sialic acid binding Ig like lectin 8 [Source:HGNC Symbol;Acc:HGNC:10877]
ENSOMYG00000007865	0	2.17455	0.323	0.104	0	B-Cells_VHSB57	B-Cells	VHSB57	tapbp.1		tapbp.2	TAP binding protein (tapasin), tandem duplicate 2 [Source:ZFIN;Acc:ZDB-GENE-060503-136]	TAPBP	TAP binding protein [Source:HGNC Symbol;Acc:HGNC:11566]
ENSOMYG00000057978	1.69e-297	2.17062	0.343	0.126	5.27e-293	B-Cells_VHSB57	B-Cells	VHSB57			ftr14	finTRIM family, member 14 [Source:ZFIN;Acc:ZDB-GENE-060512-201]	TRIM16	tripartite motif containing 16 [Source:HGNC Symbol;Acc:HGNC:17241]
ENSOMYG00000058809	0	2.15835	0.267	0.056	0	B-Cells_VHSB57	B-Cells	VHSB57
ENSOMYG00000057438	4.64e-218	2.13753	0.278	0.105	1.45e-213	B-Cells_VHSB57	B-Cells	VHSB57			ftr16	finTRIM family, member 16 [Source:ZFIN;Acc:ZDB-GENE-070912-126]	TRIM16	tripartite motif containing 16 [Source:HGNC Symbol;Acc:HGNC:17241]
ENSOMYG00000009645	0	2.13088	0.397	0.089	0	B-Cells_VHSB57	B-Cells	VHSB57			zmp:0000000912	zmp:0000000912 [Source:ZFIN;Acc:ZDB-GENE-130530-915]	URGCP	upregulator of cell proliferation [Source:HGNC Symbol;Acc:HGNC:30890]
ENSOMYG00000066370	1.56e-251	2.10765	0.259	0.083	4.88e-247	B-Cells_VHSB57	B-Cells	VHSB57		protein kinase C, beta a [Source:ZFIN;Acc:ZDB-GENE-040426-1354]	prkcbb	protein kinase C, beta b [Source:NCBI gene;Acc:393953]	PRKCB	protein kinase C beta [Source:HGNC Symbol;Acc:HGNC:9395]
ENSOMYG00000049069	0	2.08569	0.359	0.118	0	B-Cells_VHSB57	B-Cells	VHSB57			ftr14	finTRIM family, member 14 [Source:ZFIN;Acc:ZDB-GENE-060512-201]	TRIM25	tripartite motif containing 25 [Source:HGNC Symbol;Acc:HGNC:12932]
ENSOMYG00000041421	0	2.07854	0.587	0.238	0	B-Cells_VHSB57	B-Cells	VHSB57	ccr9a	chemokine (C-C motif) receptor 9a [Source:ZFIN;Acc:ZDB-GENE-060130-125]	ccr9a	chemokine (C-C motif) receptor 9a [Source:ZFIN;Acc:ZDB-GENE-060130-125]	CCR9	C-C motif chemokine receptor 9 [Source:HGNC Symbol;Acc:HGNC:1610]
ENSOMYG00000070411	0	2.06655	0.373	0.136	0	B-Cells_VHSB57	B-Cells	VHSB57			ftr16	finTRIM family, member 16 [Source:ZFIN;Acc:ZDB-GENE-070912-126]	TRIM16	tripartite motif containing 16 [Source:HGNC Symbol;Acc:HGNC:17241]
ENSOMYG00000046163	7.89e-231	2.04673	0.269	0.094	2.47e-226	B-Cells_VHSB57	B-Cells	VHSB57	clic2	chloride intracellular channel 2 [Source:ZFIN;Acc:ZDB-GENE-040718-299]	clic2	chloride intracellular channel 2 [Source:ZFIN;Acc:ZDB-GENE-040718-299]	CLIC2	chloride intracellular channel 2 [Source:HGNC Symbol;Acc:HGNC:2063]
ENSOMYG00000047986	0	2.0455	0.327	0.11	0	B-Cells_VHSB57	B-Cells	VHSB57			ftr14	finTRIM family, member 14 [Source:ZFIN;Acc:ZDB-GENE-060512-201]	TRIM25	tripartite motif containing 25 [Source:HGNC Symbol;Acc:HGNC:12932]
ENSOMYG00000075444	0	1.99867	0.461	0.101	0	B-Cells_VHSB57	B-Cells	VHSB57
ENSOMYG00000064113	0	1.99579	0.825	0.416	0	B-Cells_VHSB57	B-Cells	VHSB57	ccr9a	chemokine (C-C motif) receptor 9a [Source:ZFIN;Acc:ZDB-GENE-060130-125]	ccr9a	chemokine (C-C motif) receptor 9a [Source:ZFIN;Acc:ZDB-GENE-060130-125]	CCR9	C-C motif chemokine receptor 9 [Source:HGNC Symbol;Acc:HGNC:1610]
ENSOMYG00000039184	8.13e-297	1.97516	0.275	0.08	2.54e-292	B-Cells_VHSB57	B-Cells	VHSB57			klf2b	Kruppel-like factor 2b [Source:ZFIN;Acc:ZDB-GENE-011109-2]	KLF2	Kruppel like factor 2 [Source:HGNC Symbol;Acc:HGNC:6347]
ENSOMYG00000069501	3.08e-230	1.9682	0.273	0.097	9.61e-226	B-Cells_VHSB57	B-Cells	VHSB57			ftr67	finTRIM family, member 67 [Source:ZFIN;Acc:ZDB-GENE-060312-27]	TRIM25	tripartite motif containing 25 [Source:HGNC Symbol;Acc:HGNC:12932]
ENSOMYG00000066854	2.22e-291	1.94975	0.344	0.123	6.93e-287	B-Cells_VHSB57	B-Cells	VHSB57	tamalin	trafficking regulator and scaffold protein tamalin [Source:ZFIN;Acc:ZDB-GENE-060312-30]	grasp	GRP1 (general receptor for phosphoinositides 1)-associated scaffold protein [Source:ZFIN;Acc:ZDB-GENE-060312-30]	TAMALIN	trafficking regulator and scaffold protein tamalin [Source:HGNC Symbol;Acc:HGNC:18707]
ENSOMYG00000058874	0	1.9207	0.484	0.213	0	B-Cells_VHSB57	B-Cells	VHSB57			ftr67	finTRIM family, member 67 [Source:ZFIN;Acc:ZDB-GENE-060312-27]	TRIM25	tripartite motif containing 25 [Source:HGNC Symbol;Acc:HGNC:12932]
ENSOMYG00000009316	1.63e-295	1.9195	0.434	0.198	5.11e-291	B-Cells_VHSB57	B-Cells	VHSB57	ponzr1	plac8 onzin related protein 1 [Source:ZFIN;Acc:ZDB-GENE-070727-1]	ponzr1	plac8 onzin related protein 1 [Source:ZFIN;Acc:ZDB-GENE-070727-1]	PLAC8L1	PLAC8 like 1 [Source:HGNC Symbol;Acc:HGNC:31746]
ENSOMYG00000046742	0	1.91502	0.549	0.233	0	B-Cells_VHSB57	B-Cells	VHSB57			irf1b	interferon regulatory factor 1b [Source:ZFIN;Acc:ZDB-GENE-041114-13]	IRF1	interferon regulatory factor 1 [Source:HGNC Symbol;Acc:HGNC:6116]
ENSOMYG00000036061	4.06e-252	1.90971	0.38	0.168	1.27e-247	B-Cells_VHSB57	B-Cells	VHSB57			ftr67	finTRIM family, member 67 [Source:ZFIN;Acc:ZDB-GENE-060312-27]	TRIM25	tripartite motif containing 25 [Source:HGNC Symbol;Acc:HGNC:12932]
ENSOMYG00000048724	0	1.85544	0.678	0.291	0	B-Cells_VHSB57	B-Cells	VHSB57			CABZ01059408.1		GIMAP4	GTPase, IMAP family member 4 [Source:HGNC Symbol;Acc:HGNC:21872]
ENSOMYG00000071957	1.27e-188	1.84534	0.314	0.139	3.95e-184	B-Cells_VHSB57	B-Cells	VHSB57			ftr14	finTRIM family, member 14 [Source:ZFIN;Acc:ZDB-GENE-060512-201]	TRIM25	tripartite motif containing 25 [Source:HGNC Symbol;Acc:HGNC:12932]
ENSOMYG00000032024	4e-66	1.80118	0.251	0.158	1.25e-61	B-Cells_VHSB57	B-Cells	VHSB57	ncoa4	nuclear receptor coactivator 4 [Source:ZFIN;Acc:ZDB-GENE-040426-689]	ncoa4	nuclear receptor coactivator 4 [Source:ZFIN;Acc:ZDB-GENE-040426-689]	NCOA4	nuclear receptor coactivator 4 [Source:HGNC Symbol;Acc:HGNC:7671]
ENSOMYG00000076364	0	1.78681	0.585	0.262	0	B-Cells_VHSB57	B-Cells	VHSB57	spink2.1	serine peptidase inhibitor, Kazal type 2, tandem duplicate 1 [Source:ZFIN;Acc:ZDB-GENE-070112-972]	spink2.1	serine peptidase inhibitor, Kazal type 2, tandem duplicate 1 [Source:ZFIN;Acc:ZDB-GENE-070112-972]	SPINK2	serine peptidase inhibitor Kazal type 2 [Source:HGNC Symbol;Acc:HGNC:11245]
ENSOMYG00000048933	2.07e-271	1.7685	0.334	0.122	6.46e-267	B-Cells_VHSB57	B-Cells	VHSB57			crp7	C-reactive protein 7 [Source:ZFIN;Acc:ZDB-GENE-070822-13]	APCS	amyloid P component, serum [Source:HGNC Symbol;Acc:HGNC:584]
ENSOMYG00000043954	1.16e-252	1.76514	0.308	0.109	3.64e-248	B-Cells_VHSB57	B-Cells	VHSB57			zc3h12b	zinc finger CCCH-type containing 12B [Source:ZFIN;Acc:ZDB-GENE-060526-290]	ZC3H12A	zinc finger CCCH-type containing 12A [Source:HGNC Symbol;Acc:HGNC:26259]
ENSOMYG00000008998	0	1.74761	0.413	0.139	0	B-Cells_VHSB57	B-Cells	VHSB57	dhx58	DEXH (Asp-Glu-X-His) box polypeptide 58 [Source:ZFIN;Acc:ZDB-GENE-120612-3]	dhx58	DEXH (Asp-Glu-X-His) box polypeptide 58 [Source:ZFIN;Acc:ZDB-GENE-120612-3]	DHX58	DExH-box helicase 58 [Source:HGNC Symbol;Acc:HGNC:29517]
ENSOMYG00000071627	1.41e-167	1.7158	0.291	0.132	4.41e-163	B-Cells_VHSB57	B-Cells	VHSB57			ftr67	finTRIM family, member 67 [Source:ZFIN;Acc:ZDB-GENE-060312-27]	TRIM25	tripartite motif containing 25 [Source:HGNC Symbol;Acc:HGNC:12932]
ENSOMYG00000026001	0	1.65962	0.419	0.153	0	B-Cells_VHSB57	B-Cells	VHSB57	rgs18	regulator of G protein signaling 18 [Source:ZFIN;Acc:ZDB-GENE-061013-722]	rgs18	regulator of G protein signaling 18 [Source:ZFIN;Acc:ZDB-GENE-061013-722]	RGS18	regulator of G protein signaling 18 [Source:HGNC Symbol;Acc:HGNC:14261]
ENSOMYG00000041148	1.98e-120	1.61983	0.266	0.131	6.2e-116	B-Cells_VHSB57	B-Cells	VHSB57	DCK	deoxycytidine kinase [Source:HGNC Symbol;Acc:HGNC:2704]	dck	deoxycytidine kinase [Source:ZFIN;Acc:ZDB-GENE-041024-3]	DCK	deoxycytidine kinase [Source:HGNC Symbol;Acc:HGNC:2704]
ENSOMYG00000021756	0	1.60283	0.755	0.387	0	B-Cells_VHSB57	B-Cells	VHSB57			cd74a	CD74 molecule, major histocompatibility complex, class II invariant chain a [Source:ZFIN;Acc:ZDB-GENE-000901-1]	CD74	CD74 molecule [Source:HGNC Symbol;Acc:HGNC:1697]
ENSOMYG00000025970	0	1.60266	0.848	0.627	0	B-Cells_VHSB57	B-Cells	VHSB57	rgs1	regulator of G protein signaling 13a [Source:ZFIN;Acc:ZDB-GENE-070410-138]	rgs13	regulator of G protein signaling 13 [Source:ZFIN;Acc:ZDB-GENE-070410-138]	RGS21	regulator of G protein signaling 21 [Source:HGNC Symbol;Acc:HGNC:26839]
ENSOMYG00000046858	4.7e-273	1.60144	0.333	0.115	1.47e-268	B-Cells_VHSB57	B-Cells	VHSB57	TCF12	transcription factor 12 [Source:HGNC Symbol;Acc:HGNC:11623]	tcf12	transcription factor 12 [Source:ZFIN;Acc:ZDB-GENE-040516-11]	TCF12	transcription factor 12 [Source:HGNC Symbol;Acc:HGNC:11623]
ENSOMYG00000007878	2.7e-166	1.58487	0.357	0.177	8.44e-162	B-Cells_VHSB57	B-Cells	VHSB57	cd40	CD40 molecule, TNF receptor superfamily member 5 [Source:ZFIN;Acc:ZDB-GENE-090313-95]	cd40	CD40 molecule, TNF receptor superfamily member 5 [Source:ZFIN;Acc:ZDB-GENE-090313-95]	CD40	CD40 molecule [Source:HGNC Symbol;Acc:HGNC:11919]
ENSOMYG00000014651	6.36e-125	1.58064	0.328	0.176	1.99e-120	B-Cells_VHSB57	B-Cells	VHSB57			helz2	helicase with zinc finger 2, transcriptional coactivator [Source:ZFIN;Acc:ZDB-GENE-120920-1]	HELZ2	helicase with zinc finger 2 [Source:HGNC Symbol;Acc:HGNC:30021]
ENSOMYG00000012935	1.1e-215	1.57365	0.332	0.132	3.45e-211	B-Cells_VHSB57	B-Cells	VHSB57			zc3h12a	zinc finger CCCH-type containing 12A [Source:ZFIN;Acc:ZDB-GENE-110411-6]	ZC3H12A	zinc finger CCCH-type containing 12A [Source:HGNC Symbol;Acc:HGNC:26259]
ENSOMYG00000037240	4.38e-130	1.55546	0.262	0.125	1.37e-125	B-Cells_VHSB57	B-Cells	VHSB57			ftr67	finTRIM family, member 67 [Source:ZFIN;Acc:ZDB-GENE-060312-27]	TRIM25	tripartite motif containing 25 [Source:HGNC Symbol;Acc:HGNC:12932]
ENSOMYG00000076401	0	1.53103	0.397	0.106	0	B-Cells_VHSB57	B-Cells	VHSB57
ENSOMYG00000070666	1.18e-220	1.52642	0.451	0.23	3.68e-216	B-Cells_VHSB57	B-Cells	VHSB57	tsc22d3	TSC22 domain family, member 3 [Source:ZFIN;Acc:ZDB-GENE-040426-1433]	tsc22d3	TSC22 domain family, member 3 [Source:ZFIN;Acc:ZDB-GENE-040426-1433]	TSC22D3	TSC22 domain family member 3 [Source:HGNC Symbol;Acc:HGNC:3051]
ENSOMYG00000002073	0	1.51842	0.765	0.505	0	B-Cells_VHSB57	B-Cells	VHSB57			rps29	ribosomal protein S29 [Source:ZFIN;Acc:ZDB-GENE-040622-5]	RPS29	ribosomal protein S29 [Source:HGNC Symbol;Acc:HGNC:10419]
ENSOMYG00000020823	0	1.49304	0.701	0.423	0	B-Cells_VHSB57	B-Cells	VHSB57		ribosomal protein L39 [Source:ZFIN;Acc:ZDB-GENE-040625-51]	rpl39	ribosomal protein L39 [Source:ZFIN;Acc:ZDB-GENE-040625-51]	RPL39	ribosomal protein L39 [Source:HGNC Symbol;Acc:HGNC:10350]
ENSOMYG00000040372	3.2e-298	1.49239	0.512	0.249	1e-293	B-Cells_VHSB57	B-Cells	VHSB57	ctsc	cathepsin C [Source:ZFIN;Acc:ZDB-GENE-030619-9]	ctsc	cathepsin C [Source:ZFIN;Acc:ZDB-GENE-030619-9]	CTSC	cathepsin C [Source:HGNC Symbol;Acc:HGNC:2528]
ENSOMYG00000017645	4.16e-244	1.47643	0.519	0.289	1.3e-239	B-Cells_VHSB57	B-Cells	VHSB57			mhc1uka	major histocompatibility complex class I UKA [Source:ZFIN;Acc:ZDB-GENE-060825-152]	MR1	major histocompatibility complex, class I-related [Source:HGNC Symbol;Acc:HGNC:4975]
ENSOMYG00000061983	8.47e-193	1.47412	0.451	0.251	2.65e-188	B-Cells_VHSB57	B-Cells	VHSB57			sftpbb	surfactant protein Bb [Source:NCBI gene;Acc:100001978]	PSAP	prosaposin [Source:HGNC Symbol;Acc:HGNC:9498]
ENSOMYG00000043696	6.27e-209	1.46142	0.466	0.248	1.96e-204	B-Cells_VHSB57	B-Cells	VHSB57	sptan1	spectrin alpha, non-erythrocytic 1 [Source:ZFIN;Acc:ZDB-GENE-051113-60]	sptan1	spectrin alpha, non-erythrocytic 1 [Source:ZFIN;Acc:ZDB-GENE-051113-60]	SPTAN1	spectrin alpha, non-erythrocytic 1 [Source:HGNC Symbol;Acc:HGNC:11273]
ENSOMYG00000004487	3.29e-87	1.45122	0.256	0.137	1.03e-82	B-Cells_VHSB57	B-Cells	VHSB57	ucp2b	uncoupling protein 2 [Source:ZFIN;Acc:ZDB-GENE-990708-8]	ucp2	uncoupling protein 2 [Source:NCBI gene;Acc:555812]	UCP2	uncoupling protein 2 [Source:HGNC Symbol;Acc:HGNC:12518]
ENSOMYG00000042652	0	1.40815	0.616	0.275	0	B-Cells_VHSB57	B-Cells	VHSB57	cd74b		cd74b	CD74 molecule, major histocompatibility complex, class II invariant chain b [Source:ZFIN;Acc:ZDB-GENE-990910-10]	CD74	CD74 molecule [Source:HGNC Symbol;Acc:HGNC:1697]
ENSOMYG00000067209	0	1.39964	0.49	0.185	0	B-Cells_VHSB57	B-Cells	VHSB57			zmp:0000000735	zmp:0000000735 [Source:ZFIN;Acc:ZDB-GENE-130530-738]	SAMD9L	sterile alpha motif domain containing 9 like [Source:HGNC Symbol;Acc:HGNC:1349]
ENSOMYG00000001949	2.49e-132	1.39406	0.336	0.175	7.76e-128	B-Cells_VHSB57	B-Cells	VHSB57		inositol polyphosphate-5-phosphatase D [Source:ZFIN;Acc:ZDB-GENE-100922-30]	inpp5d	inositol polyphosphate-5-phosphatase D [Source:ZFIN;Acc:ZDB-GENE-100922-30]	INPP5D	inositol polyphosphate-5-phosphatase D [Source:HGNC Symbol;Acc:HGNC:6079]
ENSOMYG00000012183	0	1.3772	0.859	0.622	0	B-Cells_VHSB57	B-Cells	VHSB57			rps28	ribosomal protein S28 [Source:NCBI gene;Acc:406307]	RPS28	ribosomal protein S28 [Source:HGNC Symbol;Acc:HGNC:10418]
ENSOMYG00000011666	5.09e-141	1.3626	0.417	0.251	1.59e-136	B-Cells_VHSB57	B-Cells	VHSB57	mcl1b	MCL1 apoptosis regulator, BCL2 family member b [Source:ZFIN;Acc:ZDB-GENE-030825-1]	mcl1a	MCL1 apoptosis regulator, BCL2 family member a [Source:ZFIN;Acc:ZDB-GENE-000511-7]	MCL1	MCL1 apoptosis regulator, BCL2 family member [Source:HGNC Symbol;Acc:HGNC:6943]
ENSOMYG00000047176	7.64e-70	1.32692	0.312	0.198	2.39e-65	B-Cells_VHSB57	B-Cells	VHSB57	rnf213b	Danio rerio ring finger protein 213b (rnf213b), mRNA. [Source:RefSeq mRNA;Acc:NM_001353867]	rnf213b	Danio rerio ring finger protein 213b (rnf213b), mRNA. [Source:RefSeq mRNA;Acc:NM_001353867]	RNF213	ring finger protein 213 [Source:HGNC Symbol;Acc:HGNC:14539]
ENSOMYG00000002010	2.05e-133	1.32284	0.377	0.21	6.41e-129	B-Cells_VHSB57	B-Cells	VHSB57			nr4a1	nuclear receptor subfamily 4, group A, member 1 [Source:ZFIN;Acc:ZDB-GENE-040704-11]	NR4A1	nuclear receptor subfamily 4 group A member 1 [Source:HGNC Symbol;Acc:HGNC:7980]
ENSOMYG00000012633	0	1.31753	0.776	0.507	0	B-Cells_VHSB57	B-Cells	VHSB57	cxcr4b	chemokine (C-X-C motif), receptor 4b [Source:ZFIN;Acc:ZDB-GENE-010614-1]	cxcr4b	chemokine (C-X-C motif), receptor 4b [Source:ZFIN;Acc:ZDB-GENE-010614-1]	CXCR4	C-X-C motif chemokine receptor 4 [Source:HGNC Symbol;Acc:HGNC:2561]
ENSOMYG00000028128	4.97e-81	1.29954	0.303	0.186	1.55e-76	B-Cells_VHSB57	B-Cells	VHSB57	h2ax	H2A.X variant histone [Source:ZFIN;Acc:ZDB-GENE-040426-987]	si:ch1073-153i20.5	si:ch1073-153i20.5 [Source:ZFIN;Acc:ZDB-GENE-160113-104]	H2AX	H2A.X variant histone [Source:HGNC Symbol;Acc:HGNC:4739]
ENSOMYG00000038132	0	1.2854	0.906	0.711	0	B-Cells_VHSB57	B-Cells	VHSB57	RPL38	ribosomal protein L38 [Source:HGNC Symbol;Acc:HGNC:10349]	rpl38	ribosomal protein L38 [Source:ZFIN;Acc:ZDB-GENE-030131-8752]	RPL38	ribosomal protein L38 [Source:HGNC Symbol;Acc:HGNC:10349]
ENSOMYG00000041389	0	1.25245	0.827	0.603	0	B-Cells_VHSB57	B-Cells	VHSB57	rps28	ribosomal protein S28 [Source:ZFIN;Acc:ZDB-GENE-030131-2022]	rps28	ribosomal protein S28 [Source:NCBI gene;Acc:406307]	RPS28	ribosomal protein S28 [Source:HGNC Symbol;Acc:HGNC:10418]
ENSOMYG00000031028	2.28e-57	1.23782	0.295	0.2	7.12e-53	B-Cells_VHSB57	B-Cells	VHSB57	eif3s10	eukaryotic translation initiation factor 3, subunit 10 (theta) [Source:ZFIN;Acc:ZDB-GENE-030131-5726]	eif3s10	eukaryotic translation initiation factor 3, subunit 10 (theta) [Source:NCBI gene;Acc:327515]	EIF3A	eukaryotic translation initiation factor 3 subunit A [Source:HGNC Symbol;Acc:HGNC:3271]
ENSOMYG00000040937	4.97e-55	1.23548	0.403	0.312	1.55e-50	B-Cells_VHSB57	B-Cells	VHSB57			rpl7a	ribosomal protein L7a [Source:ZFIN;Acc:ZDB-GENE-031001-9]	RPL7A	ribosomal protein L7a [Source:HGNC Symbol;Acc:HGNC:10364]
ENSOMYG00000059646	4.37e-104	1.23515	0.38	0.232	1.37e-99	B-Cells_VHSB57	B-Cells	VHSB57			tsc22d3	TSC22 domain family, member 3 [Source:ZFIN;Acc:ZDB-GENE-040426-1433]	TSC22D3	TSC22 domain family member 3 [Source:HGNC Symbol;Acc:HGNC:3051]
ENSOMYG00000033897	5.76e-129	1.20799	0.339	0.177	1.8e-124	B-Cells_VHSB57	B-Cells	VHSB57			btg2	B-cell translocation gene 2 [Source:ZFIN;Acc:ZDB-GENE-000210-15]	BTG1	BTG anti-proliferation factor 1 [Source:HGNC Symbol;Acc:HGNC:1130]
IgHmu-Chr12	0	1.20764	0.335	0.102	0	B-Cells_VHSB57	B-Cells	VHSB57
ENSOMYG00000027949	0	1.20605	0.846	0.654	0	B-Cells_VHSB57	B-Cells	VHSB57	ttyh2	tweety family member 2 [Source:ZFIN;Acc:ZDB-GENE-040718-193]	rpl38	ribosomal protein L38 [Source:ZFIN;Acc:ZDB-GENE-030131-8752]	RPL38	ribosomal protein L38 [Source:HGNC Symbol;Acc:HGNC:10349]
ENSOMYG00000030313	1.44e-42	1.20291	0.314	0.235	4.5e-38	B-Cells_VHSB57	B-Cells	VHSB57			rpl37	ribosomal protein L37 [Source:ZFIN;Acc:ZDB-GENE-040625-39]	RPL37	ribosomal protein L37 [Source:HGNC Symbol;Acc:HGNC:10347]
ENSOMYG00000012729	4.97e-60	1.19051	0.315	0.21	1.55e-55	B-Cells_VHSB57	B-Cells	VHSB57			nr4a1	nuclear receptor subfamily 4, group A, member 1 [Source:ZFIN;Acc:ZDB-GENE-040704-11]	NR4A1	nuclear receptor subfamily 4 group A member 1 [Source:HGNC Symbol;Acc:HGNC:7980]
ENSOMYG00000033953	1.33e-168	1.18788	0.411	0.217	4.17e-164	B-Cells_VHSB57	B-Cells	VHSB57			gig2i	grass carp reovirus (GCRV)-induced gene 2i [Source:ZFIN;Acc:ZDB-GENE-120409-1]	PARP10	poly(ADP-ribose) polymerase family member 10 [Source:HGNC Symbol;Acc:HGNC:25895]
ENSOMYG00000010563	1.06e-141	1.184	0.44	0.263	3.31e-137	B-Cells_VHSB57	B-Cells	VHSB57			grn2	granulin 2 [Source:ZFIN;Acc:ZDB-GENE-050522-264]	GRN	granulin precursor [Source:HGNC Symbol;Acc:HGNC:4601]
ENSOMYG00000019105	0	1.182	0.864	0.685	0	B-Cells_VHSB57	B-Cells	VHSB57			rpl37	ribosomal protein L37 [Source:ZFIN;Acc:ZDB-GENE-040625-39]	RPL37	ribosomal protein L37 [Source:HGNC Symbol;Acc:HGNC:10347]
ENSOMYG00000055426	4.1e-75	1.17765	0.319	0.209	1.28e-70	B-Cells_VHSB57	B-Cells	VHSB57			BX004816.1	GTPase IMAP family member 4-like [Source:NCBI gene;Acc:571124]	GIMAP7	GTPase, IMAP family member 7 [Source:HGNC Symbol;Acc:HGNC:22404]
ENSOMYG00000027924	3.35e-176	1.16807	0.428	0.221	1.05e-171	B-Cells_VHSB57	B-Cells	VHSB57	si:ch73-109i22.2	si:ch73-109i22.2 [Source:ZFIN;Acc:ZDB-GENE-141211-57]	si:ch73-109i22.2	si:ch73-109i22.2 [Source:ZFIN;Acc:ZDB-GENE-141211-57]	SH2D7	SH2 domain containing 7 [Source:HGNC Symbol;Acc:HGNC:34549]
ENSOMYG00000039839	3.19e-139	1.15857	0.663	0.516	9.96e-135	B-Cells_VHSB57	B-Cells	VHSB57			rps3	ribosomal protein S3 [Source:ZFIN;Acc:ZDB-GENE-030131-8494]	RPS3	ribosomal protein S3 [Source:HGNC Symbol;Acc:HGNC:10420]
ENSOMYG00000022571	7.48e-48	1.1034	0.31	0.221	2.34e-43	B-Cells_VHSB57	B-Cells	VHSB57			rpl36	ribosomal protein L36 [Source:NCBI gene;Acc:405888]	RPL36	ribosomal protein L36 [Source:HGNC Symbol;Acc:HGNC:13631]
ENSOMYG00000015511	1.85e-75	1.1009	0.407	0.289	5.77e-71	B-Cells_VHSB57	B-Cells	VHSB57			rps29	ribosomal protein S29 [Source:ZFIN;Acc:ZDB-GENE-040622-5]	RPS29	ribosomal protein S29 [Source:HGNC Symbol;Acc:HGNC:10419]
ENSOMYG00000011927	2.63e-250	1.08613	0.603	0.347	8.2e-246	B-Cells_VHSB57	B-Cells	VHSB57			si:busm1-194e12.11	si:busm1-194e12.11 [Source:ZFIN;Acc:ZDB-GENE-030616-318]	HLA-DPA1	major histocompatibility complex, class II, DP alpha 1 [Source:HGNC Symbol;Acc:HGNC:4938]
ENSOMYG00000014047	9.16e-63	1.06722	0.333	0.227	2.86e-58	B-Cells_VHSB57	B-Cells	VHSB57	GTPBP4	GTP binding protein 4 [Source:HGNC Symbol;Acc:HGNC:21535]	gtpbp4	GTP binding protein 4 [Source:ZFIN;Acc:ZDB-GENE-030131-5982]	GTPBP4	GTP binding protein 4 [Source:HGNC Symbol;Acc:HGNC:21535]
ENSOMYG00000012229	6.9e-149	1.06282	0.543	0.366	2.16e-144	B-Cells_VHSB57	B-Cells	VHSB57	pno1	partner of NOB1 homolog [Source:ZFIN;Acc:ZDB-GENE-040426-1419]	pno1	partner of NOB1 homolog [Source:NCBI gene;Acc:393520]	PNO1	partner of NOB1 homolog [Source:HGNC Symbol;Acc:HGNC:32790]
ENSOMYG00000064826	0	1.04501	0.795	0.589	0	B-Cells_VHSB57	B-Cells	VHSB57	zgc:162730	zgc:162730 [Source:ZFIN;Acc:ZDB-GENE-030131-6366]	zgc:162730	zgc:162730 [Source:ZFIN;Acc:ZDB-GENE-030131-6366]	ZFP36L1	ZFP36 ring finger protein like 1 [Source:HGNC Symbol;Acc:HGNC:1107]
ENSOMYG00000006863	0	1.03177	0.883	0.699	0	B-Cells_VHSB57	B-Cells	VHSB57	rs10	ribosomal protein S10 [Source:ZFIN;Acc:ZDB-GENE-040426-1481]	rps10	ribosomal protein S10 [Source:ZFIN;Acc:ZDB-GENE-040426-1481]	RPS10	ribosomal protein S10 [Source:HGNC Symbol;Acc:HGNC:10383]
ENSOMYG00000032871	5.34e-191	1.01663	0.367	0.16	1.67e-186	B-Cells_VHSB57	B-Cells	VHSB57		interferon regulatory factor 4b [Source:ZFIN;Acc:ZDB-GENE-041001-131]	irf4a	interferon regulatory factor 4a [Source:ZFIN;Acc:ZDB-GENE-070912-330]	IRF4	interferon regulatory factor 4 [Source:HGNC Symbol;Acc:HGNC:6119]
ENSOMYG00000042152	3.41e-96	1.01646	0.578	0.449	1.06e-91	B-Cells_VHSB57	B-Cells	VHSB57	rpl35a	ribosomal protein L35a [Source:ZFIN;Acc:ZDB-GENE-040718-190]	rpl35a	ribosomal protein L35a [Source:ZFIN;Acc:ZDB-GENE-040718-190]	RPL35A	ribosomal protein L35a [Source:HGNC Symbol;Acc:HGNC:10345]
ENSOMYG00000076888	1.37e-67	1.01491	0.277	0.165	4.29e-63	B-Cells_VHSB57	B-Cells	VHSB57			cnpy3	canopy FGF signaling regulator 3 [Source:NCBI gene;Acc:550136]	CNPY3	canopy FGF signaling regulator 3 [Source:HGNC Symbol;Acc:HGNC:11968]
ENSOMYG00000073889	0	7.21266	0.709	0.018	0	B-Cells_VHSAP2	B-Cells	VHSAP2			CU459094.2	uncharacterized LOC100331538 [Source:NCBI gene;Acc:100331538]	IFT172	intraflagellar transport 172 [Source:HGNC Symbol;Acc:HGNC:30391]
ENSOMYG00000064553	0	5.77744	0.403	0.017	0	B-Cells_VHSAP2	B-Cells	VHSAP2
ENSOMYG00000059305	0	5.43533	0.665	0.038	0	B-Cells_VHSAP2	B-Cells	VHSAP2
ENSOMYG00000067875	0	5.27355	0.349	0.018	0	B-Cells_VHSAP2	B-Cells	VHSAP2
ENSOMYG00000072828	0	5.26157	0.264	0.011	0	B-Cells_VHSAP2	B-Cells	VHSAP2
ENSOMYG00000054187	0	5.26157	0.264	0.011	0	B-Cells_VHSAP2	B-Cells	VHSAP2
ENSOMYG00000053196	0	5.15957	0.461	0.027	0	B-Cells_VHSAP2	B-Cells	VHSAP2
[truncated: 108 more rows]

## Sheet: Fig6b Boxed Heatmap Gene Lists
Table S8b. Gene lists in order obtained from the heatmap hierarchial clustering
[truncated: 697 more rows]

[truncated: 1 more sheets: Figure S3 L1 L2 L3 scRNAseq]
